# Supplementary material for: Genome-wide CRISPR screens identify novel regulators of wild-type and mutant p53 stability
Source: Mol Syst Biol. 2024 Apr 5;20(6):719–40. doi: 10.1038/s44320-024-00032-x (PMC11148184; doi:10.1038/s44320-024-00032-x)
Supplement: Supplementary file 3 — Dataset EV2 [file 44320_2024_32_MOESM3_ESM.xlsx]

## Sheet: SuppTab2-BioID-SingleExplore
Bait	Prey	PreyGene	Spec	SpecSum	AvgSpec	NumReplicates	ctrlCounts	AvgP	MaxP	TopoAvgP	TopoMaxP	SaintScore	logOddsScore	FoldChange	BFDR	boosted_by	UniqueSpec	UniqueSpecSum	UniqueAvgSpec	PreySequenceLength	UniProtID
CCDC6	BirA_R118G_H0QFJ5	BirA_R118G_H0QFJ5	2408	2408	2408	1	1597|2988	0	0	0	0	0	#NAME?	1.05	0.61		26	26	26	841	BirA_R118G_H0QFJ5
CCDC6	NP_000091.1	CSTB	7	7	7	1	1|0	1	1	1	1	1	6.95	14	0		3	3	3	98	CYTB_HUMAN
CCDC6	NP_000267.2	OCRL	15	15	15	1	8|3	0.19	0.19	0.19	0.19	0.19	-1.42	2.73	0.28		7	7	7	901	OCRL_HUMAN
CCDC6	NP_000402.3	HLCS	36	36	36	1	29|28	0	0	0	0	0	-49.53	1.26	0.59		12	12	12	726	A0A0C4DG27_HUMAN
CCDC6	NP_000523.2	PCCB	6	6	6	1	6|0	0.06	0.06	0.06	0.06	0.06	-2.76	2	0.36	NP_001558.3|	5	5	5	539	PCCB_HUMAN
CCDC6	NP_000911.2	PC	341	341	341	1	221|163	0	0	0	0	0	-222.53	1.78	0.61	NP_004332.2|NP_036525.1|NP_000692.2|NP_001019820.1|NP_001032583.1|	45	45	45	1178	PYC_HUMAN
CCDC6	NP_000958.1	RPL3	17	17	17	1	13|5	0	0	0	0	0	-9.41	1.89	0.51	NP_000973.2|NP_000976.1|NP_001020.2|NP_000537.3|NP_000992.1|	6	6	6	403	G5E9G0_HUMAN
CCDC6	NP_000961.2	RPL6	21	21	21	1	25|18	0	0	0	0	0	-46.52	0.98	0.61	NP_000973.2|NP_000976.1|NP_001020.2|NP_000537.3|	9	9	9	288	RL6_HUMAN
CCDC6	NP_000963.1	RPL7A	8	8	8	1	17|6	0	0	0	0	0	-29.79	0.7	0.61	NP_000973.2|NP_001160163.1|NP_000976.1|NP_001020.2|NP_000537.3|	5	5	5	266	RL7A_HUMAN
CCDC6	NP_000964.1	RPL8	8	8	8	1	11|4	0	0	0	0	0	-15.49	1.07	0.54	NP_000973.2|NP_000976.1|NP_001020.2|NP_000537.3|	4	4	4	257	G3V1A1_HUMAN
CCDC6	NP_000966.2	RPL11	6	6	6	1	7|3	0	0	0	0	0	-9.95	1.2	0.51	NP_000973.2|NP_000976.1|NP_001020.2|NP_001243546.1|NP_037386.1|NP_000537.3|NP_001093326.2|	3	3	3	178	RL11_HUMAN
CCDC6	NP_000969.1	RPL23	3	3	3	1	4|2	0	0	0	0	0	-7.38	1	0.61	NP_000973.2|NP_000976.1|NP_001020.2|NP_001116436.1|NP_000537.3|NP_000099.2|NP_001093326.2|	2	2	2	140	J3KTJ3_HUMAN
CCDC6	NP_000970.1	RPL18	6	6	6	1	7|0	0.01	0.01	0.01	0.01	0.01	-4.19	1.71	0.42	NP_000973.2|NP_000976.1|NP_001020.2|NP_000537.3|	3	3	3	188	G3V203_HUMAN
CCDC6	NP_000971.1	RPL18A	10	10	10	1	11|7	0	0	0	0	0	-18.38	1.11	0.55	NP_000973.2|NP_000976.1|NP_001020.2|NP_000537.3|	6	6	6	176	M0R1A7_HUMAN
CCDC6	NP_000973.2	RPL21	4	4	4	1	2|0	0.61	0.61	0.61	0.61	0.61	0.46	4	0.05	NP_000976.1|NP_001020.2|NP_006817.1|NP_000537.3|	3	3	3	160	G3V1B3_HUMAN
CCDC6	NP_000974.1	RPL22	4	4	4	1	2|2	0.08	0.08	0.08	0.08	0.08	-2.48	2	0.34	NP_000976.1|NP_001020.2|	2	2	2	128	K7ERI7_HUMAN
CCDC6	NP_000977.1	RPL24	5	5	5	1	10|6	0	0	0	0	0	-22.49	0.62	0.61	NP_000976.1|NP_001020.2|NP_000537.3|	3	3	3	157	C9JNW5_HUMAN
CCDC6	NP_000995.1	RPLP2	4	4	4	1	11|7	0	0	0	0	0	-28.36	0.44	0.61	NP_001020.2|NP_001243546.1|NP_006817.1|NP_000537.3|NP_001093326.2|	3	3	3	115	RLA2_HUMAN
CCDC6	NP_001001.2	RPS6	8	8	8	1	9|5	0	0	0	0	0	-14.27	1.14	0.53	NP_001139542.1|NP_001156506.1|NP_000976.1|NP_001020.2|NP_000537.3|NP_006035.2|	5	5	5	249	A2A3R5_HUMAN
CCDC6	NP_001002857.1	ANXA2	30	30	30	1	25|19	0	0	0	0	0	-35.39	1.36	0.58	NP_001018864.2|NP_006817.1|NP_000537.3|NP_002583.1|	12	12	12	339	ANXA2_HUMAN
CCDC6	NP_001003.1	RPS8	5	5	5	1	5|6	0	0	0	0	0	-13.3	0.91	0.61	NP_000976.1|NP_001020.2|NP_037386.1|NP_000537.3|	4	4	4	208	RS8_HUMAN
CCDC6	NP_001003407.1	ABLIM1	11	11	11	1	4|3	0.82	0.82	0.82	0.82	0.82	1.54	3.14	0.02	NP_001074248.1|	8	8	8	718	ABLM1_HUMAN
CCDC6	NP_001003676.1	C11orf49	19	19	19	1	16|3	0	0	0	0	0	-8.8	2	0.5		8	8	8	274	CK049_HUMAN
CCDC6	NP_001004.2	RPS9	6	6	6	1	11|0	0	0	0	0	0	-10.71	1.09	0.52	NP_000976.1|NP_001020.2|NP_000537.3|	5	5	5	194	A8MXK4_HUMAN
CCDC6	NP_001005335.1	HNRNPL	5	5	5	1	19|19	0	0	0	0	0	-67.27	0.26	0.61	NP_001073888.2|NP_000537.3|	4	4	4	456	B4DVF8_HUMAN
CCDC6	NP_001006.1	RPS11	15	15	15	1	18|6	0	0	0	0	0	-21.06	1.25	0.55	NP_000976.1|NP_001020.2|	6	6	6	158	RS11_HUMAN
CCDC6	NP_001007215.1	CACYBP	2	2	2	1	4|5	0	0	0	0	0	-14.61	0.44	0.61	NP_001229827.1|NP_003602.1|NP_115518.3|NP_001032900.1|NP_006035.2|	2	2	2	185	CYBP_HUMAN
CCDC6	NP_001007554.1	CSDE1	64	64	64	1	76|75	0	0	0	0	0	-175.2	0.85	0.61	NP_001073888.2|	27	27	27	798	CSDE1_HUMAN
CCDC6	NP_001008491.1	SEPTIN2	3	3	3	1	3|5	0	0	0	0	0	-10.89	0.75	0.61	NP_001019837.1|NP_001128246.1|	2	2	2	361	SEPT2_HUMAN
CCDC6	NP_001008493.1	ENAH	11	11	11	1	9|13	0	0	0	0	0	-23.97	1	0.61	NP_001157632.1|NP_005013.1|NP_000537.3|	7	7	7	591	ENAH_HUMAN
CCDC6	NP_001008697.1	TFIP11	7	7	7	1	32|33	0	0	0	0	0	-119.03	0.22	0.61	NP_003153.2|NP_000537.3|	5	5	5	837	TFP11_HUMAN
CCDC6	NP_001008844.1	DSP	30	30	30	1	3|13	0.74	0.74	0.74	0.74	0.74	1.05	3.75	0.04	NP_003602.1|NP_055681.1|NP_001018864.2|NP_001032583.1|	20	20	20	2272	DESP_HUMAN
CCDC6	NP_001008938.1	CKAP5	109	109	109	1	72|64	0	0	0	0	0	-84.54	1.6	0.6	NP_001073888.2|NP_001188407.1|	48	48	48	2032	CKAP5_HUMAN
CCDC6	NP_001009186.1	CCT6A	4	4	4	1	3|3	0	0	0	0	0	-5.93	1.33	0.46	NP_001077362.1|NP_003153.2|NP_004332.2|NP_037386.1|NP_821080.1|NP_000537.3|NP_000692.2|NP_001019820.1|	4	4	4	486	TCPZ_HUMAN
CCDC6	NP_001009555.3	SH3D19	13	13	13	1	0|4	0.92	0.92	0.92	0.92	0.92	2.44	6.5	0.02	NP_001019837.1|	6	6	6	790	SH319_HUMAN
CCDC6	NP_001010.2	RPS15A	10	10	10	1	12|7	0	0	0	0	0	-20.11	1.05	0.55	NP_000976.1|NP_001020.2|NP_821080.1|NP_001093326.2|	4	4	4	130	RS15A_HUMAN
CCDC6	NP_001010972.1	ZYX	7	7	7	1	2|18	0	0	0	0	0	-25.38	0.7	0.61	NP_003293.2|NP_001034679.2|NP_006139.1|NP_001171545.1|	3	3	3	572	ZYX_HUMAN
CCDC6	NP_001011.1	RPS16	4	4	4	1	3|1	0.08	0.08	0.08	0.08	0.08	-2.48	2	0.34	NP_000976.1|NP_001020.2|NP_000537.3|NP_001093326.2|	2	2	2	146	M0R210_HUMAN
CCDC6	NP_001014436.1	DBNL	19	19	19	1	7|10	0.01	0.01	0.01	0.01	0.01	-4.39	2.24	0.43	NP_001005373.1|	6	6	6	430	B4DDD6_HUMAN
CCDC6	NP_001016.1	RPS23	8	8	8	1	9|4	0	0	0	0	0	-12.26	1.23	0.52	NP_000976.1|NP_001020.2|NP_001073867.1|	4	4	4	143	RS23_HUMAN
CCDC6	NP_001017423.1	ALDH18A1	5	5	5	1	8|1	0	0	0	0	0	-8.99	1.11	0.5		4	4	4	793	P5CS_HUMAN
CCDC6	NP_001018080.1	CORO1B	34	34	34	1	35|50	0	0	0	0	0	-102	0.8	0.61	NP_065134.1|	12	12	12	489	COR1B_HUMAN
CCDC6	NP_001019837.1	SH3KBP1	5	5	5	1	0|2	0.75	0.75	0.75	0.75	0.75	1.11	5	0.03	NP_001193943.1|NP_001558.3|NP_004652.2|NP_001001132.1|NP_001243546.1|NP_829884.1|	2	2	2	628	Q5JPT1_HUMAN
CCDC6	NP_001020119.1	FNBP1L	2	2	2	1	0|0	0.95	0.95	0.95	0.95	0.95	2.93	20	0.01	NP_055423.1|	2	2	2	551	FBP1L_HUMAN
CCDC6	NP_001020262.1	ABCF1	2	2	2	1	19|14	0	0	0	0	0	-65.35	0.12	0.61		2	2	2	845	Q5STZ8_HUMAN
CCDC6	NP_001020764.1	ARFIP1	2	2	2	1	2|0	0.18	0.18	0.18	0.18	0.18	-1.51	2	0.28	NP_000935.1|	2	2	2	341	ARFP1_HUMAN
CCDC6	NP_001025067.1	WDR45	9	9	9	1	4|3	0.28	0.28	0.28	0.28	0.28	-0.93	2.57	0.25		4	4	4	360	C9JYH8_HUMAN
CCDC6	NP_001026873.2	ELP6	7	7	7	1	5|5	0	0	0	0	0	-8.66	1.4	0.5	NP_003631.2|	4	4	4	266	C9IYN7_HUMAN
CCDC6	NP_001029102.1	UBA52	13	13	13	1	11|0	0.04	0.04	0.04	0.04	0.04	-3.22	2.36	0.38	NP_001073888.2|NP_000976.1|NP_001034679.2|NP_005013.1|NP_000537.3|NP_001093326.2|NP_002583.1|NP_004172.2|	4	4	4	128	RL40_HUMAN
CCDC6	NP_001030126.1	SORBS1	9	9	9	1	0|1	1	1	1	1	1	9.87	18	0	NP_001558.3|NP_001004720.1|	7	7	7	1292	SRBS1_HUMAN
CCDC6	NP_001032238.1	ACOT1	9	9	9	1	12|0	0	0	0	0	0	-8.4	1.5	0.5	NP_002583.1|	6	6	6	421	ACOT1_HUMAN
CCDC6	NP_001032411.1	USP14	11	11	11	1	18|7	0	0	0	0	0	-28.64	0.88	0.61	NP_001073888.2|NP_036525.1|NP_000935.1|NP_054727.1|	9	9	9	459	UBP14_HUMAN
CCDC6	NP_001034624.1	SKA1	7	7	7	1	4|3	0.03	0.03	0.03	0.03	0.03	-3.52	2	0.39	NP_054861.2|	3	3	3	255	SKA1_HUMAN
CCDC6	NP_001034764.1	UNC45A	15	15	15	1	22|19	0	0	0	0	0	-52.27	0.73	0.61	NP_003602.1|NP_001185951.1|NP_001074248.1|	13	13	13	929	UN45A_HUMAN
CCDC6	NP_001034796.1	ENTR1	17	17	17	1	2|0	1	1	1	1	1	8.64	17	0	NP_001078923.1|NP_003602.1|NP_056014.2|	7	7	7	435	ENTR1_HUMAN
CCDC6	NP_001034966.1	STRN4	15	15	15	1	7|5	0.2	0.2	0.2	0.2	0.2	-1.38	2.5	0.28	NP_001077362.1|NP_003153.2|NP_477352.3|NP_000029.2|NP_001032583.1|	9	9	9	760	STRN4_HUMAN
CCDC6	NP_001035247.1	CEP44	5	5	5	1	0|0	1	1	1	1	1	8.2	50	0	NP_001137324.1|NP_001138467.1|NP_001160163.1|NP_001239314.1|NP_003293.2|NP_003602.1|NP_004412.2|NP_004652.2|NP_055746.3|NP_073615.2|NP_775866.2|NP_001157632.1|NP_001004720.1|NP_037386.1|NP_056014.2|NP_068579.3|NP_775179.1|	3	3	3	390	CEP44_HUMAN
CCDC6	NP_001035814.1	CYLD	8	8	8	1	0|0	1	1	1	1	1	13.02	80	0	NP_004412.2|NP_115518.3|NP_037386.1|NP_055625.4|NP_001093326.2|NP_006035.2|	7	7	7	953	CYLD_HUMAN
CCDC6	NP_001035847.1	PPP4R1	49	49	49	1	0|0	1	1	1	1	1	73.11	490	0		19	19	19	950	PP4R1_HUMAN
CCDC6	NP_001035905.1	CAST	8	8	8	1	4|8	0	0	0	0	0	-10.7	1.33	0.52	NP_001814.2|NP_115949.3|	4	4	4	750	A0A0C4DGB5_HUMAN
CCDC6	NP_001036069.1	XRN1	78	78	78	1	50|58	0	0	0	0	0	-79.14	1.44	0.6	NP_005834.4|	30	30	30	1693	XRN1_HUMAN
CCDC6	NP_001037770.1	SMAP1	6	6	6	1	0|4	0.43	0.43	0.43	0.43	0.43	-0.27	3	0.2		4	4	4	467	A0A087X1X9_HUMAN
CCDC6	NP_001041648.1	PHACTR4	9	9	9	1	11|13	0	0	0	0	0	-30.64	0.75	0.61		6	6	6	702	PHAR4_HUMAN
CCDC6	NP_001070908.1	BCLAF1	4	4	4	1	37|54	0	0	0	0	0	-184.88	0.09	0.61	NP_001073888.2|	2	2	2	869	E9PK91_HUMAN
CCDC6	NP_001072992.1	PAICS	6	6	6	1	12|4	0	0	0	0	0	-20.18	0.75	0.61	NP_001073888.2|NP_036525.1|	5	5	5	425	D6RF62_HUMAN
CCDC6	NP_001073888.2	UNK	6	6	6	1	0|0	1	1	1	1	1	9.84	60	0	NP_001193355.1|NP_003293.2|NP_056363.2|NP_001034679.2|NP_001157632.1|NP_001485.2|	4	4	4	810	UNK_HUMAN
CCDC6	NP_001075109.1	PRKDC	16	16	16	1	22|7	0	0	0	0	0	-28.14	1.1	0.57	NP_001139628.1|NP_001229827.1|NP_003631.2|NP_055746.3|NP_063937.2|NP_065134.1|NP_001018864.2|NP_001157632.1|NP_006817.1|NP_000537.3|NP_001093326.2|NP_002583.1|	13	13	13	4097	PRKDC_HUMAN
CCDC6	NP_001077362.1	STRN3	13	13	13	1	4|0	0.92	0.92	0.92	0.92	0.92	2.44	6.5	0.02	NP_003153.2|NP_000029.2|NP_001138678.1|NP_001164014.1|NP_005871.1|NP_001032583.1|	7	7	7	797	STRN3_HUMAN
CCDC6	NP_001077430.1	WDR62	6	6	6	1	3|2	0.18	0.18	0.18	0.18	0.18	-1.51	2.4	0.28	NP_006817.1|	6	6	6	1523	WDR62_HUMAN
CCDC6	NP_001078923.1	GIT1	4	4	4	1	0|0	1	1	1	1	1	6.52	40	0	NP_001004720.1|NP_056391.1|	3	3	3	770	A0A0C4DGN6_HUMAN
CCDC6	NP_001078927.1	CTNND1	8	8	8	1	3|6	0	0	0	0	0	-5.56	1.78	0.45		4	4	4	968	CTND1_HUMAN
CCDC6	NP_001091868.1	COPA	8	8	8	1	7|0	0.09	0.09	0.09	0.09	0.09	-2.26	2.29	0.33	NP_001135766.1|NP_003602.1|NP_001093326.2|	4	4	4	1233	COPA_HUMAN
CCDC6	NP_001091970.1	KIAA1217	3	3	3	1	0|0	0.99	0.99	0.99	0.99	0.99	4.78	30	0	NP_055681.1|NP_001004720.1|	2	2	2	1264	Q5T5P0_HUMAN
CCDC6	NP_001092902.1	BCAS3	5	5	5	1	4|0	0.26	0.26	0.26	0.26	0.26	-1.05	2.5	0.25	NP_003602.1|NP_004652.2|	4	4	4	928	K7ESE9_HUMAN
CCDC6	NP_001095896.1	TBC1D8	5	5	5	1	0|0	1	1	1	1	1	8.2	50	0		3	3	3	1140	J3KQ40_HUMAN
CCDC6	NP_001098721.1	ZFYVE16	11	11	11	1	7|30	0	0	0	0	0	-50.65	0.59	0.61		6	6	6	1539	ZFY16_HUMAN
CCDC6	NP_001107565.1	LSM14A	4	4	4	1	3|4	0	0	0	0	0	-7.69	1.14	0.49	NP_000537.3|	3	3	3	463	LS14A_HUMAN
CCDC6	NP_001107579.1	PDLIM3	4	4	4	1	5|3	0	0	0	0	0	-9.46	1	0.61	NP_001159580.1|	3	3	3	316	A0A087WYF8_HUMAN
CCDC6	NP_001110.2	ADD1	3	3	3	1	9|12	0	0	0	0	0	-36.82	0.29	0.61	NP_056363.2|NP_001074248.1|	3	3	3	737	ADDA_HUMAN
CCDC6	NP_001112.2	ADD3	7	7	7	1	17|10	0	0	0	0	0	-39.9	0.52	0.61		4	4	4	674	ADDG_HUMAN
CCDC6	NP_001116295.1	GTF3C5	4	4	4	1	6|6	0	0	0	0	0	-16.66	0.67	0.61	NP_006459.3|NP_006035.2|	4	4	4	526	H7BY84_HUMAN
CCDC6	NP_001116538.2	MAPT	6	6	6	1	7|0	0.01	0.01	0.01	0.01	0.01	-4.19	1.71	0.42	NP_001139628.1|NP_063937.2|NP_006817.1|NP_006035.2|	3	3	3	776	A0A7I2PJZ2_HUMAN
CCDC6	NP_001120654.1	CEP55	8	8	8	1	1|4	0.57	0.57	0.57	0.57	0.57	0.3	3.2	0.06	NP_003602.1|NP_056281.1|NP_000537.3|NP_005890.2|	5	5	5	464	CEP55_HUMAN
CCDC6	NP_001120792.1	UBAP2L	32	32	32	1	45|33	0	0	0	0	0	-92.52	0.82	0.61		12	12	12	983	F8W726_HUMAN
CCDC6	NP_001124384.1	SUGT1	10	10	10	1	14|11	0	0	0	0	0	-30.86	0.8	0.61	NP_003602.1|	6	6	6	365	SGT1_HUMAN
CCDC6	NP_001128246.1	KLC2	17	17	17	1	0|0	1	1	1	1	1	26.69	170	0	NP_001135766.1|NP_003602.1|NP_056281.1|NP_006817.1|NP_001116436.1|	8	8	8	545	KLC2_HUMAN
CCDC6	NP_001128512.1	DCTN1	4	4	4	1	17|15	0	0	0	0	0	-57.28	0.25	0.61	NP_001136018.1|NP_001139542.1|NP_001159741.1|NP_001160163.1|NP_004412.2|NP_055681.1|NP_056363.2|NP_006139.1|NP_055423.1|NP_001003800.1|NP_001073867.1|NP_982284.1|NP_005871.1|NP_006035.2|NP_001032583.1|	3	3	3	1253	DCTN1_HUMAN
CCDC6	NP_001128659.1	AGFG1	3	3	3	1	1|2	0.11	0.11	0.11	0.11	0.11	-2.13	2	0.33	NP_001159932.1|NP_000029.2|NP_001001132.1|	3	3	3	584	AGFG1_HUMAN
CCDC6	NP_001128727.1	RBBP4	4	4	4	1	0|0	1	1	1	1	1	6.52	40	0	NP_000537.3|	3	3	3	424	RBBP4_HUMAN
CCDC6	NP_001129663.1	KANK2	2	2	2	1	2|11	0	0	0	0	0	-21.93	0.31	0.61	NP_055681.1|NP_001032583.1|	2	2	2	851	KANK2_HUMAN
CCDC6	NP_001135766.1	SPART	20	20	20	1	6|5	1	1	1	1	1	6.17	3.64	0	NP_055681.1|	11	11	11	666	SPART_HUMAN
CCDC6	NP_001135906.1	OGA	6	6	6	1	7|8	0	0	0	0	0	-18.96	0.8	0.61	NP_001139628.1|	4	4	4	863	OGA_HUMAN
CCDC6	NP_001135915.1	EDC3	7	7	7	1	2|2	0.79	0.79	0.79	0.79	0.79	1.3	3.5	0.03	NP_006817.1|	5	5	5	508	EDC3_HUMAN
CCDC6	NP_001136018.1	LUZP1	38	38	38	1	11|15	0.99	0.99	0.99	0.99	0.99	5.04	2.92	0	NP_003602.1|	17	17	17	1076	LUZP1_HUMAN
CCDC6	NP_001137298.1	MAPRE2	8	8	8	1	12|6	0	0	0	0	0	-21.03	0.89	0.61	NP_000029.2|	3	3	3	284	MARE2_HUMAN
CCDC6	NP_001137324.1	TCHP	5	5	5	1	0|2	0.75	0.75	0.75	0.75	0.75	1.11	5	0.03	NP_003602.1|NP_115805.1|	3	3	3	498	TCHP_HUMAN
CCDC6	NP_001137533.1	COPB1	9	9	9	1	14|14	0	0	0	0	0	-38.2	0.64	0.61	NP_004318.3|NP_004332.2|NP_001186064.1|NP_001019820.1|NP_115805.1|	4	4	4	953	COPB_HUMAN
CCDC6	NP_001138467.1	CCDC85C	4	4	4	1	2|0	0.61	0.61	0.61	0.61	0.61	0.46	4	0.05	NP_003602.1|	3	3	3	419	CC85C_HUMAN
CCDC6	NP_001138880.1	NONO	29	29	29	1	67|76	0	0	0	0	0	-226.3	0.41	0.61	NP_037386.1|NP_000099.2|	12	12	12	471	NONO_HUMAN
CCDC6	NP_001138890.1	TTC28	50	50	50	1	15|14	1	1	1	1	1	14.75	3.45	0	NP_001004720.1|NP_000537.3|	28	28	28	2481	TTC28_HUMAN
CCDC6	NP_001138992.1	RAI14	15	15	15	1	23|43	0	0	0	0	0	-100.42	0.45	0.61	NP_001001132.1|NP_006817.1|NP_001074248.1|	12	12	12	980	RAI14_HUMAN
CCDC6	NP_001139487.1	DLGAP5	19	19	19	1	20|58	0	0	0	0	0	-115.39	0.49	0.61		10	10	10	842	DLGP5_HUMAN
CCDC6	NP_001139542.1	TDRD3	5	5	5	1	0|1	0.98	0.98	0.98	0.98	0.98	4.06	10	0		4	4	4	744	TDRD3_HUMAN
CCDC6	NP_001139628.1	GSK3B	10	10	10	1	0|0	1	1	1	1	1	16.13	100	0	NP_001159932.1|NP_003631.2|NP_000029.2|NP_000537.3|NP_001093326.2|NP_000992.1|NP_005890.2|NP_006035.2|NP_001032583.1|	6	6	6	420	GSK3B_HUMAN
CCDC6	NP_001139754.1	SRP54	3	3	3	1	9|9	0	0	0	0	0	-30.59	0.33	0.61		2	2	2	455	SRP54_HUMAN
CCDC6	NP_001153171.1	FHL1	8	8	8	1	8|5	0	0	0	0	0	-12.48	1.23	0.53		2	2	2	296	FHL1_HUMAN
CCDC6	NP_001155.1	APBB1	5	5	5	1	3|6	0	0	0	0	0	-9.77	1.11	0.51	NP_055423.1|	2	2	2	710	APBB1_HUMAN
CCDC6	NP_001156506.1	RPTOR	6	6	6	1	0|0	1	1	1	1	1	9.84	60	0	NP_001034679.2|NP_006817.1|NP_001093326.2|NP_004172.2|	2	2	2	1177	RPTOR_HUMAN
CCDC6	NP_001157016.1	SYNRG	5	5	5	1	3|5	0	0	0	0	0	-8.01	1.25	0.49		2	2	2	1236	SYNRG_HUMAN
CCDC6	NP_001157661.1	PLIN3	10	10	10	1	13|17	0	0	0	0	0	-40.21	0.67	0.61	NP_777567.1|NP_001005373.1|NP_001485.2|	6	6	6	433	PLIN3_HUMAN
CCDC6	NP_001157852.1	STAU2	6	6	6	1	15|11	0	0	0	0	0	-40.15	0.46	0.61		4	4	4	570	STAU2_HUMAN
CCDC6	NP_001158.2	XIAP	26	26	26	1	18|17	0	0	0	0	0	-25.41	1.49	0.56	NP_036525.1|NP_001164014.1|NP_037386.1|NP_829884.1|	12	12	12	497	XIAP_HUMAN
CCDC6	NP_001159580.1	PALLD	6	6	6	1	0|3	0.67	0.67	0.67	0.67	0.67	0.71	4	0.04	NP_001074248.1|NP_057537.1|	3	3	3	1123	PALLD_HUMAN
CCDC6	NP_001159741.1	HAUS4	3	3	3	1	0|0	0.99	0.99	0.99	0.99	0.99	4.78	30	0	NP_000537.3|	2	2	2	363	HAUS4_HUMAN
CCDC6	NP_001159932.1	MPP1	2	2	2	1	0|0	0.95	0.95	0.95	0.95	0.95	2.93	20	0.01		2	2	2	449	EM55_HUMAN
CCDC6	NP_001160163.1	TTK	20	20	20	1	6|4	1	1	1	1	1	7.58	4	0	NP_000537.3|	9	9	9	856	TTK_HUMAN
CCDC6	NP_001164040.1	CXorf56	5	5	5	1	20|40	0	0	0	0	0	-113.42	0.17	0.61		2	2	2	173	STEEP_HUMAN
CCDC6	NP_001166174.1	GGA3	3	3	3	1	2|0	0.4	0.4	0.4	0.4	0.4	-0.39	3	0.21	NP_004694.2|	2	2	2	651	B7Z1E9_HUMAN
CCDC6	NP_001171501.1	SF1	4	4	4	1	14|21	0	0	0	0	0	-63.58	0.23	0.61		2	2	2	673	SF01_HUMAN
CCDC6	NP_001171559.1	SYNJ2	2	2	2	1	0|6	0	0	0	0	0	-8.03	0.67	0.61	NP_001001132.1|	2	2	2	1259	A0A1W2PR85_HUMAN
CCDC6	NP_001171671.1	ZBTB33	55	55	55	1	73|42	0	0	0	0	0	-123.12	0.96	0.61	NP_000537.3|	21	21	21	672	KAISO_HUMAN
CCDC6	NP_001171712.1	VDAC2	18	18	18	1	17|9	0	0	0	0	0	-20.91	1.38	0.55	NP_000692.2|	7	7	7	309	VDAC2_HUMAN
CCDC6	NP_001171725.1	ESYT1	9	9	9	1	22|8	0	0	0	0	0	-41.21	0.6	0.61	NP_001093326.2|	6	6	6	1114	ESYT1_HUMAN
CCDC6	NP_001171753.1	PRMT7	7	7	7	1	12|13	0	0	0	0	0	-36.16	0.56	0.61		3	3	3	642	H3BNC0_HUMAN
CCDC6	NP_001180215.1	SIRT2	5	5	5	1	0|0	1	1	1	1	1	8.2	50	0	NP_006035.2|	3	3	3	234	A0A0A0MRF5_HUMAN
CCDC6	NP_001185771.1	CCT2	5	5	5	1	9|2	0	0	0	0	0	-12.71	0.91	0.61	NP_003153.2|NP_037386.1|NP_821080.1|NP_000537.3|	5	5	5	488	TCPB_HUMAN
CCDC6	NP_001185987.1	ARPIN-AP3S2	16	16	16	1	21|17	0	0	0	0	0	-45.06	0.84	0.61		7	7	7	394	A0A0A6YYH1_HUMAN
CCDC6	NP_001191395.1	RBM10	4	4	4	1	45|42	0	0	0	0	0	-176.55	0.09	0.61	NP_001074248.1|	3	3	3	853	RBM10_HUMAN
CCDC6	NP_001191455.1	SSR4	4	4	4	1	2|1	0.31	0.31	0.31	0.31	0.31	-0.81	2.67	0.24	NP_001120797.1|	3	3	3	184	SSRD_HUMAN
CCDC6	NP_001193355.1	ATP5MD	4	4	4	1	0|0	1	1	1	1	1	6.52	40	0	NP_001243125.1|	2	2	2	58	ATPMK_HUMAN
CCDC6	NP_001193937.1	AFDN	133	133	133	1	110|108	0	0	0	0	0	-192.84	1.22	0.61	NP_004318.3|NP_001034679.2|NP_005013.1|NP_001004720.1|NP_006817.1|	51	51	51	1743	A8MQ02_HUMAN
CCDC6	NP_001193943.1	SERPINH1	2	2	2	1	0|0	0.95	0.95	0.95	0.95	0.95	2.93	20	0.01	NP_003293.2|NP_001018864.2|NP_000537.3|	2	2	2	418	SERPH_HUMAN
CCDC6	NP_001202.4	BUB1B	33	33	33	1	11|30	0	0	0	0	0	-27.02	1.61	0.57	NP_004652.2|NP_000029.2|NP_115949.3|	17	17	17	1050	BUB1B_HUMAN
CCDC6	NP_001229268.1	PFKP	12	12	12	1	8|0	0.35	0.35	0.35	0.35	0.35	-0.6	3	0.23	NP_054727.1|NP_006035.2|	8	8	8	776	A0A7I2V3Z0_HUMAN
CCDC6	NP_001229761.1	ARFGAP2	5	5	5	1	2|1	0.61	0.61	0.61	0.61	0.61	0.43	3.33	0.05	NP_001032900.1|	5	5	5	493	A0A0D9SF70_HUMAN
CCDC6	NP_001229827.1	PPP6R2	7	7	7	1	0|0	1	1	1	1	1	11.44	70	0	NP_055746.3|NP_775866.2|NP_001157632.1|NP_037386.1|NP_056014.2|	3	3	3	959	PP6R2_HUMAN
CCDC6	NP_001229831.1	AKAP1	10	10	10	1	16|17	0	0	0	0	0	-45.99	0.61	0.61	NP_001001715.2|	7	7	7	903	AKAP1_HUMAN
CCDC6	NP_001231867.1	TXN	4	4	4	1	3|0	0.33	0.33	0.33	0.33	0.33	-0.7	2.67	0.24	NP_000281.2|NP_000537.3|	2	2	2	85	THIO_HUMAN
CCDC6	NP_001238978.1	PCMT1	9	9	9	1	5|2	0.27	0.27	0.27	0.27	0.27	-1	2.57	0.25	NP_060458.3|NP_000537.3|	3	3	3	286	A0A0A0MRJ6_HUMAN
CCDC6	NP_001239085.1	GEMIN5	65	65	65	1	98|58	0	0	0	0	0	-181.7	0.83	0.61	NP_006035.2|	25	25	25	1507	GEMI5_HUMAN
CCDC6	NP_001239314.1	TNIP1	8	8	8	1	0|1	1	1	1	1	1	8.41	16	0	NP_003602.1|NP_037386.1|NP_001093326.2|NP_006779.1|	4	4	4	619	A0A0A0MRZ4_HUMAN
CCDC6	NP_001243463.1	SLC25A1	3	3	3	1	3|0	0.15	0.15	0.15	0.15	0.15	-1.72	2	0.3	NP_001020.2|NP_001243125.1|	3	3	3	318	B4DP62_HUMAN
CCDC6	NP_001243650.1	CCT4	6	6	6	1	8|1	0	0	0	0	0	-7.59	1.33	0.48	NP_003153.2|NP_004332.2|NP_001034679.2|NP_037386.1|NP_000537.3|NP_001073867.1|NP_005871.1|NP_001019820.1|	4	4	4	509	TCPD_HUMAN
CCDC6	NP_001244.1	CDC5L	48	48	48	1	14|26	0	0	0	0	0	-11.4	2.4	0.52	NP_003631.2|NP_004652.2|NP_056363.2|NP_060139.2|NP_060458.3|NP_065134.1|NP_203754.2|NP_001243546.1|NP_005349.3|NP_006817.1|NP_068579.3|NP_001188493.1|NP_055484.3|NP_001188407.1|	23	23	23	802	CDC5L_HUMAN
CCDC6	NP_001244120.1	DDX6	5	5	5	1	5|4	0	0	0	0	0	-9.77	1.11	0.51	NP_001558.3|NP_006817.1|	3	3	3	483	DDX6_HUMAN
CCDC6	NP_001245366.1	TARS1	2	2	2	1	4|4	0	0	0	0	0	-12.61	0.5	0.61		2	2	2	723	SYTC_HUMAN
CCDC6	NP_001248755.1	AP3D1	11	11	11	1	26|23	0	0	0	0	0	-75.65	0.45	0.61		7	7	7	1215	AP3D1_HUMAN
CCDC6	NP_001252518.1	RTN3	2	2	2	1	0|0	0.95	0.95	0.95	0.95	0.95	2.93	20	0.01		2	2	2	1032	B7Z4M1_HUMAN
CCDC6	NP_001253974.1	PSME3	5	5	5	1	27|25	0	0	0	0	0	-97.05	0.19	0.61	NP_006817.1|NP_000537.3|	4	4	4	265	B3KQ25_HUMAN
CCDC6	NP_001257405.1	PPP2R5D	8	8	8	1	12|4	0	0	0	0	0	-17.17	1	0.61	NP_001186326.1|	4	4	4	451	2A5D_HUMAN
CCDC6	NP_001258522.1	PPME1	4	4	4	1	2|2	0.08	0.08	0.08	0.08	0.08	-2.48	2	0.34	NP_777567.1|NP_001005373.1|NP_002583.1|	3	3	3	400	PPME1_HUMAN
CCDC6	NP_001258664.1	COPZ1	2	2	2	1	1|0	0.47	0.47	0.47	0.47	0.47	-0.11	4	0.18		2	2	2	160	COPZ1_HUMAN
CCDC6	NP_001258978.1	TRAP1	8	8	8	1	14|5	0	0	0	0	0	-22.5	0.84	0.61		3	3	3	651	I3L0K7_HUMAN
CCDC6	NP_001272.2	TBCB	7	7	7	1	10|7	0	0	0	0	0	-21.02	0.82	0.61	NP_001814.2|	4	4	4	244	TBCB_HUMAN
CCDC6	NP_001348.2	DHX9	52	52	52	1	84|55	0	0	0	0	0	-172.02	0.75	0.61	NP_001020.2|NP_006817.1|NP_002583.1|	23	23	23	1270	DHX9_HUMAN
CCDC6	NP_001349.2	DHX15	3	3	3	1	19|24	0	0	0	0	0	-83.81	0.14	0.61	NP_444252.1|NP_002583.1|NP_001188407.1|	2	2	2	795	DHX15_HUMAN
CCDC6	NP_001408.2	EIF4B	26	26	26	1	28|30	0	0	0	0	0	-65.75	0.9	0.61	NP_060139.2|NP_065134.1|NP_006139.1|NP_006817.1|	13	13	13	611	E7EX17_HUMAN
CCDC6	NP_001410.2	ELAVL1	3	3	3	1	4|2	0	0	0	0	0	-7.38	1	0.61	NP_003153.2|NP_004652.2|NP_005410.1|NP_001018864.2|NP_001092692.1|NP_001157632.1|NP_005013.1|NP_006817.1|NP_065176.3|NP_003900.1|NP_775179.1|NP_000537.3|NP_001185951.1|NP_904325.2|NP_001485.2|NP_073587.1|NP_001001715.2|NP_054752.3|NP_055484.3|NP_000239.1|NP_982284.1|NP_005871.1|NP_001019820.1|NP_066972.1|NP_006035.2|	3	3	3	326	ELAV1_HUMAN
CCDC6	NP_001427.2	FBL	5	5	5	1	5|8	0	0	0	0	0	-16.89	0.77	0.61	NP_004652.2|NP_000976.1|NP_000537.3|NP_001074248.1|	3	3	3	321	FBRL_HUMAN
CCDC6	NP_001542.1	IGBP1	5	5	5	1	6|6	0	0	0	0	0	-15.05	0.83	0.61	NP_055055.1|NP_777567.1|NP_001001132.1|NP_001034679.2|NP_115949.3|NP_001070707.1|NP_002558.1|	4	4	4	339	IGBP1_HUMAN
CCDC6	NP_001558.3	INPPL1	4	4	4	1	0|0	1	1	1	1	1	6.52	40	0	NP_777567.1|NP_001001132.1|NP_821080.1|	2	2	2	1258	SHIP2_HUMAN
CCDC6	NP_001596.2	AARS1	3	3	3	1	0|3	0.15	0.15	0.15	0.15	0.15	-1.72	2	0.3		3	3	3	968	SYAC_HUMAN
CCDC6	NP_001609.2	PARP1	14	14	14	1	110|94	0	0	0	0	0	-397.64	0.14	0.61	NP_000537.3|NP_001093326.2|NP_002583.1|	10	10	10	1014	PARP1_HUMAN
CCDC6	NP_001681.2	ATP6V1A	2	2	2	1	5|0	0	0	0	0	0	-6.52	0.8	0.61	NP_000692.2|	2	2	2	617	VATA_HUMAN
CCDC6	NP_001814.2	CKB	5	5	5	1	0|2	0.75	0.75	0.75	0.75	0.75	1.11	5	0.03	NP_036525.1|NP_001018864.2|NP_000099.2|	3	3	3	381	G3V4N7_HUMAN
CCDC6	NP_001830.1	CNN3	24	24	24	1	21|10	0	0	0	0	0	-21.65	1.55	0.56		7	7	7	329	CNN3_HUMAN
CCDC6	NP_001960.2	EIF5	38	38	38	1	43|61	0	0	0	0	0	-130.65	0.73	0.61	NP_036525.1|NP_006817.1|	13	13	13	431	IF5_HUMAN
CCDC6	NP_002030.2	GAB1	2	2	2	1	3|4	0	0	0	0	0	-10.74	0.57	0.61	NP_001004720.1|	2	2	2	694	B7Z3B9_HUMAN
CCDC6	NP_002128.1	HNRNPA2B1	4	4	4	1	23|22	0	0	0	0	0	-85.01	0.18	0.61	NP_001018864.2|NP_006817.1|NP_000537.3|NP_001032900.1|	4	4	4	341	ROA2_HUMAN
CCDC6	NP_002131.2	HNRNPK	26	26	26	1	93|75	0	0	0	0	0	-285.16	0.31	0.61	NP_055681.1|NP_203754.2|NP_001004720.1|NP_006817.1|NP_056014.2|NP_000537.3|	12	12	12	464	HNRPK_HUMAN
CCDC6	NP_002147.2	HSPD1	8	8	8	1	7|5	0	0	0	0	0	-10.73	1.33	0.52	NP_004318.3|NP_001093326.2|NP_115805.1|	5	5	5	573	CH60_HUMAN
CCDC6	NP_002256.2	KPNB1	21	21	21	1	17|14	0	0	0	0	0	-25.46	1.35	0.56	NP_002523.2|NP_065134.1|NP_115518.3|NP_000537.3|NP_872604.1|NP_055484.3|	10	10	10	876	IMB1_HUMAN
CCDC6	NP_002262.3	IPO5	3	3	3	1	6|2	0	0	0	0	0	-10.65	0.75	0.61	NP_003602.1|NP_000692.2|NP_001186064.1|	3	3	3	1115	IPO5_HUMAN
CCDC6	NP_002287.2	LBR	17	17	17	1	32|29	0	0	0	0	0	-87.1	0.56	0.61		8	8	8	615	LBR_HUMAN
CCDC6	NP_002289.2	LCP1	13	13	13	1	25|8	0	0	0	0	0	-39.77	0.79	0.61		5	5	5	627	PLSL_HUMAN
CCDC6	NP_002523.2	NUP88	8	8	8	1	3|1	0.92	0.92	0.92	0.92	0.92	2.45	4	0.02	NP_065134.1|	4	4	4	741	NUP88_HUMAN
CCDC6	NP_002617.3	PFKL	4	4	4	1	3|1	0.08	0.08	0.08	0.08	0.08	-2.48	2	0.34	NP_006817.1|NP_006035.2|	3	3	3	780	PFKAL_HUMAN
CCDC6	NP_002625.1	PHB	13	13	13	1	10|0	0.11	0.11	0.11	0.11	0.11	-2.07	2.6	0.33	NP_001034679.2|NP_829884.1|NP_000537.3|NP_000692.2|NP_001032900.1|	7	7	7	272	PHB_HUMAN
CCDC6	NP_002626.1	SLC25A3	9	9	9	1	8|0	0.06	0.06	0.06	0.06	0.06	-2.68	2.25	0.35	NP_004332.2|NP_001018864.2|NP_000692.2|NP_001019820.1|	4	4	4	361	MPCP_HUMAN
CCDC6	NP_002637.3	PIK3C2B	2	2	2	1	0|0	0.95	0.95	0.95	0.95	0.95	2.93	20	0.01	NP_001001132.1|NP_006817.1|	2	2	2	1634	P3C2B_HUMAN
CCDC6	NP_002678.2	PNN	5	5	5	1	25|36	0	0	0	0	0	-116.2	0.16	0.61	NP_002267.2|	4	4	4	717	PININ_HUMAN
CCDC6	NP_002801.1	PSMD4	3	3	3	1	8|5	0	0	0	0	0	-20.5	0.46	0.61	NP_003631.2|NP_004332.2|NP_000537.3|NP_000099.2|NP_001073867.1|	2	2	2	377	PSMD4_HUMAN
CCDC6	NP_002803.2	PSMD8	3	3	3	1	5|5	0	0	0	0	0	-14.62	0.6	0.61	NP_001073867.1|	3	3	3	350	PSMD8_HUMAN
CCDC6	NP_002807.1	PSMD12	6	6	6	1	4|21	0	0	0	0	0	-37.08	0.48	0.61	NP_003631.2|NP_004332.2|NP_001073867.1|	4	4	4	456	PSD12_HUMAN
CCDC6	NP_002873.1	RANBP1	11	11	11	1	8|6	0	0	0	0	0	-10.01	1.57	0.51		3	3	3	201	F6WQW2_HUMAN
CCDC6	NP_002874.1	RANGAP1	43	43	43	1	85|118	0	0	0	0	0	-316.03	0.42	0.61	NP_006459.3|NP_065134.1|	15	15	15	587	RAGP1_HUMAN
CCDC6	NP_002878.2	RARS1	18	18	18	1	22|20	0	0	0	0	0	-49.19	0.86	0.61	NP_001243546.1|NP_001093326.2|NP_001186064.1|	8	8	8	660	SYRC_HUMAN
CCDC6	NP_002943.2	RPS2	6	6	6	1	7|4	0	0	0	0	0	-11.84	1.09	0.52	NP_000976.1|NP_001020.2|NP_000537.3|NP_115722.1|NP_001032583.1|	4	4	4	293	RS2_HUMAN
CCDC6	NP_003081.2	SNRPA1	4	4	4	1	39|24	0	0	0	0	0	-123.48	0.13	0.61	NP_001188493.1|	3	3	3	255	H0YKK0_HUMAN
CCDC6	NP_003085.1	SNRPE	6	6	6	1	6|0	0.06	0.06	0.06	0.06	0.06	-2.76	2	0.36	NP_006817.1|	2	2	2	92	RUXE_HUMAN
CCDC6	NP_003141.2	STAT3	22	22	22	1	16|15	0	0	0	0	0	-24.06	1.42	0.56	NP_005410.1|NP_006139.1|	13	13	13	769	A0A7I2V395_HUMAN
CCDC6	NP_003153.2	STRN	18	18	18	1	3|6	1	1	1	1	1	6.72	4	0	NP_000029.2|NP_001164014.1|NP_001032583.1|	10	10	10	780	STRN_HUMAN
CCDC6	NP_003165.2	SVIL	12	12	12	1	0|9	0.16	0.16	0.16	0.16	0.16	-1.63	2.67	0.3	NP_003293.2|NP_001074248.1|	8	8	8	1788	A0A6I8PIX7_HUMAN
CCDC6	NP_003248.3	TJP1	76	76	76	1	17|44	0	0	0	0	0	-17.88	2.49	0.54	NP_006078.2|NP_001074248.1|NP_005392.2|	34	34	34	1748	A0A7I2V5U5_HUMAN
CCDC6	NP_003283.2	TPR	19	19	19	1	36|65	0	0	0	0	0	-162.56	0.38	0.61	NP_065134.1|NP_000029.2|NP_055484.3|	11	11	11	2363	TPR_HUMAN
CCDC6	NP_003293.2	TRIP6	6	6	6	1	0|2	0.86	0.86	0.86	0.86	0.86	1.79	6	0.02	NP_055055.1|NP_001004720.1|NP_001070707.1|NP_001032900.1|	2	2	2	476	TRIP6_HUMAN
CCDC6	NP_003363.1	VBP1	3	3	3	1	0|8	0	0	0	0	0	-9.96	0.75	0.61	NP_000935.1|	2	2	2	197	PFD3_HUMAN
CCDC6	NP_003364.1	VCL	23	23	23	1	16|9	0	0	0	0	0	-13.22	1.84	0.53	NP_036525.1|NP_055681.1|NP_006817.1|NP_001074248.1|	13	13	13	1066	VINC_HUMAN
CCDC6	NP_003461.2	USP7	7	7	7	1	18|30	0	0	0	0	0	-82.6	0.29	0.61	NP_658983.3|NP_001157632.1|NP_000537.3|NP_001093326.2|NP_006035.2|	6	6	6	1102	UBP7_HUMAN
CCDC6	NP_003585.3	TTF2	7	7	7	1	3|3	0.13	0.13	0.13	0.13	0.13	-1.86	2.33	0.31	NP_055746.3|	5	5	5	1162	TTF2_HUMAN
CCDC6	NP_003595.1	IRS4	27	27	27	1	30|1	0	0	0	0	0	-17.87	1.74	0.54	NP_001034679.2|NP_006817.1|NP_006078.2|NP_000537.3|NP_005871.1|	13	13	13	1257	IRS4_HUMAN
CCDC6	NP_003602.1	OFD1	13	13	13	1	7|0	0.67	0.67	0.67	0.67	0.67	0.72	3.71	0.04	NP_055894.6|NP_073615.2|NP_115518.3|NP_848604.3|NP_001092692.1|NP_001138678.1|NP_004694.2|NP_037386.1|NP_068579.3|NP_829884.1|NP_001010872.1|NP_000537.3|NP_005834.4|NP_055625.4|NP_079218.2|NP_054727.1|NP_001032583.1|	9	9	9	1012	A6NF31_HUMAN
CCDC6	NP_003615.2	RANBP3	31	31	31	1	58|32	0	0	0	0	0	-116.02	0.69	0.61		11	11	11	562	B7Z7F3_HUMAN
CCDC6	NP_003631.2	ELP1	4	4	4	1	0|0	1	1	1	1	1	6.52	40	0	NP_055746.3|NP_001034679.2|	2	2	2	1332	A0A6Q8PF66_HUMAN
CCDC6	NP_003671.1	YARS1	4	4	4	1	1|0	0.93	0.93	0.93	0.93	0.93	2.63	8	0.01		3	3	3	528	A0A0C4DGZ5_HUMAN
CCDC6	NP_003676.2	KHSRP	2	2	2	1	38|22	0	0	0	0	0	-123.98	0.07	0.61		2	2	2	711	FUBP2_HUMAN
CCDC6	NP_003698.1	RUVBL1	37	37	37	1	67|75	0	0	0	0	0	-206.83	0.52	0.61	NP_004332.2|NP_001034679.2|NP_037386.1|NP_001135791.1|NP_001032900.1|	15	15	15	456	E7ETR0_HUMAN
CCDC6	NP_003740.2	IRS2	2	2	2	1	0|3	0.05	0.05	0.05	0.05	0.05	-3.03	1.33	0.37	NP_006817.1|	2	2	2	1338	IRS2_HUMAN
CCDC6	NP_003741.1	EIF3A	10	10	10	1	10|9	0	0	0	0	0	-20.14	1.05	0.55	NP_000029.2|NP_001020.2|	8	8	8	1382	EIF3A_HUMAN
CCDC6	NP_003744.1	EIF3D	9	9	9	1	7|5	0	0	0	0	0	-9.33	1.5	0.51	NP_115805.1|	4	4	4	548	EIF3D_HUMAN
CCDC6	NP_003746.2	EIF3G	4	4	4	1	11|11	0	0	0	0	0	-36.46	0.36	0.61		3	3	3	320	EIF3G_HUMAN
CCDC6	NP_003819.1	MTMR1	3	3	3	1	0|2	0.4	0.4	0.4	0.4	0.4	-0.39	3	0.21		3	3	3	665	F8WA39_HUMAN
CCDC6	NP_003866.1	GMPS	5	5	5	1	10|8	0	0	0	0	0	-26.34	0.56	0.61		4	4	4	693	GUAA_HUMAN
CCDC6	NP_003899.2	EIF2S2	5	5	5	1	10|1	0	0	0	0	0	-12.48	0.91	0.61	NP_000537.3|	2	2	2	333	IF2B_HUMAN
CCDC6	NP_004138.1	DRG1	2	2	2	1	4|0	0	0	0	0	0	-4.72	1	0.61		2	2	2	367	DRG1_HUMAN
CCDC6	NP_004148.1	PRKAR2A	6	6	6	1	5|7	0	0	0	0	0	-13.61	1	0.61	NP_055681.1|NP_001032583.1|	4	4	4	404	KAP2_HUMAN
CCDC6	NP_004175.2	WARS1	11	11	11	1	18|15	0	0	0	0	0	-44.15	0.67	0.61	NP_036525.1|NP_054727.1|NP_002583.1|	5	5	5	471	SYWC_HUMAN
CCDC6	NP_004232.2	JMJD1C	9	9	9	1	19|43	0	0	0	0	0	-106.2	0.29	0.61		7	7	7	2303	JHD2C_HUMAN
CCDC6	NP_004272.2	BAG3	9	9	9	1	5|22	0	0	0	0	0	-35.25	0.67	0.61	NP_055681.1|NP_002267.2|NP_001106177.1|NP_006817.1|NP_001485.2|NP_002558.1|NP_001093326.2|NP_055484.3|NP_065130.1|NP_006035.2|	3	3	3	575	BAG3_HUMAN
CCDC6	NP_004318.3	BCR	6	6	6	1	0|0	1	1	1	1	1	9.84	60	0	NP_000537.3|	3	3	3	1271	BCR_HUMAN
CCDC6	NP_004332.2	CAD	2	2	2	1	0|0	0.95	0.95	0.95	0.95	0.95	2.93	20	0.01	NP_055681.1|NP_000537.3|NP_000692.2|NP_001093326.2|NP_005871.1|NP_006035.2|	2	2	2	2225	F8VPD4_HUMAN
CCDC6	NP_004412.2	DVL1	29	29	29	1	11|3	0.92	0.92	0.92	0.92	0.92	2.38	4.14	0.02	NP_060458.3|NP_000029.2|NP_001004720.1|NP_001185951.1|	10	10	10	670	DVL1_HUMAN
CCDC6	NP_004413.1	DVL2	55	55	55	1	32|8	0	0	0	0	0	-8.42	2.75	0.5	NP_000029.2|NP_829884.1|NP_000537.3|	15	15	15	736	DVL2_HUMAN
CCDC6	NP_004414.3	DVL3	36	36	36	1	24|15	0	0	0	0	0	-20.19	1.85	0.55		10	10	10	716	DVL3_HUMAN
CCDC6	NP_004492.2	HNRNPU	6	6	6	1	67|39	0	0	0	0	0	-210.16	0.11	0.61	NP_000976.1|NP_001020.2|NP_001116436.1|NP_000537.3|NP_001093326.2|NP_001186064.1|	5	5	5	806	HNRPU_HUMAN
CCDC6	NP_004514.2	KIF11	13	13	13	1	6|24	0	0	0	0	0	-34.14	0.87	0.61	NP_055625.4|NP_001074248.1|NP_000992.1|	8	8	8	1056	KIF11_HUMAN
CCDC6	NP_004528.1	NAP1L1	7	7	7	1	18|17	0	0	0	0	0	-56.15	0.4	0.61	NP_004652.2|NP_000976.1|NP_001018864.2|NP_000537.3|NP_000992.1|NP_001186064.1|	3	3	3	391	B7Z4K9_HUMAN
CCDC6	NP_004629.3	PRRC2A	14	14	14	1	33|59	0	0	0	0	0	-156.26	0.3	0.61	NP_001004720.1|NP_000537.3|NP_001120797.1|	8	8	8	2157	PRC2A_HUMAN
CCDC6	NP_004631.1	DDX39B	14	14	14	1	27|10	0	0	0	0	0	-45.58	0.76	0.61	NP_006078.2|NP_001074248.1|	7	7	7	428	DX39B_HUMAN
CCDC6	NP_004652.2	CDC23	8	8	8	1	1|0	1	1	1	1	1	8.41	16	0	NP_115805.1|	2	2	2	597	CDC23_HUMAN
CCDC6	NP_004676.3	MTMR6	2	2	2	1	0|6	0	0	0	0	0	-8.03	0.67	0.61		2	2	2	621	MTMR6_HUMAN
CCDC6	NP_004689.1	PRPF3	4	4	4	1	31|29	0	0	0	0	0	-117.47	0.13	0.61	NP_001188493.1|	2	2	2	683	PRPF3_HUMAN
CCDC6	NP_004699.1	PDCD5	9	9	9	1	11|5	0	0	0	0	0	-16	1.12	0.54	NP_000537.3|	4	4	4	125	PDCD5_HUMAN
CCDC6	NP_004703.1	HGS	4	4	4	1	1|4	0.02	0.02	0.02	0.02	0.02	-4.02	1.6	0.42	NP_056281.1|NP_000029.2|NP_002267.2|NP_005834.4|NP_000692.2|	3	3	3	777	A0A7I2V2W5_HUMAN
CCDC6	NP_004721.1	ETF1	11	11	11	1	13|7	0	0	0	0	0	-20.26	1.1	0.55		6	6	6	437	B7Z7P8_HUMAN
CCDC6	NP_004738.3	DLG5	4	4	4	1	0|4	0.12	0.12	0.12	0.12	0.12	-2.02	2	0.32	NP_005013.1|	2	2	2	1919	DLG5_HUMAN
CCDC6	NP_004773.1	SNAP29	21	21	21	1	17|10	0	0	0	0	0	-18.77	1.56	0.55	NP_068579.3|	7	7	7	258	SNP29_HUMAN
CCDC6	NP_004896.1	PRDX6	10	10	10	1	14|5	0	0	0	0	0	-19.5	1.05	0.55	NP_036525.1|NP_002583.1|	5	5	5	224	PRDX6_HUMAN
CCDC6	NP_004990.3	MYO6	17	17	17	1	18|14	0	0	0	0	0	-32.9	1.06	0.57	NP_005246.2|NP_000029.2|NP_000537.3|NP_001093326.2|	10	10	10	1285	A0A0A0MRM8_HUMAN
CCDC6	NP_005073.2	TRIM25	9	9	9	1	16|10	0	0	0	0	0	-34.33	0.69	0.61	NP_000029.2|NP_054727.1|NP_002583.1|	7	7	7	630	TRI25_HUMAN
CCDC6	NP_005076.3	NUP214	30	30	30	1	32|34	0	0	0	0	0	-74.03	0.91	0.61	NP_065134.1|NP_000029.2|NP_001008564.1|	18	18	18	2090	B7ZAV2_HUMAN
CCDC6	NP_005091.2	AKAP12	5	5	5	1	22|17	0	0	0	0	0	-69.38	0.26	0.61	NP_000537.3|	4	4	4	1782	AKA12_HUMAN
CCDC6	NP_005104.2	GOLGA5	4	4	4	1	4|11	0	0	0	0	0	-21.99	0.53	0.61	NP_001001132.1|	3	3	3	731	GOGA5_HUMAN
CCDC6	NP_005198.1	CRKL	66	66	66	1	49|38	0	0	0	0	0	-60.01	1.52	0.59		15	15	15	303	CRKL_HUMAN
CCDC6	NP_005246.2	GAK	26	26	26	1	3|3	1	1	1	1	1	20.25	8.67	0	NP_055681.1|NP_001010872.1|NP_001074248.1|	11	11	11	1311	D6RE78_HUMAN
CCDC6	NP_005325.2	HCFC1	10	10	10	1	42|52	0	0	0	0	0	-172.39	0.21	0.61		5	5	5	2035	A6NEM2_HUMAN
CCDC6	NP_005372.2	NCL	6	6	6	1	124|97	0	0	0	0	0	-464.55	0.05	0.61	NP_001020.2|NP_006817.1|NP_055423.1|NP_000537.3|	5	5	5	710	NUCL_HUMAN
CCDC6	NP_005410.1	STAT2	4	4	4	1	0|0	1	1	1	1	1	6.52	40	0		3	3	3	851	B4DLC8_HUMAN
CCDC6	NP_005619.1	SLC1A5	3	3	3	1	9|5	0	0	0	0	0	-22.5	0.43	0.61	NP_001073867.1|	2	2	2	541	AAAT_HUMAN
CCDC6	NP_005633.2	TAF7	8	8	8	1	11|36	0	0	0	0	0	-77.29	0.34	0.61	NP_001093326.2|	3	3	3	349	TAF7_HUMAN
CCDC6	NP_005681.2	DNM1L	4	4	4	1	12|8	0	0	0	0	0	-32.39	0.4	0.61	NP_001164014.1|	2	2	2	699	B4DDQ3_HUMAN
CCDC6	NP_005753.1	TRIM28	10	10	10	1	52|67	0	0	0	0	0	-225.89	0.17	0.61	NP_006817.1|NP_001116436.1|NP_000537.3|NP_001093326.2|NP_001243125.1|	6	6	6	835	TIF1B_HUMAN
CCDC6	NP_005900.2	MAP1B	46	46	46	1	67|46	0	0	0	0	0	-133.87	0.81	0.61	NP_001018864.2|NP_000537.3|NP_872604.1|	25	25	25	2468	MAP1B_HUMAN
CCDC6	NP_005907.3	MCM7	2	2	2	1	6|8	0	0	0	0	0	-24.72	0.29	0.61	NP_001093326.2|NP_002583.1|NP_006035.2|	2	2	2	719	MCM7_HUMAN
CCDC6	NP_005947.3	MTHFD1	9	9	9	1	13|2	0	0	0	0	0	-13.61	1.2	0.53		5	5	5	935	C1TC_HUMAN
CCDC6	NP_005959.2	HNRNPM	9	9	9	1	24|11	0	0	0	0	0	-51.2	0.51	0.61	NP_055681.1|NP_000029.2|NP_001020.2|NP_037386.1|NP_001188493.1|NP_000537.3|NP_001186064.1|NP_001073867.1|	6	6	6	730	HNRPM_HUMAN
CCDC6	NP_005960.1	NAP1L4	6	6	6	1	14|6	0	0	0	0	0	-27.86	0.6	0.61		4	4	4	375	NP1L4_HUMAN
CCDC6	NP_006080.1	SCML2	3	3	3	1	41|91	0	0	0	0	0	-278.77	0.05	0.61		2	2	2	700	SCML2_HUMAN
CCDC6	NP_006089.1	RACK1	2	2	2	1	5|4	0	0	0	0	0	-14.61	0.44	0.61	NP_001093326.2|NP_001032583.1|	2	2	2	317	RACK1_HUMAN
CCDC6	NP_006136.1	DNAJB1	2	2	2	1	5|19	0	0	0	0	0	-44.94	0.17	0.61	NP_056014.2|NP_000537.3|NP_001073867.1|	2	2	2	340	DNJB1_HUMAN
CCDC6	NP_006181.1	ORC2	8	8	8	1	44|37	0	0	0	0	0	-150.35	0.2	0.61		3	3	3	577	ORC2_HUMAN
CCDC6	NP_006182.2	PA2G4	11	11	11	1	40|15	0	0	0	0	0	-86.74	0.4	0.61	NP_001093326.2|	5	5	5	394	PA2G4_HUMAN
CCDC6	NP_006188.3	PCM1	13	13	13	1	17|16	0	0	0	0	0	-40.72	0.79	0.61	NP_073615.2|NP_076982.3|NP_115518.3|NP_002267.2|NP_001018864.2|NP_001092692.1|NP_001164108.1|NP_006817.1|NP_065176.3|NP_068579.3|NP_775179.1|NP_829884.1|NP_001185951.1|NP_001003800.1|NP_055625.4|NP_054727.1|NP_001073867.1|NP_982284.1|NP_001032583.1|	8	8	8	2024	PCM1_HUMAN
CCDC6	NP_006232.1	PPP1R2	2	2	2	1	5|6	0	0	0	0	0	-18.61	0.36	0.61	NP_063937.2|	2	2	2	205	IPP2_HUMAN
CCDC6	NP_006247.1	PKN2	14	14	14	1	8|6	0	0	0	0	0	-5.96	2	0.46	NP_001004720.1|	11	11	11	984	B1AL79_HUMAN
CCDC6	NP_006286.1	VARS1	2	2	2	1	8|6	0	0	0	0	0	-24.72	0.29	0.61	NP_006817.1|NP_001093326.2|	2	2	2	1264	SYVC_HUMAN
CCDC6	NP_006316.1	RAN	17	17	17	1	19|8	0	0	0	0	0	-23.64	1.26	0.56	NP_065134.1|NP_001120797.1|	5	5	5	216	B4DV51_HUMAN
CCDC6	NP_006333.1	TACC3	8	8	8	1	0|15	0	0	0	0	0	-14.71	1.07	0.53		5	5	5	838	TACC3_HUMAN
CCDC6	NP_006382.1	IPO7	12	12	12	1	15|10	0	0	0	0	0	-27.81	0.96	0.61	NP_065134.1|NP_001093326.2|NP_006035.2|	5	5	5	1038	IPO7_HUMAN
CCDC6	NP_006417.2	DPYSL4	12	12	12	1	24|12	0	0	0	0	0	-47.48	0.67	0.61		8	8	8	572	DPYL4_HUMAN
CCDC6	NP_006436.3	PRPF8	24	24	24	1	15|27	0	0	0	0	0	-39.94	1.14	0.58	NP_001034679.2|NP_001188493.1|	21	21	21	2335	PRP8_HUMAN
CCDC6	NP_006459.3	POLR3C	5	5	5	1	0|1	0.98	0.98	0.98	0.98	0.98	4.06	10	0		2	2	2	534	RPC3_HUMAN
CCDC6	NP_006576.2	CCT8	181	181	181	1	212|305	0	0	0	0	0	-660.49	0.7	0.61	NP_037386.1|NP_000537.3|NP_000692.2|	31	31	31	548	TCPQ_HUMAN
CCDC6	NP_006591.1	NUDC	52	52	52	1	87|38	0	0	0	0	0	-145.43	0.83	0.61	NP_005871.1|	16	16	16	331	NUDC_HUMAN
CCDC6	NP_006614.2	PHGDH	6	6	6	1	5|1	0.04	0.04	0.04	0.04	0.04	-3.09	2	0.38	NP_001001132.1|	4	4	4	533	SERA_HUMAN
CCDC6	NP_006635.2	HSPH1	4	4	4	1	15|34	0	0	0	0	0	-92.75	0.16	0.61	NP_005871.1|	3	3	3	858	A0A0A0MSM0_HUMAN
CCDC6	NP_006759.3	BRAP	22	22	22	1	20|20	0	0	0	0	0	-39.75	1.1	0.58		7	7	7	592	BRAP_HUMAN
CCDC6	NP_006810.1	STIP1	3	3	3	1	4|2	0	0	0	0	0	-7.38	1	0.61	NP_000099.2|NP_001485.2|NP_002558.1|NP_001032900.1|NP_005871.1|NP_006035.2|	3	3	3	543	STIP1_HUMAN
CCDC6	NP_006827.1	GCN1	64	64	64	1	44|15	0	0	0	0	0	-24.06	2.17	0.56	NP_006817.1|NP_001093326.2|NP_001188407.1|	36	36	36	2671	GCN1_HUMAN
CCDC6	NP_006833.2	SF3B2	12	12	12	1	50|48	0	0	0	0	0	-175.15	0.24	0.61	NP_658983.3|NP_000537.3|NP_001074248.1|NP_001073867.1|	9	9	9	895	SF3B2_HUMAN
CCDC6	NP_008976.1	FGFR1OP	4	4	4	1	5|0	0.03	0.03	0.03	0.03	0.03	-3.5	1.6	0.39	NP_065176.3|NP_068579.3|NP_055625.4|NP_057537.1|	2	2	2	399	A0A087WV25_HUMAN
CCDC6	NP_008996.1	CDC37	2	2	2	1	5|4	0	0	0	0	0	-14.61	0.44	0.61	NP_001157632.1|NP_006817.1|NP_037386.1|NP_001093326.2|NP_001243125.1|	2	2	2	378	CDC37_HUMAN
CCDC6	NP_009055.2	UTRN	19	19	19	1	8|15	0	0	0	0	0	-14.79	1.65	0.53	NP_000935.1|	13	13	13	3433	UTRN_HUMAN
CCDC6	NP_009109.3	STRAP	18	18	18	1	15|18	0	0	0	0	0	-33.21	1.09	0.57		7	7	7	350	STRAP_HUMAN
CCDC6	NP_009121.1	SEC23IP	7	7	7	1	6|15	0	0	0	0	0	-27.91	0.67	0.61		6	6	6	1000	S23IP_HUMAN
CCDC6	NP_009176.2	ATXN2L	21	21	21	1	46|57	0	0	0	0	0	-162.97	0.41	0.61		10	10	10	1075	A0A0C4DGL7_HUMAN
CCDC6	NP_009191.1	LYPLA2	9	9	9	1	14|20	0	0	0	0	0	-49.95	0.53	0.61		3	3	3	231	LYPA2_HUMAN
CCDC6	NP_009205.3	ACOT7	6	6	6	1	9|5	0	0	0	0	0	-17.16	0.86	0.61		3	3	3	370	BACH_HUMAN
CCDC6	NP_009330.1	STAT1	22	22	22	1	20|14	0	0	0	0	0	-29.26	1.29	0.57		12	12	12	750	D2KFR9_HUMAN
CCDC6	NP_031398.2	DDX42	8	8	8	1	53|55	0	0	0	0	0	-208.66	0.15	0.61		4	4	4	938	DDX42_HUMAN
CCDC6	NP_036243.1	AHSA1	5	5	5	1	10|10	0	0	0	0	0	-30.27	0.5	0.61	NP_000976.1|NP_000692.2|	4	4	4	338	G3V438_HUMAN
CCDC6	NP_036252.1	CD2AP	154	154	154	1	125|126	0	0	0	0	0	-220.63	1.23	0.61		35	35	35	639	CD2AP_HUMAN
CCDC6	NP_036421.2	KEAP1	21	21	21	1	25|4	0	0	0	0	0	-21.44	1.45	0.56	NP_036525.1|NP_001164014.1|NP_001093326.2|	11	11	11	624	KEAP1_HUMAN
CCDC6	NP_036439.2	EPB41L3	56	56	56	1	96|85	0	0	0	0	0	-245.89	0.62	0.61	NP_006817.1|NP_001032583.1|	21	21	21	1087	A0A0A0MRA8_HUMAN
CCDC6	NP_036525.1	PFAS	2	2	2	1	0|0	0.95	0.95	0.95	0.95	0.95	2.93	20	0.01	NP_001157632.1|NP_054727.1|	2	2	2	1338	PUR4_HUMAN
CCDC6	NP_036546.2	RAB3GAP2	3	3	3	1	3|0	0.15	0.15	0.15	0.15	0.15	-1.72	2	0.3		2	2	2	1393	RBGPR_HUMAN
CCDC6	NP_036565.2	SF3B1	12	12	12	1	80|103	0	0	0	0	0	-358.2	0.13	0.61	NP_001188493.1|NP_001074248.1|	8	8	8	1304	B4DGZ4_HUMAN
CCDC6	NP_037392.1	SAP30BP	7	7	7	1	22|29	0	0	0	0	0	-89.35	0.27	0.61		4	4	4	308	J3KRU5_HUMAN
CCDC6	NP_037397.2	VPS51	4	4	4	1	3|0	0.33	0.33	0.33	0.33	0.33	-0.7	2.67	0.24		2	2	2	782	VPS51_HUMAN
CCDC6	NP_037499.2	ANAPC4	4	4	4	1	3|7	0	0	0	0	0	-12.84	0.8	0.61		3	3	3	808	APC4_HUMAN
CCDC6	NP_054733.2	SNRNP200	2	2	2	1	15|21	0	0	0	0	0	-71.87	0.11	0.61	NP_000029.2|NP_001034679.2|	2	2	2	2136	U520_HUMAN
CCDC6	NP_054861.2	NUDT5	17	17	17	1	5|3	1	1	1	1	1	6.97	4.25	0		5	5	5	219	NUDT5_HUMAN
CCDC6	NP_055055.1	LIMD1	7	7	7	1	0|4	0.59	0.59	0.59	0.59	0.59	0.36	3.5	0.06		3	3	3	676	LIMD1_HUMAN
CCDC6	NP_055144.3	EDC4	20	20	20	1	24|29	0	0	0	0	0	-66.23	0.75	0.61		13	13	13	1401	EDC4_HUMAN
CCDC6	NP_055205.2	SND1	24	24	24	1	17|21	0	0	0	0	0	-33.4	1.26	0.58	NP_001020.2|	12	12	12	910	SND1_HUMAN
CCDC6	NP_055246.2	PALD1	15	15	15	1	26|14	0	0	0	0	0	-49.85	0.75	0.61		10	10	10	856	PALD_HUMAN
CCDC6	NP_055331.1	CNOT3	4	4	4	1	0|0	1	1	1	1	1	6.52	40	0		2	2	2	753	CNOT3_HUMAN
CCDC6	NP_055456.2	MDC1	4	4	4	1	68|83	0	0	0	0	0	-317.98	0.05	0.61	NP_001164014.1|NP_001188493.1|NP_000537.3|	4	4	4	2089	MDC1_HUMAN
CCDC6	NP_055644.2	DDX46	21	21	21	1	134|149	0	0	0	0	0	-546.33	0.15	0.61		12	12	12	1031	A0A0C4DG89_HUMAN
CCDC6	NP_055681.1	SEC16A	30	30	30	1	0|4	1	1	1	1	1	6.82	15	0	NP_001018864.2|NP_056014.2|NP_775179.1|NP_001010872.1|NP_006035.2|	11	11	11	2357	A0A0C4DH09_HUMAN
CCDC6	NP_055690.1	KIF14	8	8	8	1	2|5	0.1	0.1	0.1	0.1	0.1	-2.25	2.29	0.33		4	4	4	1648	KIF14_HUMAN
CCDC6	NP_055706.1	PDAP1	13	13	13	1	23|19	0	0	0	0	0	-57.75	0.62	0.61		6	6	6	181	HAP28_HUMAN
CCDC6	NP_055746.3	PPP6R1	6	6	6	1	0|1	1	1	1	1	1	5.5	12	0	NP_775866.2|NP_001157632.1|NP_037386.1|NP_056014.2|	5	5	5	881	PP6R1_HUMAN
CCDC6	NP_055870.2	SWAP70	12	12	12	1	7|8	0	0	0	0	0	-10.35	1.6	0.51		5	5	5	585	E7EMB1_HUMAN
CCDC6	NP_055894.6	TBC1D2B	3	3	3	1	0|0	0.99	0.99	0.99	0.99	0.99	4.78	30	0		3	3	3	914	TBD2B_HUMAN
CCDC6	NP_055935.4	ALMS1	18	18	18	1	0|11	0.44	0.44	0.44	0.44	0.44	-0.26	3.27	0.2	NP_115518.3|	12	12	12	4169	ALMS1_HUMAN
CCDC6	NP_055987.2	PRRC2C	32	32	32	1	44|56	0	0	0	0	0	-134.19	0.64	0.61	NP_000537.3|	13	13	13	2817	E7EPN9_HUMAN
CCDC6	NP_056036.1	DNMBP	14	14	14	1	3|7	0.42	0.42	0.42	0.42	0.42	-0.34	2.8	0.21		9	9	9	1577	A0A1B0GTX1_HUMAN
CCDC6	NP_056054.2	AGTPBP1	3	3	3	1	8|5	0	0	0	0	0	-20.5	0.46	0.61		2	2	2	1186	J3KNS1_HUMAN
CCDC6	NP_056060.2	ANKS1A	33	33	33	1	17|25	0	0	0	0	0	-28.12	1.57	0.57		18	18	18	1134	ANS1A_HUMAN
CCDC6	NP_056156.2	NCAPH	10	10	10	1	19|16	0	0	0	0	0	-49.87	0.57	0.61	NP_073615.2|NP_001185951.1|	5	5	5	741	CND2_HUMAN
CCDC6	NP_056171.3	SCRIB	14	14	14	1	22|16	0	0	0	0	0	-48.34	0.74	0.61	NP_000029.2|	10	10	10	1630	A0A0G2JNZ2_HUMAN
CCDC6	NP_056262.3	CAMSAP1	32	32	32	1	13|19	0	0	0	0	0	-11.72	2	0.52		19	19	19	1602	CAMP1_HUMAN
CCDC6	NP_056281.1	PTPN23	9	9	9	1	0|3	0.88	0.88	0.88	0.88	0.88	2.03	6	0.02	NP_001116436.1|NP_005834.4|	5	5	5	1636	PTN23_HUMAN
CCDC6	NP_056340.2	IBTK	7	7	7	1	7|0	0.04	0.04	0.04	0.04	0.04	-3.16	2	0.38		5	5	5	1353	E7EPI0_HUMAN
CCDC6	NP_056363.2	DST	7	7	7	1	0|4	0.59	0.59	0.59	0.59	0.59	0.36	3.5	0.06	NP_000029.2|NP_001073867.1|	5	5	5	5171	E9PHM6_HUMAN
CCDC6	NP_056450.2	GAPVD1	39	39	39	1	24|21	0	0	0	0	0	-24.73	1.73	0.56		18	18	18	1487	B4DGD8_HUMAN
CCDC6	NP_056456.1	TES	16	16	16	1	18|12	0	0	0	0	0	-30.84	1.07	0.57		7	7	7	421	TES_HUMAN
CCDC6	NP_056988.3	EIF5B	4	4	4	1	21|17	0	0	0	0	0	-70.01	0.21	0.61	NP_000537.3|	3	3	3	1220	IF2P_HUMAN
CCDC6	NP_057147.2	HDDC2	3	3	3	1	3|3	0	0	0	0	0	-7.38	1	0.61		3	3	3	204	HDDC2_HUMAN
CCDC6	NP_057291.1	CPSF3	29	29	29	1	23|15	0	0	0	0	0	-26.73	1.53	0.56		13	13	13	684	G5E9W3_HUMAN
CCDC6	NP_057308.1	SNX9	16	16	16	1	5|2	1	1	1	1	1	6.75	4.57	0		7	7	7	595	SNX9_HUMAN
CCDC6	NP_057479.2	HACD3	27	27	27	1	16|0	0.4	0.4	0.4	0.4	0.4	-0.41	3.38	0.22		7	7	7	362	H3BRL8_HUMAN
CCDC6	NP_057487.2	CWC15	7	7	7	1	14|6	0	0	0	0	0	-26.07	0.7	0.61	NP_001188493.1|	4	4	4	229	CWC15_HUMAN
CCDC6	NP_058431.2	CRK	53	53	53	1	42|35	0	0	0	0	0	-60.38	1.38	0.59	NP_002267.2|NP_006139.1|NP_006817.1|NP_000537.3|NP_001185951.1|NP_057537.1|	13	13	13	304	CRK_HUMAN
CCDC6	NP_060139.2	ERCC6L	14	14	14	1	7|0	0.75	0.75	0.75	0.75	0.75	1.09	4	0.04		8	8	8	1250	B5MDQ0_HUMAN
CCDC6	NP_060238.3	LRRC40	10	10	10	1	10|4	0	0	0	0	0	-11.17	1.43	0.52		6	6	6	602	LRC40_HUMAN
CCDC6	NP_060255.3	SPDL1	2	2	2	1	9|36	0	0	0	0	0	-90.31	0.09	0.61	NP_001001132.1|	2	2	2	605	SPDLY_HUMAN
CCDC6	NP_060315.1	COMMD8	2	2	2	1	3|1	0	0	0	0	0	-5.31	1	0.61	NP_054727.1|	2	2	2	183	COMD8_HUMAN
CCDC6	NP_060386.1	PIH1D1	5	5	5	1	6|6	0	0	0	0	0	-15.05	0.83	0.61		5	5	5	290	PIHD1_HUMAN
CCDC6	NP_060391.2	NPLOC4	2	2	2	1	6|13	0	0	0	0	0	-34.89	0.21	0.61	NP_001092692.1|	2	2	2	608	NPL4_HUMAN
CCDC6	NP_060395.5	DENND4C	7	7	7	1	5|0	0.34	0.34	0.34	0.34	0.34	-0.66	2.8	0.23		5	5	5	1909	DEN4C_HUMAN
CCDC6	NP_060458.3	SCYL2	12	12	12	1	4|4	0.77	0.77	0.77	0.77	0.77	1.21	3	0.03		6	6	6	929	A0A0U1RQQ9_HUMAN
CCDC6	NP_060495.2	GPATCH1	42	42	42	1	28|40	0	0	0	0	0	-60.2	1.24	0.59		18	18	18	931	GPTC1_HUMAN
CCDC6	NP_060506.5	ATG2B	83	83	83	1	60|44	0	0	0	0	0	-68.21	1.6	0.6		35	35	35	2078	ATG2B_HUMAN
CCDC6	NP_060596.2	TMEM33	7	7	7	1	3|1	0.79	0.79	0.79	0.79	0.79	1.3	3.5	0.03		3	3	3	247	TMM33_HUMAN
CCDC6	NP_060647.2	N4BP2	3	3	3	1	0|0	0.99	0.99	0.99	0.99	0.99	4.78	30	0		2	2	2	1770	N4BP2_HUMAN
CCDC6	NP_060672.2	MACO1	2	2	2	1	0|0	0.95	0.95	0.95	0.95	0.95	2.93	20	0.01		2	2	2	664	MACOI_HUMAN
CCDC6	NP_060700.2	NUP133	7	7	7	1	8|7	0	0	0	0	0	-17.45	0.93	0.61	NP_065134.1|	6	6	6	1156	NU133_HUMAN
CCDC6	NP_060716.2	CCDC25	6	6	6	1	10|0	0	0	0	0	0	-8.99	1.2	0.5		4	4	4	208	B7Z2L8_HUMAN
CCDC6	NP_060855.2	LSG1	3	3	3	1	14|8	0	0	0	0	0	-38.75	0.27	0.61		2	2	2	658	LSG1_HUMAN
CCDC6	NP_060873.4	DCP1A	19	19	19	1	9|12	0	0	0	0	0	-11.05	1.81	0.52		9	9	9	582	DCP1A_HUMAN
CCDC6	NP_060918.2	CAND1	7	7	7	1	12|7	0	0	0	0	0	-24.67	0.74	0.61	NP_000976.1|NP_001034679.2|NP_005013.1|NP_001185951.1|NP_001013653.1|NP_001032900.1|NP_001019820.1|	4	4	4	1230	A0A0C4DGH5_HUMAN
CCDC6	NP_060919.2	UBAP2	12	12	12	1	13|17	0	0	0	0	0	-36.81	0.8	0.61	NP_000099.2|	6	6	6	1119	UBAP2_HUMAN
CCDC6	NP_060941.2	ZC3H15	2	2	2	1	12|7	0	0	0	0	0	-35.21	0.21	0.61		2	2	2	426	ZC3HF_HUMAN
CCDC6	NP_061161.2	FAM114A2	4	4	4	1	4|9	0	0	0	0	0	-18.38	0.62	0.61		3	3	3	505	E7ESJ7_HUMAN
CCDC6	NP_061330.2	BAIAP2L1	2	2	2	1	0|0	0.95	0.95	0.95	0.95	0.95	2.93	20	0.01	NP_000537.3|	2	2	2	511	BI2L1_HUMAN
CCDC6	NP_061817.1	MIS18A	3	3	3	1	5|0	0.01	0.01	0.01	0.01	0.01	-4.86	1.2	0.44		2	2	2	233	MS18A_HUMAN
CCDC6	NP_061862.1	RBM27	8	8	8	1	26|24	0	0	0	0	0	-84.68	0.32	0.61		6	6	6	1060	RBM27_HUMAN
CCDC6	NP_061903.2	DHX29	10	10	10	1	19|17	0	0	0	0	0	-51.82	0.56	0.61		7	7	7	1369	DHX29_HUMAN
CCDC6	NP_061913.3	ELP4	13	13	13	1	8|11	0	0	0	0	0	-15.86	1.37	0.54		6	6	6	424	G5E9D4_HUMAN
CCDC6	NP_063937.2	GSK3A	14	14	14	1	0|0	1	1	1	1	1	22.21	140	0	NP_005890.2|NP_006035.2|	7	7	7	483	GSK3A_HUMAN
CCDC6	NP_064502.9	LARS1	7	7	7	1	12|4	0	0	0	0	0	-18.61	0.88	0.61	NP_001093326.2|NP_001186064.1|	6	6	6	1176	A0A6I8PL42_HUMAN
CCDC6	NP_064551.3	MCCC1	180	180	180	1	98|81	0	0	0	0	0	-69.33	2.01	0.6		26	26	26	725	E9PHF7_HUMAN
CCDC6	NP_064709.2	CIAPIN1	11	11	11	1	15|4	0	0	0	0	0	-17.88	1.16	0.54	NP_001093326.2|	5	5	5	312	H3BT65_HUMAN
CCDC6	NP_065090.1	PCNP	6	6	6	1	19|13	0	0	0	0	0	-52.35	0.38	0.61	NP_001074248.1|	3	3	3	178	A0A0B4J1Z9_HUMAN
CCDC6	NP_065134.1	NUP107	2	2	2	1	0|0	0.95	0.95	0.95	0.95	0.95	2.93	20	0.01	NP_000029.2|NP_001008564.1|NP_055484.3|	2	2	2	925	G3V1T4_HUMAN
CCDC6	NP_065823.1	NUFIP2	17	17	17	1	29|35	0	0	0	0	0	-93.02	0.53	0.61		10	10	10	695	NUFP2_HUMAN
CCDC6	NP_065859.3	SIPA1L2	3	3	3	1	0|0	0.99	0.99	0.99	0.99	0.99	4.78	30	0	NP_115805.1|	3	3	3	1722	A0A6Q8PH54_HUMAN
CCDC6	NP_065875.3	ARHGAP21	5	5	5	1	2|6	0	0	0	0	0	-7.76	1.25	0.49	NP_000029.2|NP_001074248.1|	2	2	2	1958	Q5JSD8_HUMAN
CCDC6	NP_065941.2	CIP2A	19	19	19	1	12|7	0	0	0	0	0	-7.85	2	0.49		12	12	12	905	CIP2A_HUMAN
CCDC6	NP_065974.1	ZDBF2	4	4	4	1	0|6	0.01	0.01	0.01	0.01	0.01	-5.09	1.33	0.44		3	3	3	2354	N0DVX5_HUMAN
CCDC6	NP_066272.1	PDLIM1	12	12	12	1	18|25	0	0	0	0	0	-61.67	0.56	0.61		6	6	6	329	PDLI1_HUMAN
CCDC6	NP_066953.1	PPIA	4	4	4	1	3|0	0.33	0.33	0.33	0.33	0.33	-0.7	2.67	0.24	NP_000935.1|NP_002558.1|NP_002583.1|	3	3	3	165	PPIA_HUMAN
CCDC6	NP_067045.1	PRUNE1	16	16	16	1	11|13	0	0	0	0	0	-20.33	1.33	0.55		9	9	9	453	Q5SZF2_HUMAN
CCDC6	NP_067072.3	SNX6	4	4	4	1	3|1	0.08	0.08	0.08	0.08	0.08	-2.48	2	0.34	NP_000692.2|	3	3	3	290	A0A0A0MRI2_HUMAN
CCDC6	NP_071349.3	UBE2O	18	18	18	1	20|20	0	0	0	0	0	-45.58	0.9	0.61	NP_055683.3|	11	11	11	1292	UBE2O_HUMAN
CCDC6	NP_071401.3	RBM26	5	5	5	1	34|30	0	0	0	0	0	-122.91	0.16	0.61	NP_001004720.1|NP_001093326.2|	3	3	3	980	A0A087X0H9_HUMAN
CCDC6	NP_073615.2	CEP85	3	3	3	1	0|0	0.99	0.99	0.99	0.99	0.99	4.78	30	0	NP_115518.3|	3	3	3	762	CEP85_HUMAN
CCDC6	NP_073739.3	YTHDC2	26	26	26	1	48|25	0	0	0	0	0	-92.63	0.71	0.61		18	18	18	1430	YTDC2_HUMAN
CCDC6	NP_076943.1	TRIR	3	3	3	1	20|27	0	0	0	0	0	-92.58	0.13	0.61	NP_001074248.1|	2	2	2	176	K7ELS0_HUMAN
CCDC6	NP_076982.3	SECISBP2	4	4	4	1	0|0	1	1	1	1	1	6.52	40	0		3	3	3	854	Q4V370_HUMAN
CCDC6	NP_077005.2	WDR18	4	4	4	1	2|2	0.08	0.08	0.08	0.08	0.08	-2.48	2	0.34		2	2	2	432	WDR18_HUMAN
CCDC6	NP_078824.2	CEP97	3	3	3	1	0|3	0.15	0.15	0.15	0.15	0.15	-1.72	2	0.3	NP_775179.1|NP_001185951.1|	3	3	3	865	E9PG22_HUMAN
CCDC6	NP_079010.2	CLMN	5	5	5	1	8|11	0	0	0	0	0	-28.32	0.53	0.61		4	4	4	1002	CLMN_HUMAN
CCDC6	NP_079330.2	VCPIP1	32	32	32	1	26|20	0	0	0	0	0	-36.06	1.39	0.58		17	17	17	1222	VCIP1_HUMAN
CCDC6	NP_110386.2	NRBF2	5	5	5	1	3|2	0.06	0.06	0.06	0.06	0.06	-2.83	2	0.36	NP_001093326.2|	4	4	4	287	NRBF2_HUMAN
CCDC6	NP_114414.2	EIF2A	3	3	3	1	9|11	0	0	0	0	0	-34.72	0.3	0.61		2	2	2	585	F8WAE5_HUMAN
CCDC6	NP_115518.3	CEP192	4	4	4	1	0|0	1	1	1	1	1	6.52	40	0	NP_001138678.1|NP_056014.2|NP_055625.4|	3	3	3	2537	CE192_HUMAN
CCDC6	NP_116185.2	SYAP1	13	13	13	1	11|18	0	0	0	0	0	-33.29	0.9	0.61		8	8	8	352	SYAP1_HUMAN
CCDC6	NP_149107.4	NEK9	17	17	17	1	13|13	0	0	0	0	0	-22.4	1.31	0.56	NP_001003800.1|NP_001032583.1|	9	9	9	979	A0A7I2V454_HUMAN
CCDC6	NP_149351.1	SURF4	5	5	5	1	4|0	0.26	0.26	0.26	0.26	0.26	-1.05	2.5	0.25		2	2	2	269	B7Z1G8_HUMAN
CCDC6	NP_203754.2	TNKS1BP1	2	2	2	1	0|0	0.95	0.95	0.95	0.95	0.95	2.93	20	0.01		2	2	2	1729	TB182_HUMAN
CCDC6	NP_443157.1	LENG8	3	3	3	1	11|11	0	0	0	0	0	-38.89	0.27	0.61		3	3	3	800	A0A087WUE4_HUMAN
CCDC6	NP_477352.3	PI4KA	2	2	2	1	0|0	0.95	0.95	0.95	0.95	0.95	2.93	20	0.01		2	2	2	2102	PI4KA_HUMAN
CCDC6	NP_612510.1	TECR	4	4	4	1	6|1	0	0	0	0	0	-7.13	1.14	0.48	NP_000692.2|NP_001019820.1|NP_001243125.1|	3	3	3	308	TECR_HUMAN
CCDC6	NP_653091.2	KNL1	9	9	9	1	5|11	0	0	0	0	0	-16	1.12	0.54		7	7	7	2316	KNL1_HUMAN
CCDC6	NP_653171.1	JPT2	18	18	18	1	29|11	0	0	0	0	0	-44.64	0.9	0.61		5	5	5	190	A6NGP5_HUMAN
CCDC6	NP_658983.3	RBM11	5	5	5	1	0|0	1	1	1	1	1	8.2	50	0		2	2	2	281	RBM11_HUMAN
CCDC6	NP_658988.2	SMCR8	4	4	4	1	2|5	0	0	0	0	0	-7.67	1.14	0.49		3	3	3	937	SMCR8_HUMAN
CCDC6	NP_659400.2	FAM91A1	5	5	5	1	3|6	0	0	0	0	0	-9.77	1.11	0.51		4	4	4	838	E7ER68_HUMAN
CCDC6	NP_689531.2	C12orf45	4	4	4	1	7|12	0	0	0	0	0	-30.36	0.42	0.61		2	2	2	185	NOPC1_HUMAN
CCDC6	NP_689926.1	STT3A	2	2	2	1	1|2	0.03	0.03	0.03	0.03	0.03	-3.53	1.33	0.39		2	2	2	705	STT3A_HUMAN
CCDC6	NP_694574.3	N4BP1	7	7	7	1	6|1	0.03	0.03	0.03	0.03	0.03	-3.44	2	0.39		3	3	3	896	N4BP1_HUMAN
CCDC6	NP_757386.2	SUGP1	3	3	3	1	24|35	0	0	0	0	0	-118.46	0.1	0.61		3	3	3	645	B4DVK3_HUMAN
CCDC6	NP_775866.2	ANKRD52	16	16	16	1	0|0	1	1	1	1	1	25.2	160	0	NP_001157632.1|	10	10	10	1076	ANR52_HUMAN
CCDC6	NP_777567.1	PPP4R2	4	4	4	1	0|0	1	1	1	1	1	6.52	40	0	NP_115949.3|NP_001116436.1|	3	3	3	417	C9IZF4_HUMAN
CCDC6	NP_777568.1	CCDC50	5	5	5	1	5|11	0	0	0	0	0	-22.19	0.62	0.61		3	3	3	306	CCD50_HUMAN
CCDC6	NP_789782.1	CHMP4B	3	3	3	1	6|9	0	0	0	0	0	-24.5	0.4	0.61	NP_000537.3|NP_001019820.1|	2	2	2	224	CHM4B_HUMAN
CCDC6	NP_848604.3	STXBP4	9	9	9	1	0|0	1	1	1	1	1	14.59	90	0	NP_000537.3|	4	4	4	553	B5MCT9_HUMAN
CCDC6	NP_874364.1	RFLNB	6	6	6	1	5|3	0	0	0	0	0	-6.6	1.5	0.47		2	2	2	214	RFLB_HUMAN
CCDC6	NP_940916.2	NHLRC2	5	5	5	1	8|4	0	0	0	0	0	-15.01	0.83	0.61		3	3	3	726	NHLC2_HUMAN
CCDC6	P00761	P00761	73	73	73	1	44|116	0	0	0	0	0	-175.83	0.91	0.61		3	3	3	231	TRYP_PIG
CCDC6	Streptavidin	Streptavidin	352	352	352	1	265|392	0	0	0	0	0	-647.63	1.07	0.61		4	4	4	841
CCDC6	BGAL_ECOLI	lacZ	234	234	234	1	64|83	1	1	1	1	1	8.83	3.18	0		38	38	38	1024	BGAL_ECOLI
CCDC6	AP_000199.1	AP_000199.1	12	12	12	1	7|7	0	0	0	0	0	-8.64	1.71	0.5		4	4	4	496	E1B55_ADE05
CCDC6	NP_000029.2	APC	3	3	3	1	0|0	0.99	0.99	0.99	0.99	0.99	4.78	30	0	NP_002267.2|NP_006817.1|NP_056014.2|NP_065176.3|NP_001010872.1|NP_001008564.1|NP_002583.1|	3	3	3	2843	APC_HUMAN
CCDC6	NP_000273.2	PCCA	193	193	193	1	138|99	0	0	0	0	0	-154.07	1.63	0.61		33	33	33	728	PCCA_HUMAN
CCDC6	NP_000347.2	TCOF1	4	4	4	1	82|119	0	0	0	0	0	-428.43	0.04	0.61		3	3	3	1411	E7ETY2_HUMAN
CCDC6	NP_000357.3	TPM1	3	3	3	1	3|0	0.15	0.15	0.15	0.15	0.15	-1.72	2	0.3	NP_001157632.1|NP_006817.1|NP_068579.3|NP_000537.3|NP_001093326.2|	2	2	2	284	B7Z596_HUMAN
CCDC6	NP_000412.3	KRT10	42	42	42	1	41|9	0	0	0	0	0	-30.95	1.68	0.57	NP_001018864.2|	14	14	14	584	K1C10_HUMAN
CCDC6	NP_000215.1	KRT18	32	32	32	1	25|18	0	0	0	0	0	-30.77	1.49	0.57	NP_001018864.2|NP_006817.1|NP_001093326.2|NP_001032583.1|	12	12	12	430	K1C18_HUMAN
CCDC6	NP_000217.2	KRT9	25	25	25	1	15|0	0.39	0.39	0.39	0.39	0.39	-0.45	3.33	0.22	NP_001018864.2|NP_006817.1|NP_001186064.1|	9	9	9	623	K1C9_HUMAN
CCDC6	NP_002267.2	KRT19	20	20	20	1	0|0	1	1	1	1	1	31.13	200	0		6	6	6	400	K1C19_HUMAN
CCDC6	NP_000810.1	GART	39	39	39	1	43|22	0	0	0	0	0	-58.69	1.2	0.59	NP_001093326.2|	21	21	21	1010	PUR2_HUMAN
CCDC6	NP_000935.1	PPP3CA	3	3	3	1	0|0	0.99	0.99	0.99	0.99	0.99	4.78	30	0	NP_006139.1|NP_000537.3|	3	3	3	521	PP2BA_HUMAN
CCDC6	NP_000968.2	RPL13	5	5	5	1	11|4	0	0	0	0	0	-20.16	0.67	0.61	NP_000976.1|NP_001020.2|NP_037386.1|NP_000537.3|	4	4	4	211	RL13_HUMAN
CCDC6	NP_000976.1	RPL17	6	6	6	1	1|2	0.83	0.83	0.83	0.83	0.83	1.6	4	0.02	NP_001020.2|	3	3	3	184	RL17_HUMAN
CCDC6	NP_000996.2	RPS3	11	11	11	1	14|5	0	0	0	0	0	-18.08	1.16	0.55	NP_001020.2|NP_001243546.1|NP_006817.1|NP_000537.3|NP_001093326.2|NP_001032583.1|	8	8	8	243	RS3_HUMAN
CCDC6	NP_000997.1	RPS3A	5	5	5	1	18|12	0	0	0	0	0	-50.57	0.33	0.61	NP_001020.2|NP_000537.3|NP_001093326.2|	2	2	2	264	D6R9B6_HUMAN
CCDC6	NP_000998.1	RPS4X	6	6	6	1	5|0	0.19	0.19	0.19	0.19	0.19	-1.44	2.4	0.28	NP_001020.2|NP_821080.1|NP_000537.3|	4	4	4	263	RS4X_HUMAN
CCDC6	NP_001001132.1	ITSN1	13	13	13	1	0|0	1	1	1	1	1	20.7	130	0	NP_004694.2|	7	7	7	1220	A8CTZ0_HUMAN
CCDC6	NP_001001937.1	ATP5F1A	29	29	29	1	31|8	0	0	0	0	0	-28.15	1.49	0.57	NP_001018864.2|NP_006817.1|NP_037386.1|NP_000537.3|NP_001032900.1|	11	11	11	553	ATPA_HUMAN
CCDC6	NP_001002032.1	JPT1	3	3	3	1	5|11	0	0	0	0	0	-26.19	0.38	0.61	NP_066972.1|	2	2	2	181	JUPI1_HUMAN
CCDC6	NP_001005464.1	H3C15	10	10	10	1	15|0	0	0	0	0	0	-11.97	1.33	0.52		3	3	3	136	H32_HUMAN
CCDC6	NP_001005751.1	WASHC2A	12	12	12	1	3|17	0	0	0	0	0	-18.01	1.2	0.55	NP_001185951.1|	7	7	7	1341	A0A087WYF6_HUMAN
CCDC6	NP_001005781.1	SUMO1	4	4	4	1	7|0	0	0	0	0	0	-6.77	1.14	0.48	NP_005013.1|NP_037386.1|NP_056014.2|NP_006078.2|NP_821080.1|NP_001188493.1|NP_000537.3|NP_055855.2|NP_000099.2|NP_001013653.1|NP_001093326.2|NP_001186064.1|NP_000239.1|NP_002583.1|NP_006035.2|	3	3	3	101	B8ZZ67_HUMAN
CCDC6	NP_001006600.1	ERBIN	18	18	18	1	21|27	0	0	0	0	0	-60.26	0.75	0.61		10	10	10	1302	B4DIP2_HUMAN
CCDC6	NP_001008660.1	PICALM	3	3	3	1	2|1	0.11	0.11	0.11	0.11	0.11	-2.13	2	0.33		3	3	3	610	PICAL_HUMAN
CCDC6	NP_001013456.1	FXR1	5	5	5	1	8|5	0	0	0	0	0	-16.89	0.77	0.61	NP_055423.1|	3	3	3	539	B4DXZ6_HUMAN
CCDC6	NP_001015053.1	HDAC5	7	7	7	1	1|4	0.35	0.35	0.35	0.35	0.35	-0.63	2.8	0.23	NP_001034679.2|NP_001164014.1|NP_006817.1|NP_000537.3|NP_000692.2|NP_001032900.1|NP_055484.3|NP_001019820.1|NP_002583.1|	6	6	6	1123	HDAC5_HUMAN
CCDC6	NP_001018077.1	SERBP1	38	38	38	1	87|136	0	0	0	0	0	-368.74	0.34	0.61	NP_001020.2|NP_000537.3|	15	15	15	408	PAIRB_HUMAN
CCDC6	NP_001018864.2	IQCB1	3	3	3	1	0|0	0.99	0.99	0.99	0.99	0.99	4.78	30	0	NP_068579.3|NP_056391.1|NP_001485.2|NP_002558.1|NP_000692.2|NP_001074248.1|NP_006035.2|NP_004172.2|NP_001032583.1|	3	3	3	598	IQCB1_HUMAN
CCDC6	NP_001019397.1	ARF1	4	4	4	1	8|5	0	0	0	0	0	-18.59	0.62	0.61		3	3	3	181	ARF1_HUMAN
CCDC6	NP_001020.2	RPS26	6	6	6	1	2|0	0.86	0.86	0.86	0.86	0.86	1.79	6	0.02	NP_000537.3|NP_001073867.1|	2	2	2	115	RS26_HUMAN
CCDC6	NP_001020413.1	IRAK1	28	28	28	1	14|6	0.07	0.07	0.07	0.07	0.07	-2.56	2.8	0.35	NP_000692.2|NP_001093326.2|NP_005871.1|	13	13	13	682	D3YTB5_HUMAN
CCDC6	NP_001021.1	RPS27	4	4	4	1	5|4	0	0	0	0	0	-11.23	0.89	0.61	NP_000537.3|NP_001135791.1|NP_001093326.2|NP_000992.1|	2	2	2	84	RS27_HUMAN
CCDC6	NP_001025.1	RRM2	4	4	4	1	1|13	0	0	0	0	0	-19.42	0.57	0.61	NP_000537.3|	3	3	3	389	RIR2_HUMAN
CCDC6	NP_001026855.2	TP53BP2	18	18	18	1	9|21	0	0	0	0	0	-27.36	1.2	0.57	NP_006817.1|NP_000537.3|NP_005834.4|NP_001186064.1|	13	13	13	1134	ASPP2_HUMAN
CCDC6	NP_001027454.1	TMPO	14	14	14	1	65|120	0	0	0	0	0	-355.03	0.15	0.61		6	6	6	454	G5E972_HUMAN
CCDC6	NP_001028690.1	WIPI2	16	16	16	1	19|12	0	0	0	0	0	-32.46	1.03	0.57		5	5	5	443	WIPI2_HUMAN
CCDC6	NP_001032897.1	EIF3C	5	5	5	1	14|0	0	0	0	0	0	-17.5	0.71	0.61		4	4	4	913	EIF3C_HUMAN
CCDC6	NP_001034679.2	USP9X	13	13	13	1	0|0	1	1	1	1	1	20.7	130	0	NP_000310.2|NP_001073867.1|NP_006035.2|	8	8	8	2570	USP9X_HUMAN
CCDC6	NP_001035541.1	RUFY1	8	8	8	1	4|3	0.1	0.1	0.1	0.1	0.1	-2.21	2.29	0.33	NP_004694.2|	6	6	6	600	RUFY1_HUMAN
CCDC6	NP_001035807.1	H2AC19	7	7	7	1	26|15	0	0	0	0	0	-68.05	0.34	0.61		3	3	3	130	H2A2A_HUMAN
CCDC6	NP_001074324.1	PXN	14	14	14	1	4|9	0.01	0.01	0.01	0.01	0.01	-4.94	2.15	0.44	NP_006035.2|	7	7	7	591	F5GZ78_HUMAN
CCDC6	NP_001083.2	ABR	21	21	21	1	16|15	0	0	0	0	0	-25.46	1.35	0.56	NP_000537.3|	10	10	10	822	B7Z683_HUMAN
CCDC6	NP_001092.1	ACTB	15	15	15	1	15|0	0	0	0	0	0	-6.68	2	0.48	NP_001243546.1|NP_005013.1|NP_006817.1|NP_000537.3|NP_066972.1|NP_006035.2|	6	6	6	375	ACTB_HUMAN
CCDC6	NP_001091.1	ACTA1	9	9	9	1	6|0	0.4	0.4	0.4	0.4	0.4	-0.39	3	0.21	NP_001106177.1|NP_001074248.1|NP_066972.1|	5	5	5	377	ACTS_HUMAN
CCDC6	NP_001092692.1	IFT74	10	10	10	1	0|1	1	1	1	1	1	11.33	20	0		9	9	9	600	IFT74_HUMAN
CCDC6	NP_001096616.1	GIGYF2	59	59	59	1	37|34	0	0	0	0	0	-41.81	1.66	0.58	NP_000537.3|	22	22	22	1299	GGYF2_HUMAN
CCDC6	NP_001099000.1	CAP1	2	2	2	1	5|3	0	0	0	0	0	-12.61	0.5	0.61	NP_001004720.1|	2	2	2	475	CAP1_HUMAN
CCDC6	NP_001099001.1	FAM135A	14	14	14	1	0|0	1	1	1	1	1	22.21	140	0		8	8	8	1319	D6RCC7_HUMAN
CCDC6	NP_001099036.1	KIF13A	5	5	5	1	3|0	0.52	0.52	0.52	0.52	0.52	0.1	3.33	0.06		2	2	2	1770	KI13A_HUMAN
CCDC6	NP_001104026.1	FLNA	1190	1190	1190	1	830|925	0	0	0	0	0	#NAME?	1.36	0.61	NP_001123630.1|NP_000537.3|NP_001093326.2|NP_001074248.1|	100	100	100	2647	FLNA_HUMAN
CCDC6	NP_001157789.1	FLNB	359	359	359	1	171|135	0	0	0	0	0	-96.17	2.35	0.6		31	31	31	2633	A0A0C4DGA1_HUMAN
CCDC6	NP_001106177.1	SCIN	23	23	23	1	9|4	0.96	0.96	0.96	0.96	0.96	3.12	3.54	0.01		13	13	13	715	ADSV_HUMAN
CCDC6	NP_001106188.1	LIMCH1	10	10	10	1	5|7	0	0	0	0	0	-7.95	1.67	0.49		8	8	8	1057	D6RD46_HUMAN
CCDC6	NP_001106963.1	SEPTIN9	7	7	7	1	14|12	0	0	0	0	0	-38.1	0.54	0.61	NP_001093326.2|	7	7	7	586	SEPT9_HUMAN
CCDC6	NP_001107018.1	LIMA1	24	24	24	1	34|32	0	0	0	0	0	-83.77	0.73	0.61	NP_001123630.1|NP_006817.1|NP_055423.1|NP_000537.3|NP_001093326.2|NP_001074248.1|	14	14	14	760	LIMA1_HUMAN
CCDC6	NP_001116314.1	NCOA7	4	4	4	1	3|3	0	0	0	0	0	-5.93	1.33	0.46		3	3	3	931	Q5TF96_HUMAN
CCDC6	NP_001120683.1	SHTN1	28	28	28	1	38|39	0	0	0	0	0	-97.57	0.73	0.61	NP_001093326.2|	14	14	14	631	SHOT1_HUMAN
CCDC6	NP_001120965.1	ANK2	9	9	9	1	6|3	0.01	0.01	0.01	0.01	0.01	-4.22	2	0.42	NP_056014.2|NP_000537.3|NP_001073867.1|	8	8	8	1863	A0A5F9ZGS5_HUMAN
CCDC6	NP_001122089.1	REPS1	5	5	5	1	4|6	0	0	0	0	0	-11.53	1	0.61	NP_006779.1|	2	2	2	769	REPS1_HUMAN
CCDC6	NP_001123579.1	KLC1	48	48	48	1	34|40	0	0	0	0	0	-62.18	1.3	0.6	NP_001116436.1|NP_001005373.1|	18	18	18	618	KLC1_HUMAN
CCDC6	NP_001123630.1	MYO1B	72	72	72	1	15|23	1	1	1	1	1	16.39	3.79	0	NP_001074248.1|NP_001073867.1|	25	25	25	1136	E9PDF6_HUMAN
CCDC6	NP_001123999.1	SPAG9	18	18	18	1	19|23	0	0	0	0	0	-49.19	0.86	0.61	NP_068579.3|	12	12	12	1311	JIP4_HUMAN
CCDC6	NP_001127836.1	MAP4	96	96	96	1	108|101	0	0	0	0	0	-230.49	0.92	0.61	NP_006139.1|	29	29	29	1135	MAP4_HUMAN
CCDC6	NP_001128471.1	FERMT2	4	4	4	1	4|5	0	0	0	0	0	-11.23	0.89	0.61		4	4	4	687	FERM2_HUMAN
CCDC6	NP_001128711.1	LDHA	2	2	2	1	3|0	0.05	0.05	0.05	0.05	0.05	-3.03	1.33	0.37	NP_006817.1|NP_000099.2|NP_002583.1|	2	2	2	274	LDHA_HUMAN
CCDC6	NP_001128714.1	NDRG1	11	11	11	1	8|6	0	0	0	0	0	-10.01	1.57	0.51	NP_000692.2|NP_054727.1|NP_001019820.1|	3	3	3	394	NDRG1_HUMAN
CCDC6	NP_001129166.1	VDAC3	11	11	11	1	8|7	0	0	0	0	0	-11.73	1.47	0.52	NP_000692.2|	5	5	5	284	VDAC3_HUMAN
CCDC6	NP_001129224.1	ECD	35	35	35	1	18|22	0	0	0	0	0	-21.66	1.75	0.56	NP_000537.3|	11	11	11	677	ECD_HUMAN
CCDC6	NP_001129497.1	PLS3	14	14	14	1	21|5	0	0	0	0	0	-25.62	1.08	0.56		7	7	7	630	PLST_HUMAN
CCDC6	NP_001138791.1	PLS1	8	8	8	1	9|4	0	0	0	0	0	-12.26	1.23	0.52		5	5	5	629	PLSI_HUMAN
CCDC6	NP_001136086.1	EHBP1	14	14	14	1	13|6	0	0	0	0	0	-14.38	1.47	0.53		10	10	10	1196	EHBP1_HUMAN
CCDC6	NP_001137232.1	EIF5A	7	7	7	1	5|9	0	0	0	0	0	-15.72	1	0.61		2	2	2	184	IF5A1_HUMAN
CCDC6	NP_001137293.2	PLEKHA5	12	12	12	1	3|6	0.41	0.41	0.41	0.41	0.41	-0.35	2.67	0.21	NP_055625.4|	9	9	9	1174	A0JP02_HUMAN
CCDC6	NP_001137357.1	PPP1R12A	5	5	5	1	5|6	0	0	0	0	0	-13.3	0.91	0.61	NP_000537.3|NP_001074248.1|	3	3	3	1030	MYPT1_HUMAN
CCDC6	NP_001138678.1	KIAA1671	11	11	11	1	2|2	1	1	1	1	1	5.74	5.5	0		8	8	8	1806	K1671_HUMAN
CCDC6	NP_001139547.1	RPAP3	9	9	9	1	11|20	0	0	0	0	0	-43.64	0.58	0.61	NP_001093326.2|	7	7	7	631	RPAP3_HUMAN
CCDC6	NP_001139685.2	TBC1D15	35	35	35	1	40|26	0	0	0	0	0	-66.28	1.06	0.6		19	19	19	674	TBC15_HUMAN
CCDC6	NP_001153145.1	SYNCRIP	4	4	4	1	20|14	0	0	0	0	0	-61.59	0.24	0.61		4	4	4	464	A0A7I2V309_HUMAN
CCDC6	NP_001153778.1	SYNJ1	16	16	16	1	2|9	0.22	0.22	0.22	0.22	0.22	-1.25	2.91	0.27		11	11	11	1526	A0A0D9SGJ6_HUMAN
CCDC6	NP_001155033.1	TNIK	3	3	3	1	6|5	0	0	0	0	0	-16.58	0.55	0.61	NP_001004720.1|NP_004172.2|	2	2	2	1331	TNIK_HUMAN
CCDC6	NP_001157632.1	PPP6R3	55	55	55	1	13|8	1	1	1	1	1	32.7	5.24	0	NP_056014.2|	19	19	19	879	H7BXH2_HUMAN
CCDC6	NP_001157858.1	RAPGEF6	10	10	10	1	8|0	0.13	0.13	0.13	0.13	0.13	-1.9	2.5	0.32		7	7	7	1609	B7Z7Y1_HUMAN
CCDC6	NP_001159477.1	EPB41	44	44	44	1	73|53	0	0	0	0	0	-161.75	0.7	0.61		16	16	16	864	A0A2R8Y5G2_HUMAN
CCDC6	NP_001159757.1	CCT7	2	2	2	1	0|1	0.47	0.47	0.47	0.47	0.47	-0.11	4	0.18	NP_037386.1|NP_821080.1|NP_000537.3|NP_000692.2|NP_006035.2|	2	2	2	499	TCPH_HUMAN
CCDC6	NP_001161143.1	LPP	11	11	11	1	7|13	0	0	0	0	0	-20.26	1.1	0.55	NP_006139.1|	6	6	6	612	C9JUT4_HUMAN
CCDC6	NP_001163887.1	TJP2	33	33	33	1	6|16	0.11	0.11	0.11	0.11	0.11	-2.06	3	0.32	NP_001164014.1|NP_006139.1|NP_006817.1|NP_001074248.1|	17	17	17	1221	A0A3B3IU51_HUMAN
CCDC6	NP_001164014.1	PGAM5	7	7	7	1	2|0	0.92	0.92	0.92	0.92	0.92	2.45	7	0.01		3	3	3	289	PGAM5_HUMAN
CCDC6	NP_001164108.1	SRGAP2	7	7	7	1	0|3	0.77	0.77	0.77	0.77	0.77	1.18	4.67	0.03		4	4	4	1070	A0A075B7B5_HUMAN
CCDC6	NP_001166176.1	EIF4G2	37	37	37	1	34|30	0	0	0	0	0	-60.33	1.16	0.59		18	18	18	907	D3DQV9_HUMAN
CCDC6	NP_001166299.1	YTHDF2	10	10	10	1	8|10	0	0	0	0	0	-18.38	1.11	0.55		3	3	3	529	YTHD2_HUMAN
CCDC6	NP_001166923.1	TFCP2	4	4	4	1	3|2	0.01	0.01	0.01	0.01	0.01	-4.19	1.6	0.42	NP_904325.2|	2	2	2	501	TFCP2_HUMAN
CCDC6	NP_001167459.1	RABL6	3	3	3	1	7|4	0	0	0	0	0	-16.58	0.55	0.61	NP_000537.3|	3	3	3	730	G3V154_HUMAN
CCDC6	NP_001171062.1	PPP2R2A	6	6	6	1	6|12	0	0	0	0	0	-24.27	0.67	0.61	NP_000537.3|NP_005392.2|	5	5	5	457	A0A590UJJ1_HUMAN
CCDC6	NP_001171546.1	ASNS	7	7	7	1	10|0	0	0	0	0	0	-7.66	1.4	0.49	NP_002558.1|	4	4	4	540	ASNS_HUMAN
CCDC6	NP_001171894.1	WDR44	10	10	10	1	18|9	0	0	0	0	0	-34.14	0.74	0.61		7	7	7	905	WDR44_HUMAN
CCDC6	NP_001180345.1	DDX3X	64	64	64	1	56|44	0	0	0	0	0	-84.97	1.28	0.6	NP_006817.1|NP_037386.1|NP_000537.3|NP_001032583.1|	21	21	21	661	A0A2R8Y7T2_HUMAN
CCDC6	NP_001182122.1	NASP	18	18	18	1	69|75	0	0	0	0	0	-256.13	0.25	0.61	NP_006035.2|	9	9	9	724	NASP_HUMAN
CCDC6	NP_001182484.1	CLINT1	36	36	36	1	29|22	0	0	0	0	0	-39.12	1.41	0.58	NP_001032583.1|	14	14	14	643	EPN4_HUMAN
CCDC6	NP_001184222.1	DPYSL2	26	26	26	1	40|29	0	0	0	0	0	-85.81	0.75	0.61		14	14	14	677	A0A1C7CYX9_HUMAN
CCDC6	NP_001184223.1	DPYSL3	18	18	18	1	36|25	0	0	0	0	0	-84.91	0.59	0.61		11	11	11	684	DPYL3_HUMAN
CCDC6	NP_001185730.1	EIF4G3	49	49	49	1	60|43	0	0	0	0	0	-111.22	0.95	0.61		22	22	22	1621	A0A0A0MSA7_HUMAN
CCDC6	NP_001186211.2	LRBA	33	33	33	1	19|11	0	0	0	0	0	-10.1	2.2	0.51		20	20	20	2851	LRBA_HUMAN
CCDC6	NP_001186326.1	NEK1	5	5	5	1	2|0	0.75	0.75	0.75	0.75	0.75	1.11	5	0.03		2	2	2	1286	NEK1_HUMAN
CCDC6	NP_001189360.1	PRDX1	29	29	29	1	30|27	0	0	0	0	0	-59.54	1.02	0.59	NP_006817.1|NP_002558.1|	9	9	9	199	PRDX1_HUMAN
CCDC6	NP_001191332.1	ANK3	5	5	5	1	8|4	0	0	0	0	0	-15.01	0.83	0.61	NP_002583.1|	5	5	5	1861	ANK3_HUMAN
CCDC6	NP_001230821.1	TPD52L2	3	3	3	1	3|0	0.15	0.15	0.15	0.15	0.15	-1.72	2	0.3	NP_006817.1|NP_001032900.1|	3	3	3	163	A0A087WYR3_HUMAN
CCDC6	NP_001239007.1	USP15	51	51	51	1	47|37	0	0	0	0	0	-75.35	1.21	0.6	NP_000281.2|NP_004172.2|	25	25	25	981	UBP15_HUMAN
CCDC6	NP_001239049.1	PASK	8	8	8	1	2|9	0	0	0	0	0	-8.48	1.45	0.5		6	6	6	1323	PASK_HUMAN
CCDC6	NP_001240308.1	RPL15	13	13	13	1	10|6	0	0	0	0	0	-10.69	1.62	0.51	NP_006817.1|NP_000537.3|	4	4	4	204	RL15_HUMAN
CCDC6	NP_001243241.1	STK3	4	4	4	1	1|3	0.08	0.08	0.08	0.08	0.08	-2.48	2	0.34	NP_872604.1|NP_054872.2|NP_005392.2|	2	2	2	519	A0A087WZ06_HUMAN
CCDC6	NP_001243546.1	TUBGCP2	3	3	3	1	0|0	0.99	0.99	0.99	0.99	0.99	4.78	30	0	NP_006078.2|	2	2	2	930	GCP2_HUMAN
CCDC6	NP_001244222.1	HNRNPH1	8	8	8	1	8|3	0	0	0	0	0	-8.78	1.45	0.5	NP_006817.1|NP_003900.1|NP_000537.3|NP_001008564.1|NP_001073867.1|	3	3	3	449	E9PCY7_HUMAN
CCDC6	NP_001245303.1	EPS15L1	57	57	57	1	52|36	0	0	0	0	0	-74.17	1.3	0.6		26	26	26	910	EP15R_HUMAN
CCDC6	NP_001247421.1	RDX	25	25	25	1	31|18	0	0	0	0	0	-50.73	1.02	0.59	NP_001485.2|NP_001032900.1|	10	10	10	604	RADI_HUMAN
CCDC6	NP_001104547.1	EZR	24	24	24	1	21|18	0	0	0	0	0	-35.15	1.23	0.58	NP_001485.2|NP_001032900.1|	10	10	10	586	EZRI_HUMAN
CCDC6	NP_001252541.1	CNOT1	3	3	3	1	0|5	0.01	0.01	0.01	0.01	0.01	-4.86	1.2	0.44		3	3	3	2371	CNOT1_HUMAN
CCDC6	NP_001258025.1	PUF60	46	46	46	1	56|30	0	0	0	0	0	-85.11	1.07	0.6	NP_006035.2|	18	18	18	541	PUF60_HUMAN
CCDC6	NP_001258698.1	AP3B1	30	30	30	1	27|15	0	0	0	0	0	-32.18	1.43	0.57	NP_001005373.1|	18	18	18	1045	AP3B1_HUMAN
CCDC6	NP_001258898.1	HSP90AB1	66	66	66	1	61|63	0	0	0	0	0	-123.97	1.06	0.61	NP_037386.1|NP_000537.3|NP_001005373.1|NP_001093326.2|NP_055683.3|NP_005871.1|NP_006035.2|NP_001243125.1|	21	21	21	724	HS90B_HUMAN
CCDC6	NP_001017963.2	HSP90AA1	46	46	46	1	39|58	0	0	0	0	0	-104.86	0.95	0.61	NP_037386.1|NP_821080.1|NP_000537.3|NP_001005373.1|NP_001093326.2|NP_055683.3|NP_006779.1|NP_005871.1|NP_001019820.1|NP_006035.2|NP_004172.2|NP_001243125.1|	13	13	13	854	HS90A_HUMAN
CCDC6	NP_003290.1	HSP90B1	4	4	4	1	5|0	0.03	0.03	0.03	0.03	0.03	-3.5	1.6	0.39	NP_000537.3|NP_001093326.2|NP_001019820.1|NP_002583.1|NP_006035.2|NP_001243125.1|	2	2	2	803	ENPL_HUMAN
CCDC6	NP_001258928.1	DOCK7	3	3	3	1	1|4	0	0	0	0	0	-5.41	1.2	0.45	NP_000537.3|NP_001074248.1|	3	3	3	2129	DOCK7_HUMAN
CCDC6	NP_001393.1	EEF1A1	53	53	53	1	93|84	0	0	0	0	0	-243.86	0.6	0.61	NP_006817.1|NP_444252.1|NP_000537.3|NP_904325.2|NP_001093326.2|NP_001032900.1|NP_055683.3|NP_001073867.1|NP_002583.1|NP_001032583.1|	12	12	12	462	EF1A1_HUMAN
CCDC6	NP_001407.1	EIF4A1	34	34	34	1	39|7	0	0	0	0	0	-33.27	1.48	0.58		16	16	16	406	IF4A1_HUMAN
CCDC6	NP_055555.1	EIF4A3	5	5	5	1	0|6	0.02	0.02	0.02	0.02	0.02	-3.83	1.67	0.4	NP_006817.1|NP_001188493.1|	3	3	3	411	IF4A3_HUMAN
CCDC6	NP_001419.1	ENO1	24	24	24	1	14|8	0	0	0	0	0	-7.15	2.18	0.48	NP_006817.1|NP_001032900.1|NP_055683.3|NP_002583.1|	9	9	9	434	A0A2R8Y6G6_HUMAN
CCDC6	NP_001422.1	EPB41L2	47	47	47	1	68|59	0	0	0	0	0	-158.86	0.74	0.61	NP_006817.1|	18	18	18	1005	E9PHY5_HUMAN
CCDC6	NP_001611.1	AHNAK	325	325	325	1	201|130	0	0	0	0	0	-165.45	1.96	0.61	NP_006139.1|	136	136	136	5890	AHNK_HUMAN
CCDC6	NP_001627.2	SLC25A6	36	36	36	1	33|19	0	0	0	0	0	-41.11	1.38	0.58	NP_001093326.2|NP_115805.1|	11	11	11	298	ADT3_HUMAN
CCDC6	NP_001143.2	SLC25A5	37	37	37	1	35|25	0	0	0	0	0	-53.33	1.23	0.59	NP_001004720.1|NP_000537.3|NP_001093326.2|	10	10	10	298	ADT2_HUMAN
CCDC6	NP_001646.2	ARCN1	8	8	8	1	13|12	0	0	0	0	0	-34.28	0.64	0.61	NP_115949.3|	6	6	6	511	B0YIW6_HUMAN
CCDC6	NP_001672.1	ATP2A2	11	11	11	1	19|8	0	0	0	0	0	-32.3	0.81	0.61		9	9	9	997	A0A0C4DH86_HUMAN
CCDC6	NP_001777.1	CDK1	6	6	6	1	10|4	0	0	0	0	0	-16.75	0.86	0.61	NP_000537.3|NP_001185951.1|NP_004172.2|	4	4	4	297	A0A024QZP7_HUMAN
CCDC6	NP_001896.2	CTPS1	38	38	38	1	47|46	0	0	0	0	0	-110.6	0.82	0.61	NP_006817.1|	12	12	12	591	B4E1E0_HUMAN
CCDC6	NP_001952.1	EEF2	70	70	70	1	69|56	0	0	0	0	0	-119.96	1.12	0.61	NP_006817.1|NP_000537.3|NP_001032900.1|NP_001243125.1|	21	21	21	858	EF2_HUMAN
CCDC6	NP_001972.1	EPS15	12	12	12	1	6|6	0.01	0.01	0.01	0.01	0.01	-5.26	2	0.45	NP_005834.4|	8	8	8	896	EPS15_HUMAN
CCDC6	NP_002408.3	MKI67	18	18	18	1	239|366	0	0	0	0	0	#NAME?	0.06	0.61	NP_001073867.1|	14	14	14	3256	KI67_HUMAN
CCDC6	NP_002464.1	MYH9	175	175	175	1	157|153	0	0	0	0	0	-293.85	1.13	0.61	NP_005349.3|NP_006817.1|NP_000537.3|NP_000310.2|NP_001093326.2|NP_001074248.1|NP_115805.1|	72	72	72	1960	MYH9_HUMAN
CCDC6	NP_002511.1	NPM1	10	10	10	1	69|118	0	0	0	0	0	-373.2	0.11	0.61	NP_006817.1|NP_000537.3|NP_000992.1|NP_005871.1|NP_005392.2|	4	4	4	294	NPM_HUMAN
CCDC6	NP_002559.2	PABPC1	9	9	9	1	15|9	0	0	0	0	0	-30.54	0.75	0.61	NP_001188493.1|NP_000537.3|NP_001032583.1|	7	7	7	636	PABP1_HUMAN
CCDC6	NP_001129125.1	PABPC4	4	4	4	1	4|0	0.12	0.12	0.12	0.12	0.12	-2.02	2	0.32	NP_006817.1|NP_001188493.1|	3	3	3	660	B1ANR0_HUMAN
CCDC6	NP_002568.2	PAK2	10	10	10	1	19|5	0	0	0	0	0	-28.08	0.83	0.61	NP_001004720.1|NP_001485.2|	6	6	6	524	PAK2_HUMAN
CCDC6	NP_002645.3	PKM	29	29	29	1	34|14	0	0	0	0	0	-43.03	1.21	0.58	NP_005349.3|NP_006817.1|NP_006035.2|NP_001243125.1|	16	16	16	531	B4DNK4_HUMAN
CCDC6	NP_002794.1	PSMC2	6	6	6	1	8|0	0	0	0	0	0	-5.72	1.5	0.46	NP_001073867.1|NP_001019820.1|	4	4	4	433	PRS7_HUMAN
CCDC6	NP_002825.3	PTPN11	20	20	20	1	21|21	0	0	0	0	0	-46.16	0.95	0.61		11	11	11	593	PTN11_HUMAN
CCDC6	NP_003016.1	SH3GL1	17	17	17	1	15|15	0	0	0	0	0	-29.38	1.13	0.57		6	6	6	368	SH3G1_HUMAN
CCDC6	NP_003090.2	SNX1	24	24	24	1	33|23	0	0	0	0	0	-65.05	0.86	0.61		13	13	13	522	SNX1_HUMAN
CCDC6	NP_003091.2	SNX2	11	11	11	1	12|12	0	0	0	0	0	-27.49	0.92	0.61	NP_829884.1|	5	5	5	519	SNX2_HUMAN
CCDC6	NP_003312.3	TUFM	19	19	19	1	25|6	0	0	0	0	0	-27.3	1.23	0.57	NP_001019820.1|NP_065130.1|	8	8	8	455	EFTU_HUMAN
CCDC6	NP_003478.1	TAF15	4	4	4	1	0|3	0.33	0.33	0.33	0.33	0.33	-0.7	2.67	0.24		3	3	3	589	RBP56_HUMAN
CCDC6	NP_003555.1	TAGLN2	53	53	53	1	58|39	0	0	0	0	0	-94.78	1.09	0.6	NP_001032900.1|NP_066972.1|	11	11	11	199	TAGL2_HUMAN
CCDC6	NP_003879.2	ALDH1A2	12	12	12	1	0|1	1	1	1	1	1	14.25	24	0		6	6	6	518	AL1A2_HUMAN
CCDC6	NP_004095.4	FASN	482	482	482	1	483|356	0	0	0	0	0	#NAME?	1.15	0.61	NP_006817.1|NP_001093326.2|	84	84	84	2511	FAS_HUMAN
CCDC6	NP_004333.1	CALD1	30	30	30	1	26|24	0	0	0	0	0	-45.83	1.2	0.59	NP_000537.3|	14	14	14	538	CALD1_HUMAN
CCDC6	NP_004359.1	CNN2	15	15	15	1	8|5	0.05	0.05	0.05	0.05	0.05	-3	2.31	0.37		5	5	5	309	B4DDF4_HUMAN
CCDC6	NP_004386.2	DBN1	5	5	5	1	6|13	0	0	0	0	0	-27.97	0.53	0.61	NP_005349.3|NP_000537.3|NP_001093326.2|NP_001074248.1|	3	3	3	649	DREB_HUMAN
CCDC6	NP_004387.1	DDX5	6	6	6	1	35|25	0	0	0	0	0	-111.09	0.2	0.61	NP_000537.3|NP_001005373.1|NP_001243125.1|	3	3	3	614	J3KTA4_HUMAN
CCDC6	NP_004512.1	KIF5B	38	38	38	1	43|31	0	0	0	0	0	-76.22	1.03	0.6	NP_006817.1|NP_001116436.1|NP_001093326.2|NP_001073867.1|	21	21	21	963	KINH_HUMAN
CCDC6	NP_004593.2	STAU1	15	15	15	1	25|28	0	0	0	0	0	-75.34	0.57	0.61	NP_006817.1|NP_003900.1|NP_000692.2|NP_001019820.1|	6	6	6	496	STAU1_HUMAN
CCDC6	NP_004694.2	RABEP1	12	12	12	1	2|3	1	1	1	1	1	5.48	4.8	0	NP_006817.1|NP_001073867.1|	8	8	8	862	RABE1_HUMAN
CCDC6	NP_004719.2	DDX21	14	14	14	1	64|46	0	0	0	0	0	-194.64	0.25	0.61	NP_001074248.1|	8	8	8	783	DDX21_HUMAN
CCDC6	NP_004915.2	ACTN4	9	9	9	1	0|12	0	0	0	0	0	-8.4	1.5	0.5	NP_001074248.1|	5	5	5	911	ACTN4_HUMAN
CCDC6	NP_004921.1	CAPZB	12	12	12	1	10|15	0	0	0	0	0	-27.81	0.96	0.61	NP_000537.3|NP_000099.2|	7	7	7	272	B1AK85_HUMAN
CCDC6	NP_005013.1	PFN1	27	27	27	1	5|6	1	1	1	1	1	13.78	4.91	0	NP_006817.1|	6	6	6	140	K7EJ44_HUMAN
CCDC6	NP_005179.2	CBL	6	6	6	1	3|3	0.04	0.04	0.04	0.04	0.04	-3.17	2	0.38	NP_001004720.1|NP_006817.1|NP_001074248.1|	3	3	3	906	CBL_HUMAN
CCDC6	NP_005222.2	CTTN	80	80	80	1	76|67	0	0	0	0	0	-137.21	1.12	0.61	NP_006035.2|	21	21	21	550	SRC8_HUMAN
CCDC6	NP_005310.1	H1-2	7	7	7	1	16|18	0	0	0	0	0	-54.11	0.41	0.61	NP_006817.1|	3	3	3	213	H12_HUMAN
CCDC6	NP_005327.1	HDLBP	71	71	71	1	63|61	0	0	0	0	0	-116.8	1.15	0.61	NP_001093326.2|NP_001032583.1|	30	30	30	1268	A0A024R4E5_HUMAN
CCDC6	NP_005336.3	HSPA1A	61	61	61	1	75|0	0	0	0	0	0	-48.23	1.63	0.59	NP_000537.3|NP_001093326.2|NP_001073867.1|NP_005871.1|	17	17	17	641	HS71A_HUMAN
CCDC6	NP_006588.1	HSPA8	43	43	43	1	66|106	0	0	0	0	0	-253.14	0.5	0.61	NP_006817.1|NP_037386.1|NP_000537.3|NP_001093326.2|NP_001186064.1|NP_005871.1|NP_006035.2|NP_004172.2|	15	15	15	646	A8K7Q2_HUMAN
CCDC6	NP_005338.1	HSPA5	24	24	24	1	21|33	0	0	0	0	0	-61.22	0.89	0.61	NP_037386.1|NP_006078.2|NP_000537.3|NP_001093326.2|NP_001186064.1|NP_005871.1|NP_006035.2|	9	9	9	654	BIP_HUMAN
CCDC6	NP_005349.3	LMO7	8	8	8	1	0|2	0.96	0.96	0.96	0.96	0.96	3.1	8	0.01	NP_006817.1|	6	6	6	1349	A0A0A0MTE2_HUMAN
CCDC6	NP_005442.2	PDLIM7	3	3	3	1	1|1	0.39	0.39	0.39	0.39	0.39	-0.46	3	0.23	NP_000537.3|NP_001074248.1|	2	2	2	457	PDLI7_HUMAN
CCDC6	NP_005498.1	CFL1	6	6	6	1	5|3	0	0	0	0	0	-6.6	1.5	0.47	NP_006817.1|NP_002558.1|NP_001074248.1|NP_066972.1|NP_001032583.1|	3	3	3	166	G3V1A4_HUMAN
CCDC6	NP_005554.1	STMN1	17	17	17	1	20|21	0	0	0	0	0	-48.96	0.83	0.61	NP_001485.2|	8	8	8	149	STMN1_HUMAN
CCDC6	NP_005582.1	MRE11	84	84	84	1	74|86	0	0	0	0	0	-161.3	1.05	0.61		29	29	29	708	F8W7U8_HUMAN
CCDC6	NP_005800.3	PRDX2	8	8	8	1	10|12	0	0	0	0	0	-28.59	0.73	0.61		3	3	3	198	A6NIW5_HUMAN
CCDC6	NP_005868.1	SF3A1	3	3	3	1	42|46	0	0	0	0	0	-182.55	0.07	0.61	NP_115949.3|NP_001188493.1|NP_006035.2|	3	3	3	793	SF3A1_HUMAN
CCDC6	NP_006073.2	TUBA1B	72	72	72	1	129|167	0	0	0	0	0	-440.36	0.49	0.61	NP_821080.1|NP_006035.2|	13	13	13	451	TBA1B_HUMAN
CCDC6	NP_001257328.1	TUBA1A	60	60	60	1	95|88	0	0	0	0	0	-242.26	0.66	0.61	NP_006817.1|NP_000537.3|NP_001093326.2|NP_001073867.1|NP_006035.2|NP_004172.2|	13	13	13	451	TBA1A_HUMAN
CCDC6	NP_006112.3	KRT1	32	32	32	1	35|12	0	0	0	0	0	-37.48	1.36	0.58	NP_006817.1|NP_001186064.1|	15	15	15	644	K2C1_HUMAN
CCDC6	NP_001243211.1	KRT8	27	27	27	1	10|16	0	0	0	0	0	-9.29	2.08	0.5	NP_006817.1|NP_005834.4|NP_001093326.2|	12	12	12	511	K2C8_HUMAN
CCDC6	NP_003371.2	VIM	20	20	20	1	43|71	0	0	0	0	0	-187.08	0.35	0.61	NP_006817.1|NP_000537.3|NP_001093326.2|	11	11	11	466	B0YJC4_HUMAN
CCDC6	NP_000414.2	KRT2	10	10	10	1	21|7	0	0	0	0	0	-35.56	0.71	0.61		6	6	6	639	K22E_HUMAN
CCDC6	NP_006139.1	LASP1	11	11	11	1	2|0	0.99	0.99	0.99	0.99	0.99	5	11	0	NP_115805.1|	4	4	4	261	LASP1_HUMAN
CCDC6	NP_006144.1	NCK1	29	29	29	1	14|7	0.11	0.11	0.11	0.11	0.11	-2.1	2.76	0.33	NP_001004720.1|NP_037386.1|NP_057537.1|	12	12	12	377	NCK1_HUMAN
CCDC6	NP_001004720.1	NCK2	11	11	11	1	0|3	0.94	0.94	0.94	0.94	0.94	2.83	7.33	0.01	NP_055423.1|NP_057537.1|NP_115805.1|	7	7	7	380	E7ERP6_HUMAN
CCDC6	NP_006153.2	NFATC1	2	2	2	1	1|0	0.47	0.47	0.47	0.47	0.47	-0.11	4	0.18	NP_006817.1|NP_000537.3|	2	2	2	825	F5H4S8_HUMAN
CCDC6	NP_006187.2	PCBP1	18	18	18	1	11|19	0	0	0	0	0	-27.74	1.2	0.57	NP_000537.3|NP_066972.1|NP_001032583.1|	7	7	7	356	PCBP1_HUMAN
CCDC6	NP_001092090.1	PCBP2	25	25	25	1	13|33	0	0	0	0	0	-45.01	1.09	0.59		6	6	6	331	PCBP2_HUMAN
CCDC6	NP_006242.5	PRKAA1	3	3	3	1	2|0	0.4	0.4	0.4	0.4	0.4	-0.39	3	0.21	NP_056487.1|	3	3	3	559	AAPK1_HUMAN
CCDC6	NP_006255.1	PTPN13	21	21	21	1	22|5	0	0	0	0	0	-18.46	1.56	0.55		12	12	12	2466	PTN13_HUMAN
CCDC6	NP_006258.3	RANBP2	155	155	155	1	141|87	0	0	0	0	0	-182.7	1.36	0.61	NP_000537.3|NP_001003800.1|NP_001008564.1|	64	64	64	3224	RBP2_HUMAN
CCDC6	NP_006274.2	TACC1	6	6	6	1	5|19	0	0	0	0	0	-35.22	0.5	0.61		6	6	6	805	A0A0C4DGD3_HUMAN
CCDC6	NP_006280.3	TLN1	80	80	80	1	62|52	0	0	0	0	0	-86.71	1.4	0.6	NP_006817.1|	40	40	40	2541	TLN1_HUMAN
CCDC6	NP_006448.4	PDLIM5	33	33	33	1	23|18	0	0	0	0	0	-26.07	1.61	0.56		13	13	13	596	PDLI5_HUMAN
CCDC6	NP_006537.3	IGF2BP1	16	16	16	1	20|21	0	0	0	0	0	-50.59	0.78	0.61	NP_000537.3|	7	7	7	577	IF2B1_HUMAN
CCDC6	NP_001007226.1	IGF2BP2	6	6	6	1	13|13	0	0	0	0	0	-40.15	0.46	0.61	NP_001185951.1|	2	2	2	556	F8W930_HUMAN
CCDC6	NP_006611.1	HBS1L	12	12	12	1	12|8	0	0	0	0	0	-19.02	1.2	0.55		7	7	7	684	B7Z524_HUMAN
CCDC6	NP_006752.1	YWHAE	16	16	16	1	8|3	0.36	0.36	0.36	0.36	0.36	-0.59	2.91	0.23	NP_006817.1|NP_037386.1|NP_821080.1|NP_000537.3|NP_904325.2|NP_005392.2|NP_001243125.1|	8	8	8	255	B4DJF2_HUMAN
CCDC6	NP_006817.1	YWHAQ	6	6	6	1	0|3	0.67	0.67	0.67	0.67	0.67	0.71	4	0.04	NP_001116436.1|NP_055263.2|NP_001243125.1|	3	3	3	245	1433T_HUMAN
CCDC6	NP_006819.2	ASCC3	29	29	29	1	17|3	0.05	0.05	0.05	0.05	0.05	-2.94	2.9	0.37		19	19	19	2202	ASCC3_HUMAN
CCDC6	NP_008878.3	SRP72	4	4	4	1	18|8	0	0	0	0	0	-44.15	0.31	0.61		3	3	3	671	SRP72_HUMAN
CCDC6	NP_008921.1	WASF2	3	3	3	1	2|2	0.02	0.02	0.02	0.02	0.02	-3.86	1.5	0.41	NP_055423.1|	3	3	3	498	WASF2_HUMAN
CCDC6	NP_009202.1	STK38	9	9	9	1	10|7	0	0	0	0	0	-18.06	1.06	0.55		7	7	7	465	STK38_HUMAN
CCDC6	NP_036265.3	COPG2	105	105	105	1	233|274	0	0	0	0	0	#NAME?	0.41	0.61		25	25	25	871	COPG2_HUMAN
CCDC6	NP_036552.1	IFIT5	25	25	25	1	28|40	0	0	0	0	0	-85.54	0.74	0.61		12	12	12	482	IFIT5_HUMAN
CCDC6	NP_037386.1	TBK1	14	14	14	1	2|0	1	1	1	1	1	6.84	14	0	NP_056014.2|NP_006078.2|NP_001093326.2|NP_001186064.1|NP_055541.1|	9	9	9	729	TBK1_HUMAN
CCDC6	NP_037468.1	SEC61A1	3	3	3	1	4|0	0.04	0.04	0.04	0.04	0.04	-3.22	1.5	0.38	NP_001019820.1|	2	2	2	476	B4DR61_HUMAN
CCDC6	NP_054762.2	CHMP2B	6	6	6	1	12|11	0	0	0	0	0	-34.2	0.52	0.61		3	3	3	213	CHM2B_HUMAN
CCDC6	NP_054767.3	MRTFB	60	60	60	1	56|57	0	0	0	0	0	-113.28	1.06	0.61		23	23	23	1049	I3L2S3_HUMAN
CCDC6	NP_055045.2	SRP68	28	28	28	1	70|71	0	0	0	0	0	-224.53	0.4	0.61		12	12	12	627	SRP68_HUMAN
CCDC6	NP_055423.1	CYFIP1	7	7	7	1	0|0	1	1	1	1	1	11.44	70	0	NP_002583.1|	4	4	4	1253	CYFP1_HUMAN
CCDC6	NP_055535.2	SLK	81	81	81	1	78|100	0	0	0	0	0	-197.24	0.91	0.61		26	26	26	1235	SLK_HUMAN
CCDC6	NP_055627.2	CEP170	89	89	89	1	75|57	0	0	0	0	0	-106.36	1.35	0.6		43	43	43	1584	CE170_HUMAN
CCDC6	NP_055643.1	TOX4	13	13	13	1	55|67	0	0	0	0	0	-223.49	0.21	0.61		6	6	6	621	TOX4_HUMAN
CCDC6	NP_055726.3	AAK1	9	9	9	1	3|4	0.28	0.28	0.28	0.28	0.28	-0.93	2.57	0.25		6	6	6	961	AAK1_HUMAN
CCDC6	NP_055752.1	INPP5F	10	10	10	1	4|1	0.87	0.87	0.87	0.87	0.87	1.91	4	0.02		7	7	7	1132	A0A3B3ITL0_HUMAN
CCDC6	NP_055903.2	TNRC6B	19	19	19	1	3|10	0.21	0.21	0.21	0.21	0.21	-1.32	2.92	0.27		13	13	13	1723	TNR6B_HUMAN
CCDC6	NP_055978.4	TRIM9	13	13	13	1	8|0	0.48	0.48	0.48	0.48	0.48	-0.07	3.25	0.15		6	6	6	710	TRIM9_HUMAN
CCDC6	NP_056014.2	ANKRD28	13	13	13	1	0|5	0.86	0.86	0.86	0.86	0.86	1.82	5.2	0.02	NP_055541.1|	8	8	8	1053	B4DIW9_HUMAN
CCDC6	NP_056130.2	LARP1	71	71	71	1	89|118	0	0	0	0	0	-267.6	0.69	0.61		25	25	25	1019	LARP1_HUMAN
CCDC6	NP_057457.1	WWOX	20	20	20	1	27|17	0	0	0	0	0	-49.42	0.91	0.61	NP_000537.3|NP_001013653.1|NP_001032900.1|NP_001019820.1|NP_115805.1|NP_005392.2|	8	8	8	414	WWOX_HUMAN
CCDC6	NP_060115.3	HAUS6	48	48	48	1	46|26	0	0	0	0	0	-58.96	1.33	0.59	NP_001185951.1|	20	20	20	955	Q5SYF9_HUMAN
CCDC6	NP_060679.1	ARFGAP1	27	27	27	1	23|13	0	0	0	0	0	-26.11	1.5	0.56		10	10	10	406	ARFG1_HUMAN
CCDC6	NP_060839.2	DEPDC1B	9	9	9	1	26|31	0	0	0	0	0	-96.76	0.32	0.61		5	5	5	529	DEP1B_HUMAN
CCDC6	NP_064504.2	ZC3HAV1	19	19	19	1	37|32	0	0	0	0	0	-98.87	0.55	0.61		10	10	10	902	C9J6P4_HUMAN
CCDC6	NP_065176.3	NAV1	5	5	5	1	0|0	1	1	1	1	1	8.2	50	0		4	4	4	1877	NAV1_HUMAN
CCDC6	NP_065393.1	RTN4	13	13	13	1	13|12	0	0	0	0	0	-26.36	1.04	0.56	NP_001032900.1|	8	8	8	1192	RTN4_HUMAN
CCDC6	NP_068579.3	EXOC4	39	39	39	1	9|0	0.98	0.98	0.98	0.98	0.98	3.97	8.67	0	NP_009208.2|	15	15	15	974	EXOC4_HUMAN
CCDC6	NP_073591.2	SFXN1	2	2	2	1	0|1	0.47	0.47	0.47	0.47	0.47	-0.11	4	0.18	NP_001093326.2|	2	2	2	322	SFXN1_HUMAN
CCDC6	NP_077305.2	EFHD2	30	30	30	1	20|6	0	0	0	0	0	-8.9	2.31	0.5		10	10	10	240	EFHD2_HUMAN
CCDC6	NP_078873.2	MAP7D3	17	17	17	1	17|19	0	0	0	0	0	-39.94	0.94	0.61	NP_001185951.1|NP_006035.2|	9	9	9	876	MA7D3_HUMAN
CCDC6	NP_110379.2	TCP1	17	17	17	1	15|11	0	0	0	0	0	-22.4	1.31	0.56	NP_000537.3|NP_005871.1|NP_006035.2|NP_001243125.1|	10	10	10	556	E7EQR6_HUMAN
CCDC6	NP_115593.3	ANKRD17	21	21	21	1	41|51	0	0	0	0	0	-140.66	0.46	0.61	NP_001073867.1|	14	14	14	2603	ANR17_HUMAN
CCDC6	NP_060217.1	ANKHD1	16	16	16	1	25|0	0	0	0	0	0	-20.73	1.28	0.55		10	10	10	2542	ANKH1_HUMAN
CCDC6	NP_115949.3	PPP4R3A	123	123	123	1	35|26	1	1	1	1	1	46.42	4.03	0		28	28	28	820	P4R3A_HUMAN
CCDC6	NP_001116436.1	PPP4R3B	64	64	64	1	13|0	0.99	0.99	0.99	0.99	0.99	4.67	9.85	0		22	22	22	849	P4R3B_HUMAN
CCDC6	NP_116021.2	PAPOLA	9	9	9	1	52|54	0	0	0	0	0	-201.14	0.17	0.61		4	4	4	745	A0A0C4DGK1_HUMAN
CCDC6	NP_116189.1	C1orf198	8	8	8	1	4|9	0	0	0	0	0	-12.26	1.23	0.52		4	4	4	327	CA198_HUMAN
CCDC6	NP_444252.1	PFN2	5	5	5	1	0|0	1	1	1	1	1	8.2	50	0		3	3	3	140	G5E9Q6_HUMAN
CCDC6	NP_653210.2	CCDC43	9	9	9	1	12|4	0	0	0	0	0	-15.7	1.12	0.54		4	4	4	224	Q86WV7_HUMAN
CCDC6	NP_659498.4	SKA3	24	24	24	1	11|23	0	0	0	0	0	-26.43	1.41	0.56	NP_001485.2|	13	13	13	412	SKA3_HUMAN
CCDC6	NP_690866.1	TIPRL	25	25	25	1	20|33	0	0	0	0	0	-57.85	0.94	0.61		9	9	9	272	TIPRL_HUMAN
CCDC6	NP_705898.1	CPNE8	6	6	6	1	3|3	0.04	0.04	0.04	0.04	0.04	-3.17	2	0.38		4	4	4	564	CPNE8_HUMAN
CCDC6	NP_003900.1	CPNE3	3	3	3	1	0|0	0.99	0.99	0.99	0.99	0.99	4.78	30	0		2	2	2	537	CPNE3_HUMAN
CCDC6	NP_775179.1	SMG7	13	13	13	1	0|0	1	1	1	1	1	20.7	130	0		7	7	7	1137	E9PD50_HUMAN
CCDC6	NP_821133.1	TUBB	70	70	70	1	82|83	0	0	0	0	0	-191.23	0.85	0.61	NP_000537.3|NP_001093326.2|NP_001073867.1|NP_006035.2|	14	14	14	444	TBB5_HUMAN
CCDC6	NP_006078.2	TUBB4A	56	56	56	1	0|0	1	1	1	1	1	83.13	560	0	NP_001093326.2|NP_006035.2|	12	12	12	444	TBB4A_HUMAN
CCDC6	NP_821080.1	TUBB2B	51	51	51	1	0|0	1	1	1	1	1	75.98	510	0	NP_006035.2|	11	11	11	445	TBB2B_HUMAN
CCDC6	NP_829884.1	ERC1	56	56	56	1	4|8	1	1	1	1	1	39.65	9.33	0	NP_056391.1|NP_001093326.2|	25	25	25	1116	G8JLD3_HUMAN
CCDC6	NP_056391.1	ERC2	14	14	14	1	0|0	1	1	1	1	1	22.21	140	0		8	8	8	957	ERC2_HUMAN
CCDC6	NP_886553.3	EIF4G1	116	116	116	1	107|95	0	0	0	0	0	-189.06	1.15	0.61		36	36	36	1600	IF4G1_HUMAN
CCDC6	NP_942131.1	ACACA	504	504	504	1	375|178	0	0	0	0	0	-313.02	1.82	0.61		99	99	99	2383	A0A0C4DGT1_HUMAN
CCDC6	NP_001084.3	ACACB	131	131	131	1	74|26	0	0	0	0	0	-26.55	2.62	0.56		39	39	39	2458	ACACB_HUMAN
CCDC6	NP_998734.1	NEBL	7	7	7	1	3|3	0.13	0.13	0.13	0.13	0.13	-1.86	2.33	0.31	NP_115805.1|	5	5	5	270	NEBL_HUMAN
CCDC6	NP_998754.1	RAPH1	8	8	8	1	6|10	0	0	0	0	0	-17.75	1	0.61		6	6	6	1250	C9K0J5_HUMAN
CCDC6	NP_000281.2	PGAM2	4	4	4	1	0|0	1	1	1	1	1	6.52	40	0		2	2	2	253	PGAM2_HUMAN
CCDC6	NP_000981.1	RPL27A	4	4	4	1	4|2	0	0	0	0	0	-5.93	1.33	0.46	NP_000992.1|	2	2	2	148	RL27A_HUMAN
CCDC6	NP_001035700.1	EFL1	3	3	3	1	6|0	0	0	0	0	0	-6.59	1	0.61		2	2	2	1069	EFL1_HUMAN
CCDC6	NP_001070707.1	RNF214	3	3	3	1	0|1	0.77	0.77	0.77	0.77	0.77	1.23	6	0.03		2	2	2	703	RN214_HUMAN
CCDC6	NP_001128647.1	NEDD1	2	2	2	1	5|3	0	0	0	0	0	-12.61	0.5	0.61	NP_001185951.1|NP_079218.2|	2	2	2	667	NEDD1_HUMAN
CCDC6	NP_004125.3	HSPA9	2	2	2	1	2|0	0.18	0.18	0.18	0.18	0.18	-1.51	2	0.28	NP_000537.3|NP_001093326.2|NP_001032900.1|NP_001186064.1|NP_005871.1|NP_001019820.1|	2	2	2	679	GRP75_HUMAN
CCDC6	NP_006442.2	PAIP1	2	2	2	1	3|1	0	0	0	0	0	-5.31	1	0.61		2	2	2	479	PAIP1_HUMAN
CCDC6	NP_006699.2	GLO1	3	3	3	1	2|0	0.4	0.4	0.4	0.4	0.4	-0.39	3	0.21	NP_001093326.2|	2	2	2	184	LGUL_HUMAN
CCDC6	NP_037373.2	FHOD1	2	2	2	1	2|3	0	0	0	0	0	-7.09	0.8	0.61		2	2	2	1164	FHOD1_HUMAN
CCDC6	NP_057688.2	KDM3B	3	3	3	1	42|48	0	0	0	0	0	-186.97	0.07	0.61		2	2	2	1761	KDM3B_HUMAN
CCDC6	NP_060082.2	ZCCHC8	2	2	2	1	4|9	0	0	0	0	0	-22.49	0.31	0.61		2	2	2	707	ZCHC8_HUMAN
CCDC6	NP_071741.2	NCAPG	3	3	3	1	11|3	0	0	0	0	0	-21.8	0.43	0.61		2	2	2	1015	CND3_HUMAN
CCDC6	NP_005989.3	CCT3	2	2	2	1	4|1	0	0	0	0	0	-6.95	0.8	0.61	NP_000537.3|NP_001019820.1|NP_006035.2|	2	2	2	545	B4DUR8_HUMAN
CCDC6	NP_001010872.1	FAM83B	3	3	3	1	0|0	0.99	0.99	0.99	0.99	0.99	4.78	30	0		2	2	2	1011	FA83B_HUMAN
CCDC6	NP_001019389.1	GPHN	2	2	2	1	1|2	0.03	0.03	0.03	0.03	0.03	-3.53	1.33	0.39	NP_001032583.1|	2	2	2	736	GEPH_HUMAN
CCDC6	NP_001171899.1	PACSIN2	3	3	3	1	3|0	0.15	0.15	0.15	0.15	0.15	-1.72	2	0.3		2	2	2	486	PACN2_HUMAN
CCDC6	NP_001188493.1	PLRG1	3	3	3	1	0|0	0.99	0.99	0.99	0.99	0.99	4.78	30	0		2	2	2	505	B7Z982_HUMAN
CCDC6	NP_003592.3	SMARCA5	4	4	4	1	103|79	0	0	0	0	0	-386.51	0.04	0.61	NP_000537.3|NP_001074248.1|	2	2	2	1052	SMCA5_HUMAN
CCDC6	NP_003812.1	RIPK2	2	2	2	1	1|7	0	0	0	0	0	-11.96	0.5	0.61	NP_001093326.2|	2	2	2	540	E7ERW9_HUMAN
CCDC6	NP_056050.1	CSTF2T	4	4	4	1	9|10	0	0	0	0	0	-30.39	0.42	0.61	NP_001074248.1|	3	3	3	616	CSTFT_HUMAN
CCDC6	NP_001229326.1	TWF1	6	6	6	1	7|0	0.01	0.01	0.01	0.01	0.01	-4.19	1.71	0.42	NP_001074248.1|	2	2	2	357	TWF1_HUMAN
CCDC6	NP_000537.3	TP53	2	2	2	1	0|0	0.95	0.95	0.95	0.95	0.95	2.93	20	0.01	NP_005834.4|NP_001074248.1|NP_005871.1|NP_002583.1|NP_004172.2|	2	2	2	393	A0A087WT22_HUMAN
CCDC6	NP_001138360.1	BAIAP2	2	2	2	1	0|3	0.05	0.05	0.05	0.05	0.05	-3.03	1.33	0.37	NP_057537.1|	2	2	2	534	B4DWA1_HUMAN
CCDC6	NP_003464.1	STAM	6	6	6	1	6|3	0	0	0	0	0	-8.33	1.33	0.49	NP_005834.4|	3	3	3	540	STAM1_HUMAN
CCDC6	NP_065073.3	ARFGEF3	3	3	3	1	2|1	0.11	0.11	0.11	0.11	0.11	-2.13	2	0.33		2	2	2	2177	BIG3_HUMAN
CCDC6	NP_065773.1	CRACD	3	3	3	1	3|4	0	0	0	0	0	-9.16	0.86	0.61		2	2	2	1233	CRACD_HUMAN
CCDC6	NP_612429.2	AHNAK2	3	3	3	1	2|0	0.4	0.4	0.4	0.4	0.4	-0.39	3	0.21		2	2	2	5795	AHNK2_HUMAN
CCDC6	NP_001020241.1	RPS14	4	4	4	1	2|2	0.08	0.08	0.08	0.08	0.08	-2.48	2	0.34	NP_001093326.2|	2	2	2	151	RS14_HUMAN
CCDC6	NP_001180462.1	NEK4	4	4	4	1	4|0	0.12	0.12	0.12	0.12	0.12	-2.02	2	0.32		2	2	2	752	NEK4_HUMAN
CCDC6	NP_001379.1	DRG2	4	4	4	1	4|5	0	0	0	0	0	-11.23	0.89	0.61		3	3	3	364	A8MZF9_HUMAN
CCDC6	NP_003325.2	UBA1	2	2	2	1	6|14	0	0	0	0	0	-36.86	0.2	0.61	NP_001032900.1|NP_055484.3|	2	2	2	1058	UBA1_HUMAN
CCDC6	NP_005021.2	PLK1	2	2	2	1	0|5	0	0	0	0	0	-6.52	0.8	0.61	NP_001003800.1|NP_001135791.1|NP_001093326.2|NP_001186064.1|NP_005392.2|	2	2	2	603	PLK1_HUMAN
CCDC6	NP_005110.2	THRAP3	2	2	2	1	56|44	0	0	0	0	0	-213.25	0.04	0.61		2	2	2	955	TR150_HUMAN
CCDC6	NP_056474.2	RSL1D1	2	2	2	1	6|27	0	0	0	0	0	-64.19	0.12	0.61		2	2	2	490	RL1D1_HUMAN
CCDC6	NP_689853.3	DCP1B	5	5	5	1	4|1	0.06	0.06	0.06	0.06	0.06	-2.78	2	0.36		2	2	2	617	B4DVJ6_HUMAN
CCDC6	NP_001058.2	TOP2A	8	8	8	1	81|45	0	0	0	0	0	-246.79	0.13	0.61		3	3	3	1531	TOP2A_HUMAN
CCDC6	NP_001264.2	CHD4	3	3	3	1	132|126	0	0	0	0	0	-561.29	0.02	0.61		2	2	2	1912	A0A0C4DGG9_HUMAN
CCDC6	NP_037434.1	EEF2K	2	2	2	1	6|0	0	0	0	0	0	-8.03	0.67	0.61		2	2	2	725	EF2K_HUMAN
CCDC6	NP_835461.2	ZNF598	4	4	4	1	11|7	0	0	0	0	0	-28.36	0.44	0.61		2	2	2	904	ZN598_HUMAN
CCDC6	NP_055181.3	GNL3	2	2	2	1	14|13	0	0	0	0	0	-52.35	0.15	0.61		2	2	2	549	GNL3_HUMAN
CCDC6	NP_872604.1	RASSF5	3	3	3	1	0|1	0.77	0.77	0.77	0.77	0.77	1.23	6	0.03		2	2	2	418	Q8TEK8_HUMAN
CCDC6	NP_005834.4	STAM2	3	3	3	1	0|0	0.99	0.99	0.99	0.99	0.99	4.78	30	0		1	1	1	525	STAM2_HUMAN
CCDC6	NP_056121.2	USP24	4	4	4	1	3|0	0.33	0.33	0.33	0.33	0.33	-0.7	2.67	0.24		2	2	2	2620	UBP24_HUMAN
CCDC6	NP_001185951.1	CCP110	2	2	2	1	0|0	0.95	0.95	0.95	0.95	0.95	2.93	20	0.01		2	2	2	1012	CP110_HUMAN
CCDC6	NP_000245.2	MTR	2	2	2	1	4|0	0	0	0	0	0	-4.72	1	0.61		2	2	2	1265	A0A6Q8PGK3_HUMAN
CCDC6	NP_001001563.1	TIMM50	3	3	3	1	6|4	0	0	0	0	0	-14.62	0.6	0.61	NP_001093326.2|NP_006035.2|NP_001243125.1|	2	2	2	456	TIM50_HUMAN
CCDC6	NP_004715.1	ZW10	2	2	2	1	0|2	0.18	0.18	0.18	0.18	0.18	-1.51	2	0.28		2	2	2	779	ZW10_HUMAN
CCDC6	NP_001137545.1	CHORDC1	3	3	3	1	4|2	0	0	0	0	0	-7.38	1	0.61		2	2	2	313	CHRD1_HUMAN
CCDC6	NP_001003800.1	BICD2	3	3	3	1	0|0	0.99	0.99	0.99	0.99	0.99	4.78	30	0		2	2	2	855	BICD2_HUMAN
CCDC6	NP_061184.1	COG1	2	2	2	1	2|1	0.03	0.03	0.03	0.03	0.03	-3.53	1.33	0.39		2	2	2	980	COG1_HUMAN
CCDC6	NP_904325.2	KIF1B	3	3	3	1	0|0	0.99	0.99	0.99	0.99	0.99	4.78	30	0	NP_001073867.1|	2	2	2	1153	KIF1B_HUMAN
CCDC6	NP_001019770.1	H2BC18	3	3	3	1	33|0	0	0	0	0	0	-60.62	0.18	0.61		2	2	2	126	H2B2F_HUMAN
CCDC6	NP_001316.1	CSTF2	4	4	4	1	7|13	0	0	0	0	0	-32.2	0.4	0.61		1	1	1	577	E7EWR4_HUMAN
CCDC6	NP_037450.2	PRRC2B	2	2	2	1	2|19	0	0	0	0	0	-38.32	0.19	0.61		1	1	1	2229	PRC2B_HUMAN
CCDC6	NP_055362.1	TMOD3	3	3	3	1	2|11	0	0	0	0	0	-19.74	0.46	0.61	NP_001074248.1|	1	1	1	352	TMOD3_HUMAN
CCDC6	NP_001025177.1	AP2B1	4	4	4	1	4|4	0	0	0	0	0	-9.46	1	0.61		1	1	1	951	AP2B1_HUMAN
CCDC6	NP_001257624.1	ARHGAP12	3	3	3	1	0|0	0.99	0.99	0.99	0.99	0.99	4.78	30	0		1	1	1	841	Q1RLN5_HUMAN
CCDC6	NP_009208.2	EXOC3	3	3	3	1	1|0	0.77	0.77	0.77	0.77	0.77	1.23	6	0.03		1	1	1	745	EXOC3_HUMAN
CCDC6	NP_065779.1	ESYT2	4	4	4	1	4|1	0.02	0.02	0.02	0.02	0.02	-4.02	1.6	0.42		1	1	1	893	ESYT2_HUMAN
CCDC6	NP_001118.3	AP1B1	4	4	4	1	0|4	0.12	0.12	0.12	0.12	0.12	-2.02	2	0.32		1	1	1	949	AP1B1_HUMAN
CCDC6	NP_076945.2	CUEDC2	2	2	2	1	2|6	0	0	0	0	0	-12.37	0.5	0.61		2	2	2	287	CUED2_HUMAN
CCDC6	NP_001182606.1	VAPB	2	2	2	1	12|10	0	0	0	0	0	-41.6	0.18	0.61	NP_005890.2|	2	2	2	99	VAPB_HUMAN
CCDC6	NP_001155901.1	PDCD6IP	2	2	2	1	3|0	0.05	0.05	0.05	0.05	0.05	-3.03	1.33	0.37		1	1	1	873	PDC6I_HUMAN
CCDC6	NP_001139019.1	RBM17	4	4	4	1	8|16	0	0	0	0	0	-40.19	0.33	0.61	NP_001074248.1|	2	2	2	401	Q5W010_HUMAN
CCDC6	NP_001035982.1	DIAPH3	2	2	2	1	0|2	0.18	0.18	0.18	0.18	0.18	-1.51	2	0.28	NP_057537.1|NP_006035.2|	2	2	2	1193	DIAP3_HUMAN
CCDC6	NP_005990.1	TSNAX	2	2	2	1	5|4	0	0	0	0	0	-14.61	0.44	0.61	NP_001073867.1|NP_115805.1|NP_001032583.1|	2	2	2	290	Q5VVQ1_HUMAN
CCDC6	NP_001181885.1	MATR3	5	5	5	1	27|31	0	0	0	0	0	-109.95	0.17	0.61		3	3	3	559	A0A0R4J2E8_HUMAN
CCDC6	NP_055523.1	KNTC1	3	3	3	1	0|3	0.15	0.15	0.15	0.15	0.15	-1.72	2	0.3		2	2	2	2209	KNTC1_HUMAN
CCDC6	NP_056487.1	RIMBP3	3	3	3	1	0|0	0.99	0.99	0.99	0.99	0.99	4.78	30	0		2	2	2	1639	RIM3A_HUMAN
CCDC6	NP_009045.2	TMF1	4	4	4	1	0|4	0.12	0.12	0.12	0.12	0.12	-2.02	2	0.32		3	3	3	1093	TMF1_HUMAN
CCDC6	NP_055855.2	PIKFYVE	3	3	3	1	0|0	0.99	0.99	0.99	0.99	0.99	4.78	30	0		2	2	2	2098	FYV1_HUMAN
CCDC6	NP_036205.1	CCT5	2	2	2	1	6|5	0	0	0	0	0	-18.61	0.36	0.61	NP_006035.2|	2	2	2	541	B7ZAR1_HUMAN
CCDC6	NP_000099.2	DLD	1	1	1	1	0|0	0	0	0	0	0	0.9	10	0.61	NP_001032900.1|NP_006035.2|	1	1	1	509	E9PEX6_HUMAN
CCDC6	NP_000170.1	MSH6	2	2	2	1	18|17	0	0	0	0	0	-69.7	0.11	0.61	NP_002583.1|	1	1	1	1360	MSH6_HUMAN
CCDC6	NP_000260.1	NME1	1	1	1	1	2|0	0	0	0	0	0	-2.99	1	0.61	NP_001032583.1|	1	1	1	152	NDKA_HUMAN
CCDC6	NP_000310.2	PEX5	1	1	1	1	0|0	0	0	0	0	0	0.9	10	0.61		1	1	1	631	B4E0T2_HUMAN
CCDC6	NP_000652.2	RPL9	2	2	2	1	2|1	0.03	0.03	0.03	0.03	0.03	-3.53	1.33	0.39		1	1	1	192	RL9_HUMAN
CCDC6	NP_001001974.1	PLEKHA1	1	1	1	1	7|2	0	0	0	0	0	-16.48	0.22	0.61		1	1	1	404	Q5RGS4_HUMAN
CCDC6	NP_001001992.1	USP16	1	1	1	1	5|3	0	0	0	0	0	-14.72	0.25	0.61		1	1	1	822	UBP16_HUMAN
CCDC6	NP_001002255.1	SUMO4	2	2	2	1	2|0	0.18	0.18	0.18	0.18	0.18	-1.51	2	0.28		1	1	1	95	SUMO4_HUMAN
CCDC6	NP_001005373.1	LRSAM1	2	2	2	1	0|0	0.95	0.95	0.95	0.95	0.95	2.93	20	0.01		1	1	1	723	A0A6Q8PGW1_HUMAN
CCDC6	NP_001008564.1	NUP58	1	1	1	1	0|0	0	0	0	0	0	0.9	10	0.61	NP_055484.3|	1	1	1	587	Q5JRG1_HUMAN
CCDC6	NP_001015877.1	PHF6	1	1	1	1	4|0	0	0	0	0	0	-6.15	0.5	0.61		1	1	1	365	Q5JRC6_HUMAN
CCDC6	NP_001022.1	RPS28	1	1	1	1	2|2	0	0	0	0	0	-6.74	0.5	0.61		1	1	1	69	RS28_HUMAN
CCDC6	NP_001028755.2	ACOT9	3	3	3	1	4|0	0.04	0.04	0.04	0.04	0.04	-3.22	1.5	0.38		1	1	1	439	ACOT9_HUMAN
CCDC6	NP_001032752.1	EEF1B2	2	2	2	1	4|4	0	0	0	0	0	-12.61	0.5	0.61		1	1	1	225	EF1B_HUMAN
CCDC6	NP_001036199.1	SEC24B	1	1	1	1	0|3	0	0	0	0	0	-4.75	0.67	0.61		1	1	1	1233	SC24B_HUMAN
CCDC6	NP_001106673.1	NACA	2	2	2	1	9|8	0	0	0	0	0	-31.01	0.24	0.61		1	1	1	215	NACAM_HUMAN
CCDC6	NP_001120700.1	CBX1	4	4	4	1	15|42	0	0	0	0	0	-109.8	0.14	0.61	NP_002583.1|NP_004172.2|	1	1	1	185	CBX1_HUMAN
CCDC6	NP_001124480.1	PTPN12	2	2	2	1	2|2	0	0	0	0	0	-5.31	1	0.61		1	1	1	661	PTN12_HUMAN
CCDC6	NP_001127894.1	CDV3	2	2	2	1	4|6	0	0	0	0	0	-16.56	0.4	0.61		1	1	1	213	D6R9V8_HUMAN
CCDC6	NP_001129676.1	RCC2	2	2	2	1	11|4	0	0	0	0	0	-26.37	0.27	0.61	NP_001188407.1|	1	1	1	522	RCC2_HUMAN
CCDC6	NP_001135791.1	WDCP	1	1	1	1	0|0	0	0	0	0	0	0.9	10	0.61		1	1	1	622	WDCP_HUMAN
CCDC6	NP_001153101.1	SLC27A2	1	1	1	1	1|0	0	0	0	0	0	-1.44	2	0.61		1	1	1	567	G3V1R7_HUMAN
CCDC6	NP_001159968.1	SLC16A1	1	1	1	1	2|1	0	0	0	0	0	-5.04	0.67	0.61		1	1	1	500	MOT1_HUMAN
CCDC6	NP_001164409.1	ISYNA1	2	2	2	1	3|1	0	0	0	0	0	-5.31	1	0.61	NP_001032900.1|	1	1	1	504	INO1_HUMAN
CCDC6	NP_001171545.1	GRIP1	2	2	2	1	0|0	0.95	0.95	0.95	0.95	0.95	2.93	20	0.01		1	1	1	1061	GRIP1_HUMAN
CCDC6	NP_001182502.1	DICER1	1	1	1	1	9|7	0	0	0	0	0	-31.69	0.12	0.61	NP_001120797.1|	1	1	1	1829	Q5D0K5_HUMAN
CCDC6	NP_001186421.1	PDCD4	2	2	2	1	11|2	0	0	0	0	0	-21.93	0.31	0.61		1	1	1	455	PDCD4_HUMAN
CCDC6	NP_001193638.1	PRKAG1	1	1	1	1	1|0	0	0	0	0	0	-1.44	2	0.61		1	1	1	340	AAKG1_HUMAN
CCDC6	NP_001231.2	CCNT1	1	1	1	1	16|18	0	0	0	0	0	-71.06	0.06	0.61		1	1	1	726	CCNT1_HUMAN
CCDC6	NP_001257817.1	SLC25A10	1	1	1	1	1|0	0	0	0	0	0	-1.44	2	0.61	NP_006035.2|	1	1	1	296	F6RGN5_HUMAN
CCDC6	NP_001258807.1	KHDRBS1	1	1	1	1	3|5	0	0	0	0	0	-14.72	0.25	0.61	NP_001074248.1|NP_057537.1|NP_006035.2|	1	1	1	404	KHDR1_HUMAN
CCDC6	NP_001312.1	CSRP2	3	3	3	1	3|3	0	0	0	0	0	-7.38	1	0.61		1	1	1	193	CSRP2_HUMAN
CCDC6	NP_001395.1	EEF1G	3	3	3	1	4|2	0	0	0	0	0	-7.38	1	0.61		1	1	1	437	EF1G_HUMAN
CCDC6	NP_001485.2	GDI2	3	3	3	1	0|0	0.99	0.99	0.99	0.99	0.99	4.78	30	0		1	1	1	445	GDIB_HUMAN
CCDC6	NP_002558.1	PEBP1	1	1	1	1	0|0	0	0	0	0	0	0.9	10	0.61		1	1	1	187	PEBP1_HUMAN
CCDC6	NP_003960.1	UBE2M	2	2	2	1	3|4	0	0	0	0	0	-10.74	0.57	0.61	NP_054727.1|NP_066972.1|	1	1	1	183	UBC12_HUMAN
CCDC6	NP_004337.2	CASP3	3	3	3	1	10|4	0	0	0	0	0	-22.09	0.43	0.61		1	1	1	277	CASP3_HUMAN
CCDC6	NP_004427.1	ENSA	3	3	3	1	5|6	0	0	0	0	0	-16.58	0.55	0.61		1	1	1	121	ENSA_HUMAN
CCDC6	NP_006244.2	PRKAB1	6	6	6	1	4|0	0.43	0.43	0.43	0.43	0.43	-0.27	3	0.2	NP_055484.3|NP_066972.1|	1	1	1	270	AAKB1_HUMAN
CCDC6	NP_006494.1	PSMC4	3	3	3	1	3|2	0	0	0	0	0	-5.61	1.2	0.45	NP_001073867.1|NP_005871.1|	1	1	1	418	PRS6B_HUMAN
CCDC6	NP_006796.1	HNRNPA0	1	1	1	1	5|1	0	0	0	0	0	-10.26	0.33	0.61		1	1	1	305	ROA0_HUMAN
CCDC6	NP_008938.2	CPSF6	1	1	1	1	20|15	0	0	0	0	0	-73.28	0.06	0.61		1	1	1	551	CPSF6_HUMAN
CCDC6	NP_036336.2	GTF3C4	1	1	1	1	9|5	0	0	0	0	0	-27.42	0.14	0.61		1	1	1	822	TF3C4_HUMAN
CCDC6	NP_054872.2	ZC3H7A	1	1	1	1	0|0	0	0	0	0	0	0.9	10	0.61		1	1	1	971	I3L2K5_HUMAN
CCDC6	NP_054903.1	CNIH4	1	1	1	1	2|2	0	0	0	0	0	-6.74	0.5	0.61		1	1	1	139	A6NLH6_HUMAN
CCDC6	NP_055263.2	ARHGEF16	1	1	1	1	0|0	0	0	0	0	0	0.9	10	0.61		1	1	1	709	ARHGG_HUMAN
CCDC6	NP_055625.4	CEP350	2	2	2	1	0|0	0.95	0.95	0.95	0.95	0.95	2.93	20	0.01		1	1	1	3117	A2A4F6_HUMAN
CCDC6	NP_055753.3	MLXIP	1	1	1	1	0|0	0	0	0	0	0	0.9	10	0.61		1	1	1	919	MLXIP_HUMAN
CCDC6	NP_056943.1	GTF2A1	3	3	3	1	4|7	0	0	0	0	0	-16.58	0.55	0.61		1	1	1	376	TF2AA_HUMAN
CCDC6	NP_060791.3	BRIX1	1	1	1	1	1|3	0	0	0	0	0	-6.74	0.5	0.61		1	1	1	353	BRX1_HUMAN
CCDC6	NP_065156.5	SCYL3	2	2	2	1	7|5	0	0	0	0	0	-20.6	0.33	0.61		1	1	1	688	PACE1_HUMAN
CCDC6	NP_068751.4	RIC8A	1	1	1	1	2|4	0	0	0	0	0	-10.64	0.33	0.61		1	1	1	537	RIC8A_HUMAN
CCDC6	NP_071496.1	EIF4H	1	1	1	1	3|3	0	0	0	0	0	-10.64	0.33	0.61	NP_001073867.1|	1	1	1	248	IF4H_HUMAN
CCDC6	NP_073568.2	NUCKS1	1	1	1	1	2|8	0	0	0	0	0	-18.35	0.2	0.61		1	1	1	243	NUCKS_HUMAN
CCDC6	NP_115722.1	PDCD2L	1	1	1	1	0|0	0	0	0	0	0	0.9	10	0.61		1	1	1	358	PDD2L_HUMAN
CCDC6	NP_542398.3	CFAP36	2	2	2	1	3|2	0	0	0	0	0	-7.09	0.8	0.61		1	1	1	342	CFA36_HUMAN
CCDC6	NP_689618.4	JMY	1	1	1	1	0|2	0	0	0	0	0	-2.99	1	0.61	NP_001074248.1|	1	1	1	988	JMY_HUMAN
CCDC6	NP_872319.1	SPC24	2	2	2	1	7|2	0	0	0	0	0	-14.25	0.44	0.61		1	1	1	197	SPC24_HUMAN
CCDC6	NP_000692.2	ATP1A1	2	2	2	1	0|0	0.95	0.95	0.95	0.95	0.95	2.93	20	0.01	NP_001073867.1|	1	1	1	1023	AT1A1_HUMAN
CCDC6	NP_001035095.1	TCERG1	1	1	1	1	33|34	0	0	0	0	0	-144.3	0.03	0.61		1	1	1	1077	G3V220_HUMAN
CCDC6	NP_001124192.1	AHCYL2	1	1	1	1	1|0	0	0	0	0	0	-1.44	2	0.61		1	1	1	610	SAHH3_HUMAN
CCDC6	NP_001139586.1	DIP2A	1	1	1	1	2|4	0	0	0	0	0	-10.64	0.33	0.61		1	1	1	1110	DIP2A_HUMAN
CCDC6	NP_001243509.1	RPL10	2	2	2	1	9|3	0	0	0	0	0	-20.16	0.33	0.61		1	1	1	178	RL10_HUMAN
CCDC6	NP_001243670.1	CNOT10	1	1	1	1	1|1	0	0	0	0	0	-3.24	1	0.61		1	1	1	717	CNO10_HUMAN
CCDC6	NP_003305.1	TTC1	1	1	1	1	2|0	0	0	0	0	0	-2.99	1	0.61		1	1	1	292	TTC1_HUMAN
CCDC6	NP_060504.1	WDR70	1	1	1	1	18|14	0	0	0	0	0	-66.65	0.06	0.61		1	1	1	654	WDR70_HUMAN
CCDC6	NP_065897.1	SLAIN2	1	1	1	1	0|1	0	0	0	0	0	-1.44	2	0.61		1	1	1	581	SLAI2_HUMAN
CCDC6	NP_742068.1	RC3H1	2	2	2	1	0|1	0.47	0.47	0.47	0.47	0.47	-0.11	4	0.18		1	1	1	1133	RC3H1_HUMAN
CCDC6	NP_001013653.1	HNRNPCL1	1	1	1	1	0|0	0	0	0	0	0	0.9	10	0.61		1	1	1	293	HNRC1_HUMAN
CCDC6	NP_001093326.2	IKBKG	1	1	1	1	0|0	0	0	0	0	0	0.9	10	0.61	NP_001074248.1|NP_006779.1|NP_001186064.1|NP_001073867.1|NP_001019820.1|	1	1	1	487	A0A087X1B1_HUMAN
CCDC6	NP_061981.2	SMG9	1	1	1	1	3|3	0	0	0	0	0	-10.64	0.33	0.61		1	1	1	520	SMG9_HUMAN
CCDC6	NP_079048.3	ZMYM1	1	1	1	1	3|1	0	0	0	0	0	-6.74	0.5	0.61	NP_006035.2|	1	1	1	1142	ZMYM1_HUMAN
CCDC6	NP_653304.2	LSM14B	1	1	1	1	1|0	0	0	0	0	0	-1.44	2	0.61		1	1	1	385	A0A0C4DFV2_HUMAN
CCDC6	NP_001121698.1	DIS3	1	1	1	1	2|2	0	0	0	0	0	-6.74	0.5	0.61		1	1	1	928	G3V1J5_HUMAN
CCDC6	NP_004847.2	KIF23	1	1	1	1	4|14	0	0	0	0	0	-35.26	0.11	0.61		1	1	1	856	A0A7I2V5Y5_HUMAN
CCDC6	NP_073587.1	PARP12	2	2	2	1	0|0	0.95	0.95	0.95	0.95	0.95	2.93	20	0.01		1	1	1	701	G5E9U9_HUMAN
CCDC6	NP_079218.2	C10orf88	1	1	1	1	0|0	0	0	0	0	0	0.9	10	0.61		1	1	1	445	PAAT_HUMAN
CCDC6	NP_054727.1	CCDC22	2	2	2	1	0|0	0.95	0.95	0.95	0.95	0.95	2.93	20	0.01	NP_001243125.1|	1	1	1	627	CCD22_HUMAN
CCDC6	NP_116249.2	LTV1	1	1	1	1	5|2	0	0	0	0	0	-12.7	0.29	0.61		1	1	1	475	LTV1_HUMAN
CCDC6	NP_055414.2	MAGED2	3	3	3	1	6|3	0	0	0	0	0	-12.78	0.67	0.61		2	2	2	606	Q5H907_HUMAN
CCDC6	NP_000972.1	RPL19	1	1	1	1	2|0	0	0	0	0	0	-2.99	1	0.61		1	1	1	196	J3KTE4_HUMAN
CCDC6	NP_060288.3	WRAP73	1	1	1	1	0|2	0	0	0	0	0	-2.99	1	0.61	NP_001074248.1|	1	1	1	460	A0A0A0MRV3_HUMAN
CCDC6	NP_001193420.1	MAVS	2	2	2	1	5|5	0	0	0	0	0	-16.56	0.4	0.61		1	1	1	399	MAVS_HUMAN
CCDC6	NP_001167531.1	OSBPL10	1	1	1	1	2|0	0	0	0	0	0	-2.99	1	0.61		1	1	1	700	OSB10_HUMAN
CCDC6	NP_001001715.2	FARP1	1	1	1	1	0|0	0	0	0	0	0	0.9	10	0.61	NP_001074248.1|	1	1	1	129	C9JME2_HUMAN
CCDC6	NP_001032900.1	HSD17B10	1	1	1	1	0|0	0	0	0	0	0	0.9	10	0.61		1	1	1	252	Q5H928_HUMAN
CCDC6	NP_002705.2	PPP1R10	1	1	1	1	46|51	0	0	0	0	0	-211.25	0.02	0.61		1	1	1	940	PP1RA_HUMAN
CCDC6	NP_443131.2	GPRIN1	2	2	2	1	10|26	0	0	0	0	0	-71	0.11	0.61		1	1	1	1008	GRIN1_HUMAN
CCDC6	NP_055683.3	RNF10	1	1	1	1	0|0	0	0	0	0	0	0.9	10	0.61		1	1	1	811	RNF10_HUMAN
CCDC6	NP_001122390.1	MARK3	1	1	1	1	2|0	0	0	0	0	0	-2.99	1	0.61	NP_000239.1|	1	1	1	753	A0A7I2V2E3_HUMAN
CCDC6	NP_114432.2	BRIP1	5	5	5	1	12|23	0	0	0	0	0	-60.48	0.29	0.61		2	2	2	1249	FANCJ_HUMAN
CCDC6	NP_001157973.1	EIF4ENIF1	1	1	1	1	2|5	0	0	0	0	0	-12.7	0.29	0.61		1	1	1	985	4ET_HUMAN
CCDC6	NP_110416.1	HM13	2	2	2	1	2|0	0.18	0.18	0.18	0.18	0.18	-1.51	2	0.28	NP_115805.1|	1	1	1	377	A0A0C4DGU3_HUMAN
CCDC6	NP_054752.3	METTL7A	1	1	1	1	0|0	0	0	0	0	0	0.9	10	0.61		1	1	1	244	MET7A_HUMAN
CCDC6	NP_000986.2	RPL34	2	2	2	1	4|0	0	0	0	0	0	-4.72	1	0.61		1	1	1	117	RL34_HUMAN
CCDC6	NP_001074248.1	MYO1C	3	3	3	1	0|0	0.99	0.99	0.99	0.99	0.99	4.78	30	0		1	1	1	1063	MYO1C_HUMAN
CCDC6	NP_054722.2	DHX38	1	1	1	1	3|4	0	0	0	0	0	-12.72	0.29	0.61		1	1	1	1227	PRP16_HUMAN
CCDC6	NP_055484.3	NUP93	1	1	1	1	0|0	0	0	0	0	0	0.9	10	0.61		1	1	1	819	NUP93_HUMAN
CCDC6	NP_001017995.1	SH3PXD2B	1	1	1	1	2|0	0	0	0	0	0	-2.99	1	0.61		1	1	1	911	SPD2B_HUMAN
CCDC6	NP_006779.1	RALBP1	1	1	1	1	0|0	0	0	0	0	0	0.9	10	0.61		1	1	1	655	RBP1_HUMAN
CCDC6	NP_055444.2	ARHGEF10	2	2	2	1	5|1	0	0	0	0	0	-8.43	0.67	0.61		1	1	1	1344	ARHGA_HUMAN
CCDC6	NP_000992.1	RPL36AL	1	1	1	1	0|0	0	0	0	0	0	0.9	10	0.61		1	1	1	106	RL36L_HUMAN
CCDC6	NP_004131.3	LLGL1	1	1	1	1	4|1	0	0	0	0	0	-8.6	0.4	0.61		1	1	1	1064	L2GL1_HUMAN
CCDC6	NP_055672.3	RABGAP1L	1	1	1	1	0|2	0	0	0	0	0	-2.99	1	0.61		1	1	1	815	A0A0C4DG54_HUMAN
CCDC6	NP_055160.2	ZNF318	1	1	1	1	19|28	0	0	0	0	0	-99.67	0.04	0.61		1	1	1	2279	ZN318_HUMAN
CCDC6	NP_001186064.1	TANK	1	1	1	1	0|0	0	0	0	0	0	0.9	10	0.61		1	1	1	425	TANK_HUMAN
CCDC6	NP_000239.1	MITF	1	1	1	1	0|0	0	0	0	0	0	0.9	10	0.61		1	1	1	419	A0A087WXU1_HUMAN
CCDC6	NP_001003810.1	HNRNPD	2	2	2	1	7|5	0	0	0	0	0	-20.6	0.33	0.61	NP_001073867.1|	1	1	1	287	HNRPD_HUMAN
CCDC6	NP_001171914.1	WNK1	2	2	2	1	0|2	0.18	0.18	0.18	0.18	0.18	-1.51	2	0.28	NP_001243125.1|	2	2	2	2642	F5GWT4_HUMAN
CCDC6	NP_001073867.1	ECPAS	2	2	2	1	0|0	0.95	0.95	0.95	0.95	0.95	2.93	20	0.01		1	1	1	2017	J3KN16_HUMAN
CCDC6	NP_001894.2	CTNNA1	1	1	1	1	0|8	0	0	0	0	0	-13.78	0.25	0.61	NP_005392.2|NP_001243125.1|	1	1	1	906	G3XAM7_HUMAN
CCDC6	NP_004989.2	MYO1E	1	1	1	1	0|3	0	0	0	0	0	-4.75	0.67	0.61		1	1	1	1108	MYO1E_HUMAN
CCDC6	NP_982284.1	CAMSAP2	1	1	1	1	0|0	0	0	0	0	0	0.9	10	0.61		1	1	1	1478	CAMP2_HUMAN
CCDC6	NP_000336.1	SNCA	1	1	1	1	2|4	0	0	0	0	0	-10.64	0.33	0.61	NP_001032583.1|	1	1	1	140	H6UYS7_HUMAN
CCDC6	NP_057537.1	NCKIPSD	1	1	1	1	0|0	0	0	0	0	0	0.9	10	0.61		1	1	1	722	SPN90_HUMAN
CCDC6	NP_005871.1	DNAJA2	1	1	1	1	0|0	0	0	0	0	0	0.9	10	0.61	NP_001243125.1|	1	1	1	412	DNJA2_HUMAN
CCDC6	NP_001019820.1	CANX	1	1	1	1	0|0	0	0	0	0	0	0.9	10	0.61		1	1	1	592	CALX_HUMAN
CCDC6	NP_115805.1	LZTS2	2	2	2	1	0|0	0.95	0.95	0.95	0.95	0.95	2.93	20	0.01		1	1	1	669	LZTS2_HUMAN
CCDC6	NP_055541.1	TBKBP1	6	6	6	1	0|0	1	1	1	1	1	9.84	60	0		1	1	1	615	TBKB1_HUMAN
CCDC6	NP_065130.1	CAMK1D	1	1	1	1	0|0	0	0	0	0	0	0.9	10	0.61		1	1	1	357	KCC1D_HUMAN
CCDC6	NP_000959.2	RPL4	2	2	2	1	10|2	0	0	0	0	0	-19.87	0.33	0.61		1	1	1	427	H3BM89_HUMAN
CCDC6	NP_005890.2	NBR1	29	29	29	1	11|0	0.91	0.91	0.91	0.91	0.91	2.3	5.27	0.02		1	1	1	966	A0A0C4DGP6_HUMAN
CCDC6	NP_057267.2	MRTO4	3	3	3	1	2|0	0.4	0.4	0.4	0.4	0.4	-0.39	3	0.21		1	1	1	239	MRT4_HUMAN
CCDC6	NP_002583.1	PCNA	1	1	1	1	0|0	0	0	0	0	0	0.9	10	0.61	NP_006035.2|	1	1	1	261	PCNA_HUMAN
CCDC6	NP_001001560.1	GGA1	1	1	1	1	1|0	0	0	0	0	0	-1.44	2	0.61		1	1	1	552	GGA1_HUMAN
CCDC6	NP_066972.1	COTL1	1	1	1	1	0|0	0	0	0	0	0	0.9	10	0.61		1	1	1	142	COTL1_HUMAN
CCDC6	NP_001120797.1	MAD2L2	2	2	2	1	0|0	0.95	0.95	0.95	0.95	0.95	2.93	20	0.01		1	1	1	211	MD2L2_HUMAN
CCDC6	NP_006035.2	HDAC6	1	1	1	1	0|0	0	0	0	0	0	0.9	10	0.61	NP_001032583.1|	1	1	1	1215	Q9BRX7_HUMAN
CCDC6	NP_005392.2	PTPN14	3	3	3	1	0|0	0.99	0.99	0.99	0.99	0.99	4.78	30	0		1	1	1	1187	E2J9M0_HUMAN
CCDC6	NP_001243048.1	NAA10	1	1	1	1	3|1	0	0	0	0	0	-6.74	0.5	0.61		1	1	1	220	NAA10_HUMAN
CCDC6	NP_003749.2	EIF3J	1	1	1	1	2|1	0	0	0	0	0	-5.04	0.67	0.61		1	1	1	258	EIF3J_HUMAN
CCDC6	NP_060453.3	WIPI1	2	2	2	1	0|1	0.47	0.47	0.47	0.47	0.47	-0.11	4	0.18		1	1	1	446	G5EA37_HUMAN
CCDC6	NP_001091894.1	DLG1	1	1	1	1	15|15	0	0	0	0	0	-62.25	0.07	0.61		1	1	1	904	A0A0C4DFT3_HUMAN
CCDC6	NP_001188407.1	EIF2D	1	1	1	1	0|0	0	0	0	0	0	0.9	10	0.61		1	1	1	460	EIF2D_HUMAN
CCDC6	NP_001014451.1	DDX19B	1	1	1	1	2|0	0	0	0	0	0	-2.99	1	0.61		1	1	1	448	H3BQK0_HUMAN
CCDC6	NP_004172.2	UCHL1	1	1	1	1	0|0	0	0	0	0	0	0.9	10	0.61		1	1	1	223	UCHL1_HUMAN
CCDC6	NP_001243125.1	ARAF	2	2	2	1	0|0	0.95	0.95	0.95	0.95	0.95	2.93	20	0.01		1	1	1	609	ARAF_HUMAN
CCDC6	NP_001032583.1	DYNLL1	1	1	1	1	0|0	0	0	0	0	0	0.9	10	0.61		1	1	1	89	DYL1_HUMAN
CCDC6_MG132	BirA_R118G_H0QFJ5	BirA_R118G_H0QFJ5	3021|2200	5221	2610.5	2	1597|2988	0	0	0	0	0	#NAME?	1.14	0.61		35|29	64	32	841	BirA_R118G_H0QFJ5
CCDC6_MG132	Streptavidin	Streptavidin	536|442	978	489	2	265|392	0	0	0	0	0	-532.61	1.49	0.61		4|4	8	4	841
CCDC6_MG132	NP_003925.1	FUBP3	3|0	3	1.5	2	7|3	0	0	0	0	0	-21.77	0.3	0.61	NP_002077.1|	2|0	2	1	572	FUBP3_HUMAN
CCDC6_MG132	NP_001348.2	DHX9	21|48	69	34.5	2	84|55	0	0	0	0	0	-236.75	0.5	0.61	NP_001091.1|NP_006817.1|NP_001020241.1|NP_000928.1|NP_004726.2|NP_036286.2|NP_006538.2|NP_068810.3|NP_055093.2|NP_006512.2|NP_055686.3|NP_001172006.1|NP_001129171.1|NP_002808.3|	17|23	40	20	1270	DHX9_HUMAN
CCDC6_MG132	NP_000911.2	PC	283|308	591	295.5	2	221|163	0	0	0	0	0	-282.43	1.54	0.61	NP_004332.2|NP_000692.2|NP_001019820.1|NP_055040.2|	53|46	99	49.5	1178	PYC_HUMAN
CCDC6_MG132	NP_058633.2	POLA1	3|0	3	1.5	2	16|13	0	0	0	0	0	-64.14	0.1	0.61		3|0	3	1.5	1462	A6NMQ1_HUMAN
CCDC6_MG132	NP_004747.1	NUMBL	7|9	16	8	2	2|9	0	0	0	0	0	-9.77	1.45	0.49	NP_055908.1|	6|6	12	6	609	A0A0C4DGH3_HUMAN
CCDC6_MG132	NP_066953.1	PPIA	4|7	11	5.5	2	3|0	0.55	0.77	0.55	0.77	0.55	-0.7	3.67	0.06	NP_002558.1|NP_001129171.1|	4|4	8	4	165	PPIA_HUMAN
CCDC6_MG132	NP_064502.9	LARS1	3|3	6	3	2	12|4	0	0	0	0	0	-25.91	0.38	0.61	NP_001093326.2|NP_068810.3|NP_001230017.1|NP_001129171.1|	3|2	5	2.5	1176	A0A6I8PL42_HUMAN
CCDC6_MG132	NP_001019389.1	GPHN	6|4	10	5	2	1|2	0.57	0.83	0.57	0.83	0.57	-0.81	3.33	0.06		4|4	8	4	736	GEPH_HUMAN
CCDC6_MG132	NP_001035847.1	PPP4R1	45|45	90	45	2	0|0	1	1	1	1	1	67.38	450	0	NP_001019389.1|NP_000928.1|NP_055040.2|	21|19	40	20	950	PP4R1_HUMAN
CCDC6_MG132	NP_001020262.1	ABCF1	2|2	4	2	2	19|14	0	0	0	0	0	-65.35	0.12	0.61	NP_001252541.1|NP_006538.2|NP_055845.1|NP_002808.3|	2|2	4	2	845	Q5STZ8_HUMAN
CCDC6_MG132	NP_005683.2	ABCF2	4|6	10	5	2	9|9	0	0	0	0	0	-28.36	0.56	0.61	NP_001406.1|	3|5	8	4	634	ABCF2_HUMAN
CCDC6_MG132	NP_001035905.1	CAST	5|4	9	4.5	2	4|8	0	0	0	0	0	-16.62	0.75	0.61	NP_006144.1|NP_115949.3|NP_002077.1|	4|2	6	3	750	A0A0C4DGB5_HUMAN
CCDC6_MG132	NP_001035814.1	CYLD	4|0	4	2	2	0|0	0.5	1	0.5	1	0.5	-1.6	20	0.1	NP_115518.3|NP_037386.1|NP_055625.4|NP_001093326.2|	4|0	4	2	953	CYLD_HUMAN
CCDC6_MG132	NP_065905.2	RELCH	3|0	3	1.5	2	0|1	0.39	0.77	0.39	0.77	0.39	-3.04	3	0.22		3|0	3	1.5	1216	A0A2R8Y566_HUMAN
CCDC6_MG132	NP_061828.1	UBB	4|0	4	2	2	0|1	0.47	0.93	0.47	0.93	0.47	-3.04	4	0.2	NP_001246.2|NP_068810.3|NP_055908.1|	3|0	3	1.5	229	B4DV12_HUMAN
CCDC6_MG132	NP_055800.2	CEP152	2|0	2	1	2	0|0	0.47	0.95	0.47	0.95	0.47	-1.6	10	0.15	NP_055799.2|NP_055309.2|NP_006022.3|NP_001158218.1|NP_004312.2|NP_006435.2|NP_060498.2|NP_919268.1|NP_060921.3|NP_000017.1|NP_689621.2|NP_001137485.1|	2|0	2	1	1654	CE152_HUMAN
CCDC6_MG132	NP_055935.4	ALMS1	48|10	58	29	2	0|11	0.49	0.98	0.49	0.98	0.49	-5.82	5.27	0.14	NP_078824.2|NP_115518.3|NP_055800.2|NP_612446.1|NP_919268.1|NP_060921.3|NP_689621.2|	36|8	44	22	4169	ALMS1_HUMAN
CCDC6_MG132	NP_203754.2	TNKS1BP1	5|0	5	2.5	2	0|0	0.5	1	0.5	1	0.5	-1.6	25	0.1	NP_001252541.1|NP_003738.2|NP_006127.1|	4|0	4	2	1729	TB182_HUMAN
CCDC6_MG132	NP_009055.2	UTRN	42|20	62	31	2	8|15	0.5	1	0.5	1	0.5	-13.61	2.7	0.12	NP_066953.1|	28|17	45	22.5	3433	UTRN_HUMAN
CCDC6_MG132	NP_001036069.1	XRN1	74|73	147	73.5	2	50|58	0	0	0	0	0	-86.1	1.36	0.6	NP_078824.2|NP_005834.4|NP_055800.2|NP_060921.3|	39|36	75	37.5	1693	XRN1_HUMAN
CCDC6_MG132	NP_001244.1	CDC5L	49|46	95	47.5	2	14|26	0	0	0	0	0	-13.04	2.38	0.52	NP_003631.2|NP_004652.2|NP_056363.2|NP_060458.3|NP_065134.1|NP_203754.2|NP_001008660.1|NP_001243546.1|NP_001252541.1|NP_005349.3|NP_006817.1|NP_068579.3|NP_001188493.1|NP_001118.3|NP_001246.2|NP_005210.3|NP_892113.4|NP_036222.3|NP_003706.1|NP_006022.3|NP_055040.2|NP_006435.2|NP_803172.1|NP_004714.2|NP_056131.2|NP_002261.3|NP_055031.2|NP_005863.1|NP_001129171.1|NP_001135745.1|NP_065910.3|NP_001008…	25|19	44	22	802	CDC5L_HUMAN
CCDC6_MG132	NP_001123579.1	KLC1	35|45	80	40	2	34|40	0	0	0	0	0	-80.82	1.08	0.6	NP_001116436.1|NP_001005373.1|NP_005210.3|NP_001158218.1|NP_001129171.1|	18|19	37	18.5	618	KLC1_HUMAN
CCDC6_MG132	NP_055799.2	CEP131	5|0	5	2.5	2	0|0	0.5	1	0.5	1	0.5	-1.6	25	0.1	NP_006022.3|NP_689407.1|NP_919268.1|NP_940927.2|NP_060921.3|NP_689621.2|NP_653319.1|	5|0	5	2.5	1080	I3L2J8_HUMAN
CCDC6_MG132	NP_001026855.2	TP53BP2	35|29	64	32	2	9|21	0	0	0	0	0	-14.94	2.13	0.51	NP_006817.1|NP_001138360.1|NP_005834.4|NP_055800.2|NP_002145.3|NP_001123617.1|NP_001158218.1|NP_068810.3|NP_002077.1|NP_060921.3|NP_001129171.1|NP_001008709.1|	21|17	38	19	1134	ASPP2_HUMAN
CCDC6_MG132	NP_443131.2	GPRIN1	11|5	16	8	2	10|26	0	0	0	0	0	-62.19	0.44	0.61		9|2	11	5.5	1008	GRIN1_HUMAN
CCDC6_MG132	NP_036252.1	CD2AP	113|163	276	138	2	125|126	0	0	0	0	0	-280.1	1.1	0.61	NP_005179.2|NP_064627.1|NP_001164185.1|NP_002077.1|NP_003017.1|NP_001191187.1|NP_006127.1|	37|38	75	37.5	639	CD2AP_HUMAN
CCDC6_MG132	NP_000971.1	RPL18A	3|10	13	6.5	2	11|7	0	0	0	0	0	-30.59	0.72	0.55	NP_001020241.1|NP_055686.3|NP_001015.1|NP_006127.1|	3|6	9	4.5	176	M0R1A7_HUMAN
CCDC6_MG132	NP_003283.2	TPR	74|50	124	62	2	36|65	0	0	0	0	0	-105.67	1.23	0.6	NP_065134.1|NP_000029.2|NP_003478.1|	48|29	77	38.5	2363	TPR_HUMAN
CCDC6_MG132	NP_055987.2	PRRC2C	64|39	103	51.5	2	44|56	0	0	0	0	0	-121.84	1.03	0.6	NP_001191187.1|	33|21	54	27	2817	E7EPN9_HUMAN
CCDC6_MG132	NP_001041648.1	PHACTR4	9|12	21	10.5	2	11|13	0	0	0	0	0	-30.64	0.88	0.61	NP_002077.1|NP_001008709.1|	6|5	11	5.5	702	PHAR4_HUMAN
CCDC6_MG132	NP_001164040.1	CXorf56	15|13	28	14	2	20|40	0	0	0	0	0	-92.64	0.47	0.61		6|6	12	6	173	STEEP_HUMAN
CCDC6_MG132	NP_071496.1	EIF4H	4|2	6	3	2	3|3	0	0	0	0	0	-8.82	1	0.47		3|1	4	2	248	IF4H_HUMAN
CCDC6_MG132	NP_689531.2	C12orf45	6|4	10	5	2	7|12	0	0	0	0	0	-30.36	0.53	0.61		3|2	5	2.5	185	NOPC1_HUMAN
CCDC6_MG132	NP_001239314.1	TNIP1	4|4	8	4	2	0|1	0.93	0.93	0.93	0.93	0.93	2.63	8	0.01	NP_078824.2|NP_037386.1|NP_001093326.2|NP_006779.1|NP_055800.2|NP_476510.1|NP_060921.3|	2|3	5	2.5	619	A0A0A0MRZ4_HUMAN
CCDC6_MG132	NP_064551.3	MCCC1	229|158	387	193.5	2	98|81	0	0	0	0	0	-95.49	2.16	0.54		28|25	53	26.5	725	E9PHF7_HUMAN
CCDC6_MG132	NP_055309.2	TNRC6A	3|3	6	3	2	0|0	0.99	0.99	0.99	0.99	0.99	4.78	30	0	NP_036286.2|NP_004850.1|NP_055686.3|NP_060921.3|	3|3	6	3	1962	TNR6A_HUMAN
CCDC6_MG132	NP_057487.2	CWC15	7|5	12	6	2	14|6	0	0	0	0	0	-29.79	0.6	0.61	NP_001188493.1|NP_001191187.1|NP_005863.1|	6|4	10	5	229	CWC15_HUMAN
CCDC6_MG132	NP_003248.3	TJP1	78|74	152	76	2	17|44	0	0	0	0	0	-19.2	2.49	0.54	NP_006078.2|NP_001074248.1|NP_005392.2|NP_055800.2|NP_919268.1|NP_055686.3|	42|31	73	36.5	1748	A0A7I2V5U5_HUMAN
CCDC6_MG132	NP_057147.2	HDDC2	4|2	6	3	2	3|3	0	0	0	0	0	-8.82	1	0.47		3|2	5	2.5	204	HDDC2_HUMAN
CCDC6_MG132	NP_001248755.1	AP3D1	8|9	17	8.5	2	26|23	0	0	0	0	0	-82.61	0.35	0.61	NP_001035541.1|NP_004850.1|NP_060921.3|	6|7	13	6.5	1215	AP3D1_HUMAN
CCDC6_MG132	NP_001070908.1	BCLAF1	3|2	5	2.5	2	37|54	0	0	0	0	0	-192.85	0.05	0.61	NP_001073888.2|NP_004272.2|NP_055686.3|	3|2	5	2.5	869	E9PK91_HUMAN
CCDC6_MG132	NP_060941.2	ZC3H15	3|5	8	4	2	12|7	0	0	0	0	0	-32.64	0.42	0.61		3|2	5	2.5	426	ZC3HF_HUMAN
CCDC6_MG132	NP_001246.2	CDC20	3|0	3	1.5	2	0|0	0.5	0.99	0.5	0.99	0.5	-1.6	15	0.12	NP_055040.2|	3|0	3	1.5	499	CDC20_HUMAN
CCDC6_MG132	NP_004652.2	CDC23	2|8	10	5	2	1|0	0.74	1	0.74	1	0.74	-0.11	10	0.04	NP_115805.1|NP_001246.2|	2|4	6	3	597	CDC23_HUMAN
CCDC6_MG132	NP_001072983.1	TBCE	5|5	10	5	2	3|3	0.01	0.01	0.01	0.01	0.01	-4.53	1.67	0.43		4|3	7	3.5	527	A0A2R8Y6Q1_HUMAN
CCDC6_MG132	NP_001072989.1	KTN1	4|0	4	2	2	0|6	0	0.01	0	0.01	0	-12.35	0.67	0.46	NP_001171587.1|NP_001191187.1|	4|0	4	2	1357	B7Z6P3_HUMAN
CCDC6_MG132	NP_004232.2	JMJD1C	53|26	79	39.5	2	19|43	0	0	0	0	0	-72	1.27	0.58		33|17	50	25	2303	JHD2C_HUMAN
CCDC6_MG132	NP_001072992.1	PAICS	4|7	11	5.5	2	12|4	0	0	0	0	0	-23.79	0.69	0.61	NP_001073888.2|NP_006333.1|NP_055491.1|NP_056355.2|NP_000017.1|	4|4	8	4	425	D6RF62_HUMAN
CCDC6_MG132	NP_005144.2	USP10	2|0	2	1	2	2|0	0.09	0.18	0.09	0.18	0.09	-4.4	1	0.34		2|0	2	1	798	UBP10_HUMAN
CCDC6_MG132	NP_006378.3	CHERP	5|0	5	2.5	2	12|25	0	0	0	0	0	-81.38	0.14	0.61		4|0	4	2	916	CHERP_HUMAN
CCDC6_MG132	NP_005210.3	DIAPH1	9|0	9	4.5	2	0|1	0.5	1	0.5	1	0.5	-3.04	9	0.09	NP_055093.2|NP_002077.1|	3|0	3	1.5	1272	A0A2R8Y5N1_HUMAN
CCDC6_MG132	NP_001427.2	FBL	6|4	10	5	2	5|8	0	0	0	0	0	-18.59	0.77	0.61	NP_004652.2|NP_001020241.1|NP_001074248.1|NP_003822.2|NP_068810.3|NP_055686.3|NP_060875.2|	4|3	7	3.5	321	FBRL_HUMAN
CCDC6_MG132	NP_068831.1	JUP	3|4	7	3.5	2	0|3	0.24	0.33	0.24	0.33	0.24	-1.72	2.33	0.26	NP_002145.3|NP_004790.2|NP_055686.3|NP_001172006.1|NP_004547.2|	2|3	5	2.5	745	PLAK_HUMAN
CCDC6_MG132	NP_055160.2	ZNF318	12|4	16	8	2	19|28	0	0	0	0	0	-89.16	0.34	0.61		9|1	10	5	2279	ZN318_HUMAN
CCDC6_MG132	NP_056154.1	ADNP	5|3	8	4	2	46|62	0	0	0	0	0	-226.51	0.07	0.61		4|1	5	2.5	1102	ADNP_HUMAN
CCDC6_MG132	NP_001073884.1	U2SURP	8|3	11	5.5	2	45|39	0	0	0	0	0	-173.71	0.13	0.61		8|3	11	5.5	1029	SR140_HUMAN
CCDC6_MG132	NP_872339.2	FAAP20	3|3	6	3	2	0|0	0.99	0.99	0.99	0.99	0.99	4.78	30	0		2|2	4	2	180	FAP20_HUMAN
CCDC6_MG132	NP_001128246.1	KLC2	19|16	35	17.5	2	0|0	1	1	1	1	1	25.2	175	0	NP_001135766.1|NP_056281.1|NP_006817.1|NP_001116436.1|NP_065897.1|NP_004714.2|NP_060921.3|NP_001129171.1|	9|7	16	8	545	KLC2_HUMAN
CCDC6_MG132	NP_055681.1	SEC16A	55|30	85	42.5	2	0|4	1	1	1	1	1	6.82	21.25	0	NP_001008660.1|NP_001018864.2|NP_001137293.2|NP_056014.2|NP_775179.1|NP_001010872.1|NP_001036199.1|NP_892113.4|NP_003706.1|NP_055692.2|NP_055491.1|NP_689407.1|NP_004850.1|NP_055686.3|NP_060921.3|NP_006127.1|NP_001826.3|	36|11	47	23.5	2357	A0A0C4DH09_HUMAN
CCDC6_MG132	NP_006182.2	PA2G4	5|14	19	9.5	2	40|15	0	0	0	0	0	-102.4	0.35	0.61	NP_001093326.2|NP_002145.3|NP_006538.2|NP_037366.1|NP_653319.1|	5|5	10	5	394	PA2G4_HUMAN
CCDC6_MG132	NP_001075019.1	THOC2	6|5	11	5.5	2	22|20	0	0	0	0	0	-75.72	0.26	0.61	NP_001015.1|	5|2	7	3.5	1593	A0A0C4DG98_HUMAN
CCDC6_MG132	NP_006074.2	IK	4|4	8	4	2	15|34	0	0	0	0	0	-92.75	0.16	0.61	NP_002077.1|	4|4	8	4	557	A0A0C4DGW5_HUMAN
CCDC6_MG132	NP_055983.1	ZC3H4	3|0	3	1.5	2	3|11	0	0	0	0	0	-30.08	0.21	0.61		2|0	2	1	1303	ZC3H4_HUMAN
CCDC6_MG132	NP_076424.1	DDRGK1	4|0	4	2	2	2|8	0	0	0	0	0	-21.36	0.4	0.61		4|0	4	2	314	DDRGK_HUMAN
CCDC6_MG132	NP_001243670.1	CNOT10	3|3	6	3	2	1|1	0.39	0.39	0.39	0.39	0.39	-0.46	3	0.23	NP_055800.2|NP_055309.2|NP_001136112.1|NP_060921.3|NP_006127.1|	2|2	4	2	717	CNO10_HUMAN
CCDC6_MG132	NP_076943.1	TRIR	2|4	6	3	2	20|27	0	0	0	0	0	-96.05	0.13	0.61	NP_001074248.1|	2|3	5	2.5	176	K7ELS0_HUMAN
CCDC6_MG132	NP_055456.2	MDC1	11|1	12	6	2	68|83	0	0	0	0	0	-331.99	0.08	0.61	NP_001188493.1|NP_001246.2|NP_000928.1|NP_004438.3|NP_001036816.1|NP_001129171.1|NP_001008709.1|NP_001158889.1|	10|1	11	5.5	2089	MDC1_HUMAN
CCDC6_MG132	NP_000267.2	OCRL	5|10	15	7.5	2	8|3	0	0	0	0	0	-13.03	1.36	0.48	NP_004850.1|NP_002077.1|	4|7	11	5.5	901	OCRL_HUMAN
CCDC6_MG132	NP_004676.3	MTMR6	6|3	9	4.5	2	0|6	0.03	0.06	0.03	0.06	0.03	-6.59	1.5	0.39		6|2	8	4	621	MTMR6_HUMAN
CCDC6_MG132	NP_006188.3	PCM1	13|7	20	10	2	17|16	0	0	0	0	0	-52.09	0.61	0.61	NP_056340.2|NP_073615.2|NP_078824.2|NP_115518.3|NP_002267.2|NP_001018864.2|NP_001092692.1|NP_001164108.1|NP_006817.1|NP_065176.3|NP_068579.3|NP_775179.1|NP_829884.1|NP_001138360.1|NP_001185951.1|NP_001003800.1|NP_001035982.1|NP_055625.4|NP_065897.1|NP_982284.1|NP_055800.2|NP_055799.2|NP_001032895.2|NP_004438.3|NP_006022.3|NP_203752.2|NP_689407.1|NP_001158218.1|NP_004850.1|NP_004692.1|NP_919268.1|…	11|5	16	8	2024	PCM1_HUMAN
CCDC6_MG132	NP_004694.2	RABEP1	7|7	14	7	2	2|3	0.44	0.44	0.44	0.44	0.44	-0.24	2.8	0.2	NP_006817.1|	4|6	10	5	862	RABE1_HUMAN
CCDC6_MG132	NP_004514.2	KIF11	31|26	57	28.5	2	6|24	0	0	0	0	0	-17.76	1.9	0.53	NP_006333.1|NP_001137293.2|NP_055625.4|NP_001074248.1|NP_055686.3|NP_056355.2|NP_001129171.1|	19|15	34	17	1056	KIF11_HUMAN
CCDC6_MG132	NP_112589.1	CDCA3	2|1	3	1.5	2	0|6	0	0	0	0	0	-9.85	0.5	0.61		2|1	3	1.5	268	F5GX58_HUMAN
CCDC6_MG132	NP_066272.1	PDLIM1	21|18	39	19.5	2	18|25	0	0	0	0	0	-51.06	0.91	0.61		12|9	21	10.5	329	PDLI1_HUMAN
CCDC6_MG132	NP_056060.2	ANKS1A	40|37	77	38.5	2	17|25	0	0	0	0	0	-23.03	1.83	0.55		22|18	40	20	1134	ANS1A_HUMAN
CCDC6_MG132	NP_004272.2	BAG3	50|39	89	44.5	2	5|22	0.3	0.58	0.3	0.58	0.3	-4.32	3.3	0.25	NP_055681.1|NP_002267.2|NP_001106177.1|NP_006817.1|NP_001485.2|NP_002558.1|NP_001093326.2|NP_001171914.1|NP_065130.1|NP_002145.3|NP_009215.1|NP_002077.1|NP_001129171.1|	24|16	40	20	575	BAG3_HUMAN
CCDC6_MG132	NP_004492.2	HNRNPU	10|9	19	9.5	2	67|39	0	0	0	0	0	-200.24	0.18	0.61	NP_001116436.1|NP_001020241.1|NP_001093326.2|NP_892113.4|NP_000928.1|P02533|NP_006538.2|NP_068810.3|NP_002077.1|NP_001191187.1|NP_055686.3|NP_002495.2|NP_065104.1|NP_001015.1|NP_001129171.1|NP_001258708.1|	8|6	14	7	806	HNRPU_HUMAN
CCDC6_MG132	NP_001018080.1	CORO1B	38|40	78	39	2	35|50	0	0	0	0	0	-95.63	0.92	0.61	NP_065134.1|NP_006127.1|	13|14	27	13.5	489	COR1B_HUMAN
CCDC6_MG132	NP_001137324.1	TCHP	9|9	18	9	2	0|2	0.98	0.98	0.98	0.98	0.98	3.75	9	0	NP_115805.1|NP_055800.2|NP_060921.3|NP_653319.1|	6|5	11	5.5	498	TCHP_HUMAN
CCDC6_MG132	NP_115721.1	PYM1	2|0	2	1	2	0|2	0.09	0.18	0.09	0.18	0.09	-4.4	1	0.34	NP_001406.1|	2|0	2	1	204	PYM1_HUMAN
CCDC6_MG132	NP_002131.2	HNRNPK	36|46	82	41	2	93|75	0	0	0	0	0	-261.11	0.49	0.61	NP_004272.2|NP_055681.1|NP_203754.2|NP_001004720.1|NP_006817.1|NP_056014.2|NP_002145.3|NP_002077.1|NP_001171587.1|NP_001129171.1|	13|16	29	14.5	464	HNRPK_HUMAN
CCDC6_MG132	NP_001010.2	RPS15A	3|9	12	6	2	12|7	0	0	0	0	0	-32.64	0.63	0.61	NP_821080.1|NP_001020241.1|NP_001093326.2|NP_055686.3|NP_001015.1|NP_001129171.1|	2|5	7	3.5	130	RS15A_HUMAN
CCDC6_MG132	NP_001279.2	CLIC1	3|0	3	1.5	2	0|2	0.2	0.4	0.2	0.4	0.2	-4.4	1.5	0.27	NP_006127.1|	2|0	2	1	241	CLIC1_HUMAN
CCDC6_MG132	NP_001077362.1	STRN3	7|12	19	9.5	2	4|0	0.74	0.9	0.74	0.9	0.74	0.36	4.75	0.04	NP_003153.2|NP_000029.2|NP_001138678.1|NP_055040.2|NP_002808.3|	4|5	9	4.5	797	STRN3_HUMAN
CCDC6_MG132	NP_114172.1	CCNB1	10|6	16	8	2	0|10	0.01	0.01	0.01	0.01	0.01	-8.99	1.6	0.45	NP_002006.2|NP_068810.3|NP_004692.1|NP_001230017.1|NP_006784.1|NP_001008709.1|NP_653319.1|	6|3	9	4.5	433	CCNB1_HUMAN
CCDC6_MG132	NP_061981.2	SMG9	6|5	11	5.5	2	3|3	0.03	0.04	0.03	0.04	0.03	-4.53	1.83	0.4		5|4	9	4.5	520	SMG9_HUMAN
CCDC6_MG132	NP_002284.3	LAMC1	4|1	5	2.5	2	0|4	0.06	0.12	0.06	0.12	0.06	-6.15	1.25	0.36		3|1	4	2	1609	LAMC1_HUMAN
CCDC6_MG132	NP_001077430.1	WDR62	6|1	7	3.5	2	3|2	0.09	0.18	0.09	0.18	0.09	-8.74	1.4	0.33	NP_006817.1|NP_002743.3|NP_001129171.1|	5|1	6	3	1523	WDR62_HUMAN
CCDC6_MG132	NP_000960.2	RPL5	9|4	13	6.5	2	3|12	0	0	0	0	0	-21.75	0.87	0.53	NP_055686.3|NP_001015.1|NP_001129171.1|	6|3	9	4.5	297	RL5_HUMAN
CCDC6_MG132	NP_001078923.1	GIT1	4|2	6	3	2	0|0	0.97	1	0.97	1	0.97	2.93	30	0	NP_067072.3|NP_001074324.1|NP_001004720.1|NP_056391.1|NP_476510.1|NP_803172.1|NP_002077.1|NP_722560.1|	3|2	5	2.5	770	A0A0C4DGN6_HUMAN
CCDC6_MG132	NP_658988.2	SMCR8	4|4	8	4	2	2|5	0	0	0	0	0	-7.67	1.14	0.49		4|3	7	3.5	937	SMCR8_HUMAN
CCDC6_MG132	NP_002895.3	NELFE	3|0	3	1.5	2	10|18	0	0	0	0	0	-61.59	0.11	0.61	NP_000928.1|NP_079089.2|	2|0	2	1	380	NELFE_HUMAN
CCDC6_MG132	NP_005633.2	TAF7	25|43	68	34	2	11|36	0	0	0	0	0	-46.54	1.45	0.56	NP_003478.1|NP_001093326.2|	13|13	26	13	349	TAF7_HUMAN
CCDC6_MG132	NP_055816.2	SPEN	2|0	2	1	2	15|26	0	0	0	0	0	-90.54	0.05	0.61	NP_002077.1|NP_006784.1|	2|0	2	1	3664	MINT_HUMAN
CCDC6_MG132	NP_078873.2	MAP7D3	14|19	33	16.5	2	17|19	0	0	0	0	0	-44.62	0.92	0.58	NP_001185951.1|NP_653319.1|	11|8	19	9.5	876	MA7D3_HUMAN
CCDC6_MG132	NP_079052.2	PEAK1	4|3	7	3.5	2	0|3	0.24	0.33	0.24	0.33	0.24	-1.72	2.33	0.26	NP_001164185.1|NP_002077.1|NP_001008709.1|	4|3	7	3.5	1746	PEAK1_HUMAN
CCDC6_MG132	NP_076945.2	CUEDC2	5|12	17	8.5	2	2|6	0.24	0.48	0.24	0.48	0.24	-7.76	2.12	0.26	NP_001246.2|NP_002145.3|NP_001008709.1|	4|7	11	5.5	287	CUED2_HUMAN
CCDC6_MG132	NP_001091974.1	DDX17	9|8	17	8.5	2	22|13	0	0	0	0	0	-53.65	0.49	0.61	NP_001123617.1|NP_002077.1|	5|4	9	4.5	731	A0A5H1ZRQ2_HUMAN
CCDC6_MG132	NP_006812.3	ACOT2	7|0	7	3.5	2	0|7	0.02	0.04	0.02	0.04	0.02	-14.61	1	0.41		6|0	6	3	483	ACOT2_HUMAN
CCDC6_MG132	NP_009109.3	STRAP	12|24	36	18	2	15|18	0	0	0	0	0	-42.4	1.09	0.56	NP_006127.1|	9|10	19	9.5	350	STRAP_HUMAN
CCDC6_MG132	NP_004629.3	PRRC2A	39|14	53	26.5	2	33|59	0	0	0	0	0	-156.26	0.58	0.61	NP_001004720.1|NP_002077.1|	24|10	34	17	2157	PRC2A_HUMAN
CCDC6_MG132	NP_037450.2	PRRC2B	29|16	45	22.5	2	2|19	0.01	0.02	0.01	0.02	0.01	-14.56	2.14	0.43		19|8	27	13.5	2229	PRC2B_HUMAN
CCDC6_MG132	NP_065897.1	SLAIN2	3|3	6	3	2	0|1	0.77	0.77	0.77	0.77	0.77	1.23	6	0.03	NP_055799.2|NP_008928.1|NP_002077.1|NP_001129171.1|	3|3	6	3	581	SLAI2_HUMAN
CCDC6_MG132	NP_003461.2	USP7	9|8	17	8.5	2	18|30	0	0	0	0	0	-80.08	0.35	0.61	NP_009055.2|NP_658983.3|NP_001157632.1|NP_001093326.2|NP_061828.1|NP_858058.1|NP_036222.3|NP_068810.3|NP_963853.1|	7|6	13	6.5	1102	UBP7_HUMAN
CCDC6_MG132	NP_004482.4	ARHGAP35	4|0	4	2	2	0|2	0.31	0.61	0.31	0.61	0.31	-4.4	2	0.24	NP_002077.1|	4|0	4	2	1499	RHG35_HUMAN
CCDC6_MG132	NP_001092872.1	CCNK	2|2	4	2	2	11|9	0	0	0	0	0	-37.34	0.2	0.61	NP_000928.1|	2|1	3	1.5	580	CCNK_HUMAN
CCDC6_MG132	NP_002943.2	RPS2	5|6	11	5.5	2	7|4	0	0	0	0	0	-13.3	1	0.53	NP_004272.2|NP_001020241.1|NP_115722.1|NP_612446.1|NP_055686.3|NP_060875.2|NP_001015.1|NP_001129171.1|	4|3	7	3.5	293	RS2_HUMAN
CCDC6_MG132	NP_055746.3	PPP6R1	13|8	21	10.5	2	0|1	1	1	1	1	1	8.41	21	0	NP_775866.2|NP_001157632.1|NP_001252541.1|NP_037386.1|NP_056014.2|NP_002145.3|NP_004714.2|NP_003017.1|NP_004547.2|	9|6	15	7.5	881	PP6R1_HUMAN
CCDC6_MG132	NP_444271.2	RBM33	3|0	3	1.5	2	8|6	0	0	0	0	0	-30.74	0.21	0.61	NP_002077.1|	3|0	3	1.5	1170	A0A0C4DFS3_HUMAN
CCDC6_MG132	NP_065974.1	ZDBF2	10|4	14	7	2	0|6	0.27	0.54	0.27	0.54	0.27	-5.09	2.33	0.25		7|2	9	4.5	2354	N0DVX5_HUMAN
CCDC6_MG132	NP_060362.3	PRPF40A	6|0	6	3	2	4|3	0	0.01	0	0.01	0	-15.38	0.86	0.45	NP_001171587.1|	5|0	5	2.5	930	PR40A_HUMAN
CCDC6_MG132	NP_002878.2	RARS1	11|26	37	18.5	2	22|20	0	0	0	0	0	-61.65	0.88	0.58	NP_001243546.1|NP_001093326.2|NP_002077.1|NP_001406.1|NP_004547.2|NP_000179.2|	10|11	21	10.5	660	SYRC_HUMAN
CCDC6_MG132	NP_001092902.1	BCAS3	7|5	12	6	2	4|0	0.42	0.59	0.42	0.59	0.42	-1.05	3	0.21	NP_004652.2|	4|4	8	4	928	K7ESE9_HUMAN
CCDC6_MG132	NP_078838.1	TANGO6	2|7	9	4.5	2	4|4	0	0.01	0	0.01	0	-12.61	1.12	0.46	NP_036222.3|NP_006127.1|	2|5	7	3.5	1094	TNG6_HUMAN
CCDC6_MG132	NP_001093326.2	IKBKG	2|0	2	1	2	0|0	0.47	0.95	0.47	0.95	0.47	-1.6	10	0.15	NP_001074248.1|NP_006779.1|NP_001019820.1|NP_061828.1|NP_002145.3|NP_003706.1|NP_001242941.1|NP_476510.1|NP_004850.1|NP_006435.2|NP_068810.3|NP_803172.1|NP_055908.1|NP_001172006.1|NP_001129171.1|NP_002808.3|NP_004547.2|	2|0	2	1	487	A0A087X1B1_HUMAN
CCDC6_MG132	NP_005900.2	MAP1B	57|47	104	52	2	67|46	0	0	0	0	0	-132.24	0.92	0.61	NP_001018864.2|NP_872604.1|NP_055686.3|NP_001129171.1|NP_001008709.1|	28|25	53	26.5	2468	MAP1B_HUMAN
CCDC6_MG132	NP_000966.2	RPL11	5|6	11	5.5	2	7|3	0	0	0	0	0	-11.4	1.1	0.51	NP_001243546.1|NP_037386.1|NP_001020241.1|NP_001093326.2|NP_055686.3|NP_001015.1|	3|3	6	3	178	RL11_HUMAN
CCDC6_MG132	NP_000964.1	RPL8	5|5	10	5	2	11|4	0	0	0	0	0	-20.16	0.67	0.61	NP_001020241.1|NP_055686.3|NP_001129171.1|	4|3	7	3.5	257	G3V1A1_HUMAN
CCDC6_MG132	NP_065073.3	ARFGEF3	7|4	11	5.5	2	2|1	0.62	0.94	0.62	0.94	0.62	-0.81	3.67	0.05	NP_055800.2|NP_001008709.1|	6|4	10	5	2177	BIG3_HUMAN
CCDC6_MG132	NP_003676.2	KHSRP	3|4	7	3.5	2	38|22	0	0	0	0	0	-120.27	0.12	0.61	NP_002077.1|	3|3	6	3	711	FUBP2_HUMAN
CCDC6_MG132	NP_036336.2	GTF3C4	2|2	4	2	2	9|5	0	0	0	0	0	-24.76	0.29	0.61	NP_001230017.1|NP_000179.2|	2|2	4	2	822	TF3C4_HUMAN
CCDC6_MG132	NP_001609.2	PARP1	11|12	23	11.5	2	110|94	0	0	0	0	0	-408.06	0.11	0.61	NP_004272.2|NP_006153.2|NP_006244.2|NP_001093326.2|NP_002006.2|NP_068810.3|NP_722560.1|NP_055686.3|NP_001129171.1|	8|10	18	9	1014	PARP1_HUMAN
CCDC6_MG132	NP_001096137.1	PSMA4	4|0	4	2	2	0|0	0.5	1	0.5	1	0.5	-1.6	20	0.1	NP_060587.8|NP_002808.3|NP_001258708.1|	2|0	2	1	261	H0YLC2_HUMAN
CCDC6_MG132	NP_005246.2	GAK	17|17	34	17	2	3|3	1	1	1	1	1	9.58	5.67	0	NP_055681.1|NP_001008660.1|NP_055726.3|NP_001010872.1|NP_001025177.1|NP_001074248.1|NP_001171914.1|NP_003706.1|NP_004850.1|NP_001826.3|	13|8	21	10.5	1311	D6RE78_HUMAN
CCDC6_MG132	NP_060255.3	SPDL1	25|24	49	24.5	2	9|36	0	0	0	0	0	-44.36	1.09	0.58	NP_001001132.1|	15|13	28	14	605	SPDLY_HUMAN
CCDC6_MG132	NP_001098721.1	ZFYVE16	32|17	49	24.5	2	7|30	0	0	0	0	0	-40.53	1.32	0.56	NP_001008709.1|	20|12	32	16	1539	ZFY16_HUMAN
CCDC6_MG132	NP_060391.2	NPLOC4	6|9	15	7.5	2	6|13	0	0	0	0	0	-26.09	0.79	0.61	NP_001008660.1|NP_001092692.1|NP_000017.1|NP_000062.1|	4|8	12	6	608	NPL4_HUMAN
CCDC6_MG132	NP_001239085.1	GEMIN5	30|54	84	42	2	98|58	0	0	0	0	0	-249.57	0.54	0.61	NP_060921.3|	16|22	38	19	1507	GEMI5_HUMAN
CCDC6_MG132	NP_775866.2	ANKRD52	15|13	28	14	2	0|0	1	1	1	1	1	20.7	140	0	NP_001157632.1|	8|8	16	8	1076	ANR52_HUMAN
CCDC6_MG132	NP_056513.2	GPKOW	3|0	3	1.5	2	13|17	0	0	0	0	0	-66.36	0.1	0.61	NP_001008709.1|	3|0	3	1.5	476	GPKOW_HUMAN
CCDC6_MG132	NP_056123.2	FNBP4	5|0	5	2.5	2	0|6	0.01	0.02	0.01	0.02	0.01	-12.35	0.83	0.43		4|0	4	2	1017	FNBP4_HUMAN
CCDC6_MG132	NP_001104490.1	SUPT5H	5|0	5	2.5	2	0|5	0.04	0.09	0.04	0.09	0.04	-10.49	1	0.38	NP_000928.1|NP_004790.2|	3|0	3	1.5	1087	SPT5H_HUMAN
CCDC6_MG132	NP_008938.2	CPSF6	4|3	7	3.5	2	20|15	0	0	0	0	0	-66.53	0.2	0.61		3|2	5	2.5	551	CPSF6_HUMAN
CCDC6_MG132	NP_001106197.1	CEP170B	8|4	12	6	2	0|0	1	1	1	1	1	6.52	60	0		3|2	5	2.5	1554	C170B_HUMAN
CCDC6_MG132	NP_055263.2	ARHGEF16	3|0	3	1.5	2	0|0	0.5	0.99	0.5	0.99	0.5	-1.6	15	0.12	NP_001129171.1|	3|0	3	1.5	709	ARHGG_HUMAN
CCDC6_MG132	NP_001106673.1	NACA	2|6	8	4	2	9|8	0	0	0	0	0	-31.01	0.47	0.61	NP_055040.2|	2|3	5	2.5	215	NACAM_HUMAN
CCDC6_MG132	NP_619727.2	NFAT5	3|0	3	1.5	2	0|5	0	0.01	0	0.01	0	-10.49	0.6	0.45		2|0	2	1	1549	NFAT5_HUMAN
CCDC6_MG132	NP_001244120.1	DDX6	6|9	15	7.5	2	5|4	0.01	0.01	0.01	0.01	0.01	-8.33	1.67	0.44	NP_001558.3|NP_001252541.1|NP_006817.1|NP_742068.1|NP_036286.2|	5|6	11	5.5	483	DDX6_HUMAN
CCDC6_MG132	NP_005338.1	HSPA5	28|22	50	25	2	21|33	0	0	0	0	0	-64.38	0.93	0.59	NP_006144.1|NP_037386.1|NP_055726.3|NP_006078.2|NP_001093326.2|NP_001246.2|NP_892113.4|NP_002145.3|NP_001242941.1|NP_001164185.1|P02533|NP_068810.3|NP_055093.2|NP_055908.1|NP_002077.1|NP_055686.3|NP_002574.2|NP_001129171.1|NP_001008738.2|NP_004547.2|	9|5	14	7	654	BIP_HUMAN
CCDC6_MG132	NP_055978.4	TRIM9	6|9	15	7.5	2	8|0	0.03	0.06	0.03	0.06	0.03	-5.72	1.88	0.39		5|5	10	5	710	TRIM9_HUMAN
CCDC6_MG132	NP_001107579.1	PDLIM3	4|4	8	4	2	5|3	0	0	0	0	0	-9.46	1	0.61	NP_001159580.1|NP_004272.2|	3|3	6	3	316	A0A087WYF8_HUMAN
CCDC6_MG132	NP_055246.2	PALD1	12|16	28	14	2	26|14	0	0	0	0	0	-55.23	0.7	0.61		9|8	17	8.5	856	PALD_HUMAN
CCDC6_MG132	NP_005110.2	THRAP3	6|3	9	4.5	2	56|44	0	0	0	0	0	-209.03	0.09	0.61	NP_001191187.1|NP_055686.3|	4|3	7	3.5	955	TR150_HUMAN
CCDC6_MG132	NP_000961.2	RPL6	17|26	43	21.5	2	25|18	0	0	0	0	0	-52.68	1	0.58	NP_056340.2|NP_001020241.1|NP_006538.2|NP_056380.2|NP_055686.3|NP_002495.2|NP_001015.1|NP_001129171.1|NP_001826.3|	10|9	19	9.5	288	RL6_HUMAN
CCDC6_MG132	NP_002289.2	LCP1	2|18	20	10	2	25|8	0	0	0	0	0	-64.39	0.61	0.57		2|7	9	4.5	627	PLSL_HUMAN
CCDC6_MG132	NP_061862.1	RBM27	10|11	21	10.5	2	26|24	0	0	0	0	0	-79.9	0.42	0.61	NP_001129171.1|	9|5	14	7	1060	RBM27_HUMAN
CCDC6_MG132	NP_658983.3	RBM11	5|0	5	2.5	2	0|0	0.5	1	0.5	1	0.5	-1.6	25	0.1		4|0	4	2	281	RBM11_HUMAN
CCDC6_MG132	NP_000245.2	MTR	2|3	5	2.5	2	4|0	0.02	0.04	0.02	0.04	0.02	-4.72	1.25	0.41		2|2	4	2	1265	A0A6Q8PGK3_HUMAN
CCDC6_MG132	NP_056054.2	AGTPBP1	2|4	6	3	2	8|5	0	0	0	0	0	-22.69	0.46	0.61	NP_803172.1|	2|2	4	2	1186	J3KNS1_HUMAN
CCDC6_MG132	NP_065156.5	SCYL3	3|7	10	5	2	7|5	0	0	0	0	0	-18.49	0.83	0.53		3|4	7	3.5	688	PACE1_HUMAN
CCDC6_MG132	NP_005681.2	DNM1L	5|0	5	2.5	2	12|8	0	0	0	0	0	-44.06	0.25	0.61	NP_066953.1|	4|0	4	2	699	B4DDQ3_HUMAN
CCDC6_MG132	NP_002964.3	ATXN2	10|2	12	6	2	1|7	0.06	0.11	0.06	0.11	0.06	-11.96	1.5	0.36	NP_003017.1|	7|2	9	4.5	1313	F8VQP2_HUMAN
CCDC6_MG132	NP_001001.2	RPS6	4|6	10	5	2	9|5	0	0	0	0	0	-20.51	0.71	0.61	NP_001139542.1|NP_001156506.1|NP_001020241.1|NP_055686.3|NP_001015.1|NP_001006933.1|NP_001129171.1|	3|4	7	3.5	249	A2A3R5_HUMAN
CCDC6_MG132	NP_001014436.1	DBNL	11|14	25	12.5	2	7|10	0	0	0	0	0	-15.2	1.47	0.52	NP_001128659.1|NP_004272.2|NP_005179.2|NP_001005373.1|NP_858058.1|NP_000062.1|	7|7	14	7	430	B4DDD6_HUMAN
CCDC6_MG132	NP_001116436.1	PPP4R3B	30|64	94	47	2	13|0	0.93	0.99	0.93	0.99	0.93	1.97	7.23	0.01	NP_005210.3|	18|16	34	17	849	P4R3B_HUMAN
CCDC6_MG132	NP_065892.1	OSBPL8	3|0	3	1.5	2	7|4	0	0	0	0	0	-24.14	0.27	0.61		3|0	3	1.5	889	OSBL8_HUMAN
CCDC6_MG132	NP_005774.2	TXNDC9	5|4	9	4.5	2	2|7	0	0	0	0	0	-10.87	1	0.51		2|3	5	2.5	226	G3XAJ4_HUMAN
CCDC6_MG132	NP_004332.2	CAD	6|0	6	3	2	0|0	0.5	1	0.5	1	0.5	-1.6	30	0.09	NP_055681.1|NP_005179.2|NP_000692.2|NP_001093326.2|NP_892113.4|NP_004850.1|NP_068810.3|NP_055908.1|NP_002077.1|NP_001129171.1|NP_004547.2|	4|0	4	2	2225	F8VPD4_HUMAN
CCDC6_MG132	NP_001116855.1	BCOR	7|1	8	4	2	4|17	0	0	0	0	0	-41.65	0.38	0.61	NP_002145.3|NP_079422.1|	6|1	7	3.5	1721	A1A564_HUMAN
CCDC6_MG132	NP_056018.2	RPRD2	11|2	13	6.5	2	25|24	0	0	0	0	0	-100.36	0.27	0.61	NP_001008709.1|	9|2	11	5.5	1461	RPRD2_HUMAN
CCDC6_MG132	NP_004631.1	DDX39B	3|0	3	1.5	2	27|10	0	0	0	0	0	-81.12	0.08	0.61	NP_006078.2|NP_001074248.1|NP_001177.1|	3|0	3	1.5	428	DX39B_HUMAN
CCDC6_MG132	NP_002825.3	PTPN11	15|26	41	20.5	2	21|21	0	0	0	0	0	-54.14	0.98	0.58	NP_005179.2|NP_001164185.1|NP_036580.2|NP_002077.1|NP_722560.1|	10|13	23	11.5	593	PTN11_HUMAN
CCDC6_MG132	NP_006255.1	PTPN13	3|9	12	6	2	22|5	0	0	0	0	0	-48.39	0.44	0.61	NP_004806.3|	3|7	10	5	2466	PTN13_HUMAN
CCDC6_MG132	NP_002902.2	UPF1	4|2	6	3	2	0|8	0	0	0	0	0	-11.67	0.75	0.61	NP_001129171.1|	4|2	6	3	1118	RENT1_HUMAN
CCDC6_MG132	NP_004386.2	DBN1	10|4	14	7	2	6|13	0	0	0	0	0	-30.04	0.74	0.55	NP_005349.3|NP_001025177.1|NP_001093326.2|NP_001074248.1|NP_001130034.1|NP_001138940.2|NP_004726.2|NP_004850.1|NP_055908.1|NP_002077.1|NP_055686.3|NP_006127.1|NP_001008709.1|NP_001826.3|	5|3	8	4	649	DREB_HUMAN
CCDC6_MG132	NP_056262.3	CAMSAP1	40|35	75	37.5	2	13|19	0.16	0.32	0.16	0.32	0.16	-7.58	2.34	0.3	NP_060921.3|NP_653319.1|	31|18	49	24.5	1602	CAMP1_HUMAN
CCDC6_MG132	NP_001119809.1	TUFT1	5|3	8	4	2	0|3	0.34	0.52	0.34	0.52	0.34	-1.72	2.67	0.23	NP_036329.3|	2|3	5	2.5	365	Q6UWW7_HUMAN
CCDC6_MG132	NP_001120654.1	CEP55	9|11	20	10	2	1|4	0.84	0.93	0.84	0.93	0.84	1.14	4	0.02	NP_056281.1|NP_060517.1|NP_060921.3|NP_940953.2|NP_653319.1|	6|7	13	6.5	464	CEP55_HUMAN
CCDC6_MG132	NP_001120708.1	GPBP1	4|2	6	3	2	0|1	0.7	0.93	0.7	0.93	0.7	-0.11	6	0.04		3|1	4	2	480	D4PHA4_HUMAN
CCDC6_MG132	NP_005834.4	STAM2	3|5	8	4	2	0|0	1	1	1	1	1	4.78	40	0	NP_064627.1|NP_004790.2|NP_056131.2|	2|2	4	2	525	STAM2_HUMAN
CCDC6_MG132	NP_006759.3	BRAP	19|17	36	18	2	20|20	0	0	0	0	0	-47.13	0.9	0.61	NP_061828.1|	10|10	20	10	592	BRAP_HUMAN
CCDC6_MG132	NP_085130.2	CPEB4	2|1	3	1.5	2	0|0	0.47	0.95	0.47	0.95	0.47	0.9	15	0.15		2|1	3	1.5	729	B7ZLQ8_HUMAN
CCDC6_MG132	NP_065941.2	CIP2A	9|14	23	11.5	2	12|7	0	0	0	0	0	-21.56	1.21	0.54	NP_055040.2|	7|9	16	8	905	CIP2A_HUMAN
CCDC6_MG132	NP_006417.2	DPYSL4	7|8	15	7.5	2	24|12	0	0	0	0	0	-57.6	0.42	0.61	NP_003017.1|	5|5	10	5	572	DPYL4_HUMAN
CCDC6_MG132	NP_001185951.1	CCP110	3|1	4	2	2	0|0	0.5	0.99	0.5	0.99	0.5	0.9	20	0.12	NP_919268.1|NP_060921.3|NP_003738.2|	3|1	4	2	1012	CP110_HUMAN
CCDC6_MG132	NP_071349.3	UBE2O	21|25	46	23	2	20|20	0	0	0	0	0	-41.19	1.15	0.58		15|13	28	14	1292	UBE2O_HUMAN
CCDC6_MG132	NP_001009555.3	SH3D19	5|6	11	5.5	2	0|4	0.35	0.43	0.35	0.43	0.35	-1.05	2.75	0.23	NP_001019837.1|NP_002077.1|	5|3	8	4	790	SH319_HUMAN
CCDC6_MG132	NP_003615.2	RANBP3	19|36	55	27.5	2	58|32	0	0	0	0	0	-140.08	0.61	0.61	NP_055093.2|	8|12	20	10	562	B7Z7F3_HUMAN
CCDC6_MG132	NP_892113.4	SHC1	5|2	7	3.5	2	0|2	0.47	0.75	0.47	0.75	0.47	-1.51	3.5	0.2	NP_004438.3|NP_001242941.1|P02533|NP_004850.1|NP_036580.2|NP_002077.1|NP_722560.1|NP_001129171.1|	4|2	6	3	583	SHC1_HUMAN
CCDC6_MG132	NP_001007554.1	CSDE1	69|77	146	73	2	76|75	0	0	0	0	0	-167.39	0.97	0.61	NP_001073888.2|NP_066953.1|NP_006144.1|NP_006442.2|NP_006244.2|NP_001171914.1|NP_056169.1|	26|30	56	28	798	CSDE1_HUMAN
CCDC6_MG132	NP_001124384.1	SUGT1	15|17	32	16	2	14|11	0	0	0	0	0	-23.49	1.28	0.56	NP_004272.2|NP_078824.2|NP_002145.3|NP_075060.1|	8|8	16	8	365	SGT1_HUMAN
CCDC6_MG132	NP_001127852.1	TBC1D5	2|0	2	1	2	0|0	0.47	0.95	0.47	0.95	0.47	-1.6	10	0.15		2|0	2	1	795	TBCD5_HUMAN
CCDC6_MG132	NP_148978.2	CDK16	3|0	3	1.5	2	0|7	0	0	0	0	0	-14.61	0.43	0.61	NP_001129171.1|	2|0	2	1	502	CDK16_HUMAN
CCDC6_MG132	NP_848591.2	MB21D2	3|4	7	3.5	2	3|2	0.01	0.01	0.01	0.01	0.01	-5.61	1.4	0.43	NP_060921.3|	2|3	5	2.5	491	M21D2_HUMAN
CCDC6_MG132	NP_001127945.1	GSE1	7|0	7	3.5	2	1|9	0	0	0	0	0	-21.08	0.7	0.5		6|0	6	3	1113	GSE1_HUMAN
CCDC6_MG132	NP_002256.2	KPNB1	18|16	34	17	2	17|14	0	0	0	0	0	-32.58	1.1	0.57	NP_065134.1|NP_115518.3|NP_006153.2|NP_872604.1|NP_001157935.1|NP_056169.1|NP_031368.1|NP_001129171.1|	9|11	20	10	876	IMB1_HUMAN
CCDC6_MG132	NP_001137293.2	PLEKHA5	12|13	25	12.5	2	3|6	0.56	0.71	0.56	0.71	0.56	-0.35	2.78	0.06	NP_055625.4|NP_055040.2|NP_004850.1|NP_056131.2|NP_085148.1|NP_653319.1|	9|8	17	8.5	1174	A0JP02_HUMAN
CCDC6_MG132	NP_079010.2	CLMN	8|10	18	9	2	8|11	0	0	0	0	0	-23.09	0.95	0.55		5|5	10	5	1002	CLMN_HUMAN
CCDC6_MG132	NP_001135915.1	EDC3	8|6	14	7	2	2|2	0.72	0.92	0.72	0.92	0.72	0.1	3.5	0.04	NP_006817.1|NP_004850.1|NP_001129171.1|	7|4	11	5.5	508	EDC3_HUMAN
CCDC6_MG132	NP_116185.2	SYAP1	12|12	24	12	2	11|18	0	0	0	0	0	-34.84	0.83	0.61	NP_001258708.1|	8|7	15	7.5	352	SYAP1_HUMAN
CCDC6_MG132	NP_001198.2	BTF3	4|0	4	2	2	3|5	0	0	0	0	0	-17.51	0.5	0.61	NP_055040.2|NP_060921.3|NP_653319.1|	2|0	2	1	162	BTF3_HUMAN
CCDC6_MG132	NP_036244.2	TPX2	23|25	48	24	2	62|160	0	0	0	0	0	-406.48	0.22	0.61	NP_002077.1|	16|15	31	15.5	747	TPX2_HUMAN
CCDC6_MG132	NP_004847.2	KIF23	3|2	5	2.5	2	4|14	0	0	0	0	0	-32.35	0.28	0.61	NP_001129171.1|	3|2	5	2.5	856	A0A7I2V5Y5_HUMAN
CCDC6_MG132	NP_065875.3	ARHGAP21	12|1	13	6.5	2	2|6	0.24	0.48	0.24	0.48	0.24	-14.48	1.62	0.26	NP_000029.2|NP_001074248.1|NP_055800.2|NP_001129171.1|NP_006127.1|NP_653319.1|	10|1	11	5.5	1958	Q5JSD8_HUMAN
CCDC6_MG132	NP_001128659.1	AGFG1	9|5	14	7	2	1|2	0.8	0.99	0.8	0.99	0.8	0.43	4.67	0.03	NP_001159932.1|NP_000029.2|NP_001001132.1|NP_858058.1|	6|4	10	5	584	AGFG1_HUMAN
CCDC6_MG132	NP_001032895.2	NCKAP5L	2|0	2	1	2	0|0	0.47	0.95	0.47	0.95	0.47	-1.6	10	0.15		2|0	2	1	1334	NCK5L_HUMAN
CCDC6_MG132	NP_001002857.1	ANXA2	21|35	56	28	2	25|19	0	0	0	0	0	-48.23	1.27	0.57	NP_004272.2|NP_001018864.2|NP_006817.1|NP_892113.4|NP_055040.2|NP_002077.1|NP_001129171.1|	10|13	23	11.5	339	ANXA2_HUMAN
CCDC6_MG132	NP_001129497.1	PLS3	4|26	30	15	2	21|5	0	0	0	0	0	-43.68	1.15	0.53	NP_892113.4|NP_001172006.1|NP_001258708.1|	3|9	12	6	630	PLST_HUMAN
CCDC6_MG132	NP_001129676.1	RCC2	4|2	6	3	2	11|4	0	0	0	0	0	-26.37	0.4	0.61	NP_006244.2|	3|1	4	2	522	RCC2_HUMAN
CCDC6_MG132	NP_001129663.1	KANK2	5|10	15	7.5	2	2|11	0	0	0	0	0	-16.14	1.15	0.51	NP_055681.1|	4|6	10	5	851	KANK2_HUMAN
CCDC6_MG132	NP_775837.2	PRR14L	5|2	7	3.5	2	2|6	0	0	0	0	0	-12.37	0.88	0.5	NP_055040.2|NP_001129171.1|	5|2	7	3.5	2151	PR14L_HUMAN
CCDC6_MG132	NP_115571.1	SON	7|0	7	3.5	2	11|42	0	0	0	0	0	-116.51	0.13	0.61	NP_001008709.1|	7|0	7	3.5	2303	J3QSZ5_HUMAN
CCDC6_MG132	NP_001130034.1	AKAP2	6|0	6	3	2	0|3	0.34	0.67	0.34	0.67	0.34	-6.56	2	0.23	NP_006127.1|	4|0	4	2	859	B1ALY0_HUMAN
CCDC6_MG132	NP_003070.3	SMARCE1	4|1	5	2.5	2	0|5	0.01	0.03	0.01	0.03	0.01	-8.17	1	0.42	NP_004438.3|NP_006452.3|NP_006512.2|NP_001191187.1|	3|1	4	2	411	B4DGM3_HUMAN
CCDC6_MG132	NP_004528.1	NAP1L1	9|13	22	11	2	18|17	0	0	0	0	0	-51.86	0.63	0.61	NP_004652.2|NP_001018864.2|NP_006512.2|NP_006127.1|NP_653319.1|	6|5	11	5.5	391	B7Z4K9_HUMAN
CCDC6_MG132	NP_005021.2	PLK1	6|5	11	5.5	2	0|5	0.14	0.19	0.14	0.19	0.14	-2.37	2.2	0.31	NP_001003800.1|NP_001093326.2|NP_005392.2|NP_001246.2|NP_001096137.1|NP_002145.3|NP_068810.3|NP_060921.3|NP_963853.1|	5|3	8	4	603	PLK1_HUMAN
CCDC6_MG132	NP_006459.3	POLR3C	2|4	6	3	2	0|1	0.7	0.93	0.7	0.93	0.7	-0.11	6	0.04		2|3	5	2.5	534	RPC3_HUMAN
CCDC6_MG132	NP_001153171.1	FHL1	4|7	11	5.5	2	8|5	0	0	0	0	0	-18.59	0.85	0.53	NP_036222.3|	2|2	4	2	296	FHL1_HUMAN
CCDC6_MG132	NP_002795.2	PSMC3	4|1	5	2.5	2	0|6	0	0.01	0	0.01	0	-9.85	0.83	0.46	NP_004312.2|NP_002808.3|NP_001258708.1|	3|1	4	2	439	PRS6A_HUMAN
CCDC6_MG132	NP_001960.2	EIF5	52|44	96	48	2	43|61	0	0	0	0	0	-120.66	0.92	0.61	NP_006817.1|NP_055491.1|NP_001129171.1|	18|12	30	15	431	IF5_HUMAN
CCDC6_MG132	NP_001139628.1	GSK3B	7|5	12	6	2	0|0	1	1	1	1	1	8.2	60	0	NP_001159932.1|NP_003631.2|NP_000029.2|NP_001093326.2|NP_002145.3|NP_002006.2|NP_068810.3|NP_001073152.1|NP_722560.1|NP_066022.2|NP_065916.2|NP_001129171.1|NP_001008709.1|NP_653319.1|	7|4	11	5.5	420	GSK3B_HUMAN
CCDC6_MG132	NP_056092.2	NEDD4L	2|0	2	1	2	0|1	0.24	0.47	0.24	0.47	0.24	-3.04	2	0.26	NP_001002838.1|NP_001191187.1|NP_598407.1|NP_001172006.1|NP_001129171.1|	2|0	2	1	955	NED4L_HUMAN
CCDC6_MG132	NP_060238.3	LRRC40	2|7	9	4.5	2	10|4	0	0	0	0	0	-24.36	0.64	0.61		2|4	6	3	602	LRC40_HUMAN
CCDC6_MG132	NP_060495.2	GPATCH1	35|37	72	36	2	28|40	0	0	0	0	0	-69.96	1.06	0.6	NP_055800.2|NP_919268.1|NP_060921.3|	20|17	37	18.5	931	GPTC1_HUMAN
CCDC6_MG132	NP_060918.2	CAND1	4|9	13	6.5	2	12|7	0	0	0	0	0	-30.36	0.68	0.61	NP_078824.2|NP_001034679.2|NP_003478.1|NP_005013.1|NP_055903.2|NP_006442.2|NP_001020241.1|NP_001185951.1|NP_001013653.1|NP_001032900.1|NP_001019820.1|NP_061828.1|NP_001136112.1|NP_002145.3|NP_000928.1|NP_066390.1|NP_055491.1|NP_036286.2|P02533|NP_004850.1|NP_006538.2|NP_065916.2|NP_001015.1|NP_002574.2|NP_001129171.1|NP_001826.3|NP_001406.1|	2|4	6	3	1230	A0A0C4DGH5_HUMAN
CCDC6_MG132	NP_062565.2	PARD3	2|1	3	1.5	2	0|2	0.09	0.18	0.09	0.18	0.09	-2.99	1.5	0.34	NP_001123617.1|NP_001158218.1|NP_003244.2|NP_001129171.1|NP_001008709.1|	2|1	3	1.5	1356	Q5VWU8_HUMAN
CCDC6_MG132	NP_001034624.1	SKA1	5|7	12	6	2	4|3	0.02	0.03	0.02	0.03	0.02	-6.26	1.71	0.42	NP_653319.1|	2|3	5	2.5	255	SKA1_HUMAN
CCDC6_MG132	NP_001135766.1	SPART	11|22	33	16.5	2	6|5	0.5	1	0.5	1	0.5	-4.91	3	0.07	NP_055681.1|NP_004850.1|NP_004790.2|	8|8	16	8	666	SPART_HUMAN
CCDC6_MG132	NP_005091.2	AKAP12	12|8	20	10	2	22|17	0	0	0	0	0	-62.04	0.51	0.61		9|5	14	7	1782	AKA12_HUMAN
CCDC6_MG132	NP_009330.1	STAT1	13|14	27	13.5	2	20|14	0	0	0	0	0	-42.64	0.79	0.61	NP_067072.3|NP_001123617.1|NP_068810.3|NP_055093.2|NP_722560.1|NP_002574.2|	9|8	17	8.5	750	D2KFR9_HUMAN
CCDC6_MG132	NP_003141.2	STAT3	18|31	49	24.5	2	16|15	0	0	0	0	0	-29.7	1.58	0.53	NP_005410.1|NP_005179.2|NP_006139.1|NP_036329.3|NP_068810.3|NP_036580.2|NP_002743.3|NP_722560.1|NP_001191187.1|NP_001008709.1|	12|18	30	15	769	A0A7I2V395_HUMAN
CCDC6_MG132	NP_055312.2	ZNF638	3|0	3	1.5	2	8|26	0	0	0	0	0	-74.28	0.09	0.61		2|0	2	1	1978	ZN638_HUMAN
CCDC6_MG132	NP_001136018.1	LUZP1	32|32	64	32	2	11|15	0.08	0.08	0.08	0.08	0.08	-2.39	2.46	0.34	NP_055800.2|NP_006127.1|NP_653319.1|	20|15	35	17.5	1076	LUZP1_HUMAN
CCDC6_MG132	NP_653171.1	JPT2	10|26	36	18	2	29|11	0	0	0	0	0	-58.78	0.9	0.58		5|6	11	5.5	190	A6NGP5_HUMAN
CCDC6_MG132	NP_001136086.1	EHBP1	8|14	22	11	2	13|6	0	0	0	0	0	-22.74	1.16	0.54	NP_079089.2|	5|10	15	7.5	1196	EHBP1_HUMAN
CCDC6_MG132	NP_071394.2	CLSPN	4|4	8	4	2	0|6	0.01	0.01	0.01	0.01	0.01	-5.09	1.33	0.44	NP_056380.2|	4|2	6	3	1339	CLSPN_HUMAN
CCDC6_MG132	NP_001136112.1	TNRC6C	2|0	2	1	2	0|0	0.47	0.95	0.47	0.95	0.47	-1.6	10	0.15	NP_036286.2|NP_055686.3|	2|0	2	1	1726	TNR6C_HUMAN
CCDC6_MG132	NP_001137545.1	CHORDC1	4|6	10	5	2	4|2	0.02	0.04	0.02	0.04	0.02	-5.93	1.67	0.4		4|3	7	3.5	313	CHRD1_HUMAN
CCDC6_MG132	NP_006014.2	CDC123	5|5	10	5	2	2|4	0.01	0.01	0.01	0.01	0.01	-4.53	1.67	0.43	NP_001171587.1|NP_001036816.1|	4|2	6	3	336	CD123_HUMAN
CCDC6_MG132	NP_001137533.1	COPB1	11|12	23	11.5	2	14|14	0	0	0	0	0	-34.75	0.82	0.61	NP_001258664.1|NP_004318.3|NP_004332.2|NP_001019820.1|NP_115805.1|NP_005210.3|NP_002077.1|NP_001129171.1|	8|7	15	7.5	953	COPB_HUMAN
CCDC6_MG132	NP_001138360.1	BAIAP2	4|6	10	5	2	0|3	0.5	0.67	0.5	0.67	0.5	-0.7	3.33	0.07	NP_004438.3|NP_689407.1|NP_694856.1|NP_001171587.1|NP_001129171.1|	4|3	7	3.5	534	B4DWA1_HUMAN
CCDC6_MG132	NP_001558.3	INPPL1	4|2	6	3	2	0|0	0.97	1	0.97	1	0.97	2.93	30	0	NP_777567.1|NP_001001132.1|NP_005179.2|NP_821080.1|NP_892113.4|NP_064627.1|NP_001164185.1|P02533|NP_002077.1|NP_001171587.1|	4|2	6	3	1258	SHIP2_HUMAN
CCDC6_MG132	NP_149107.4	NEK9	23|18	41	20.5	2	13|13	0	0	0	0	0	-20.99	1.58	0.53	NP_001003800.1|	13|9	22	11	979	A0A7I2V454_HUMAN
CCDC6_MG132	NP_009197.2	GPN1	2|1	3	1.5	2	0|1	0.24	0.47	0.24	0.47	0.24	-1.44	3	0.26	NP_858058.1|NP_000928.1|NP_079089.2|NP_056355.2|NP_000062.1|	2|1	3	1.5	388	GPN1_HUMAN
CCDC6_MG132	NP_060919.2	UBAP2	14|22	36	18	2	13|17	0	0	0	0	0	-33.72	1.2	0.56		10|9	19	9.5	1119	UBAP2_HUMAN
CCDC6_MG132	NP_003822.2	RIOK3	7|0	7	3.5	2	0|0	0.5	1	0.5	1	0.5	-1.6	35	0.09		4|0	4	2	519	B4E1Q4_HUMAN
CCDC6_MG132	NP_006611.1	HBS1L	10|14	24	12	2	12|8	0	0	0	0	0	-21.9	1.2	0.54	NP_001406.1|	7|7	14	7	684	B7Z524_HUMAN
CCDC6_MG132	NP_060839.2	DEPDC1B	13|20	33	16.5	2	26|31	0	0	0	0	0	-87.43	0.58	0.61		5|10	15	7.5	529	DEP1B_HUMAN
CCDC6_MG132	NP_001138467.1	CCDC85C	5|9	14	7	2	2|0	0.86	0.98	0.86	0.98	0.86	1.11	7	0.02	NP_001123617.1|NP_056131.2|NP_060921.3|NP_001008709.1|	2|6	8	4	419	CC85C_HUMAN
CCDC6_MG132	NP_001138890.1	TTC28	39|36	75	37.5	2	15|14	0.47	0.83	0.47	0.83	0.47	-2.15	2.59	0.2	NP_001004720.1|NP_055800.2|NP_919268.1|	30|16	46	23	2481	TTC28_HUMAN
CCDC6_MG132	NP_006302.2	NCOR1	3|0	3	1.5	2	1|9	0	0	0	0	0	-21.08	0.3	0.61	NP_002145.3|NP_001177.1|NP_055908.1|NP_001191187.1|NP_001129171.1|NP_001008709.1|	2|0	2	1	2440	NCOR1_HUMAN
CCDC6_MG132	NP_001238978.1	PCMT1	3|10	13	6.5	2	5|2	0.28	0.55	0.28	0.55	0.28	-9.14	1.86	0.25	NP_060458.3|NP_689407.1|NP_001171587.1|	3|5	8	4	286	A0A0A0MRJ6_HUMAN
CCDC6_MG132	NP_733793.2	RASAL2	3|0	3	1.5	2	0|1	0.39	0.77	0.39	0.77	0.39	-3.04	3	0.22	NP_689407.1|	2|0	2	1	1280	NGAP_HUMAN
CCDC6_MG132	NP_003091.2	SNX2	11|11	22	11	2	12|12	0	0	0	0	0	-27.49	0.92	0.61	NP_829884.1|NP_002574.2|	6|6	12	6	519	SNX2_HUMAN
CCDC6_MG132	NP_001153575.1	ZC3H14	5|0	5	2.5	2	9|12	0	0	0	0	0	-46.31	0.24	0.61		4|0	4	2	735	G3V256_HUMAN
CCDC6_MG132	NP_056456.1	TES	7|15	22	11	2	18|12	0	0	0	0	0	-46.05	0.73	0.61	NP_001091.1|NP_115729.1|NP_001138749.1|	5|6	11	5.5	421	TES_HUMAN
CCDC6_MG132	NP_006614.2	PHGDH	3|3	6	3	2	5|1	0	0	0	0	0	-7	1	0.61	NP_001001132.1|NP_001123543.1|	2|3	5	2.5	533	SERA_HUMAN
CCDC6_MG132	NP_001160163.1	TTK	7|10	17	8.5	2	6|4	0.01	0.01	0.01	0.01	0.01	-8.66	1.7	0.45	NP_009055.2|NP_056340.2|NP_055800.2|NP_001246.2|NP_000928.1|NP_008928.1|NP_060921.3|NP_079422.1|	5|5	10	5	856	TTK_HUMAN
CCDC6_MG132	NP_003325.2	UBA1	6|4	10	5	2	6|14	0	0	0	0	0	-31.91	0.5	0.61	NP_001118.3|NP_001032900.1|NP_002077.1|NP_001129171.1|	5|3	8	4	1058	UBA1_HUMAN
CCDC6_MG132	NP_113668.2	RIOK1	3|0	3	1.5	2	2|5	0	0	0	0	0	-15.36	0.43	0.61	NP_055686.3|	3|0	3	1.5	568	RIOK1_HUMAN
CCDC6_MG132	NP_009231.2	BRCA1	3|0	3	1.5	2	1|20	0	0	0	0	0	-45.03	0.14	0.61	NP_001177.1|NP_000928.1|NP_068810.3|NP_803172.1|NP_079089.2|NP_056131.2|NP_963853.1|NP_001036816.1|NP_001129171.1|NP_001008709.1|	2|0	2	1	1884	B7ZA85_HUMAN
CCDC6_MG132	NP_065130.1	CAMK1D	2|0	2	1	2	0|0	0.47	0.95	0.47	0.95	0.47	-1.6	10	0.15		2|0	2	1	357	KCC1D_HUMAN
CCDC6_MG132	NP_056281.1	PTPN23	10|6	16	8	2	0|3	0.79	0.92	0.79	0.92	0.79	0.71	5.33	0.03	NP_001116436.1|NP_003464.1|NP_005834.4|NP_005210.3|NP_004850.1|NP_002077.1|NP_722560.1|NP_003017.1|	8|2	10	5	1636	PTN23_HUMAN
CCDC6_MG132	NP_056285.1	RAB11FIP5	3|0	3	1.5	2	0|3	0.08	0.15	0.08	0.15	0.08	-6.56	1	0.35		2|0	2	1	653	A0A1B0GTL5_HUMAN
CCDC6_MG132	NP_061174.1	CTTNBP2NL	7|4	11	5.5	2	1|4	0.18	0.35	0.18	0.35	0.18	-4.02	2.2	0.28	NP_055040.2|NP_001032519.1|	6|1	7	3.5	639	CT2NL_HUMAN
CCDC6_MG132	NP_067045.1	PRUNE1	7|14	21	10.5	2	11|13	0	0	0	0	0	-34.2	0.88	0.56		6|7	13	6.5	453	Q5SZF2_HUMAN
CCDC6_MG132	NP_443157.1	LENG8	5|3	8	4	2	11|11	0	0	0	0	0	-38.89	0.36	0.61		4|2	6	3	800	A0A087WUE4_HUMAN
CCDC6_MG132	NP_005115.2	NUP153	23|18	41	20.5	2	54|76	0	0	0	0	0	-225.96	0.32	0.61	NP_001157935.1|NP_002261.3|NP_002495.2|NP_056169.1|NP_031368.1|NP_001008709.1|	16|10	26	13	1475	NU153_HUMAN
CCDC6_MG132	NP_066997.3	CCAR2	5|0	5	2.5	2	4|10	0	0	0	0	0	-30.37	0.36	0.61	NP_006435.2|NP_068810.3|NP_055908.1|NP_001406.1|	3|0	3	1.5	923	G3V119_HUMAN
CCDC6_MG132	NP_036478.2	NUP62	3|0	3	1.5	2	2|1	0.05	0.11	0.05	0.11	0.05	-6.84	1	0.36	NP_858058.1|NP_002495.2|NP_001017408.1|	2|0	2	1	522	NUP62_HUMAN
CCDC6_MG132	NP_056156.2	NCAPH	10|9	19	9.5	2	19|16	0	0	0	0	0	-51.86	0.54	0.61	NP_073615.2|NP_001185951.1|NP_006435.2|	7|6	13	6.5	741	CND2_HUMAN
CCDC6_MG132	NP_057510.4	GTSE1	4|0	4	2	2	0|13	0	0	0	0	0	-27.44	0.31	0.61	NP_003706.1|NP_689407.1|NP_004850.1|NP_006127.1|NP_001123543.1|NP_653319.1|NP_001826.3|	4|0	4	2	739	GTSE1_HUMAN
CCDC6_MG132	NP_001157016.1	SYNRG	17|14	31	15.5	2	3|5	0.99	1	0.99	1	0.99	3.59	3.88	0	NP_001166174.1|	11|9	20	10	1236	SYNRG_HUMAN
CCDC6_MG132	NP_115518.3	CEP192	2|1	3	1.5	2	0|0	0.47	0.95	0.47	0.95	0.47	0.9	15	0.15	NP_001138678.1|NP_056014.2|NP_055625.4|NP_055800.2|NP_055799.2|NP_005210.3|NP_006022.3|NP_919268.1|NP_060921.3|NP_689621.2|NP_001008709.1|	2|1	3	1.5	2537	CE192_HUMAN
CCDC6_MG132	NP_001157616.1	CHAMP1	2|1	3	1.5	2	26|42	0	0	0	0	0	-145.97	0.04	0.61		2|1	3	1.5	812	CHAP1_HUMAN
CCDC6_MG132	NP_001157661.1	PLIN3	9|8	17	8.5	2	13|17	0	0	0	0	0	-43.99	0.57	0.61	NP_777567.1|NP_001005373.1|NP_001485.2|NP_000017.1|NP_000062.1|	7|6	13	6.5	433	PLIN3_HUMAN
CCDC6_MG132	NP_001157852.1	STAU2	7|4	11	5.5	2	15|11	0	0	0	0	0	-44.71	0.42	0.61	NP_006442.2|	4|4	8	4	570	STAU2_HUMAN
CCDC6_MG132	NP_001020119.1	FNBP1L	3|2	5	2.5	2	0|0	0.97	0.99	0.97	0.99	0.97	2.93	25	0	NP_055423.1|	3|1	4	2	551	FBP1L_HUMAN
CCDC6_MG132	NP_001157973.1	EIF4ENIF1	3|2	5	2.5	2	2|5	0	0	0	0	0	-10.73	0.71	0.61		3|2	5	2.5	985	4ET_HUMAN
CCDC6_MG132	NP_002705.2	PPP1R10	9|2	11	5.5	2	46|51	0	0	0	0	0	-206.65	0.11	0.61	NP_002145.3|NP_056131.2|NP_001008709.1|	5|1	6	3	940	PP1RA_HUMAN
CCDC6_MG132	NP_060700.2	NUP133	8|10	18	9	2	8|7	0	0	0	0	0	-15.99	1.2	0.53	NP_065134.1|	8|8	16	8	1156	NU133_HUMAN
CCDC6_MG132	NP_001159580.1	PALLD	5|12	17	8.5	2	0|3	0.74	0.96	0.74	0.96	0.74	0.1	5.67	0.04	NP_001074248.1|NP_055800.2|NP_060921.3|	4|7	11	5.5	1123	PALLD_HUMAN
CCDC6_MG132	NP_001171559.1	SYNJ2	11|4	15	7.5	2	0|6	0.33	0.66	0.33	0.66	0.33	-5.09	2.5	0.24	NP_001001132.1|NP_006144.1|NP_002077.1|NP_003017.1|	9|3	12	6	1259	A0A1W2PR85_HUMAN
CCDC6_MG132	NP_001159932.1	MPP1	2|3	5	2.5	2	0|0	0.97	0.99	0.97	0.99	0.97	2.93	25	0	NP_598407.1|	2|3	5	2.5	449	EM55_HUMAN
CCDC6_MG132	NP_065176.3	NAV1	3|5	8	4	2	0|0	1	1	1	1	1	4.78	40	0		3|4	7	3.5	1877	NAV1_HUMAN
CCDC6_MG132	NP_073739.3	YTHDC2	11|19	30	15	2	48|25	0	0	0	0	0	-124.22	0.41	0.61		8|13	21	10.5	1430	YTDC2_HUMAN
CCDC6_MG132	NP_001257624.1	ARHGAP12	2|1	3	1.5	2	0|0	0.47	0.95	0.47	0.95	0.47	0.9	15	0.15	NP_002077.1|	2|1	3	1.5	841	Q1RLN5_HUMAN
CCDC6_MG132	NP_001164014.1	PGAM5	3|0	3	1.5	2	2|0	0.2	0.4	0.2	0.4	0.2	-4.4	1.5	0.27		3|0	3	1.5	289	PGAM5_HUMAN
CCDC6_MG132	NP_777568.1	CCDC50	13|10	23	11.5	2	5|11	0	0	0	0	0	-14.61	1.44	0.52		7|3	10	5	306	CCD50_HUMAN
CCDC6_MG132	NP_777567.1	PPP4R2	8|6	14	7	2	0|0	1	1	1	1	1	9.84	70	0	NP_115949.3|NP_001116436.1|	5|5	10	5	417	C9IZF4_HUMAN
CCDC6_MG132	NP_789782.1	CHMP4B	7|3	10	5	2	6|9	0	0	0	0	0	-24.5	0.67	0.61	NP_001019820.1|NP_004850.1|NP_006127.1|	4|2	6	3	224	CHM4B_HUMAN
CCDC6_MG132	NP_003819.1	MTMR1	5|5	10	5	2	0|2	0.75	0.75	0.75	0.75	0.75	1.11	5	0.03		4|4	8	4	665	F8WA39_HUMAN
CCDC6_MG132	NP_001307.2	CSE1L	4|0	4	2	2	5|7	0	0	0	0	0	-26.31	0.33	0.61	NP_001129171.1|	3|0	3	1.5	971	XPO2_HUMAN
CCDC6_MG132	NP_060873.4	DCP1A	10|14	24	12	2	9|12	0	0	0	0	0	-23.67	1.14	0.55	NP_004850.1|NP_001129171.1|	8|9	17	8.5	582	DCP1A_HUMAN
CCDC6_MG132	NP_775179.1	SMG7	5|5	10	5	2	0|0	1	1	1	1	1	8.2	50	0	NP_055800.2|NP_060921.3|NP_653319.1|	4|3	7	3.5	1137	E9PD50_HUMAN
CCDC6_MG132	NP_001182502.1	DICER1	8|4	12	6	2	9|7	0	0	0	0	0	-24.38	0.75	0.61	NP_000928.1|NP_036286.2|	6|4	10	5	1829	Q5D0K5_HUMAN
CCDC6_MG132	NP_001171671.1	ZBTB33	38|47	85	42.5	2	73|42	0	0	0	0	0	-151.1	0.74	0.61	NP_068810.3|NP_001230017.1|	20|19	39	19.5	672	KAISO_HUMAN
CCDC6_MG132	NP_001171712.1	VDAC2	6|17	23	11.5	2	17|9	0	0	0	0	0	-39.8	0.88	0.56	NP_000692.2|NP_004850.1|NP_055037.1|NP_001158889.1|	5|7	12	6	309	VDAC2_HUMAN
CCDC6_MG132	NP_001171753.1	PRMT7	6|13	19	9.5	2	12|13	0	0	0	0	0	-38.16	0.76	0.57		5|6	11	5.5	642	H3BNC0_HUMAN
CCDC6_MG132	NP_001171914.1	WNK1	10|1	11	5.5	2	0|2	0.49	0.99	0.49	0.99	0.49	-2.99	5.5	0.14	NP_001243125.1|NP_055309.2|NP_004850.1|NP_060921.3|NP_001129171.1|NP_037366.1|NP_001008709.1|	8|1	9	4.5	2642	F5GWT4_HUMAN
CCDC6_MG132	NP_001034764.1	UNC45A	19|21	40	20	2	22|19	0	0	0	0	0	-45.87	0.98	0.58	NP_001185951.1|NP_001074248.1|NP_689407.1|NP_919268.1|NP_060921.3|NP_006127.1|NP_002808.3|	17|15	32	16	929	UN45A_HUMAN
CCDC6_MG132	NP_001110.2	ADD1	10|7	17	8.5	2	9|12	0	0	0	0	0	-28.45	0.81	0.61	NP_056363.2|NP_001074248.1|NP_001036816.1|NP_006127.1|	7|5	12	6	737	ADDA_HUMAN
CCDC6_MG132	NP_001005373.1	LRSAM1	4|6	10	5	2	0|0	1	1	1	1	1	6.52	50	0	NP_001017408.1|NP_060268.2|NP_000062.1|	3|1	4	2	723	A0A6Q8PGW1_HUMAN
CCDC6_MG132	NP_001180384.1	NSUN2	4|0	4	2	2	7|8	0	0	0	0	0	-32.98	0.27	0.61	NP_689407.1|	4|0	4	2	732	NSUN2_HUMAN
CCDC6_MG132	NP_001180424.1	ADAR	4|0	4	2	2	28|28	0	0	0	0	0	-124.55	0.07	0.61	NP_006435.2|	3|0	3	1.5	931	DSRAD_HUMAN
CCDC6_MG132	NP_114432.2	BRIP1	3|7	10	5	2	12|23	0	0	0	0	0	-66.03	0.29	0.61		3|4	7	3.5	1249	FANCJ_HUMAN
CCDC6_MG132	NP_005104.2	GOLGA5	12|2	14	7	2	4|11	0	0	0	0	0	-26.37	0.93	0.52	NP_001001132.1|	11|2	13	6.5	731	GOGA5_HUMAN
CCDC6_MG132	NP_001253974.1	PSME3	9|7	16	8	2	27|25	0	0	0	0	0	-91.44	0.31	0.61	NP_004272.2|NP_006817.1|NP_001096137.1|NP_004714.2|NP_001129171.1|NP_004547.2|	5|5	10	5	265	B3KQ25_HUMAN
CCDC6_MG132	NP_001185594.1	ARHGEF12	2|0	2	1	2	0|2	0.09	0.18	0.09	0.18	0.09	-4.4	1	0.34		2|0	2	1	1525	E9PMR6_HUMAN
CCDC6_MG132	NP_001185771.1	CCT2	6|6	12	6	2	9|2	0	0	0	0	0	-11.17	1.09	0.52	NP_003153.2|NP_001091.1|NP_037386.1|NP_821080.1|NP_001246.2|NP_892113.4|NP_002145.3|NP_002077.1|NP_055686.3|NP_001129171.1|	3|5	8	4	488	TCPB_HUMAN
CCDC6_MG132	NP_001185987.1	ARPIN-AP3S2	14|21	35	17.5	2	21|17	0	0	0	0	0	-48.34	0.92	0.58		6|6	12	6	394	A0A0A6YYH1_HUMAN
CCDC6_MG132	NP_203744.1	MICALL1	5|3	8	4	2	3|7	0	0	0	0	0	-14.49	0.8	0.61		3|2	5	2.5	863	MILK1_HUMAN
CCDC6_MG132	NP_078824.2	CEP97	8|4	12	6	2	0|3	0.58	0.83	0.58	0.83	0.58	-0.7	4	0.06	NP_055903.2|NP_775179.1|NP_001185951.1|NP_004850.1|NP_919268.1|NP_056380.2|NP_060921.3|NP_060268.2|	6|3	9	4.5	865	E9PG22_HUMAN
CCDC6_MG132	NP_002147.2	HSPD1	4|13	17	8.5	2	7|5	0.01	0.02	0.01	0.02	0.01	-16.66	1.42	0.43	NP_004318.3|NP_001093326.2|NP_115805.1|NP_001246.2|NP_002145.3|NP_002077.1|NP_001191187.1|NP_055686.3|NP_056355.2|NP_001129171.1|	3|8	11	5.5	573	CH60_HUMAN
CCDC6_MG132	NP_001229761.1	ARFGAP2	6|3	9	4.5	2	2|1	0.47	0.83	0.47	0.83	0.47	-2.13	3	0.2	NP_001032900.1|	3|3	6	3	493	A0A0D9SF70_HUMAN
CCDC6_MG132	NP_852469.1	TCF20	4|0	4	2	2	0|13	0	0	0	0	0	-27.44	0.31	0.61		3|0	3	1.5	1938	TCF20_HUMAN
CCDC6_MG132	NP_071401.3	RBM26	5|6	11	5.5	2	34|30	0	0	0	0	0	-122.91	0.17	0.61	NP_001004720.1|NP_001138360.1|NP_001093326.2|NP_001231595.1|NP_001129171.1|NP_001008709.1|	3|3	6	3	980	A0A087X0H9_HUMAN
CCDC6_MG132	NP_061155.2	ANLN	5|0	5	2.5	2	0|21	0	0	0	0	0	-44.93	0.24	0.61	NP_001138940.2|NP_004850.1|NP_001191187.1|NP_001036816.1|NP_006127.1|NP_001008709.1|	5|0	5	2.5	1124	ANLN_HUMAN
CCDC6_MG132	NP_115949.3	PPP4R3A	90|123	213	106.5	2	35|26	1	1	1	1	1	11.61	3.49	0	NP_000928.1|	30|24	54	27	820	P4R3A_HUMAN
CCDC6_MG132	NP_853551.1	RFC4	4|0	4	2	2	4|9	0	0	0	0	0	-28.35	0.31	0.61	NP_006538.2|NP_079089.2|NP_001129171.1|	3|0	3	1.5	363	RFC4_HUMAN
CCDC6_MG132	NP_001188493.1	PLRG1	7|2	9	4.5	2	0|0	0.97	1	0.97	1	0.97	2.93	45	0	NP_001177.1|NP_005863.1|	6|2	8	4	505	B7Z982_HUMAN
CCDC6_MG132	NP_061330.2	BAIAP2L1	3|4	7	3.5	2	0|0	1	1	1	1	1	4.78	35	0	NP_001138360.1|NP_004438.3|NP_060921.3|	3|2	5	2.5	511	BI2L1_HUMAN
CCDC6_MG132	NP_858058.1	OGT	3|0	3	1.5	2	0|0	0.5	0.99	0.5	0.99	0.5	-1.6	15	0.12	NP_068810.3|NP_001008709.1|	3|0	3	1.5	1046	OGT1_HUMAN
CCDC6_MG132	NP_001158.2	XIAP	30|42	72	36	2	18|17	0.01	0.01	0.01	0.01	0.01	-19.93	2.06	0.44	NP_037386.1|NP_829884.1|NP_002145.3|NP_003706.1|NP_055908.1|NP_001172006.1|NP_006784.1|	16|15	31	15.5	497	XIAP_HUMAN
CCDC6_MG132	NP_004412.2	DVL1	9|10	19	9.5	2	11|3	0	0	0	0	0	-12.19	1.36	0.52	NP_060458.3|NP_000029.2|NP_001004720.1|NP_001185951.1|NP_004438.3|NP_689407.1|	6|3	9	4.5	670	DVL1_HUMAN
CCDC6_MG132	NP_009205.3	ACOT7	3|8	11	5.5	2	9|5	0	0	0	0	0	-22.5	0.79	0.54		3|4	7	3.5	370	BACH_HUMAN
CCDC6_MG132	NP_065823.1	NUFIP2	25|23	48	24	2	29|35	0	0	0	0	0	-81.74	0.75	0.61		16|11	27	13.5	695	NUFP2_HUMAN
CCDC6_MG132	NP_004422.2	EPHA2	3|3	6	3	2	10|8	0	0	0	0	0	-30.59	0.33	0.61	NP_004850.1|NP_002077.1|NP_722560.1|	3|2	5	2.5	976	EPHA2_HUMAN
CCDC6_MG132	NP_872604.1	RASSF5	3|3	6	3	2	0|1	0.77	0.77	0.77	0.77	0.77	1.23	6	0.03		3|2	5	2.5	418	Q8TEK8_HUMAN
CCDC6_MG132	NP_001193420.1	MAVS	3|0	3	1.5	2	5|5	0	0	0	0	0	-21.9	0.3	0.61		2|0	2	1	399	MAVS_HUMAN
CCDC6_MG132	NP_001073888.2	UNK	8|4	12	6	2	0|0	1	1	1	1	1	6.52	60	0	NP_001231867.1|NP_003293.2|NP_056363.2|NP_001008660.1|NP_001034679.2|NP_001106188.1|NP_001157632.1|NP_003464.1|NP_001485.2|NP_858058.1|NP_002145.3|NP_000928.1|NP_001123617.1|NP_004850.1|NP_005331.1|NP_065916.2|NP_001129171.1|NP_006784.1|NP_001406.1|	5|3	8	4	810	UNK_HUMAN
CCDC6_MG132	NP_874364.1	RFLNB	4|6	10	5	2	5|3	0	0	0	0	0	-9.46	1.25	0.48		3|2	5	2.5	214	RFLB_HUMAN
CCDC6_MG132	NP_036222.3	MACF1	6|0	6	3	2	0|0	0.5	1	0.5	1	0.5	-1.6	30	0.09	NP_002743.3|NP_006127.1|	5|0	5	2.5	5430	B4DQX9_HUMAN
CCDC6_MG132	NP_001367.2	DYNC1H1	8|4	12	6	2	5|4	0	0	0	0	0	-11.23	1.33	0.47	NP_004726.2|NP_002077.1|NP_689621.2|NP_001129171.1|NP_037366.1|	6|4	10	5	4646	DYHC1_HUMAN
CCDC6_MG132	NP_002678.2	PNN	12|8	20	10	2	25|36	0	0	0	0	0	-107.52	0.33	0.61	NP_002267.2|	10|5	15	7.5	717	PININ_HUMAN
CCDC6_MG132	NP_078829.1	VPS50	2|2	4	2	2	0|0	0.95	0.95	0.95	0.95	0.95	2.93	20	0.01	NP_057600.2|	2|1	3	1.5	327	VPS50_HUMAN
CCDC6_MG132	NP_877423.1	MCM4	4|3	7	3.5	2	9|30	0	0	0	0	0	-74.07	0.18	0.61		3|2	5	2.5	863	MCM4_HUMAN
CCDC6_MG132	NP_757386.2	SUGP1	8|4	12	6	2	24|35	0	0	0	0	0	-115.05	0.2	0.61		8|3	11	5.5	645	B4DVK3_HUMAN
CCDC6_MG132	NP_000703.2	BLVRA	3|0	3	1.5	2	5|3	0	0	0	0	0	-17.51	0.38	0.61		3|0	3	1.5	296	BIEA_HUMAN
CCDC6_MG132	NP_061173.1	RBBP6	6|0	6	3	2	12|33	0	0	0	0	0	-98.9	0.13	0.61	NP_002145.3|NP_004790.2|NP_002077.1|NP_006127.1|	4|0	4	2	1758	RBBP6_HUMAN
CCDC6_MG132	NP_060493.3	YEATS2	4|0	4	2	2	5|9	0	0	0	0	0	-30.77	0.29	0.61		4|0	4	2	1422	YETS2_HUMAN
CCDC6_MG132	NP_000402.3	HLCS	24|34	58	29	2	29|28	0	0	0	0	0	-67.06	1.02	0.59		12|12	24	12	726	A0A0C4DG27_HUMAN
CCDC6_MG132	NP_001229831.1	AKAP1	8|12	20	10	2	16|17	0	0	0	0	0	-49.95	0.61	0.61	NP_004298.1|	7|5	12	6	903	AKAP1_HUMAN
CCDC6_MG132	NP_001229827.1	PPP6R2	6|5	11	5.5	2	0|0	1	1	1	1	1	8.2	55	0	NP_055746.3|NP_775866.2|NP_001157632.1|NP_037386.1|NP_056014.2|NP_004547.2|	4|2	6	3	959	PP6R2_HUMAN
CCDC6_MG132	NP_005076.3	NUP214	21|20	41	20.5	2	32|34	0	0	0	0	0	-91.04	0.62	0.61	NP_065134.1|NP_000029.2|NP_002495.2|NP_031368.1|	16|15	31	15.5	2090	B7ZAV2_HUMAN
CCDC6_MG132	NP_057191.2	ZFR	5|1	6	3	2	24|39	0	0	0	0	0	-134.87	0.1	0.61	NP_115729.1|NP_056355.2|	4|1	5	2.5	1074	ZFR_HUMAN
CCDC6_MG132	NP_003312.3	TUFM	5|10	15	7.5	2	25|6	0	0	0	0	0	-51.55	0.48	0.61	NP_001019820.1|NP_065130.1|NP_004850.1|NP_055686.3|NP_000179.2|	4|7	11	5.5	455	EFTU_HUMAN
CCDC6_MG132	NP_001231595.1	STX5	3|0	3	1.5	2	0|1	0.39	0.77	0.39	0.77	0.39	-3.04	3	0.22	NP_003706.1|	3|0	3	1.5	321	STX5_HUMAN
CCDC6_MG132	NP_001231867.1	TXN	2|5	7	3.5	2	3|0	0.28	0.52	0.28	0.52	0.28	-3.03	2.33	0.25	NP_000281.2|NP_612446.1|NP_005331.1|NP_001191187.1|NP_055686.3|NP_001172006.1|NP_001129171.1|	2|3	5	2.5	85	THIO_HUMAN
CCDC6_MG132	NP_056171.3	SCRIB	8|7	15	7.5	2	22|16	0	0	0	0	0	-62.28	0.39	0.61	NP_000029.2|NP_061120.3|NP_001008709.1|	7|6	13	6.5	1630	A0A0G2JNZ2_HUMAN
CCDC6_MG132	NP_079330.2	VCPIP1	19|17	36	18	2	26|20	0	0	0	0	0	-58.22	0.78	0.61	NP_001231595.1|NP_060921.3|	14|11	25	12.5	1222	VCIP1_HUMAN
CCDC6_MG132	NP_001138940.2	SPECC1L	3|0	3	1.5	2	0|0	0.5	0.99	0.5	0.99	0.5	-1.6	15	0.12	NP_055686.3|NP_006127.1|	3|0	3	1.5	1117	CYTSA_HUMAN
CCDC6_MG132	NP_008976.1	FGFR1OP	2|4	6	3	2	5|0	0.01	0.03	0.01	0.03	0.01	-6.52	1.2	0.42	NP_065176.3|NP_068579.3|NP_065073.3|NP_055625.4|NP_055800.2|NP_055799.2|NP_705833.3|NP_055040.2|NP_919268.1|NP_079089.2|NP_001191187.1|NP_000017.1|NP_653319.1|	2|4	6	3	399	A0A087WV25_HUMAN
CCDC6_MG132	NP_001243595.1	FAM193A	5|0	5	2.5	2	0|4	0.13	0.26	0.13	0.26	0.13	-8.24	1.25	0.32		3|0	3	1.5	1265	F193A_HUMAN
CCDC6_MG132	NP_001243650.1	CCT4	3|9	12	6	2	8|1	0.01	0.01	0.01	0.01	0.01	-12.11	1.33	0.44	NP_003153.2|NP_004332.2|NP_001034679.2|NP_001091.1|NP_037386.1|NP_001019820.1|NP_001246.2|NP_068810.3|NP_002077.1|NP_055686.3|NP_001129171.1|	3|5	8	4	509	TCPD_HUMAN
CCDC6_MG132	NP_054861.2	NUDT5	3|11	14	7	2	5|3	0.25	0.5	0.25	0.5	0.25	-10.89	1.75	0.26	NP_006244.2|	2|5	7	3.5	219	NUDT5_HUMAN
CCDC6_MG132	NP_002287.2	LBR	14|17	31	15.5	2	32|29	0	0	0	0	0	-93.32	0.51	0.61	NP_001008709.1|	9|8	17	8.5	615	LBR_HUMAN
CCDC6_MG132	NP_004719.2	DDX21	9|15	24	12	2	64|46	0	0	0	0	0	-209.35	0.22	0.61	NP_001074248.1|NP_068810.3|NP_055686.3|	8|9	17	8.5	783	DDX21_HUMAN
CCDC6_MG132	NP_060082.2	ZCCHC8	15|0	15	7.5	2	4|9	0.01	0.02	0.01	0.02	0.01	-28.35	1.15	0.43	NP_055040.2|NP_002808.3|	10|0	10	5	707	ZCHC8_HUMAN
CCDC6_MG132	NP_001410.2	ELAVL1	2|0	2	1	2	4|2	0	0	0	0	0	-13.14	0.33	0.61	NP_003153.2|NP_003740.2|NP_004652.2|NP_005410.1|NP_066953.1|NP_067072.3|NP_001018864.2|NP_001092692.1|NP_001106188.1|NP_001137293.2|NP_001157632.1|NP_005013.1|NP_006817.1|NP_065176.3|NP_116189.1|NP_003900.1|NP_775179.1|NP_001185951.1|NP_904325.2|NP_001485.2|NP_982284.1|NP_001019820.1|NP_872339.2|NP_001119809.1|NP_003822.2|NP_000928.1|NP_055692.2|NP_064628.1|NP_055491.1|NP_036329.3|NP_001123617.1|…	2|0	2	1	326	ELAV1_HUMAN
CCDC6_MG132	NP_001245366.1	TARS1	3|3	6	3	2	4|4	0	0	0	0	0	-10.89	0.75	0.61	NP_006244.2|NP_079422.1|	3|2	5	2.5	723	SYTC_HUMAN
CCDC6_MG132	NP_002145.3	HSPA4	10|0	10	5	2	2|4	0.43	0.86	0.43	0.86	0.43	-13.14	1.67	0.2	NP_001123617.1|NP_004850.1|NP_068810.3|NP_001129171.1|NP_001008709.1|	8|0	8	4	840	HSP74_HUMAN
CCDC6_MG132	NP_938405.1	G3BP1	11|14	25	12.5	2	13|17	0	0	0	0	0	-38.47	0.83	0.61	NP_006452.3|NP_079089.2|NP_060517.1|NP_056169.1|NP_000017.1|NP_001129171.1|NP_060268.2|	8|7	15	7.5	466	G3BP1_HUMAN
CCDC6_MG132	NP_057688.2	KDM3B	20|7	27	13.5	2	42|48	0	0	0	0	0	-172.84	0.3	0.61		14|3	17	8.5	1761	KDM3B_HUMAN
CCDC6_MG132	NP_003631.2	ELP1	3|4	7	3.5	2	0|0	1	1	1	1	1	4.78	35	0	NP_055746.3|NP_001034679.2|NP_892113.4|NP_000928.1|	3|4	7	3.5	1332	A0A6Q8PF66_HUMAN
CCDC6_MG132	NP_003740.2	IRS2	15|7	22	11	2	0|3	0.88	0.99	0.88	0.99	0.88	1.18	7.33	0.02	NP_006817.1|NP_002077.1|NP_001129171.1|NP_001123543.1|	10|6	16	8	1338	IRS2_HUMAN
CCDC6_MG132	NP_001248341.1	DCTN2	5|6	11	5.5	2	3|5	0	0	0	0	0	-8.01	1.38	0.48	NP_000928.1|NP_002077.1|NP_006127.1|	5|4	9	4.5	403	A8K8J9_HUMAN
CCDC6_MG132	NP_705833.3	CRYBG3	9|0	9	4.5	2	0|0	0.5	1	0.5	1	0.5	-1.6	45	0.08		5|0	5	2.5	2970	CRBG3_HUMAN
CCDC6_MG132	NP_056036.1	DNMBP	21|17	38	19	2	3|7	0.96	1	0.96	1	0.96	2.52	3.8	0.01	NP_001091.1|NP_002145.3|	15|9	24	12	1577	A0A1B0GTX1_HUMAN
CCDC6_MG132	NP_001008493.1	ENAH	16|12	28	14	2	9|13	0	0	0	0	0	-22.53	1.27	0.54	NP_006333.1|NP_056036.1|NP_001157632.1|NP_005013.1|NP_001138360.1|NP_001171587.1|	10|6	16	8	591	ENAH_HUMAN
CCDC6_MG132	NP_054733.2	SNRNP200	4|5	9	4.5	2	15|21	0	0	0	0	0	-65.76	0.25	0.61	NP_000029.2|NP_001034679.2|NP_006244.2|NP_002077.1|NP_005863.1|NP_001230017.1|	2|3	5	2.5	2136	U520_HUMAN
CCDC6_MG132	NP_073615.2	CEP85	4|4	8	4	2	0|0	1	1	1	1	1	6.52	40	0	NP_115518.3|NP_055800.2|NP_060921.3|NP_653319.1|	4|3	7	3.5	762	CEP85_HUMAN
CCDC6_MG132	NP_005964.3	PRCC	2|0	2	1	2	3|9	0	0	0	0	0	-25.87	0.17	0.61	NP_001129171.1|	2|0	2	1	491	PRCC_HUMAN
CCDC6_MG132	NP_060395.5	DENND4C	7|6	13	6.5	2	5|0	0.27	0.34	0.27	0.34	0.27	-1.44	2.6	0.25		6|3	9	4.5	1909	DEN4C_HUMAN
CCDC6_MG132	NP_835461.2	ZNF598	4|5	9	4.5	2	11|7	0	0	0	0	0	-28.36	0.5	0.61		3|4	7	3.5	904	ZN598_HUMAN
CCDC6_MG132	NP_705717.1	TAB1	2|0	2	1	2	0|1	0.24	0.47	0.24	0.47	0.24	-3.04	2	0.26	NP_055040.2|NP_055093.2|NP_055908.1|NP_002077.1|	2|0	2	1	462	TAB1_HUMAN
CCDC6_MG132	NP_058431.2	CRK	44|64	108	54	2	42|35	0	0	0	0	0	-73.09	1.4	0.59	NP_002267.2|NP_001074324.1|NP_005179.2|NP_006139.1|NP_006144.1|NP_006817.1|NP_001185951.1|NP_001025177.1|NP_892113.4|NP_001164185.1|NP_036286.2|P02533|NP_002077.1|NP_001171587.1|NP_722560.1|NP_116243.2|NP_001008709.1|	14|14	28	14	304	CRK_HUMAN
CCDC6_MG132	NP_004359.1	CNN2	7|17	24	12	2	8|5	0.19	0.39	0.19	0.39	0.19	-13.92	1.85	0.28	NP_055686.3|	4|4	8	4	309	B4DDF4_HUMAN
CCDC6_MG132	NP_055644.2	DDX46	26|19	45	22.5	2	134|149	0	0	0	0	0	-553.01	0.16	0.61	NP_066953.1|	20|12	32	16	1031	A0A0C4DG89_HUMAN
CCDC6_MG132	NP_000938.2	PRIM2	3|2	5	2.5	2	13|9	0	0	0	0	0	-41.6	0.23	0.61	NP_001129171.1|	3|1	4	2	509	PRI2_HUMAN
CCDC6_MG132	NP_004414.3	DVL3	26|43	69	34.5	2	24|15	0	0	0	0	0	-32.33	1.77	0.53	NP_689407.1|NP_060921.3|	9|12	21	10.5	716	DVL3_HUMAN
CCDC6_MG132	NP_940916.2	NHLRC2	4|5	9	4.5	2	8|4	0	0	0	0	0	-16.62	0.75	0.61		3|4	7	3.5	726	NHLC2_HUMAN
CCDC6_MG132	NP_006635.2	HSPH1	27|26	53	26.5	2	15|34	0	0	0	0	0	-48.91	1.08	0.59	NP_002145.3|NP_001123617.1|NP_068810.3|NP_001129171.1|	18|15	33	16.5	858	A0A0A0MSM0_HUMAN
CCDC6_MG132	NP_005889.3	CAPRIN1	3|2	5	2.5	2	3|5	0	0	0	0	0	-12.61	0.62	0.61		2|2	4	2	709	G3V153_HUMAN
CCDC6_MG132	NP_055860.1	WAPL	6|0	6	3	2	28|45	0	0	0	0	0	-162.1	0.08	0.61	NP_055037.1|NP_055919.2|	4|0	4	2	1190	WAPL_HUMAN
CCDC6_MG132	NP_001177.1	BACH1	2|0	2	1	2	0|0	0.47	0.95	0.47	0.95	0.47	-1.6	10	0.15		2|0	2	1	736	BACH1_HUMAN
CCDC6_MG132	NP_001830.1	CNN3	11|34	45	22.5	2	21|10	0	0	0	0	0	-39.8	1.45	0.52	NP_055686.3|	7|8	15	7.5	329	CNN3_HUMAN
CCDC6_MG132	NP_003789.1	CTNNAL1	8|7	15	7.5	2	0|5	0.42	0.5	0.42	0.5	0.42	-0.66	3	0.21		3|3	6	3	734	Q5JTQ6_HUMAN
CCDC6_MG132	NP_001395.1	EEF1G	4|2	6	3	2	4|2	0	0	0	0	0	-8.82	1	0.47	NP_002077.1|NP_722560.1|NP_055686.3|	4|1	5	2.5	437	EF1G_HUMAN
CCDC6_MG132	NP_003741.1	EIF3A	19|14	33	16.5	2	10|9	0	0	0	0	0	-14.47	1.74	0.5	NP_000029.2|NP_006442.2|NP_001171914.1|NP_006512.2|NP_006351.2|NP_001129171.1|NP_037366.1|	14|8	22	11	1382	EIF3A_HUMAN
CCDC6_MG132	NP_003744.1	EIF3D	2|6	8	4	2	7|5	0	0	0	0	0	-20.6	0.67	0.61	NP_115805.1|NP_002077.1|NP_006351.2|NP_001129171.1|NP_037366.1|	2|3	5	2.5	548	EIF3D_HUMAN
CCDC6_MG132	NP_003866.1	GMPS	7|7	14	7	2	10|8	0	0	0	0	0	-22.83	0.78	0.61	NP_055903.2|NP_006699.2|NP_036286.2|NP_940927.2|	6|5	11	5.5	693	GUAA_HUMAN
CCDC6_MG132	NP_002257.1	KPNA2	3|5	8	4	2	0|4	0.15	0.26	0.15	0.26	0.15	-3.22	2	0.31	NP_068810.3|NP_002077.1|	2|3	5	2.5	529	IMA1_HUMAN
CCDC6_MG132	NP_003706.1	USO1	4|0	4	2	2	0|0	0.5	1	0.5	1	0.5	-1.6	20	0.1	NP_004850.1|NP_004230.2|	4|0	4	2	962	USO1_HUMAN
CCDC6_MG132	NP_002626.1	SLC25A3	2|5	7	3.5	2	8|0	0	0	0	0	0	-11.67	0.88	0.49	NP_004332.2|NP_001018864.2|NP_000692.2|NP_001019820.1|NP_064628.1|NP_055040.2|NP_004850.1|NP_006787.2|	2|3	5	2.5	361	MPCP_HUMAN
CCDC6_MG132	NP_000928.1	POLR2A	15|8	23	11.5	2	0|7	0.45	0.8	0.45	0.8	0.45	-2.26	3.29	0.2	NP_001123617.1|NP_068810.3|NP_002077.1|NP_079089.2|NP_001008709.1|	13|5	18	9	1970	RPB1_HUMAN
CCDC6_MG132	NP_002873.1	RANBP1	3|6	9	4.5	2	8|6	0	0	0	0	0	-22.46	0.64	0.61		3|2	5	2.5	201	F6WQW2_HUMAN
CCDC6_MG132	NP_002874.1	RANGAP1	66|47	113	56.5	2	85|118	0	0	0	0	0	-307.13	0.56	0.61	NP_006459.3|NP_065134.1|NP_006244.2|	25|16	41	20.5	587	RAGP1_HUMAN
CCDC6_MG132	NP_000969.1	RPL23	3|4	7	3.5	2	4|2	0	0	0	0	0	-7.38	1.17	0.47	NP_001116436.1|NP_001020241.1|NP_001093326.2|NP_001246.2|NP_068810.3|NP_055908.1|NP_055686.3|NP_001015.1|	2|2	4	2	140	J3KTJ3_HUMAN
CCDC6_MG132	NP_000958.1	RPL3	2|9	11	5.5	2	13|5	0	0	0	0	0	-32.57	0.61	0.61	NP_001020241.1|NP_006244.2|NP_055686.3|NP_002495.2|	2|3	5	2.5	403	G5E9G0_HUMAN
CCDC6_MG132	NP_001006.1	RPS11	3|10	13	6.5	2	18|6	0	0	0	0	0	-42.29	0.54	0.61	NP_001020241.1|NP_036286.2|NP_055686.3|NP_001015.1|NP_001129171.1|	3|6	9	4.5	158	RS11_HUMAN
CCDC6_MG132	NP_000997.1	RPS3A	2|5	7	3.5	2	18|12	0	0	0	0	0	-58.84	0.23	0.61	NP_001020241.1|NP_001093326.2|NP_055686.3|NP_002495.2|NP_001015.1|NP_001129171.1|NP_001258708.1|	2|2	4	2	264	D6R9B6_HUMAN
CCDC6_MG132	NP_001003.1	RPS8	7|3	10	5	2	5|6	0	0	0	0	0	-16.58	0.91	0.52	NP_056340.2|NP_037386.1|NP_001020241.1|NP_055040.2|NP_055686.3|NP_001015.1|NP_001129171.1|NP_002808.3|	4|2	6	3	208	RS8_HUMAN
CCDC6_MG132	NP_003698.1	RUVBL1	33|47	80	40	2	67|75	0	0	0	0	0	-215.31	0.56	0.61	NP_004332.2|NP_001034679.2|NP_037386.1|NP_001032900.1|NP_892113.4|NP_002145.3|NP_068810.3|NP_005331.1|NP_055908.1|NP_002077.1|NP_055686.3|NP_001129171.1|NP_001008709.1|	15|15	30	15	456	E7ETR0_HUMAN
CCDC6_MG132	NP_003464.1	STAM	6|14	20	10	2	6|3	0.45	0.89	0.45	0.89	0.45	-8.33	2.22	0.2	NP_005834.4|NP_004850.1|NP_001008709.1|	6|7	13	6.5	540	STAM1_HUMAN
CCDC6_MG132	NP_003960.1	UBE2M	4|7	11	5.5	2	3|4	0.01	0.03	0.01	0.03	0.01	-7.69	1.57	0.42		4|3	7	3.5	183	UBC12_HUMAN
CCDC6_MG132	NP_003363.1	VBP1	2|5	7	3.5	2	0|8	0	0	0	0	0	-11.67	0.88	0.49	NP_001036199.1|NP_002261.3|NP_055686.3|NP_000062.1|	2|3	5	2.5	197	PFD3_HUMAN
CCDC6_MG132	NP_003364.1	VCL	10|28	38	19	2	16|9	0	0	0	0	0	-30.64	1.52	0.5	NP_055681.1|NP_001008660.1|NP_001074324.1|NP_006817.1|NP_001074248.1|NP_003706.1|NP_001164185.1|NP_004850.1|NP_001129171.1|	6|14	20	10	1066	VINC_HUMAN
CCDC6_MG132	NP_003671.1	YARS1	3|5	8	4	2	1|0	0.88	0.98	0.88	0.98	0.88	1.23	8	0.02		2|3	5	2.5	528	A0A0C4DGZ5_HUMAN
CCDC6_MG132	NP_001010972.1	ZYX	20|9	29	14.5	2	2|18	0	0	0	0	0	-22.18	1.45	0.51	NP_003293.2|NP_066953.1|NP_001034679.2|NP_001074324.1|NP_006139.1|NP_001171545.1|NP_001171914.1|NP_001119809.1|NP_001164185.1|	10|4	14	7	572	ZYX_HUMAN
CCDC6_MG132	NP_115805.1	LZTS2	4|4	8	4	2	0|0	1	1	1	1	1	6.52	40	0	NP_056371.1|NP_002077.1|NP_055686.3|NP_060921.3|	4|4	8	4	669	LZTS2_HUMAN
CCDC6_MG132	NP_065779.1	ESYT2	2|4	6	3	2	4|1	0.01	0.02	0.01	0.02	0.01	-6.95	1.2	0.43		2|1	3	1.5	893	ESYT2_HUMAN
CCDC6_MG132	NP_031398.2	DDX42	26|15	41	20.5	2	53|55	0	0	0	0	0	-188.14	0.38	0.61		13|10	23	11.5	938	DDX42_HUMAN
CCDC6_MG132	NP_001379.1	DRG2	2|3	5	2.5	2	4|5	0	0	0	0	0	-14.61	0.56	0.61	NP_000017.1|	2|3	5	2.5	364	A8MZF9_HUMAN
CCDC6_MG132	NP_001542.1	IGBP1	5|9	14	7	2	6|6	0	0	0	0	0	-15.05	1.17	0.51	NP_055055.1|NP_066953.1|NP_777567.1|NP_001001132.1|NP_001034679.2|NP_001074324.1|NP_115949.3|NP_006699.2|NP_003464.1|NP_002558.1|NP_001123617.1|NP_036286.2|NP_056355.2|	5|5	10	5	339	IGBP1_HUMAN
CCDC6_MG132	NP_055144.3	EDC4	28|15	43	21.5	2	24|29	0	0	0	0	0	-75.34	0.81	0.59	NP_476510.1|NP_004850.1|NP_006538.2|	18|12	30	15	1401	EDC4_HUMAN
CCDC6_MG132	NP_002030.2	GAB1	5|5	10	5	2	3|4	0	0	0	0	0	-6.26	1.43	0.47	NP_004272.2|NP_001074324.1|NP_006144.1|NP_001004720.1|NP_892113.4|NP_002077.1|	3|4	7	3.5	694	B7Z3B9_HUMAN
CCDC6_MG132	NP_001025067.1	WDR45	7|8	15	7.5	2	4|3	0.06	0.1	0.06	0.1	0.06	-3.52	2.14	0.35	NP_055919.2|NP_001158889.1|	6|4	10	5	360	C9JYH8_HUMAN
CCDC6_MG132	NP_004175.2	WARS1	7|10	17	8.5	2	18|15	0	0	0	0	0	-52.09	0.52	0.61	NP_000017.1|	5|5	10	5	471	SYWC_HUMAN
CCDC6_MG132	NP_004327.1	BUB1	6|2	8	4	2	0|5	0.1	0.19	0.1	0.19	0.1	-6.52	1.6	0.33		5|2	7	3.5	1085	BUB1_HUMAN
CCDC6_MG132	NP_004716.1	BUB3	4|5	9	4.5	2	3|4	0	0	0	0	0	-7.69	1.29	0.48		3|4	7	3.5	328	BUB3_HUMAN
CCDC6_MG132	NP_004757.1	COPB2	3|0	3	1.5	2	0|3	0.08	0.15	0.08	0.15	0.08	-6.56	1	0.35		3|0	3	1.5	906	COPB2_HUMAN
CCDC6_MG132	NP_001008491.1	SEPTIN2	5|3	8	4	2	3|5	0	0	0	0	0	-10.89	1	0.5	NP_001019837.1|NP_001128246.1|	4|2	6	3	361	SEPT2_HUMAN
CCDC6_MG132	NP_004413.1	DVL2	17|19	36	18	2	32|8	0	0	0	0	0	-45.9	0.9	0.61	NP_000029.2|NP_829884.1|NP_689407.1|NP_919268.1|NP_001036816.1|NP_001123543.1|	9|6	15	7.5	736	DVL2_HUMAN
CCDC6_MG132	NP_004703.1	HGS	5|3	8	4	2	1|4	0.03	0.06	0.03	0.06	0.03	-5.41	1.6	0.39	NP_056281.1|NP_000029.2|NP_002267.2|NP_003464.1|NP_005834.4|NP_000692.2|NP_004850.1|NP_002077.1|NP_005863.1|NP_000062.1|	4|3	7	3.5	777	A0A7I2V2W5_HUMAN
CCDC6_MG132	NP_004896.1	PRDX6	3|11	14	7	2	14|5	0	0	0	0	0	-32.08	0.74	0.55	NP_006699.2|NP_005331.1|	2|5	7	3.5	224	PRDX6_HUMAN
CCDC6_MG132	NP_004721.1	ETF1	6|15	21	10.5	2	13|7	0	0	0	0	0	-28.15	1.05	0.54		4|8	12	6	437	B7Z7P8_HUMAN
CCDC6_MG132	NP_004773.1	SNAP29	13|17	30	15	2	17|10	0	0	0	0	0	-29.7	1.11	0.56	NP_006333.1|NP_068579.3|NP_036222.3|NP_078829.1|NP_001231595.1|	9|7	16	8	258	SNP29_HUMAN
CCDC6_MG132	NP_004699.1	PDCD5	2|9	11	5.5	2	11|5	0	0	0	0	0	-28.59	0.69	0.54		2|4	6	3	125	PDCD5_HUMAN
CCDC6_MG132	NP_060458.3	SCYL2	8|15	23	11.5	2	4|4	0.51	0.99	0.51	0.99	0.51	-3.87	2.88	0.07	NP_004850.1|NP_004790.2|	6|7	13	6.5	929	A0A0U1RQQ9_HUMAN
CCDC6_MG132	NP_998784.1	ATP6V1H	9|7	16	8	2	0|6	0.27	0.4	0.27	0.4	0.27	-1.84	2.67	0.25	NP_060414.3|	5|4	9	4.5	465	G3V126_HUMAN
CCDC6_MG132	NP_005057.1	SFPQ	3|7	10	5	2	37|34	0	0	0	0	0	-145.06	0.14	0.61	NP_068810.3|NP_001191187.1|NP_055686.3|NP_001129171.1|NP_001008709.1|NP_004547.2|	3|2	5	2.5	707	SFPQ_HUMAN
CCDC6_MG132	NP_001032411.1	USP14	5|11	16	8	2	18|7	0	0	0	0	0	-39.66	0.64	0.61	NP_001073888.2|NP_002808.3|NP_001258708.1|	4|7	11	5.5	459	UBP14_HUMAN
CCDC6_MG132	NP_001001563.1	TIMM50	2|3	5	2.5	2	6|4	0	0	0	0	0	-16.56	0.5	0.61	NP_001093326.2|NP_001243125.1|NP_892113.4|NP_068810.3|NP_055908.1|NP_055686.3|NP_001129171.1|NP_004547.2|	2|2	4	2	456	TIM50_HUMAN
CCDC6_MG132	NP_006576.2	CCT8	263|256	519	259.5	2	212|305	0	0	0	0	0	-539.6	1	0.61	NP_001035541.1|NP_005179.2|NP_037386.1|NP_000692.2|NP_001246.2|NP_068810.3|NP_002077.1|NP_055686.3|NP_001129171.1|	41|31	72	36	548	TCPQ_HUMAN
CCDC6_MG132	NP_005198.1	CRKL	51|64	115	57.5	2	49|38	0	0	0	0	0	-80.59	1.32	0.6	NP_001074324.1|NP_005179.2|NP_892113.4|NP_858058.1|NP_001164185.1|NP_002077.1|NP_001171587.1|NP_722560.1|	17|17	34	17	303	CRKL_HUMAN
CCDC6_MG132	NP_003746.2	EIF3G	8|5	13	6.5	2	11|11	0	0	0	0	0	-34.25	0.59	0.61	NP_006442.2|NP_055686.3|NP_006351.2|NP_001129171.1|NP_037366.1|	6|3	9	4.5	320	EIF3G_HUMAN
CCDC6_MG132	NP_063937.2	GSK3A	9|8	17	8.5	2	0|0	1	1	1	1	1	13.02	85	0	NP_001615.1|NP_653319.1|	7|6	13	6.5	483	GSK3A_HUMAN
CCDC6_MG132	NP_001408.2	EIF4B	45|27	72	36	2	28|30	0	0	0	0	0	-64.23	1.24	0.58	NP_065134.1|NP_006139.1|NP_006817.1|NP_055686.3|NP_001129171.1|	14|13	27	13.5	611	E7EX17_HUMAN
CCDC6_MG132	NP_005769.1	RBM5	3|0	3	1.5	2	0|5	0	0.01	0	0.01	0	-10.49	0.6	0.45		2|0	2	1	815	RBM5_HUMAN
CCDC6_MG132	NP_001020241.1	RPS14	6|1	7	3.5	2	2|2	0.26	0.52	0.26	0.52	0.26	-6.74	1.75	0.25	NP_001093326.2|NP_068810.3|NP_055686.3|	2|1	3	1.5	151	RS14_HUMAN
CCDC6_MG132	NP_005753.1	TRIM28	13|11	24	12	2	52|67	0	0	0	0	0	-222.79	0.2	0.61	NP_006817.1|NP_001116436.1|NP_001093326.2|NP_001243125.1|NP_006512.2|NP_001191187.1|NP_001129171.1|NP_001008709.1|	9|7	16	8	835	TIF1B_HUMAN
CCDC6_MG132	NP_001002243.1	AFTPH	3|0	3	1.5	2	0|5	0	0.01	0	0.01	0	-10.49	0.6	0.45	NP_036580.2|	3|0	3	1.5	908	AFTIN_HUMAN
CCDC6_MG132	NP_001272.2	TBCB	3|7	10	5	2	10|7	0	0	0	0	0	-28.56	0.59	0.61	NP_009215.1|NP_001008709.1|	2|4	6	3	244	TBCB_HUMAN
CCDC6_MG132	NP_003081.2	SNRPA1	6|7	13	6.5	2	39|24	0	0	0	0	0	-117.16	0.21	0.61	NP_001188493.1|NP_064628.1|	5|4	9	4.5	255	H0YKK0_HUMAN
CCDC6_MG132	NP_056450.2	GAPVD1	34|49	83	41.5	2	24|21	0	0	0	0	0	-31.56	1.84	0.52	NP_005179.2|NP_689407.1|NP_001191187.1|NP_001129171.1|	21|20	41	20.5	1487	B4DGD8_HUMAN
CCDC6_MG132	NP_003153.2	STRN	15|12	27	13.5	2	3|6	0.69	0.96	0.69	0.96	0.69	-0.35	3	0.04	NP_000029.2|NP_055040.2|	8|8	16	8	780	STRN_HUMAN
CCDC6_MG132	NP_006080.1	SCML2	11|6	17	8.5	2	41|91	0	0	0	0	0	-266.77	0.13	0.61		8|4	12	6	700	SCML2_HUMAN
CCDC6_MG132	NP_065921.2	SH3RF1	4|0	4	2	2	0|0	0.5	1	0.5	1	0.5	-1.6	20	0.1		2|0	2	1	888	SH3R1_HUMAN
CCDC6_MG132	NP_056075.1	SIN3B	11|1	12	6	2	5|15	0	0	0	0	0	-39.65	0.6	0.55		9|1	10	5	1162	M0QYC5_HUMAN
CCDC6_MG132	NP_001005335.1	HNRNPL	2|8	10	5	2	19|19	0	0	0	0	0	-76.24	0.26	0.61	NP_001073888.2|NP_001129171.1|NP_079422.1|	2|4	6	3	456	B4DVF8_HUMAN
CCDC6_MG132	NP_006316.1	RAN	5|18	23	11.5	2	19|8	0	0	0	0	0	-43.78	0.85	0.56	NP_065134.1|NP_001096137.1|NP_001164185.1|NP_001191187.1|NP_002261.3|NP_055686.3|	4|6	10	5	216	B4DV51_HUMAN
CCDC6_MG132	NP_006136.1	DNAJB1	3|1	4	2	2	5|19	0	0	0	0	0	-48.14	0.17	0.61	NP_056014.2|NP_002145.3|NP_055093.2|NP_000017.1|NP_055919.2|	3|1	4	2	340	DNJB1_HUMAN
CCDC6_MG132	NP_006181.1	ORC2	6|7	13	6.5	2	44|37	0	0	0	0	0	-156.55	0.16	0.61	NP_006153.2|NP_036329.3|NP_001230017.1|	5|2	7	3.5	577	ORC2_HUMAN
CCDC6_MG132	NP_006232.1	PPP1R2	3|2	5	2.5	2	5|6	0	0	0	0	0	-18.61	0.45	0.61	NP_063937.2|NP_055731.2|NP_001008709.1|	2|1	3	1.5	205	IPP2_HUMAN
CCDC6_MG132	NP_006247.1	PKN2	5|7	12	6	2	8|6	0	0	0	0	0	-18.71	0.86	0.61	NP_001035541.1|NP_006144.1|NP_001004720.1|NP_060921.3|	4|6	10	5	984	B1AL79_HUMAN
CCDC6_MG132	NP_006382.1	IPO7	2|11	13	6.5	2	15|10	0	0	0	0	0	-48.05	0.52	0.61	NP_065134.1|NP_001093326.2|NP_055093.2|NP_002261.3|NP_001129171.1|NP_006127.1|NP_653319.1|	2|4	6	3	1038	IPO7_HUMAN
CCDC6_MG132	NP_006333.1	TACC3	31|34	65	32.5	2	0|15	0.84	0.88	0.84	0.88	0.84	1.42	4.33	0.02	NP_065897.1|NP_055845.1|NP_940953.2|NP_115811.2|	19|15	34	17	838	TACC3_HUMAN
CCDC6_MG132	NP_006286.1	VARS1	4|1	5	2.5	2	8|6	0	0	0	0	0	-27.39	0.36	0.61	NP_006817.1|NP_001093326.2|NP_892113.4|NP_006512.2|NP_689621.2|NP_001129171.1|	4|1	5	2.5	1264	SYVC_HUMAN
CCDC6_MG132	NP_006827.1	GCN1	16|28	44	22	2	44|15	0	0	0	0	0	-83.95	0.75	0.61	NP_006817.1|NP_001093326.2|NP_068810.3|NP_001129171.1|	11|19	30	15	2671	GCN1_HUMAN
CCDC6_MG132	NP_055692.2	HELZ	3|0	3	1.5	2	0|0	0.5	0.99	0.5	0.99	0.5	-1.6	15	0.12	NP_004850.1|NP_002077.1|	3|0	3	1.5	1942	HELZ_HUMAN
CCDC6_MG132	NP_114414.2	EIF2A	2|6	8	4	2	9|11	0	0	0	0	0	-37.34	0.4	0.61	NP_001246.2|NP_037366.1|	2|3	5	2.5	585	F8WAE5_HUMAN
CCDC6_MG132	NP_006833.2	SF3B2	16|11	27	13.5	2	50|48	0	0	0	0	0	-177.97	0.28	0.61	NP_658983.3|NP_001074248.1|NP_078829.1|	13|8	21	10.5	895	SF3B2_HUMAN
CCDC6_MG132	NP_057427.3	CENPF	27|1	28	14	2	0|18	0.06	0.11	0.06	0.11	0.06	-34.67	1.56	0.36		22|1	23	11.5	3114	CENPF_HUMAN
CCDC6_MG132	NP_064581.2	XAB2	10|5	15	7.5	2	32|29	0	0	0	0	0	-116.43	0.25	0.61		9|3	12	6	855	SYF1_HUMAN
CCDC6_MG132	NP_005372.2	NCL	8|5	13	6.5	2	124|97	0	0	0	0	0	-468.87	0.06	0.61	NP_006817.1|NP_055423.1|NP_068810.3|NP_002077.1|NP_001191187.1|NP_055686.3|NP_002495.2|NP_001129171.1|	7|4	11	5.5	710	NUCL_HUMAN
CCDC6_MG132	NP_073568.2	NUCKS1	4|1	5	2.5	2	2|8	0	0	0	0	0	-18.35	0.5	0.61		2|1	3	1.5	243	NUCKS_HUMAN
CCDC6_MG132	NP_057371.2	HP1BP3	2|0	2	1	2	37|33	0	0	0	0	0	-155.94	0.03	0.61		2|0	2	1	553	HP1B3_HUMAN
CCDC6_MG132	NP_004438.3	EPS8	2|0	2	1	2	0|0	0.47	0.95	0.47	0.95	0.47	-1.6	10	0.15	NP_002077.1|NP_001171587.1|	2|0	2	1	822	EPS8_HUMAN
CCDC6_MG132	NP_001008697.1	TFIP11	14|7	21	10.5	2	32|33	0	0	0	0	0	-119.03	0.32	0.61	NP_003153.2|NP_001119809.1|	10|6	16	8	837	TFP11_HUMAN
CCDC6_MG132	NP_006591.1	NUDC	35|64	99	49.5	2	87|38	0	0	0	0	0	-175.88	0.79	0.61	NP_006244.2|	14|15	29	14.5	331	NUDC_HUMAN
CCDC6_MG132	NP_006546.1	YKT6	3|2	5	2.5	2	10|12	0	0	0	0	0	-41.6	0.23	0.61		3|2	5	2.5	198	A0A7I2V4L6_HUMAN
CCDC6_MG132	NP_006779.1	RALBP1	4|0	4	2	2	0|0	0.5	1	0.5	1	0.5	-1.6	20	0.1	NP_000928.1|NP_001123543.1|	2|0	2	1	655	RBP1_HUMAN
CCDC6_MG132	NP_006810.1	STIP1	5|2	7	3.5	2	4|2	0.01	0.01	0.01	0.01	0.01	-8.82	1.17	0.45	NP_006699.2|NP_001485.2|NP_002558.1|NP_001032900.1|NP_002145.3|NP_005331.1|	4|1	5	2.5	543	STIP1_HUMAN
CCDC6_MG132	NP_060139.2	ERCC6L	11|11	22	11	2	7|0	0.45	0.45	0.45	0.45	0.45	-0.21	3.14	0.2		10|7	17	8.5	1250	B5MDQ0_HUMAN
CCDC6_MG132	NP_008996.1	CDC37	4|3	7	3.5	2	5|4	0	0	0	0	0	-12.78	0.78	0.61	NP_001157632.1|NP_006817.1|NP_037386.1|NP_006244.2|NP_001093326.2|NP_001243125.1|NP_066022.2|NP_001230017.1|	3|2	5	2.5	378	CDC37_HUMAN
CCDC6_MG132	NP_008937.1	NUDT21	4|1	5	2.5	2	15|12	0	0	0	0	0	-55.67	0.19	0.61	NP_056371.1|	3|1	4	2	227	CPSF5_HUMAN
CCDC6_MG132	NP_001202.4	BUB1B	63|74	137	68.5	2	11|30	0.23	0.44	0.23	0.44	0.23	-4.79	3.34	0.27	NP_004652.2|NP_056036.1|NP_000029.2|NP_115949.3|NP_001025177.1|NP_001118.3|NP_001246.2|NP_001096137.1|NP_001258708.1|	34|29	63	31.5	1050	BUB1B_HUMAN
CCDC6_MG132	NP_009202.1	STK38	4|5	9	4.5	2	10|7	0	0	0	0	0	-26.38	0.53	0.61	NP_001129171.1|	2|3	5	2.5	465	STK38_HUMAN
CCDC6_MG132	NP_009121.1	SEC23IP	12|7	19	9.5	2	6|15	0	0	0	0	0	-27.91	0.9	0.55	NP_002145.3|NP_001036816.1|	9|5	14	7	1000	S23IP_HUMAN
CCDC6_MG132	NP_009057.1	VCP	8|3	11	5.5	2	0|11	0	0	0	0	0	-15.56	1	0.5	NP_036329.3|NP_055040.2|NP_001165906.1|NP_004714.2|NP_006512.2|NP_002077.1|NP_075060.1|NP_001129171.1|NP_001135745.1|NP_004547.2|	5|3	8	4	806	TERA_HUMAN
CCDC6_MG132	NP_001007215.1	CACYBP	6|9	15	7.5	2	4|5	0.01	0.01	0.01	0.01	0.01	-8.33	1.67	0.44	NP_001229827.1|NP_115518.3|NP_006244.2|NP_001032900.1|NP_006512.2|	5|6	11	5.5	185	CYBP_HUMAN
CCDC6_MG132	NP_001010872.1	FAM83B	3|4	7	3.5	2	0|0	1	1	1	1	1	4.78	35	0	NP_689407.1|NP_004850.1|	3|3	6	3	1011	FA83B_HUMAN
CCDC6_MG132	NP_004437.2	EPRS1	5|0	5	2.5	2	0|11	0	0	0	0	0	-23.12	0.45	0.61	NP_004726.2|NP_006538.2|NP_068810.3|NP_006512.2|NP_115729.1|NP_001129171.1|NP_001826.3|NP_004547.2|	5|0	5	2.5	1512	SYEP_HUMAN
CCDC6_MG132	NP_001112.2	ADD3	4|10	14	7	2	17|10	0	0	0	0	0	-46.62	0.52	0.61	NP_006127.1|	4|6	10	5	674	ADDG_HUMAN
CCDC6_MG132	NP_001615.1	CRYBG1	2|0	2	1	2	0|0	0.47	0.95	0.47	0.95	0.47	-1.6	10	0.15		2|0	2	1	1723	A0A0J9YWL0_HUMAN
CCDC6_MG132	NP_115553.2	PHAX	3|6	9	4.5	2	13|11	0	0	0	0	0	-43.08	0.38	0.61		3|3	6	3	394	PHAX_HUMAN
CCDC6_MG132	NP_061903.2	DHX29	8|11	19	9.5	2	19|17	0	0	0	0	0	-55.95	0.53	0.61	NP_001230017.1|	6|6	12	6	1369	DHX29_HUMAN
CCDC6_MG132	NP_005073.2	TRIM25	3|7	10	5	2	16|10	0	0	0	0	0	-47.25	0.38	0.61	NP_000029.2|NP_001008660.1|	2|4	6	3	630	TRI25_HUMAN
CCDC6_MG132	NP_036243.1	AHSA1	7|7	14	7	2	10|10	0	0	0	0	0	-26.55	0.7	0.61	NP_001020241.1|NP_000692.2|NP_001826.3|	4|3	7	3.5	338	G3V438_HUMAN
CCDC6_MG132	NP_036377.1	SNW1	10|4	14	7	2	7|16	0	0	0	0	0	-38.03	0.61	0.61	NP_055040.2|NP_004714.2|NP_005863.1|NP_065910.3|NP_001008709.1|NP_002808.3|	9|3	12	6	536	G3V3A4_HUMAN
CCDC6_MG132	NP_037386.1	TBK1	6|3	9	4.5	2	2|0	0.63	0.86	0.63	0.86	0.63	-0.39	4.5	0.05	NP_056014.2|NP_006078.2|NP_001093326.2|NP_055800.2|NP_071906.1|NP_036286.2|NP_068810.3|NP_919268.1|	5|1	6	3	729	TBK1_HUMAN
CCDC6_MG132	NP_001020764.1	ARFIP1	4|0	4	2	2	2|0	0.31	0.61	0.31	0.61	0.31	-4.4	2	0.24	NP_001123617.1|	4|0	4	2	341	ARFP1_HUMAN
CCDC6_MG132	NP_006176.2	NUMA1	7|0	7	3.5	2	15|61	0	0	0	0	0	-167.84	0.09	0.61	NP_056355.2|NP_003738.2|NP_001129171.1|	5|0	5	2.5	2115	NUMA1_HUMAN
CCDC6_MG132	NP_060414.3	USP47	5|2	7	3.5	2	2|0	0.47	0.75	0.47	0.75	0.47	-1.51	3.5	0.2		4|2	6	3	1287	UBP47_HUMAN
CCDC6_MG132	NP_006452.3	SPAG5	19|4	23	11.5	2	0|8	0.43	0.86	0.43	0.86	0.43	-8.52	2.88	0.2	NP_001135745.1|NP_653319.1|	15|4	19	9.5	1193	SPAG5_HUMAN
CCDC6_MG132	NP_653091.2	KNL1	13|3	16	8	2	5|11	0	0	0	0	0	-26.19	1	0.52	NP_001246.2|NP_001008709.1|	10|2	12	6	2316	KNL1_HUMAN
CCDC6_MG132	NP_055238.1	AFF4	4|0	4	2	2	0|19	0	0	0	0	0	-40.54	0.21	0.61		3|0	3	1.5	1163	AFF4_HUMAN
CCDC6_MG132	NP_055140.1	CORO1C	6|4	10	5	2	4|8	0	0	0	0	0	-16.62	0.83	0.61	NP_055686.3|NP_006127.1|	3|4	7	3.5	474	B4E3S0_HUMAN
CCDC6_MG132	NP_055055.1	LIMD1	17|3	20	10	2	0|4	0.51	0.97	0.51	0.97	0.51	-3.22	5	0.07	NP_055040.2|	10|3	13	6.5	676	LIMD1_HUMAN
CCDC6_MG132	NP_055398.1	LMCD1	5|0	5	2.5	2	1|6	0	0	0	0	0	-14.92	0.71	0.47		4|0	4	2	365	B4DEY6_HUMAN
CCDC6_MG132	NP_055706.1	PDAP1	10|10	20	10	2	23|19	0	0	0	0	0	-63.72	0.48	0.61		5|6	11	5.5	181	HAP28_HUMAN
CCDC6_MG132	NP_054903.1	CNIH4	2|1	3	1.5	2	2|2	0	0	0	0	0	-6.74	0.75	0.61		2|1	3	1.5	139	A6NLH6_HUMAN
CCDC6_MG132	NP_055690.1	KIF14	7|6	13	6.5	2	2|5	0.02	0.03	0.02	0.03	0.02	-4.87	1.86	0.42	NP_055800.2|NP_060921.3|NP_653319.1|	4|5	9	4.5	1648	KIF14_HUMAN
CCDC6_MG132	NP_055523.1	KNTC1	4|2	6	3	2	0|3	0.19	0.33	0.19	0.33	0.19	-3.03	2	0.28		3|1	4	2	2209	KNTC1_HUMAN
CCDC6_MG132	NP_056371.1	SIPA1L1	4|0	4	2	2	0|0	0.5	1	0.5	1	0.5	-1.6	20	0.1		2|0	2	1	1804	SI1L1_HUMAN
CCDC6_MG132	NP_055546.1	LZTS3	2|0	2	1	2	0|0	0.47	0.95	0.47	0.95	0.47	-1.6	10	0.15		2|0	2	1	673	LZTS3_HUMAN
CCDC6_MG132	NP_006819.2	ASCC3	12|8	20	10	2	17|3	0	0	0	0	0	-23.85	1	0.55	NP_068810.3|	11|8	19	9.5	2202	ASCC3_HUMAN
CCDC6_MG132	NP_057291.1	CPSF3	20|27	47	23.5	2	23|15	0	0	0	0	0	-38.96	1.24	0.57	NP_000928.1|	14|12	26	13	684	G5E9W3_HUMAN
CCDC6_MG132	NP_057332.1	AKAP11	4|1	5	2.5	2	0|5	0.01	0.03	0.01	0.03	0.01	-8.17	1	0.42	NP_001008709.1|	3|1	4	2	1901	AKA11_HUMAN
CCDC6_MG132	NP_057308.1	SNX9	9|14	23	11.5	2	5|2	0.63	0.99	0.63	0.99	0.63	-1	3.29	0.05	NP_001153778.1|NP_004850.1|	7|7	14	7	595	SNX9_HUMAN
CCDC6_MG132	NP_055205.2	SND1	27|29	56	28	2	17|21	0	0	0	0	0	-29.19	1.47	0.57	NP_001252541.1|NP_006244.2|NP_000928.1|NP_064628.1|NP_006512.2|	20|16	36	18	910	SND1_HUMAN
CCDC6_MG132	NP_061872.2	CCSER2	9|1	10	5	2	0|2	0.49	0.98	0.49	0.98	0.49	-2.99	5	0.14		6|1	7	3.5	834	CCSE2_HUMAN
CCDC6_MG132	NP_006022.3	PCNT	9|0	9	4.5	2	0|1	0.5	1	0.5	1	0.5	-3.04	9	0.09	NP_060921.3|NP_001129171.1|	7|0	7	3.5	3336	PCNT_HUMAN
CCDC6_MG132	NP_659400.2	FAM91A1	7|5	12	6	2	3|6	0	0	0	0	0	-9.77	1.33	0.48		6|4	10	5	838	E7ER68_HUMAN
CCDC6_MG132	NP_056988.3	EIF5B	9|4	13	6.5	2	21|17	0	0	0	0	0	-70.01	0.34	0.61	NP_001191187.1|NP_001129171.1|	8|3	11	5.5	1220	IF2P_HUMAN
CCDC6_MG132	NP_067072.3	SNX6	2|6	8	4	2	3|1	0.26	0.52	0.26	0.52	0.26	-5.31	2	0.25	NP_000692.2|NP_002574.2|	2|4	6	3	290	A0A0A0MRI2_HUMAN
CCDC6_MG132	NP_005379.3	PDCL	6|12	18	9	2	8|7	0	0	0	0	0	-18.96	1.2	0.52		3|7	10	5	301	PHLP_HUMAN
CCDC6_MG132	NP_001026873.2	ELP6	8|10	18	9	2	5|5	0.01	0.01	0.01	0.01	0.01	-7.27	1.8	0.45	NP_003631.2|NP_001096137.1|	7|5	12	6	266	C9IYN7_HUMAN
CCDC6_MG132	NP_060386.1	PIH1D1	3|6	9	4.5	2	6|6	0	0	0	0	0	-18.49	0.75	0.61	NP_001130034.1|NP_000928.1|NP_079089.2|NP_001008709.1|	3|5	8	4	290	PIHD1_HUMAN
CCDC6_MG132	NP_064709.2	CIAPIN1	6|11	17	8.5	2	15|4	0	0	0	0	0	-25.65	0.89	0.55	NP_001093326.2|	4|5	9	4.5	312	H3BT65_HUMAN
CCDC6_MG132	NP_001034796.1	ENTR1	5|7	12	6	2	2|0	0.84	0.92	0.84	0.92	0.84	1.11	6	0.02	NP_001078923.1|NP_056014.2|NP_055800.2|NP_689407.1|NP_919268.1|NP_060921.3|	4|3	7	3.5	435	ENTR1_HUMAN
CCDC6_MG132	NP_001034966.1	STRN4	16|12	28	14	2	7|5	0.24	0.47	0.24	0.47	0.24	-5.26	2.33	0.26	NP_001077362.1|NP_003153.2|NP_000029.2|NP_055040.2|NP_002808.3|	8|5	13	6.5	760	STRN4_HUMAN
CCDC6_MG132	NP_003293.2	TRIP6	7|7	14	7	2	0|2	0.92	0.92	0.92	0.92	0.92	2.45	7	0.01	NP_055055.1|NP_001074324.1|NP_001091.1|NP_001004720.1|NP_001020241.1|NP_001032900.1|NP_001164185.1|NP_004312.2|NP_722560.1|NP_001036816.1|NP_004230.2|	5|4	9	4.5	476	TRIP6_HUMAN
CCDC6_MG132	NP_006436.3	PRPF8	23|22	45	22.5	2	15|27	0	0	0	0	0	-42.75	1.07	0.58	NP_001034679.2|NP_001188493.1|NP_001020241.1|NP_006244.2|NP_005863.1|NP_001230017.1|	19|15	34	17	2335	PRP8_HUMAN
CCDC6_MG132	NP_061913.3	ELP4	15|17	32	16	2	8|11	0	0	0	0	0	-13.08	1.68	0.52		10|7	17	8.5	424	G5E9D4_HUMAN
CCDC6_MG132	NP_004990.3	MYO6	19|23	42	21	2	18|14	0	0	0	0	0	-30.03	1.31	0.56	NP_005246.2|NP_000029.2|NP_001008660.1|NP_001025177.1|NP_001093326.2|NP_061828.1|NP_000928.1|NP_004850.1|NP_055686.3|NP_055731.2|NP_006127.1|	13|12	25	12.5	1285	A0A0A0MRM8_HUMAN
CCDC6_MG132	NP_055870.2	SWAP70	6|9	15	7.5	2	7|8	0	0	0	0	0	-18.96	1	0.54		5|5	10	5	585	E7EMB1_HUMAN
CCDC6_MG132	NP_061161.2	FAM114A2	5|3	8	4	2	4|9	0	0	0	0	0	-20.29	0.62	0.61		5|2	7	3.5	505	E7ESJ7_HUMAN
CCDC6_MG132	NP_003565.4	VAPA	4|0	4	2	2	0|10	0	0	0	0	0	-20.85	0.4	0.61	NP_001165906.1|NP_037366.1|NP_001073141.1|	2|0	2	1	294	VAPA_HUMAN
CCDC6_MG132	NP_001035541.1	RUFY1	11|11	22	11	2	4|3	0.82	0.82	0.82	0.82	0.82	1.54	3.14	0.02	NP_476510.1|	7|6	13	6.5	600	RUFY1_HUMAN
CCDC6_MG132	NP_004738.3	DLG5	10|4	14	7	2	0|4	0.47	0.82	0.47	0.82	0.47	-2.02	3.5	0.19	NP_005013.1|NP_055800.2|NP_919268.1|	10|3	13	6.5	1919	DLG5_HUMAN
CCDC6_MG132	NP_005325.2	HCFC1	14|8	22	11	2	42|52	0	0	0	0	0	-178.41	0.23	0.61	NP_858058.1|NP_002145.3|NP_963853.1|NP_001008709.1|NP_056147.2|	10|5	15	7.5	2035	A6NEM2_HUMAN
CCDC6_MG132	NP_064627.1	KIF15	3|0	3	1.5	2	0|0	0.5	0.99	0.5	0.99	0.5	-1.6	15	0.12		3|0	3	1.5	1388	C9JKA9_HUMAN
CCDC6_MG132	NP_064628.1	TOMM22	2|2	4	2	2	0|0	0.95	0.95	0.95	0.95	0.95	2.93	20	0.01	NP_055040.2|NP_004850.1|	2|1	3	1.5	142	TOM22_HUMAN
CCDC6_MG132	NP_009191.1	LYPLA2	19|10	29	14.5	2	14|20	0	0	0	0	0	-47.99	0.85	0.58		6|3	9	4.5	231	LYPA2_HUMAN
CCDC6_MG132	NP_065090.1	PCNP	6|3	9	4.5	2	19|13	0	0	0	0	0	-60.13	0.28	0.61	NP_001074248.1|	4|3	7	3.5	178	A0A0B4J1Z9_HUMAN
CCDC6_MG132	NP_037392.1	SAP30BP	8|14	22	11	2	22|29	0	0	0	0	0	-86.77	0.43	0.61	NP_003478.1|	5|5	10	5	308	J3KRU5_HUMAN
CCDC6_MG132	BGAL_ECOLI	lacZ	227|226	453	226.5	2	64|83	0.97	0.98	0.97	0.98	0.97	3.31	3.08	0		43|39	82	41	1024	BGAL_ECOLI
CCDC6_MG132	P00761	P00761	176|70	246	123	2	44|116	0	0	0	0	0	-180.48	1.54	0.6		9|4	13	6.5	231	TRYP_PIG
CCDC6_MG132	P07477	PRSS1	26|0	26	13	2	0|15	0.24	0.48	0.24	0.48	0.24	-31.79	1.73	0.26	NP_002077.1|	2|0	2	1	247	TRY1_HUMAN
CCDC6_MG132	P60712	ACTB	15|0	15	7.5	2	0|9	0.25	0.51	0.25	0.51	0.25	-18.84	1.67	0.26		8|0	8	4	375	ACTB_BOVIN
CCDC6_MG132	NP_001185730.1	EIF4G3	47|59	106	53	2	60|43	0	0	0	0	0	-114.23	1.03	0.6		22|19	41	20.5	1621	A0A0A0MSA7_HUMAN
CCDC6_MG132	NP_002408.3	MKI67	51|24	75	37.5	2	239|366	0	0	0	0	0	#NAME?	0.12	0.61	NP_064627.1|NP_001171587.1|NP_001008709.1|	40|17	57	28.5	3256	KI67_HUMAN
CCDC6_MG132	NP_066298.1	H3C7	11|0	11	5.5	2	0|7	0.22	0.45	0.22	0.45	0.22	-14.61	1.57	0.27		3|0	3	1.5	136	H31_HUMAN
CCDC6_MG132	NP_066390.1	H2AC8	3|0	3	1.5	2	0|0	0.5	0.99	0.5	0.99	0.5	-1.6	15	0.12	NP_002495.2|	2|0	2	1	130	H2A1B_HUMAN
CCDC6_MG132	NP_066407.1	H2BC5	4|0	4	2	2	0|22	0	0	0	0	0	-47.07	0.18	0.61		3|0	3	1.5	126	H2B1D_HUMAN
CCDC6_MG132	NP_002511.1	NPM1	12|10	22	11	2	69|118	0	0	0	0	0	-373.2	0.12	0.61	NP_006817.1|NP_001020241.1|NP_065897.1|NP_005392.2|NP_055800.2|NP_002145.3|NP_055040.2|NP_004850.1|NP_006538.2|NP_068810.3|NP_055908.1|NP_002077.1|NP_055686.3|NP_006351.2|NP_001015.1|NP_001129171.1|	4|3	7	3.5	294	NPM_HUMAN
CCDC6_MG132	NP_001245303.1	EPS15L1	42|60	102	51	2	52|36	0	0	0	0	0	-94.9	1.16	0.6	NP_002077.1|NP_001123543.1|	26|27	53	26.5	910	EP15R_HUMAN
CCDC6_MG132	NP_036265.3	COPG2	117|123	240	120	2	233|274	0	0	0	0	0	#NAME?	0.47	0.61		34|29	63	31.5	871	COPG2_HUMAN
CCDC6_MG132	NP_055627.2	CEP170	66|86	152	76	2	75|57	0	0	0	0	0	-137.7	1.15	0.6	NP_065897.1|NP_055799.2|NP_872339.2|NP_001106197.1|NP_892113.4|NP_006452.3|NP_036286.2|NP_004714.2|NP_919268.1|NP_002077.1|NP_055686.3|NP_060921.3|NP_003738.2|NP_001017408.1|NP_001129171.1|NP_001008709.1|NP_001138749.1|	39|44	83	41.5	1584	CE170_HUMAN
CCDC6_MG132	NP_008878.3	SRP72	2|3	5	2.5	2	18|8	0	0	0	0	0	-49.62	0.19	0.61	NP_056355.2|NP_653319.1|	2|2	4	2	671	SRP72_HUMAN
CCDC6_MG132	NP_001035982.1	DIAPH3	10|5	15	7.5	2	0|2	0.87	0.99	0.87	0.99	0.87	1.11	7.5	0.02	NP_004692.1|NP_653319.1|	9|3	12	6	1193	DIAP3_HUMAN
CCDC6_MG132	NP_001135906.1	OGA	12|8	20	10	2	7|8	0	0	0	0	0	-15.99	1.33	0.52	NP_001139628.1|NP_858058.1|NP_006452.3|NP_001036816.1|NP_056147.2|	9|5	14	7	863	OGA_HUMAN
CCDC6_MG132	NP_001164108.1	SRGAP2	4|5	9	4.5	2	0|3	0.43	0.52	0.43	0.52	0.43	-0.7	3	0.21	NP_005210.3|NP_055040.2|NP_001129171.1|	3|4	7	3.5	1070	A0A075B7B5_HUMAN
CCDC6_MG132	NP_001036199.1	SEC24B	6|0	6	3	2	0|3	0.34	0.67	0.34	0.67	0.34	-6.56	2	0.23	NP_004850.1|NP_060921.3|NP_000062.1|	4|0	4	2	1233	SC24B_HUMAN
CCDC6_MG132	NP_001037770.1	SMAP1	2|9	11	5.5	2	0|4	0.39	0.78	0.39	0.78	0.39	-4.72	2.75	0.22		2|5	7	3.5	467	A0A087X1X9_HUMAN
CCDC6_MG132	NP_073570.1	SMAP2	3|3	6	3	2	0|2	0.4	0.4	0.4	0.4	0.4	-0.39	3	0.21	NP_001158889.1|	2|2	4	2	429	A0A087WV97_HUMAN
CCDC6_MG132	NP_005442.2	PDLIM7	2|2	4	2	2	1|1	0.14	0.14	0.14	0.14	0.14	-1.78	2	0.31	NP_001074248.1|NP_001130034.1|NP_001138940.2|NP_001123617.1|NP_004850.1|NP_055908.1|NP_001036816.1|NP_006127.1|	2|1	3	1.5	457	PDLI7_HUMAN
CCDC6_MG132	NP_004680.2	MTA1	5|0	5	2.5	2	19|25	0	0	0	0	0	-97.67	0.11	0.61		5|0	5	2.5	715	MTA1_HUMAN
CCDC6_MG132	NP_001104026.1	FLNA	1674|1194	2868	1434	2	830|925	0	0	0	0	0	#NAME?	1.63	0.61	NP_001123630.1|NP_001025177.1|NP_001093326.2|NP_001074248.1|NP_001130034.1|NP_004850.1|NP_004692.1|NP_055908.1|NP_002077.1|NP_055686.3|NP_001129171.1|NP_006127.1|NP_001008709.1|	138|106	244	122	2647	FLNA_HUMAN
CCDC6_MG132	NP_001157789.1	FLNB	267|400	667	333.5	2	171|135	0	0	0	0	0	-178.67	2.18	0.6	NP_006144.1|NP_001118.3|NP_002077.1|NP_006127.1|	41|38	79	39.5	2633	A0A0C4DGA1_HUMAN
CCDC6_MG132	NP_001106963.1	SEPTIN9	12|12	24	12	2	14|12	0	0	0	0	0	-29.57	0.92	0.61	NP_001093326.2|NP_001036816.1|	10|8	18	9	586	SEPT9_HUMAN
CCDC6_MG132	NP_036442.3	KIF4A	6|0	6	3	2	23|40	0	0	0	0	0	-139.6	0.1	0.61		6|0	6	3	1232	KIF4A_HUMAN
CCDC6_MG132	NP_001166299.1	YTHDF2	9|13	22	11	2	8|10	0	0	0	0	0	-19.83	1.22	0.53		7|5	12	6	529	YTHD2_HUMAN
CCDC6_MG132	NP_689971.4	YTHDF3	3|0	3	1.5	2	0|0	0.5	0.99	0.5	0.99	0.5	-1.6	15	0.12		3|0	3	1.5	585	A0A024R7W5_HUMAN
CCDC6_MG132	NP_060506.5	ATG2B	73|81	154	77	2	60|44	0	0	0	0	0	-80.31	1.48	0.6	NP_055919.2|	40|32	72	36	2078	ATG2B_HUMAN
CCDC6_MG132	NP_001646.2	ARCN1	19|14	33	16.5	2	13|12	0	0	0	0	0	-24.92	1.32	0.55	NP_115949.3|NP_005210.3|NP_055686.3|	12|7	19	9.5	511	B0YIW6_HUMAN
CCDC6_MG132	NP_071906.1	AZI2	4|0	4	2	2	0|0	0.5	1	0.5	1	0.5	-1.6	20	0.1		4|0	4	2	392	AZI2_HUMAN
CCDC6_MG132	NP_004915.2	ACTN4	19|12	31	15.5	2	0|12	0.17	0.35	0.17	0.34	0.17	-5.32	2.58	0.3	NP_001074248.1|NP_892113.4|NP_004733.2|NP_001036816.1|NP_001129171.1|NP_006127.1|	15|8	23	11.5	911	ACTN4_HUMAN
CCDC6_MG132	NP_002464.1	MYH9	209|171	380	190	2	157|153	0	0	0	0	0	-299.57	1.23	0.61	NP_005179.2|NP_005349.3|NP_006817.1|NP_001025177.1|NP_001093326.2|NP_001074248.1|NP_001171914.1|NP_115805.1|NP_892113.4|NP_001130034.1|NP_036222.3|NP_001138940.2|NP_001242941.1|NP_004850.1|NP_009215.1|NP_002077.1|NP_055686.3|NP_002574.2|NP_001036816.1|NP_001129171.1|NP_006127.1|NP_065910.3|NP_001008709.1|	90|73	163	81.5	1960	MYH9_HUMAN
CCDC6_MG132	NP_001242941.1	MYH10	20|0	20	10	2	0|0	0.5	1	0.5	1	0.5	-1.6	100	0.08	NP_068810.3|NP_055686.3|NP_001129171.1|NP_006127.1|	11|0	11	5.5	2007	MYH10_HUMAN
CCDC6_MG132	NP_055491.1	PUM1	3|0	3	1.5	2	0|1	0.39	0.77	0.39	0.77	0.39	-3.04	3	0.22		3|0	3	1.5	1186	PUM1_HUMAN
CCDC6_MG132	NP_001180215.1	SIRT2	8|13	21	10.5	2	0|0	1	1	1	1	1	13.02	105	0	NP_005179.2|NP_001246.2|NP_002006.2|NP_068810.3|NP_001165906.1|	7|5	12	6	234	A0A0A0MRF5_HUMAN
CCDC6_MG132	NP_112420.1	HNRNPA1	5|0	5	2.5	2	0|29	0	0	0	0	0	-62.59	0.17	0.61	NP_055040.2|P02533|NP_004850.1|NP_006538.2|NP_001191187.1|NP_002261.3|NP_055686.3|NP_005737.1|NP_065916.2|NP_056355.2|NP_001015.1|NP_056238.2|NP_001129171.1|	5|0	5	2.5	372	ROA1_HUMAN
CCDC6_MG132	NP_055287.4	R3HCC1L	8|4	12	6	2	3|4	0.05	0.1	0.05	0.1	0.05	-7.69	1.71	0.37		6|3	9	4.5	778	R3HCL_HUMAN
CCDC6_MG132	NP_001092090.1	PCBP2	32|24	56	28	2	13|33	0	0	0	0	0	-46.43	1.22	0.58		10|8	18	9	331	PCBP2_HUMAN
CCDC6_MG132	NP_006187.2	PCBP1	27|20	47	23.5	2	11|19	0	0	0	0	0	-25.05	1.57	0.54	NP_055686.3|NP_001129171.1|	10|8	18	9	356	PCBP1_HUMAN
CCDC6_MG132	NP_116189.1	C1orf198	19|22	41	20.5	2	4|9	0.69	0.91	0.69	0.91	0.69	-0.1	3.15	0.04		8|9	17	8.5	327	CA198_HUMAN
CCDC6_MG132	NP_001139019.1	RBM17	3|3	6	3	2	8|16	0	0	0	0	0	-42.7	0.25	0.61	NP_001074248.1|	3|2	5	2.5	401	Q5W010_HUMAN
CCDC6_MG132	NP_001034679.2	USP9X	41|25	66	33	2	0|0	1	1	1	1	1	38.47	330	0	NP_001096137.1|NP_892113.4|NP_001123617.1|NP_689407.1|NP_002495.2|	27|14	41	20.5	2570	USP9X_HUMAN
CCDC6_MG132	NP_001078927.1	CTNND1	12|7	19	9.5	2	3|6	0.21	0.41	0.21	0.41	0.21	-6.93	2.11	0.27	NP_689407.1|	6|3	9	4.5	968	CTND1_HUMAN
CCDC6_MG132	NP_001186211.2	LRBA	26|26	52	26	2	19|11	0	0	0	0	0	-17.65	1.73	0.54	NP_064627.1|	17|17	34	17	2851	LRBA_HUMAN
CCDC6_MG132	NP_055726.3	AAK1	16|9	25	12.5	2	3|4	0.64	1	0.64	1	0.64	-0.93	3.57	0.05	NP_001025177.1|NP_004850.1|	11|7	18	9	961	AAK1_HUMAN
CCDC6_MG132	NP_001896.2	CTPS1	36|45	81	40.5	2	47|46	0	0	0	0	0	-113.91	0.87	0.61	NP_006817.1|NP_001129171.1|	17|15	32	16	591	B4E1E0_HUMAN
CCDC6_MG132	NP_055903.2	TNRC6B	30|19	49	24.5	2	3|10	0.59	0.97	0.59	0.97	0.59	-1.32	3.77	0.06	NP_055800.2|NP_036286.2|NP_004850.1|NP_919268.1|NP_060921.3|	23|14	37	18.5	1723	TNR6B_HUMAN
CCDC6_MG132	NP_060674.3	CKAP2	12|5	17	8.5	2	4|21	0	0	0	0	0	-39.23	0.68	0.61	NP_060921.3|NP_653319.1|	8|3	11	5.5	682	CKAP2_HUMAN
CCDC6_MG132	NP_055998.1	MAST4	4|0	4	2	2	4|0	0.06	0.12	0.06	0.12	0.06	-8.24	1	0.36		3|0	3	1.5	2434	E7EX28_HUMAN
CCDC6_MG132	NP_003165.2	SVIL	14|6	20	10	2	0|9	0.19	0.39	0.19	0.39	0.19	-7.33	2.22	0.28	NP_003293.2|NP_001074248.1|NP_004850.1|NP_001191187.1|NP_055686.3|NP_006127.1|	12|4	16	8	1788	A0A6I8PIX7_HUMAN
CCDC6_MG132	NP_006258.3	RANBP2	122|148	270	135	2	141|87	0	0	0	0	0	-225.03	1.18	0.61	NP_001020241.1|NP_001003800.1|NP_004850.1|	67|58	125	62.5	3224	RBP2_HUMAN
CCDC6_MG132	NP_001157935.1	RGPD8	35|0	35	17.5	2	0|0	0.5	1	0.5	1	0.5	-1.6	175	0.07		20|0	20	10	1765	F8W705_HUMAN
CCDC6_MG132	NP_001092692.1	IFT74	5|15	20	10	2	0|1	0.99	1	0.99	1	0.99	4.06	20	0		4|9	13	6.5	600	IFT74_HUMAN
CCDC6_MG132	NP_653210.2	CCDC43	3|11	14	7	2	12|4	0	0	0	0	0	-25.91	0.88	0.53	NP_055040.2|NP_001017408.1|	3|5	8	4	224	Q86WV7_HUMAN
CCDC6_MG132	NP_004333.1	CALD1	23|32	55	27.5	2	26|24	0	0	0	0	0	-55.94	1.1	0.59	NP_892113.4|NP_055686.3|	13|14	27	13.5	538	CALD1_HUMAN
CCDC6_MG132	NP_061120.3	MARK1	5|0	5	2.5	2	0|2	0.38	0.75	0.38	0.75	0.38	-4.4	2.5	0.23	NP_001129171.1|	2|0	2	1	795	A0A087X0I6_HUMAN
CCDC6_MG132	NP_001093131.1	EIF3CL	13|0	13	6.5	2	0|21	0	0	0	0	0	-44.93	0.62	0.55	NP_006351.2|NP_037366.1|	11|0	11	5.5	914	EIFCL_HUMAN
CCDC6_MG132	NP_001240308.1	RPL15	4|10	14	7	2	10|6	0	0	0	0	0	-24.38	0.88	0.54	NP_006817.1|NP_001020241.1|NP_055686.3|NP_001015.1|NP_001129171.1|	4|4	8	4	204	RL15_HUMAN
CCDC6_MG132	NP_001143.2	SLC25A5	22|33	55	27.5	2	35|25	0	0	0	0	0	-75.78	0.92	0.59	NP_001004720.1|NP_001093326.2|NP_068810.3|NP_002077.1|NP_001015.1|	11|10	21	10.5	298	ADT2_HUMAN
CCDC6_MG132	NP_001627.2	SLC25A6	16|34	50	25	2	33|19	0	0	0	0	0	-70.9	0.96	0.59	NP_001025177.1|NP_001093326.2|NP_115805.1|NP_068810.3|NP_002077.1|	9|10	19	9.5	298	ADT3_HUMAN
CCDC6_MG132	NP_001094058.1	RC3H2	2|2	4	2	2	0|1	0.47	0.47	0.47	0.47	0.47	-0.11	4	0.18		2|2	4	2	1191	RC3H2_HUMAN
CCDC6_MG132	NP_001096616.1	GIGYF2	59|61	120	60	2	37|34	0	0	0	0	0	-41.81	1.69	0.58	NP_055903.2|NP_036286.2|NP_001129171.1|	24|22	46	23	1299	GGYF2_HUMAN
CCDC6_MG132	NP_005069.2	TLE3	2|0	2	1	2	1|2	0.01	0.03	0.01	0.03	0.01	-6.84	0.67	0.42		2|0	2	1	772	H0YL70_HUMAN
CCDC6_MG132	NP_001099001.1	FAM135A	4|7	11	5.5	2	0|0	1	1	1	1	1	6.52	55	0		2|6	8	4	1319	D6RCC7_HUMAN
CCDC6_MG132	NP_001104547.1	EZR	12|25	37	18.5	2	21|18	0	0	0	0	0	-53.84	0.95	0.58	NP_001485.2|NP_006244.2|NP_001032900.1|NP_002145.3|NP_055093.2|NP_722560.1|NP_001172006.1|NP_001129171.1|	7|11	18	9	586	EZRI_HUMAN
CCDC6_MG132	NP_001247421.1	RDX	6|28	34	17	2	31|18	0	0	0	0	0	-87.31	0.69	0.59	NP_001485.2|NP_001032900.1|NP_002145.3|NP_001172006.1|	4|10	14	7	604	RADI_HUMAN
CCDC6_MG132	NP_001106177.1	SCIN	11|26	37	18.5	2	9|4	0.5	0.99	0.5	0.99	0.5	-8.36	2.85	0.12		9|14	23	11.5	715	ADSV_HUMAN
CCDC6_MG132	NP_001106188.1	LIMCH1	12|18	30	15	2	5|7	0.46	0.91	0.46	0.91	0.46	-5.26	2.5	0.2	NP_006127.1|	11|13	24	12	1057	D6RD46_HUMAN
CCDC6_MG132	NP_036329.3	RABGAP1	3|4	7	3.5	2	0|0	1	1	1	1	1	4.78	35	0		3|3	6	3	1069	RBGP1_HUMAN
CCDC6_MG132	NP_001107018.1	LIMA1	18|17	35	17.5	2	34|32	0	0	0	0	0	-96.98	0.53	0.61	NP_001123630.1|NP_006817.1|NP_055423.1|NP_001025177.1|NP_001093326.2|NP_001074248.1|NP_001130034.1|NP_004850.1|NP_009215.1|NP_055686.3|NP_001129171.1|NP_006127.1|NP_001008709.1|NP_001826.3|	11|9	20	10	760	LIMA1_HUMAN
CCDC6_MG132	NP_439892.2	CDK2	10|11	21	10.5	2	8|26	0	0	0	0	0	-46.89	0.62	0.61	NP_004850.1|NP_006538.2|NP_004692.1|NP_001015.1|NP_001172006.1|NP_001230017.1|NP_001036816.1|NP_001129171.1|NP_006784.1|NP_065910.3|NP_000062.1|NP_001008709.1|NP_001406.1|NP_000179.2|	6|4	10	5	264	E7ESI2_HUMAN
CCDC6_MG132	NP_005337.2	HSPA1B	113|0	113	56.5	2	0|138	0	0	0	0	0	-306.24	0.82	0.6	NP_055040.2|NP_068810.3|NP_002077.1|NP_001191187.1|NP_055686.3|NP_002495.2|NP_001129171.1|	31|0	31	15.5	641	HS71A_HUMAN
CCDC6_MG132	NP_002146.2	HSPA6	68|84	152	76	2	0|66	0	0	0	0	0	-29.54	2.3	0.55	NP_001073152.1|	29|16	45	22.5	643	HSP76_HUMAN
CCDC6_MG132	NP_006588.1	HSPA8	83|119	202	101	2	66|106	0	0	0	0	0	-182.89	1.17	0.61	NP_006817.1|NP_037386.1|NP_001093326.2|NP_004172.2|NP_061828.1|NP_001246.2|NP_892113.4|NP_002145.3|NP_055040.2|NP_068810.3|NP_055093.2|NP_055908.1|NP_002077.1|NP_001073152.1|NP_001171587.1|NP_055686.3|NP_004298.1|NP_056355.2|NP_005863.1|NP_001129171.1|NP_001008709.1|NP_001138749.1|NP_004547.2|	28|24	52	26	646	A8K7Q2_HUMAN
CCDC6_MG132	NP_001018864.2	IQCB1	3|3	6	3	2	0|0	0.99	0.99	0.99	0.99	0.99	4.78	30	0	NP_068579.3|NP_056391.1|NP_001485.2|NP_002558.1|NP_000692.2|NP_001074248.1|NP_004172.2|NP_061828.1|NP_001096137.1|P02533|NP_009215.1|NP_056380.2|NP_056169.1|	3|3	6	3	598	IQCB1_HUMAN
CCDC6_MG132	NP_006274.2	TACC1	21|10	31	15.5	2	5|19	0	0	0	0	0	-28.08	1.29	0.53	NP_001231595.1|NP_008928.1|	15|6	21	10.5	805	A0A0C4DGD3_HUMAN
CCDC6_MG132	NP_008928.1	TACC2	5|0	5	2.5	2	0|0	0.5	1	0.5	1	0.5	-1.6	25	0.1		3|0	3	1.5	1026	D6RAA5_HUMAN
CCDC6_MG132	NP_001074324.1	PXN	14|22	36	18	2	4|9	0.46	0.91	0.46	0.91	0.46	-4.94	2.77	0.2	NP_005179.2|NP_006144.1|NP_476510.1|NP_001164185.1|NP_002077.1|NP_722560.1|	8|9	17	8.5	591	F5GZ78_HUMAN
CCDC6_MG132	NP_476510.1	GIT2	2|0	2	1	2	0|0	0.47	0.95	0.47	0.95	0.47	-1.6	10	0.15		2|0	2	1	759	F8VXI9_HUMAN
CCDC6_MG132	NP_001258025.1	PUF60	36|58	94	47	2	56|30	0	0	0	0	0	-100.04	1.09	0.6	NP_006538.2|	15|20	35	17.5	541	PUF60_HUMAN
CCDC6_MG132	NP_066299.2	MYL6	3|3	6	3	2	0|3	0.15	0.15	0.15	0.15	0.15	-1.72	2	0.3	NP_055686.3|	2|1	3	1.5	151	B7Z6Z4_HUMAN
CCDC6_MG132	NP_001120683.1	SHTN1	43|29	72	36	2	38|39	0	0	0	0	0	-95.85	0.94	0.6	NP_001093326.2|	20|15	35	17.5	631	SHOT1_HUMAN
CCDC6_MG132	NP_001120700.1	CBX1	6|8	14	7	2	15|42	0	0	0	0	0	-103.68	0.25	0.61	NP_004172.2|	3|2	5	2.5	185	CBX1_HUMAN
CCDC6_MG132	NP_001120792.1	UBAP2L	26|38	64	32	2	45|33	0	0	0	0	0	-102.82	0.82	0.61	NP_004272.2|	17|13	30	15	983	F8W726_HUMAN
CCDC6_MG132	NP_001120965.1	ANK2	8|5	13	6.5	2	6|3	0	0	0	0	0	-9.77	1.44	0.47	NP_006144.1|NP_056014.2|NP_002077.1|	5|5	10	5	1863	A0A5F9ZGS5_HUMAN
CCDC6_MG132	NP_000029.2	APC	7|0	7	3.5	2	0|0	0.5	1	0.5	1	0.5	-1.6	35	0.09	NP_002267.2|NP_001074324.1|NP_006817.1|NP_056014.2|NP_065176.3|NP_001010872.1|NP_001025177.1|NP_001032895.2|NP_036222.3|NP_001138940.2|NP_001242941.1|NP_689407.1|P02533|NP_919268.1|NP_722560.1|NP_940927.2|NP_056131.2|NP_003738.2|NP_031368.1|NP_001129171.1|	6|0	6	3	2843	APC_HUMAN
CCDC6_MG132	NP_000273.2	PCCA	129|164	293	146.5	2	138|99	0	0	0	0	0	-231.21	1.24	0.61		41|33	74	37	728	PCCA_HUMAN
CCDC6_MG132	NP_057494.3	CHMP5	7|0	7	3.5	2	2|5	0.01	0.03	0.01	0.03	0.01	-15.36	1	0.42		3|0	3	1.5	219	CHMP5_HUMAN
CCDC6_MG132	NP_001122089.1	REPS1	4|5	9	4.5	2	4|6	0	0	0	0	0	-12.97	0.9	0.61	NP_006779.1|NP_004850.1|	3|3	6	3	769	REPS1_HUMAN
CCDC6_MG132	NP_002085.2	GSPT1	9|4	13	6.5	2	9|9	0	0	0	0	0	-28.36	0.72	0.61		6|3	9	4.5	637	ERF3A_HUMAN
CCDC6_MG132	NP_001123527.1	EEF1D	2|0	2	1	2	0|4	0	0	0	0	0	-8.24	0.5	0.61	NP_068810.3|NP_002077.1|	2|0	2	1	281	EF1D_HUMAN
CCDC6_MG132	NP_001123617.1	YAP1	5|5	10	5	2	0|1	0.98	0.98	0.98	0.98	0.98	4.06	10	0	NP_001158218.1|NP_055093.2|NP_115729.1|NP_001129171.1|NP_001008709.1|	5|3	8	4	504	YAP1_HUMAN
CCDC6_MG132	NP_001123630.1	MYO1B	66|74	140	70	2	15|23	1	1	1	1	1	11.58	3.68	0	NP_001074248.1|NP_055686.3|NP_006127.1|	29|28	57	28.5	1136	E9PDF6_HUMAN
CCDC6_MG132	NP_001123999.1	SPAG9	32|20	52	26	2	19|23	0	0	0	0	0	-46.16	1.24	0.57	NP_068579.3|	20|10	30	15	1311	JIP4_HUMAN
CCDC6_MG132	NP_490597.1	BRD4	12|3	15	7.5	2	38|54	0	0	0	0	0	-190.99	0.16	0.61	NP_068810.3|NP_002077.1|NP_001129171.1|	9|2	11	5.5	1362	M0QYW0_HUMAN
CCDC6_MG132	NP_001127836.1	MAP4	90|97	187	93.5	2	108|101	0	0	0	0	0	-239.82	0.89	0.61	NP_006139.1|NP_006144.1|NP_000928.1|	37|32	69	34.5	1135	MAP4_HUMAN
CCDC6_MG132	NP_001127894.1	CDV3	4|3	7	3.5	2	4|6	0	0	0	0	0	-14.62	0.7	0.61	NP_079422.1|	3|2	5	2.5	213	D6R9V8_HUMAN
CCDC6_MG132	NP_006153.2	NFATC1	4|3	7	3.5	2	1|0	0.85	0.93	0.85	0.93	0.85	1.23	7	0.02	NP_006817.1|NP_858058.1|NP_006435.2|NP_001129171.1|	3|3	6	3	825	F5H4S8_HUMAN
CCDC6_MG132	NP_061936.2	EML4	2|0	2	1	2	6|3	0	0	0	0	0	-19.74	0.22	0.61	NP_653319.1|	2|0	2	1	981	B5MBZ0_HUMAN
CCDC6_MG132	NP_612446.1	GPRASP2	4|1	5	2.5	2	0|0	0.5	1	0.5	1	0.5	0.9	25	0.1	NP_036286.2|	4|1	5	2.5	838	GASP2_HUMAN
CCDC6_MG132	NP_001191395.1	RBM10	14|7	21	10.5	2	45|42	0	0	0	0	0	-166.35	0.24	0.61	NP_001074248.1|NP_055686.3|	11|6	17	8.5	853	RBM10_HUMAN
CCDC6_MG132	NP_001258898.1	HSP90AB1	44|79	123	61.5	2	61|63	0	0	0	0	0	-158.43	0.99	0.6	NP_037386.1|NP_001005373.1|NP_001093326.2|NP_001243125.1|NP_892113.4|NP_002145.3|NP_689407.1|NP_068810.3|NP_002077.1|NP_722560.1|NP_055686.3|NP_001230017.1|NP_001006933.1|NP_001036816.1|NP_001129171.1|NP_004547.2|	20|23	43	21.5	724	HS90B_HUMAN
CCDC6_MG132	NP_001017963.2	HSP90AA1	31|58	89	44.5	2	39|58	0	0	0	0	0	-129.8	0.92	0.6	NP_037386.1|NP_821080.1|NP_001005373.1|NP_001093326.2|NP_006779.1|NP_001019820.1|NP_004172.2|NP_001243125.1|NP_892113.4|NP_002145.3|NP_055040.2|NP_036286.2|NP_068810.3|NP_055908.1|NP_002077.1|NP_722560.1|NP_001191187.1|NP_055686.3|NP_001230017.1|NP_001006933.1|NP_001036816.1|NP_001129171.1|NP_001008738.2|NP_056147.2|NP_004547.2|	20|18	38	19	854	HS90A_HUMAN
CCDC6_MG132	NP_001258978.1	TRAP1	4|4	8	4	2	14|5	0	0	0	0	0	-29.8	0.42	0.61	NP_001036816.1|NP_001129171.1|	3|2	5	2.5	651	I3L0K7_HUMAN
CCDC6_MG132	NP_077305.2	EFHD2	13|28	41	20.5	2	20|6	0	0	0	0	0	-27.22	1.58	0.52	NP_055686.3|	8|10	18	9	240	EFHD2_HUMAN
CCDC6_MG132	NP_079478.1	EFHD1	5|10	15	7.5	2	0|5	0.4	0.72	0.4	0.72	0.4	-2.37	3	0.21	NP_055686.3|	3|4	7	3.5	239	Q8WYH2_HUMAN
CCDC6_MG132	NP_001128471.1	FERMT2	6|3	9	4.5	2	4|5	0	0	0	0	0	-12.78	1	0.5	NP_060921.3|NP_001129171.1|NP_079422.1|	6|3	9	4.5	687	FERM2_HUMAN
CCDC6_MG132	NP_005222.2	CTTN	96|85	181	90.5	2	76|67	0	0	0	0	0	-130.07	1.27	0.61	NP_003706.1|NP_002077.1|NP_001171587.1|NP_722560.1|NP_055686.3|NP_006127.1|	28|24	52	26	550	SRC8_HUMAN
CCDC6_MG132	NP_001128512.1	DCTN1	12|5	17	8.5	2	17|15	0	0	0	0	0	-54.71	0.53	0.61	NP_001139542.1|NP_055681.1|NP_056363.2|NP_067072.3|NP_001137293.2|NP_006139.1|NP_055423.1|NP_001003800.1|NP_065897.1|NP_982284.1|NP_001106197.1|NP_006452.3|NP_004850.1|NP_004714.2|NP_002077.1|NP_001161937.1|NP_001135745.1|NP_006127.1|NP_060268.2|NP_001008709.1|	11|4	15	7.5	1253	DCTN1_HUMAN
CCDC6_MG132	NP_001128714.1	NDRG1	5|12	17	8.5	2	8|6	0	0	0	0	0	-18.71	1.21	0.51	NP_000692.2|NP_001019820.1|NP_002145.3|NP_004850.1|NP_005737.1|NP_079422.1|NP_001406.1|	5|4	9	4.5	394	NDRG1_HUMAN
CCDC6_MG132	NP_000347.2	TCOF1	17|3	20	10	2	82|119	0	0	0	0	0	-433.06	0.1	0.61	NP_001158218.1|NP_055686.3|	10|2	12	6	1411	E7ETY2_HUMAN
CCDC6_MG132	NP_001129166.1	VDAC3	7|7	14	7	2	8|7	0	0	0	0	0	-17.45	0.93	0.61	NP_000692.2|NP_064628.1|NP_004850.1|NP_001158889.1|	4|3	7	3.5	284	VDAC3_HUMAN
CCDC6_MG132	NP_001129224.1	ECD	18|36	54	27	2	18|22	0	0	0	0	0	-45.58	1.35	0.55	NP_001191187.1|	9|10	19	9.5	677	ECD_HUMAN
CCDC6_MG132	NP_056056.2	MICAL3	5|0	5	2.5	2	0|4	0.13	0.26	0.13	0.26	0.13	-8.24	1.25	0.32	NP_006127.1|	4|0	4	2	2002	MICA3_HUMAN
CCDC6_MG132	NP_000810.1	GART	25|37	62	31	2	43|22	0	0	0	0	0	-79.36	0.95	0.6	NP_001074324.1|NP_001093326.2|NP_002145.3|NP_000017.1|	15|17	32	16	1010	PUR2_HUMAN
CCDC6_MG132	NP_004726.2	LRRFIP1	6|0	6	3	2	0|3	0.34	0.67	0.34	0.67	0.34	-6.56	2	0.23		5|0	5	2.5	784	LRRF1_HUMAN
CCDC6_MG132	NP_057404.2	NUP98	6|0	6	3	2	1|8	0	0	0	0	0	-19.07	0.67	0.49	NP_002261.3|NP_002495.2|	4|0	4	2	1800	NUP98_HUMAN
CCDC6_MG132	NP_000692.2	ATP1A1	3|2	5	2.5	2	0|0	0.97	0.99	0.97	0.99	0.97	2.93	25	0	NP_055040.2|NP_004850.1|NP_001036816.1|NP_001826.3|NP_006787.2|	2|2	4	2	1023	AT1A1_HUMAN
CCDC6_MG132	NP_001166923.1	TFCP2	5|5	10	5	2	3|2	0.06	0.06	0.06	0.06	0.06	-2.83	2	0.36	NP_904325.2|NP_001129171.1|	4|3	7	3.5	501	TFCP2_HUMAN
CCDC6_MG132	NP_055040.2	PPP2R1A	4|6	10	5	2	0|0	1	1	1	1	1	6.52	50	0	NP_004850.1|NP_004790.2|NP_068810.3|NP_803172.1|NP_004714.2|NP_001171587.1|NP_963853.1|NP_001826.3|	4|3	7	3.5	589	B3KQV6_HUMAN
CCDC6_MG132	NP_001181885.1	MATR3	5|4	9	4.5	2	27|31	0	0	0	0	0	-113.12	0.16	0.61	NP_055491.1|NP_068810.3|NP_055686.3|NP_002495.2|NP_001008709.1|	3|4	7	3.5	559	A0A0R4J2E8_HUMAN
CCDC6_MG132	NP_001136028.1	HMMR	10|3	13	6.5	2	0|10	0.01	0.01	0.01	0.01	0.01	-13.58	1.3	0.45	NP_689407.1|NP_653319.1|	7|3	10	5	725	HMMR_HUMAN
CCDC6_MG132	NP_001003800.1	BICD2	11|12	23	11.5	2	0|0	1	1	1	1	1	17.67	115	0		10|8	18	9	855	BICD2_HUMAN
CCDC6_MG132	NP_001137232.1	EIF5A	5|7	12	6	2	5|9	0	0	0	0	0	-18.75	0.86	0.61	NP_036222.3|	5|4	9	4.5	184	IF5A1_HUMAN
CCDC6_MG132	NP_001137357.1	PPP1R12A	6|7	13	6.5	2	5|6	0	0	0	0	0	-11.84	1.18	0.52	NP_001074248.1|NP_055686.3|NP_001129171.1|NP_006127.1|	5|6	11	5.5	1030	MYPT1_HUMAN
CCDC6_MG132	NP_001155.1	APBB1	8|8	16	8	2	3|6	0	0	0	0	0	-5.56	1.78	0.45	NP_055423.1|NP_005210.3|NP_001171587.1|NP_004298.1|	5|4	9	4.5	710	APBB1_HUMAN
CCDC6_MG132	NP_001156506.1	RPTOR	4|5	9	4.5	2	0|0	1	1	1	1	1	6.52	45	0	NP_003740.2|NP_004272.2|NP_001034679.2|NP_006817.1|NP_001093326.2|NP_004172.2|NP_002145.3|NP_006452.3|	3|2	5	2.5	1177	RPTOR_HUMAN
CCDC6_MG132	NP_006280.3	TLN1	69|65	134	67	2	62|52	0	0	0	0	0	-107.86	1.18	0.6	NP_006817.1|NP_001171587.1|NP_722560.1|NP_001129171.1|	42|35	77	38.5	2541	TLN1_HUMAN
CCDC6_MG132	NP_001138678.1	KIAA1671	10|5	15	7.5	2	2|2	0.61	0.99	0.61	0.99	0.61	-1.16	3.75	0.05	NP_055800.2|NP_919268.1|NP_060921.3|NP_689621.2|NP_006127.1|	9|5	14	7	1806	K1671_HUMAN
CCDC6_MG132	NP_001243509.1	RPL10	3|6	9	4.5	2	9|3	0	0	0	0	0	-18.05	0.75	0.61	NP_689971.4|NP_055686.3|NP_598407.1|NP_065104.1|NP_001015.1|NP_001129171.1|NP_060268.2|	3|3	6	3	178	RL10_HUMAN
CCDC6_MG132	NP_001138880.1	NONO	30|42	72	36	2	67|76	0	0	0	0	0	-224.01	0.5	0.61	NP_037386.1|NP_055686.3|NP_001129171.1|NP_001008709.1|	14|12	26	13	471	NONO_HUMAN
CCDC6_MG132	NP_005554.1	STMN1	29|19	48	24	2	20|21	0	0	0	0	0	-45.87	1.17	0.57	NP_001485.2|NP_055686.3|NP_001036816.1|	9|8	17	8.5	149	STMN1_HUMAN
CCDC6_MG132	NP_001138992.1	RAI14	50|31	81	40.5	2	23|43	0	0	0	0	0	-71.73	1.23	0.59	NP_001001132.1|NP_006817.1|NP_001074248.1|NP_055686.3|NP_001129171.1|NP_006127.1|	33|18	51	25.5	980	RAI14_HUMAN
CCDC6_MG132	NP_203752.2	TANC1	9|3	12	6	2	0|0	1	1	1	1	1	4.78	60	0		7|2	9	4.5	1861	TANC1_HUMAN
CCDC6_MG132	NP_001139547.1	RPAP3	13|16	29	14.5	2	11|20	0	0	0	0	0	-36.69	0.94	0.57	NP_001093326.2|NP_000928.1|NP_079089.2|NP_001008709.1|	11|8	19	9.5	631	RPAP3_HUMAN
CCDC6_MG132	NP_001139586.1	DIP2A	7|4	11	5.5	2	2|4	0.07	0.13	0.07	0.13	0.07	-5.93	1.83	0.35		7|4	11	5.5	1110	DIP2A_HUMAN
CCDC6_MG132	NP_001139685.2	TBC1D15	28|32	60	30	2	40|26	0	0	0	0	0	-76.7	0.91	0.61		16|17	33	16.5	674	TBC15_HUMAN
CCDC6_MG132	NP_001139487.1	DLGAP5	40|51	91	45.5	2	20|58	0	0	0	0	0	-79.24	1.17	0.6		25|19	44	22	842	DLGP5_HUMAN
CCDC6_MG132	NP_001153145.1	SYNCRIP	3|2	5	2.5	2	20|14	0	0	0	0	0	-67.59	0.15	0.61	NP_006442.2|NP_036222.3|NP_002077.1|NP_004298.1|NP_001015.1|NP_001008709.1|NP_001073141.1|	3|1	4	2	464	A0A7I2V309_HUMAN
CCDC6_MG132	NP_001083.2	ABR	10|18	28	14	2	16|15	0	0	0	0	0	-42.13	0.9	0.57		6|9	15	7.5	822	B7Z683_HUMAN
CCDC6_MG132	NP_690866.1	TIPRL	39|28	67	33.5	2	20|33	0	0	0	0	0	-53.48	1.26	0.58		12|9	21	10.5	272	TIPRL_HUMAN
CCDC6_MG132	NP_003090.2	SNX1	14|26	40	20	2	33|23	0	0	0	0	0	-83.11	0.71	0.61		7|11	18	9	522	SNX1_HUMAN
CCDC6_MG132	NP_689407.1	CSNK1E	2|0	2	1	2	0|0	0.47	0.95	0.47	0.95	0.47	-1.6	10	0.15	NP_004850.1|NP_002743.3|NP_003244.2|NP_001008709.1|NP_653319.1|	2|0	2	1	416	KC1E_HUMAN
CCDC6_MG132	NP_001153778.1	SYNJ1	35|26	61	30.5	2	2|9	0.97	0.99	0.97	0.99	0.97	2.9	5.55	0	NP_006144.1|NP_004850.1|NP_002077.1|NP_003017.1|	26|19	45	22.5	1526	A0A0D9SGJ6_HUMAN
CCDC6_MG132	NP_001155033.1	TNIK	7|6	13	6.5	2	6|5	0	0	0	0	0	-11.84	1.18	0.52	NP_006144.1|NP_001004720.1|NP_001020241.1|NP_004172.2|NP_036222.3|NP_055908.1|NP_056131.2|NP_006351.2|NP_003738.2|NP_002808.3|	7|5	12	6	1331	TNIK_HUMAN
CCDC6_MG132	NP_065393.1	RTN4	16|10	26	13	2	13|12	0	0	0	0	0	-30.86	1.04	0.56	NP_001138360.1|NP_006244.2|NP_001032900.1|	9|5	14	7	1192	RTN4_HUMAN
CCDC6_MG132	NP_002796.4	PSMC5	8|8	16	8	2	6|12	0	0	0	0	0	-21.03	0.89	0.61	NP_055686.3|NP_006127.1|NP_002808.3|NP_001258708.1|NP_004230.2|	8|6	14	7	406	PRS8_HUMAN
CCDC6_MG132	NP_055045.2	SRP68	24|25	49	24.5	2	70|71	0	0	0	0	0	-234.12	0.35	0.61	NP_001171587.1|	16|13	29	14.5	627	SRP68_HUMAN
CCDC6_MG132	NP_705898.1	CPNE8	5|3	8	4	2	3|3	0.01	0.01	0.01	0.01	0.01	-7.38	1.33	0.45		4|3	7	3.5	564	CPNE8_HUMAN
CCDC6_MG132	NP_001157632.1	PPP6R3	32|53	85	42.5	2	13|8	1	1	1	1	1	5.96	4.05	0	NP_056014.2|NP_001118.3|NP_689407.1|NP_004547.2|	15|20	35	17.5	879	H7BXH2_HUMAN
CCDC6_MG132	NP_003879.2	ALDH1A2	5|12	17	8.5	2	0|1	0.99	1	0.99	1	0.99	4.06	17	0		3|6	9	4.5	518	AL1A2_HUMAN
CCDC6_MG132	NP_001158218.1	RASSF8	6|0	6	3	2	0|3	0.34	0.67	0.34	0.67	0.34	-6.56	2	0.23	NP_056131.2|NP_001008709.1|	6|0	6	3	419	Q6IB99_HUMAN
CCDC6_MG132	NP_001158286.1	ACIN1	8|0	8	4	2	51|67	0	0	0	0	0	-263.4	0.07	0.61	NP_005863.1|	7|0	7	3.5	1328	ACINU_HUMAN
CCDC6_MG132	NP_001025.1	RRM2	21|18	39	19.5	2	1|13	0.11	0.19	0.11	0.19	0.11	-3.25	2.79	0.33		12|8	20	10	389	RIR2_HUMAN
CCDC6_MG132	NP_659498.4	SKA3	35|26	61	30.5	2	11|23	0	0	0	0	0	-24.07	1.79	0.54	NP_001485.2|NP_653319.1|NP_004547.2|	14|14	28	14	412	SKA3_HUMAN
CCDC6_MG132	NP_001161143.1	LPP	22|11	33	16.5	2	7|13	0	0	0	0	0	-20.26	1.65	0.48	NP_006139.1|NP_858058.1|NP_055040.2|	16|5	21	10.5	612	C9JUT4_HUMAN
CCDC6_MG132	NP_001182122.1	NASP	31|24	55	27.5	2	69|75	0	0	0	0	0	-240.36	0.38	0.61	NP_722560.1|	14|12	26	13	724	NASP_HUMAN
CCDC6_MG132	NP_009176.2	ATXN2L	45|28	73	36.5	2	46|57	0	0	0	0	0	-147.91	0.71	0.61		26|11	37	18.5	1075	A0A0C4DGL7_HUMAN
CCDC6_MG132	NP_064504.2	ZC3HAV1	25|29	54	27	2	37|32	0	0	0	0	0	-87.7	0.78	0.61		19|17	36	18	902	C9J6P4_HUMAN
CCDC6_MG132	NP_060830.2	TXLNG	4|6	10	5	2	6|4	0	0	0	0	0	-12.97	1	0.52	NP_653319.1|	2|4	6	3	528	TXLNG_HUMAN
CCDC6_MG132	NP_001164100.1	CHD8	8|0	8	4	2	21|38	0	0	0	0	0	-130.6	0.14	0.61		7|0	7	3.5	2581	CHD8_HUMAN
CCDC6_MG132	NP_001163887.1	TJP2	25|20	45	22.5	2	6|16	0	0	0	0	0	-12.23	2.05	0.49	NP_006139.1|NP_006817.1|NP_001074248.1|NP_001123617.1|NP_001191187.1|NP_001129171.1|	18|12	30	15	1221	A0A3B3IU51_HUMAN
CCDC6_MG132	NP_001164185.1	BCAR1	4|3	7	3.5	2	0|0	1	1	1	1	1	4.78	35	0	NP_002077.1|NP_722560.1|NP_001129171.1|NP_001123543.1|	3|2	5	2.5	916	BCAR1_HUMAN
CCDC6_MG132	NP_443111.4	LARP4	6|7	13	6.5	2	4|7	0	0	0	0	0	-11.84	1.18	0.52		4|3	7	3.5	724	LARP4_HUMAN
CCDC6_MG132	NP_001002814.2	RAB11FIP1	5|2	7	3.5	2	5|8	0	0	0	0	0	-22.69	0.54	0.61		4|2	6	3	1283	RFIP1_HUMAN
CCDC6_MG132	NP_001166176.1	EIF4G2	45|54	99	49.5	2	34|30	0	0	0	0	0	-49.05	1.55	0.58		23|22	45	22.5	907	D3DQV9_HUMAN
CCDC6_MG132	NP_005410.1	STAT2	6|5	11	5.5	2	0|0	1	1	1	1	1	8.2	55	0		5|2	7	3.5	851	B4DLC8_HUMAN
CCDC6_MG132	NP_036286.2	AGO2	7|0	7	3.5	2	0|0	0.5	1	0.5	1	0.5	-1.6	35	0.09	NP_060268.2|NP_056147.2|	6|0	6	3	859	AGO2_HUMAN
CCDC6_MG132	NP_001171062.1	PPP2R2A	16|7	23	11.5	2	6|12	0	0	0	0	0	-22.58	1.28	0.52	NP_005392.2|NP_055040.2|NP_055093.2|NP_002077.1|	9|4	13	6.5	457	A0A590UJJ1_HUMAN
CCDC6_MG132	NP_005650.2	UFD1	5|5	10	5	2	0|4	0.26	0.26	0.26	0.26	0.26	-1.05	2.5	0.25		4|2	6	3	307	UFD1_HUMAN
CCDC6_MG132	NP_001171501.1	SF1	9|9	18	9	2	14|21	0	0	0	0	0	-51.8	0.51	0.61	NP_003478.1|NP_005863.1|	7|3	10	5	673	SF01_HUMAN
CCDC6_MG132	NP_001171894.1	WDR44	8|10	18	9	2	18|9	0	0	0	0	0	-37.71	0.67	0.61	NP_060414.3|NP_002077.1|	6|8	14	7	905	WDR44_HUMAN
CCDC6_MG132	NP_821133.1	TUBB	70|70	140	70	2	82|83	0	0	0	0	0	-191.23	0.85	0.61	NP_001093326.2|NP_001246.2|NP_892113.4|NP_002145.3|NP_068810.3|NP_055908.1|NP_002077.1|NP_055686.3|NP_001129171.1|NP_004547.2|	21|15	36	18	444	TBB5_HUMAN
CCDC6_MG132	NP_006079.1	TUBB4B	62|59	121	60.5	2	70|73	0	0	0	0	0	-168.56	0.85	0.61	NP_002077.1|NP_055686.3|	19|13	32	16	445	TBB4B_HUMAN
CCDC6_MG132	NP_006078.2	TUBB4A	58|0	58	29	2	0|0	0.5	1	0.5	1	0.5	-1.6	290	0.07	NP_001093326.2|NP_068810.3|NP_055908.1|NP_004547.2|	17|0	17	8.5	444	TBB4A_HUMAN
CCDC6_MG132	NP_821080.1	TUBB2B	47|0	47	23.5	2	0|0	0.5	1	0.5	1	0.5	-1.6	235	0.07	NP_892113.4|NP_068810.3|	17|0	17	8.5	445	TBB2B_HUMAN
CCDC6_MG132	NP_115914.1	TUBB6	27|29	56	28	2	29|27	0	0	0	0	0	-60.68	1	0.59	NP_006127.1|	10|6	16	8	446	K7EJ64_HUMAN
CCDC6_MG132	NP_001180345.1	DDX3X	53|58	111	55.5	2	56|44	0	0	0	0	0	-100.45	1.11	0.6	NP_006817.1|NP_037386.1|NP_006244.2|NP_001129171.1|NP_037366.1|	20|20	40	20	661	A0A2R8Y7T2_HUMAN
CCDC6_MG132	NP_886553.3	EIF4G1	119|109	228	114	2	107|95	0	0	0	0	0	-199.09	1.13	0.61	NP_004790.2|NP_001129171.1|	39|35	74	37	1600	IF4G1_HUMAN
CCDC6_MG132	NP_001182484.1	CLINT1	16|31	47	23.5	2	29|22	0	0	0	0	0	-69.54	0.92	0.59	NP_006144.1|NP_001025177.1|NP_001118.3|NP_004850.1|NP_055686.3|NP_006127.1|	9|13	22	11	643	EPN4_HUMAN
CCDC6_MG132	NP_001184222.1	DPYSL2	28|23	51	25.5	2	40|29	0	0	0	0	0	-91.08	0.74	0.61	NP_001008709.1|	16|13	29	14.5	677	A0A1C7CYX9_HUMAN
CCDC6_MG132	NP_001184223.1	DPYSL3	17|21	38	19	2	36|25	0	0	0	0	0	-86.87	0.62	0.61		13|14	27	13.5	684	DPYL3_HUMAN
CCDC6_MG132	NP_001257405.1	PPP2R5D	4|10	14	7	2	12|4	0	0	0	0	0	-23.79	0.88	0.54	NP_055040.2|NP_689407.1|NP_803172.1|NP_001017408.1|	4|4	8	4	451	2A5D_HUMAN
CCDC6_MG132	NP_001185648.1	RBBP7	9|4	13	6.5	2	11|16	0	0	0	0	0	-46.81	0.48	0.61		6|3	9	4.5	469	RBBP7_HUMAN
CCDC6_MG132	NP_001186326.1	NEK1	3|3	6	3	2	2|0	0.4	0.4	0.4	0.4	0.4	-0.39	3	0.21		3|2	5	2.5	1286	NEK1_HUMAN
CCDC6_MG132	NP_060115.3	HAUS6	38|44	82	41	2	46|26	0	0	0	0	0	-72.19	1.14	0.6	NP_001185951.1|NP_055800.2|NP_919268.1|NP_060921.3|NP_689621.2|NP_653319.1|	25|18	43	21.5	955	Q5SYF9_HUMAN
CCDC6_MG132	NP_060672.2	MACO1	5|8	13	6.5	2	0|0	1	1	1	1	1	8.2	65	0		2|4	6	3	664	MACOI_HUMAN
CCDC6_MG132	NP_001189360.1	PRDX1	30|28	58	29	2	30|27	0	0	0	0	0	-60.99	1.02	0.59	NP_006817.1|NP_002558.1|NP_892113.4|NP_001123617.1|NP_055040.2|NP_004714.2|NP_001036816.1|NP_001129171.1|NP_006784.1|	13|9	22	11	199	PRDX1_HUMAN
CCDC6_MG132	NP_005800.3	PRDX2	14|9	23	11.5	2	10|12	0	0	0	0	0	-26.95	1.05	0.55	NP_055040.2|NP_005331.1|NP_001129171.1|NP_006784.1|	6|4	10	5	198	A6NIW5_HUMAN
CCDC6_MG132	NP_001258698.1	AP3B1	13|29	42	21	2	27|15	0	0	0	0	0	-57.24	1	0.58	NP_001005373.1|NP_060921.3|NP_001129171.1|	11|15	26	13	1045	AP3B1_HUMAN
CCDC6_MG132	NP_116021.2	PAPOLA	13|11	24	12	2	52|54	0	0	0	0	0	-195.07	0.23	0.61	NP_001123617.1|	9|9	18	9	745	A0A0C4DGK1_HUMAN
CCDC6_MG132	NP_036439.2	EPB41L3	63|59	122	61	2	96|85	0	0	0	0	0	-240.26	0.67	0.61	NP_006817.1|NP_055800.2|NP_694856.1|NP_940927.2|NP_001191187.1|NP_001129171.1|	30|19	49	24.5	1087	A0A0A0MRA8_HUMAN
CCDC6_MG132	NP_001422.1	EPB41L2	36|48	84	42	2	68|59	0	0	0	0	0	-179.19	0.66	0.61	NP_006817.1|NP_001171914.1|NP_001191187.1|NP_001129171.1|	21|18	39	19.5	1005	E9PHY5_HUMAN
CCDC6_MG132	NP_001159477.1	EPB41	41|53	94	47	2	73|53	0	0	0	0	0	-167.2	0.75	0.61	NP_060921.3|	20|17	37	18.5	864	A0A2R8Y5G2_HUMAN
CCDC6_MG132	NP_001407.1	EIF4A1	6|33	39	19.5	2	39|7	0	0	0	0	0	-80.02	0.85	0.58	NP_006442.2|NP_001129171.1|	6|15	21	10.5	406	IF4A1_HUMAN
CCDC6_MG132	NP_055555.1	EIF4A3	4|0	4	2	2	0|6	0	0.01	0	0.01	0	-12.35	0.67	0.46	NP_006817.1|NP_001188493.1|NP_001242941.1|P02533|NP_060517.1|NP_005863.1|NP_001129171.1|	4|0	4	2	411	IF4A3_HUMAN
CCDC6_MG132	NP_003592.3	SMARCA5	6|0	6	3	2	103|79	0	0	0	0	0	-406.99	0.03	0.61	NP_001074248.1|NP_001230017.1|NP_001008709.1|	6|0	6	3	1052	SMCA5_HUMAN
CCDC6_MG132	NP_001008660.1	PICALM	5|3	8	4	2	2|1	0.36	0.61	0.36	0.61	0.36	-2.13	2.67	0.23	NP_001074324.1|NP_001025177.1|NP_001171914.1|NP_055309.2|NP_004850.1|NP_006127.1|NP_001826.3|	4|3	7	3.5	610	PICAL_HUMAN
CCDC6_MG132	NP_002645.3	PKM	18|28	46	23	2	34|14	0	0	0	0	0	-59.31	0.96	0.59	NP_005349.3|NP_006817.1|NP_001243125.1|NP_068810.3|NP_009215.1|NP_055686.3|NP_001129171.1|NP_006127.1|NP_000062.1|NP_001008709.1|	10|14	24	12	531	B4DNK4_HUMAN
CCDC6_MG132	NP_001193937.1	AFDN	123|128	251	125.5	2	110|108	0	0	0	0	0	-207.07	1.15	0.61	NP_004318.3|NP_001034679.2|NP_005013.1|NP_001004720.1|NP_006817.1|NP_002077.1|NP_001129171.1|NP_006127.1|	50|55	105	52.5	1743	A8MQ02_HUMAN
CCDC6_MG132	NP_005907.3	MCM7	3|5	8	4	2	6|8	0	0	0	0	0	-22.46	0.57	0.61	NP_006244.2|NP_001093326.2|NP_061828.1|NP_000928.1|NP_001008709.1|NP_056147.2|	3|5	8	4	719	MCM7_HUMAN
CCDC6_MG132	NP_005349.3	LMO7	7|7	14	7	2	0|2	0.92	0.92	0.92	0.92	0.92	2.45	7	0.01	NP_006817.1|NP_001129171.1|NP_006127.1|	5|4	9	4.5	1349	A0A0A0MTE2_HUMAN
CCDC6_MG132	NP_056363.2	DST	11|7	18	9	2	0|4	0.73	0.86	0.73	0.86	0.73	0.36	4.5	0.04	NP_000029.2|NP_001171587.1|NP_006127.1|	8|6	14	7	5171	E9PHM6_HUMAN
CCDC6_MG132	NP_001193413.2	ATF3	3|5	8	4	2	0|9	0	0	0	0	0	-11.87	0.89	0.51	NP_068810.3|	3|4	7	3.5	124	ATF3_HUMAN
CCDC6_MG132	NP_001239049.1	PASK	9|17	26	13	2	2|9	0.17	0.35	0.17	0.35	0.17	-7.29	2.36	0.3	NP_036286.2|	7|10	17	8.5	1323	PASK_HUMAN
CCDC6_MG132	NP_001239007.1	USP15	50|65	115	57.5	2	47|37	0	0	0	0	0	-76.78	1.37	0.59	NP_000281.2|NP_003464.1|NP_004172.2|NP_892113.4|NP_000017.1|	33|30	63	31.5	981	UBP15_HUMAN
CCDC6_MG132	NP_001006600.1	ERBIN	33|36	69	34.5	2	21|27	0	0	0	0	0	-38.12	1.44	0.58	NP_005179.2|NP_004850.1|NP_004790.2|NP_056355.2|NP_963853.1|NP_001008709.1|	21|21	42	21	1302	B4DIP2_HUMAN
CCDC6_MG132	NP_006448.4	PDLIM5	35|33	68	34	2	23|18	0	0	0	0	0	-26.07	1.66	0.56	NP_000062.1|	15|12	27	13.5	596	PDLI5_HUMAN
CCDC6_MG132	NP_829884.1	ERC1	46|42	88	44	2	4|8	1	1	1	1	1	25.33	7.33	0	NP_056391.1|NP_001093326.2|NP_055800.2|NP_009215.1|NP_919268.1|NP_055686.3|	30|25	55	27.5	1116	G8JLD3_HUMAN
CCDC6_MG132	NP_001244222.1	HNRNPH1	5|0	5	2.5	2	8|3	0	0	0	0	0	-23.86	0.45	0.61	NP_006817.1|NP_003900.1|NP_892113.4|NP_055908.1|NP_055686.3|NP_002495.2|NP_005737.1|NP_056238.2|	3|0	3	1.5	449	E9PCY7_HUMAN
CCDC6_MG132	NP_001091678.1	HNRNPF	4|8	12	6	2	9|11	0	0	0	0	0	-32.39	0.6	0.61	NP_001129171.1|	4|3	7	3.5	415	HNRPF_HUMAN
CCDC6_MG132	NP_054767.3	MRTFB	103|50	153	76.5	2	56|57	0	0	0	0	0	-128.06	1.35	0.59		30|19	49	24.5	1049	I3L2S3_HUMAN
CCDC6_MG132	NP_065882.1	MRTFA	16|0	16	8	2	0|10	0.21	0.41	0.21	0.41	0.21	-20.85	1.6	0.27		4|0	4	2	931	B0QY83_HUMAN
CCDC6_MG132	NP_942131.1	ACACA	348|469	817	408.5	2	375|178	0	0	0	0	0	-476.9	1.48	0.61	NP_006244.2|NP_892113.4|NP_689407.1|	110|96	206	103	2383	A0A0C4DGT1_HUMAN
CCDC6_MG132	NP_001084.3	ACACB	50|106	156	78	2	74|26	0	0	0	0	0	-103.4	1.56	0.59		22|33	55	27.5	2458	ACACB_HUMAN
CCDC6_MG132	NP_115593.3	ANKRD17	46|39	85	42.5	2	41|51	0	0	0	0	0	-107.21	0.92	0.61	NP_004547.2|	28|16	44	22	2603	ANR17_HUMAN
CCDC6_MG132	NP_065741.3	ANKHD1-EIF4EBP3	36|0	36	18	2	0|35	0	0	0	0	0	-75.9	1.03	0.54		24|0	24	12	2617	ANKH1_HUMAN
CCDC6_MG132	NP_001252541.1	CNOT1	22|6	28	14	2	0|5	0.59	0.98	0.59	0.98	0.59	-1.44	5.6	0.06	NP_055903.2|NP_055800.2|NP_055309.2|NP_001136112.1|NP_036286.2|NP_002077.1|NP_060921.3|NP_031368.1|NP_006127.1|	18|6	24	12	2371	CNOT1_HUMAN
CCDC6_MG132	NP_056130.2	LARP1	86|86	172	86	2	89|118	0	0	0	0	0	-241.97	0.83	0.61	NP_001020241.1|NP_002495.2|NP_001129171.1|NP_037366.1|	35|32	67	33.5	1019	LARP1_HUMAN
CCDC6_MG132	NP_000215.1	KRT18	26|30	56	28	2	25|18	0	0	0	0	0	-39.3	1.3	0.58	NP_001018864.2|NP_001252541.1|NP_005179.2|NP_006817.1|NP_001093326.2|NP_892113.4|NP_002145.3|NP_476510.1|NP_002077.1|NP_055686.3|NP_001129171.1|	13|13	26	13	430	K1C18_HUMAN
CCDC6_MG132	NP_002267.2	KRT19	4|15	19	9.5	2	0|0	1	1	1	1	1	6.52	95	0	NP_001137293.2|NP_002077.1|NP_055686.3|NP_001129171.1|	3|5	8	4	400	K1C19_HUMAN
CCDC6_MG132	P02533	KRT14	4|0	4	2	2	0|0	0.5	1	0.5	1	0.5	-1.6	20	0.1	NP_002077.1|	2|0	2	1	472	K1C14_HUMAN
CCDC6_MG132	NP_055535.2	SLK	84|69	153	76.5	2	78|100	0	0	0	0	0	-216.51	0.86	0.61	NP_001129171.1|	34|27	61	30.5	1235	SLK_HUMAN
CCDC6_MG132	NP_904325.2	KIF1B	13|10	23	11.5	2	0|0	1	1	1	1	1	16.13	115	0	NP_004733.2|NP_001135745.1|	10|6	16	8	1153	KIF1B_HUMAN
CCDC6_MG132	NP_004312.2	KIF1A	11|6	17	8.5	2	0|6	0.36	0.66	0.36	0.66	0.36	-2.76	2.83	0.23		9|4	13	6.5	1690	A0A3B3IT28_HUMAN
CCDC6_MG132	NP_004095.4	FASN	327|486	813	406.5	2	483|356	0	0	0	0	0	#NAME?	0.97	0.61	NP_006817.1|NP_001093326.2|NP_892113.4|NP_001123617.1|NP_001036816.1|NP_001129171.1|	95|84	179	89.5	2511	FAS_HUMAN
CCDC6_MG132	NP_005327.1	HDLBP	62|75	137	68.5	2	63|61	0	0	0	0	0	-129.75	1.1	0.6	NP_001093326.2|NP_115729.1|	34|30	64	32	1268	A0A024R4E5_HUMAN
CCDC6_MG132	NP_001258928.1	DOCK7	3|0	3	1.5	2	1|4	0	0	0	0	0	-10.92	0.6	0.46	NP_001074248.1|NP_055686.3|NP_001129171.1|NP_006127.1|	3|0	3	1.5	2129	DOCK7_HUMAN
CCDC6_MG132	NP_001393.1	EEF1A1	59|53	112	56	2	93|84	0	0	0	0	0	-243.86	0.63	0.61	NP_005179.2|NP_006817.1|NP_444252.1|NP_001020241.1|NP_904325.2|NP_001093326.2|NP_001032900.1|NP_000928.1|NP_055040.2|NP_001129171.1|NP_000062.1|	16|12	28	14	462	EF1A1_HUMAN
CCDC6_MG132	NP_001952.1	EEF2	52|81	133	66.5	2	69|56	0	0	0	0	0	-146.75	1.06	0.6	NP_006817.1|NP_001032900.1|NP_001243125.1|NP_055040.2|NP_001129171.1|	25|25	50	25	858	EF2_HUMAN
CCDC6_MG132	NP_001419.1	ENO1	12|28	40	20	2	14|8	0.03	0.06	0.03	0.06	0.03	-22.38	1.82	0.4	NP_006817.1|NP_001035982.1|NP_001032900.1|NP_001123617.1|NP_775186.1|NP_005331.1|NP_694856.1|NP_002077.1|NP_001129171.1|NP_001826.3|	6|9	15	7.5	434	A0A2R8Y6G6_HUMAN
CCDC6_MG132	NP_001972.1	EPS15	7|8	15	7.5	2	6|6	0	0	0	0	0	-12.16	1.25	0.52	NP_006144.1|NP_005834.4|NP_001025177.1|NP_001118.3|P02533|NP_004850.1|NP_002077.1|NP_006127.1|NP_001123543.1|NP_001138749.1|	6|7	13	6.5	896	EPS15_HUMAN
CCDC6_MG132	NP_444252.1	PFN2	3|7	10	5	2	0|0	1	1	1	1	1	4.78	50	0		2|3	5	2.5	140	G5E9Q6_HUMAN
CCDC6_MG132	NP_002620.1	PGAM1	4|0	4	2	2	4|3	0	0	0	0	0	-15.38	0.57	0.5	NP_001129171.1|	3|0	3	1.5	254	PGAM1_HUMAN
CCDC6_MG132	NP_002700.1	PPP1CB	4|0	4	2	2	2|3	0.01	0.01	0.01	0.01	0.01	-11.06	0.8	0.44	NP_004790.2|NP_722560.1|NP_056131.2|NP_055686.3|NP_001036816.1|NP_006127.1|NP_001008709.1|	3|0	3	1.5	327	PP1B_HUMAN
CCDC6_MG132	NP_002807.1	PSMD12	14|30	44	22	2	4|21	0	0	0	0	0	-23.79	1.76	0.5	NP_003631.2|NP_004272.2|NP_004332.2|NP_001096137.1|NP_002808.3|NP_001258708.1|	11|14	25	12.5	456	PSD12_HUMAN
CCDC6_MG132	NP_003812.1	RIPK2	10|6	16	8	2	1|7	0.06	0.11	0.06	0.11	0.06	-6.02	2	0.36	NP_001020241.1|NP_001093326.2|NP_001242941.1|NP_055908.1|	10|5	15	7.5	540	E7ERW9_HUMAN
CCDC6_MG132	NP_001021.1	RPS27	4|1	5	2.5	2	5|4	0	0	0	0	0	-16.84	0.56	0.61	NP_001252541.1|NP_001020241.1|NP_001093326.2|NP_055908.1|NP_055686.3|	3|1	4	2	84	RS27_HUMAN
CCDC6_MG132	NP_003016.1	SH3GL1	11|17	28	14	2	15|15	0	0	0	0	0	-38.47	0.93	0.57	NP_003017.1|NP_001129171.1|	5|5	10	5	368	SH3G1_HUMAN
CCDC6_MG132	NP_001139754.1	SRP54	5|5	10	5	2	9|9	0	0	0	0	0	-26.34	0.56	0.61	NP_006435.2|	4|2	6	3	455	SRP54_HUMAN
CCDC6_MG132	NP_003555.1	TAGLN2	26|55	81	40.5	2	58|39	0	0	0	0	0	-139.52	0.84	0.6	NP_001032900.1|NP_002145.3|NP_005331.1|NP_055093.2|NP_065916.2|	9|12	21	10.5	199	TAGL2_HUMAN
CCDC6_MG132	NP_001025177.1	AP2B1	7|12	19	9.5	2	4|4	0.39	0.77	0.39	0.77	0.39	-5.22	2.38	0.22	NP_892113.4|NP_004850.1|NP_002077.1|NP_001123543.1|NP_001138749.1|	5|6	11	5.5	951	AP2B1_HUMAN
CCDC6_MG132	NP_002559.2	PABPC1	10|13	23	11.5	2	15|9	0	0	0	0	0	-28.92	0.96	0.56	NP_055903.2|NP_006442.2|NP_001188493.1|NP_006244.2|NP_055309.2|NP_001136112.1|NP_036286.2|NP_055686.3|NP_002495.2|NP_001015.1|NP_001129171.1|	8|10	18	9	636	PABP1_HUMAN
CCDC6_MG132	NP_001129125.1	PABPC4	6|2	8	4	2	4|0	0.22	0.43	0.22	0.43	0.22	-4.72	2	0.27	NP_006817.1|NP_001188493.1|NP_001136112.1|NP_055686.3|NP_001129171.1|	6|2	8	4	660	B1ANR0_HUMAN
CCDC6_MG132	NP_998734.1	NEBL	7|4	11	5.5	2	3|3	0.07	0.13	0.07	0.13	0.07	-5.93	1.83	0.35	NP_115805.1|	4|2	6	3	270	NEBL_HUMAN
CCDC6_MG132	NP_998754.1	RAPH1	12|11	23	11.5	2	6|10	0	0	0	0	0	-13.46	1.44	0.53	NP_001171587.1|NP_003017.1|	9|7	16	8	1250	C9K0J5_HUMAN
CCDC6_MG132	NP_001001937.1	ATP5F1A	9|27	36	18	2	31|8	0	0	0	0	0	-58.66	0.92	0.57	NP_001018864.2|NP_006817.1|NP_037386.1|NP_001032900.1|NP_068810.3|NP_055686.3|NP_001129171.1|NP_006787.2|	5|14	19	9.5	553	ATPA_HUMAN
CCDC6_MG132	NP_004850.1	CLTC	4|0	4	2	2	0|2	0.31	0.61	0.31	0.61	0.31	-4.4	2	0.24	NP_004790.2|NP_068810.3|NP_006512.2|NP_055908.1|NP_002077.1|NP_001191187.1|NP_055686.3|NP_689621.2|NP_001129171.1|NP_006127.1|NP_001008709.1|NP_001123543.1|NP_001826.3|NP_004547.2|	4|0	4	2	1675	A0A087WVQ6_HUMAN
CCDC6_MG132	NP_002219.1	JUN	6|6	12	6	2	0|15	0	0	0	0	0	-17.76	0.8	0.61	NP_068810.3|NP_002743.3|NP_001191187.1|NP_055031.2|NP_001017408.1|NP_001006933.1|	6|3	9	4.5	331	JUN_HUMAN
CCDC6_MG132	NP_004512.1	KIF5B	37|38	75	37.5	2	43|31	0	0	0	0	0	-77.67	1.01	0.6	NP_006817.1|NP_001116436.1|NP_001093326.2|NP_005210.3|NP_001096137.1|NP_001130034.1|NP_858058.1|NP_036329.3|NP_004312.2|NP_001129171.1|	25|21	46	23	963	KINH_HUMAN
CCDC6_MG132	NP_004975.2	KIF5A	10|0	10	5	2	0|7	0.16	0.31	0.16	0.31	0.16	-14.61	1.43	0.3		7|0	7	3.5	1032	KIF5A_HUMAN
CCDC6_MG132	NP_001182606.1	VAPB	2|3	5	2.5	2	12|10	0	0	0	0	0	-41.6	0.23	0.61	NP_001231595.1|NP_004692.1|NP_001165906.1|	2|2	4	2	99	VAPB_HUMAN
CCDC6_MG132	NP_004790.2	ZFYVE9	2|0	2	1	2	0|0	0.47	0.95	0.47	0.95	0.47	-1.6	10	0.15	NP_001008709.1|	2|0	2	1	1425	ZFYV9_HUMAN
CCDC6_MG132	NP_001001132.1	ITSN1	12|10	22	11	2	0|0	1	1	1	1	1	16.13	110	0	NP_001008660.1|NP_001153778.1|NP_005179.2|NP_001025177.1|NP_004850.1|NP_003017.1|NP_598407.1|NP_001138749.1|	8|7	15	7.5	1220	A8CTZ0_HUMAN
CCDC6_MG132	NP_004921.1	CAPZB	25|15	40	20	2	10|15	0	0	0	0	0	-23.49	1.6	0.51	NP_009215.1|NP_055686.3|NP_006127.1|	10|7	17	8.5	272	B1AK85_HUMAN
CCDC6_MG132	NP_005013.1	PFN1	70|53	123	61.5	2	5|6	1	1	1	1	1	44.04	11.18	0	NP_006144.1|NP_006817.1|NP_001019389.1|NP_001129171.1|	7|6	13	6.5	140	K7EJ44_HUMAN
CCDC6_MG132	NP_005310.1	H1-2	11|6	17	8.5	2	16|18	0	0	0	0	0	-56.42	0.5	0.61	NP_006817.1|NP_000928.1|NP_068810.3|NP_001129171.1|	4|3	7	3.5	213	H12_HUMAN
CCDC6_MG132	NP_005498.1	CFL1	3|11	14	7	2	5|3	0.25	0.5	0.25	0.5	0.25	-10.89	1.75	0.26	NP_006817.1|NP_002558.1|NP_001074248.1|NP_055686.3|NP_001129171.1|NP_006127.1|	2|4	6	3	166	G3V1A4_HUMAN
CCDC6_MG132	NP_005582.1	MRE11	80|74	154	77	2	74|86	0	0	0	0	0	-175.94	0.96	0.61	NP_001177.1|NP_004726.2|NP_006538.2|NP_055686.3|	29|28	57	28.5	708	F8W7U8_HUMAN
CCDC6_MG132	NP_005868.1	SF3A1	10|2	12	6	2	42|46	0	0	0	0	0	-186.64	0.14	0.61	NP_115949.3|NP_001188493.1|NP_006244.2|NP_001191187.1|	8|2	10	5	793	SF3A1_HUMAN
CCDC6_MG132	NP_001002032.1	JPT1	3|9	12	6	2	5|11	0	0	0	0	0	-26.19	0.75	0.54		3|4	7	3.5	181	JUPI1_HUMAN
CCDC6_MG132	NP_001003407.1	ABLIM1	4|18	22	11	2	4|3	0.5	1	0.5	1	0.5	-7.69	3.14	0.07	NP_001074248.1|NP_060921.3|NP_006127.1|	4|12	16	8	718	ABLM1_HUMAN
CCDC6_MG132	NP_001264.2	CHD4	24|13	37	18.5	2	132|126	0	0	0	0	0	-519.38	0.14	0.61	NP_006022.3|	16|8	24	12	1912	A0A0C4DGG9_HUMAN
CCDC6_MG132	NP_005179.2	CBL	9|12	21	10.5	2	3|3	0.82	0.98	0.82	0.98	0.82	0.65	3.5	0.02	NP_006144.1|NP_001004720.1|NP_006817.1|NP_001074248.1|NP_892113.4|NP_002145.3|NP_004438.3|NP_001242941.1|NP_001164185.1|P02533|NP_002077.1|NP_001171587.1|NP_722560.1|NP_003017.1|NP_036515.4|NP_001129171.1|	8|7	15	7.5	906	CBL_HUMAN
CCDC6_MG132	NP_001028690.1	WIPI2	10|17	27	13.5	2	19|12	0	0	0	0	0	-42.02	0.87	0.57	NP_036329.3|	5|4	9	4.5	443	WIPI2_HUMAN
CCDC6_MG132	NP_036565.2	SF3B1	26|14	40	20	2	80|103	0	0	0	0	0	-351.55	0.22	0.61	NP_001188493.1|NP_001074248.1|NP_001129171.1|NP_001008709.1|	16|9	25	12.5	1304	B4DGZ4_HUMAN
CCDC6_MG132	NP_001005751.1	WASHC2A	28|22	50	25	2	3|17	0.01	0.03	0.01	0.03	0.01	-7.58	2.5	0.42	NP_001185951.1|NP_055800.2|NP_001127852.1|NP_919268.1|NP_060921.3|NP_006127.1|	16|10	26	13	1341	A0A087WYF6_HUMAN
CCDC6_MG132	NP_006456.1	ARID3B	5|0	5	2.5	2	11|23	0	0	0	0	0	-74.68	0.15	0.61		4|0	4	2	560	ARI3B_HUMAN
CCDC6_MG132	NP_006139.1	LASP1	5|6	11	5.5	2	2|0	0.8	0.86	0.8	0.86	0.8	1.11	5.5	0.02	NP_115805.1|	3|3	6	3	261	LASP1_HUMAN
CCDC6_MG132	NP_006144.1	NCK1	17|32	49	24.5	2	14|7	0.28	0.56	0.28	0.56	0.28	-13.99	2.33	0.25	NP_001004720.1|NP_037386.1|NP_001164185.1|NP_002077.1|NP_001171587.1|NP_722560.1|NP_004298.1|	10|13	23	11.5	377	NCK1_HUMAN
CCDC6_MG132	NP_001004720.1	NCK2	11|16	27	13.5	2	0|3	0.97	0.99	0.97	0.99	0.97	2.83	9	0	NP_055423.1|NP_001138360.1|NP_115805.1|NP_476510.1|NP_001171587.1|NP_722560.1|	7|9	16	8	380	E7ERP6_HUMAN
CCDC6_MG132	NP_001894.2	CTNNA1	8|13	21	10.5	2	0|8	0.25	0.48	0.25	0.48	0.25	-3.57	2.62	0.26	NP_005392.2|NP_001243125.1|NP_068810.3|	7|10	17	8.5	906	G3XAM7_HUMAN
CCDC6_MG132	NP_004989.2	MYO1E	3|2	5	2.5	2	0|3	0.1	0.15	0.1	0.15	0.1	-3.03	1.67	0.33	NP_005210.3|NP_055686.3|NP_006127.1|	3|2	5	2.5	1108	MYO1E_HUMAN
CCDC6_MG132	AP_000199.1	AP_000199.1	15|12	27	13.5	2	7|7	0	0.01	0	0.01	0	-8.64	1.93	0.45		7|4	11	5.5	496	E1B55_ADE05
CCDC6_MG132	NP_006537.3	IGF2BP1	13|14	27	13.5	2	20|21	0	0	0	0	0	-55.83	0.66	0.61	NP_006538.2|NP_002077.1|NP_055686.3|NP_056355.2|NP_001172006.1|	11|5	16	8	577	IF2B1_HUMAN
CCDC6_MG132	NP_006538.2	IGF2BP3	8|0	8	4	2	0|0	0.5	1	0.5	1	0.5	-1.6	40	0.08		3|0	3	1.5	579	IF2B3_HUMAN
CCDC6_MG132	NP_006073.2	TUBA1B	57|83	140	70	2	129|167	0	0	0	0	0	-474.08	0.47	0.61	NP_821080.1|NP_892113.4|NP_055686.3|NP_001129171.1|	17|14	31	15.5	451	TBA1B_HUMAN
CCDC6_MG132	NP_001257328.1	TUBA1A	44|68	112	56	2	95|88	0	0	0	0	0	-274.08	0.61	0.61	NP_006144.1|NP_006153.2|NP_006817.1|NP_001093326.2|NP_004172.2|NP_001246.2|NP_892113.4|NP_068810.3|NP_055686.3|NP_004298.1|NP_001129171.1|	16|14	30	15	451	TBA1A_HUMAN
CCDC6_MG132	NP_001008938.1	CKAP5	113|128	241	120.5	2	72|64	0	0	0	0	0	-79.09	1.77	0.59	NP_001073888.2|NP_004272.2|NP_006333.1|NP_006144.1|NP_065897.1|NP_008928.1|NP_002077.1|	64|57	121	60.5	2032	CKAP5_HUMAN
CCDC6_MG132	NP_110379.2	TCP1	20|30	50	25	2	15|11	0	0.01	0	0.01	0	-18.22	1.92	0.46	NP_001243125.1|NP_001246.2|NP_002145.3|NP_068810.3|NP_002077.1|NP_079089.2|NP_055686.3|NP_001129171.1|	9|15	24	12	556	E7EQR6_HUMAN
CCDC6_MG132	NP_006752.1	YWHAE	6|13	19	9.5	2	8|3	0.02	0.04	0.02	0.04	0.02	-11.52	1.73	0.41	NP_006817.1|NP_037386.1|NP_821080.1|NP_001138360.1|NP_904325.2|NP_001171914.1|NP_005392.2|NP_001243125.1|NP_036222.3|NP_001242941.1|NP_001123617.1|NP_001158218.1|NP_001164185.1|NP_055908.1|NP_009215.1|NP_694856.1|NP_002077.1|NP_003244.2|NP_055686.3|NP_060921.3|NP_963853.1|NP_001129171.1|NP_001135745.1|NP_004230.2|	5|6	11	5.5	255	B4DJF2_HUMAN
CCDC6_MG132	NP_006817.1	YWHAQ	3|8	11	5.5	2	0|3	0.49	0.83	0.49	0.83	0.49	-1.72	3.67	0.14	NP_001116436.1|NP_055263.2|NP_001171914.1|NP_001243125.1|NP_001123617.1|NP_004850.1|NP_002006.2|NP_060498.2|NP_004714.2|NP_694856.1|NP_002077.1|NP_963853.1|NP_001129171.1|	3|4	7	3.5	245	1433T_HUMAN
CCDC6_MG132	NP_001008844.1	DSP	42|20	62	31	2	3|13	0.5	0.98	0.5	0.98	0.5	-4.21	3.88	0.14	NP_055681.1|NP_001018864.2|NP_055800.2|NP_001129171.1|	30|13	43	21.5	2272	DESP_HUMAN
CCDC6_MG132	NP_001611.1	AHNAK	199|285	484	242	2	201|130	0	0	0	0	0	-297.35	1.46	0.61	NP_006139.1|NP_002077.1|NP_001172006.1|NP_001129171.1|NP_006127.1|	118|132	250	125	5890	AHNK_HUMAN
CCDC6_MG132	NP_001013456.1	FXR1	6|9	15	7.5	2	8|5	0	0	0	0	0	-15.37	1.15	0.52	NP_055423.1|NP_065897.1|	4|4	8	4	539	B4DXZ6_HUMAN
CCDC6_MG132	NP_001172005.1	FMR1	5|0	5	2.5	2	6|1	0	0	0	0	0	-14.92	0.71	0.47		3|0	3	1.5	611	G3V0J0_HUMAN
CCDC6_MG132	NP_003371.2	VIM	43|26	69	34.5	2	43|71	0	0	0	0	0	-173.22	0.61	0.61	NP_006817.1|NP_001093326.2|NP_064627.1|NP_068810.3|NP_055908.1|NP_002077.1|NP_055686.3|NP_002574.2|NP_001017408.1|NP_001129171.1|	23|13	36	18	466	B0YJC4_HUMAN
CCDC6_MG132	NP_001243211.1	KRT8	23|30	53	26.5	2	10|16	0	0	0	0	0	-14.34	2.04	0.47	NP_006817.1|NP_005834.4|NP_001093326.2|NP_055093.2|NP_002077.1|NP_055686.3|	18|16	34	17	511	K2C8_HUMAN
CCDC6_MG132	NP_006112.3	KRT1	12|35	47	23.5	2	35|12	0	0	0	0	0	-68.44	1	0.58	NP_006817.1|NP_892113.4|NP_002077.1|NP_055686.3|NP_001129171.1|	9|16	25	12.5	644	K2C1_HUMAN
CCDC6_MG132	H-INV:HIT000292931	H-INV:HIT000292931	11|0	11	5.5	2	0|0	0.5	1	0.5	1	0.5	-1.6	55	0.08		9|0	9	4.5	841
CCDC6_MG132	NP_116116.1	INA	7|0	7	3.5	2	4|6	0	0	0	0	0	-21.9	0.7	0.51	NP_055686.3|NP_001008709.1|	4|0	4	2	499	AINX_HUMAN
CCDC6_MG132	NP_001018077.1	SERBP1	61|78	139	69.5	2	87|136	0	0	0	0	0	-317.34	0.62	0.61	NP_001020241.1|NP_002077.1|NP_055686.3|NP_001129171.1|	18|21	39	19.5	408	PAIRB_HUMAN
CCDC6_MG132	NP_056014.2	ANKRD28	22|11	33	16.5	2	0|5	0.88	0.98	0.88	0.98	0.88	1.31	6.6	0.02	NP_004438.3|NP_001158218.1|NP_004714.2|NP_003738.2|NP_001138749.1|NP_004547.2|	13|6	19	9.5	1053	B4DIW9_HUMAN
CCDC6_MG132	NP_001349.2	DHX15	8|6	14	7	2	19|24	0	0	0	0	0	-75.16	0.33	0.61	NP_444252.1|NP_001129171.1|	6|4	10	5	795	DHX15_HUMAN
CCDC6_MG132	NP_001020413.1	IRAK1	17|22	39	19.5	2	14|6	0	0	0	0	0	-12.42	1.95	0.49	NP_000692.2|NP_001093326.2|NP_002145.3|NP_055908.1|	11|13	24	12	682	D3YTB5_HUMAN
CCDC6_MG132	NP_036309.1	FBXO5	6|7	13	6.5	2	0|7	0.03	0.04	0.03	0.04	0.03	-4.19	1.86	0.4	NP_001036816.1|	4|4	8	4	447	FBX5_HUMAN
CCDC6_MG132	NP_036552.1	IFIT5	33|27	60	30	2	28|40	0	0	0	0	0	-82.17	0.88	0.61		18|12	30	15	482	IFIT5_HUMAN
CCDC6_MG132	NP_003622.2	PARG	2|2	4	2	2	5|3	0	0	0	0	0	-12.61	0.5	0.61		2|2	4	2	976	B4DML3_HUMAN
CCDC6_MG132	NP_001027454.1	TMPO	18|14	32	16	2	65|120	0	0	0	0	0	-355.03	0.17	0.61	NP_006144.1|NP_002077.1|	10|7	17	8.5	454	G5E972_HUMAN
CCDC6_MG132	NP_055362.1	TMOD3	13|13	26	13	2	2|11	0	0	0	0	0	-6.04	2	0.46	NP_001074248.1|NP_055686.3|NP_006127.1|NP_001008709.1|	9|6	15	7.5	352	TMOD3_HUMAN
CCDC6_MG132	NP_055643.1	TOX4	24|17	41	20.5	2	55|67	0	0	0	0	0	-212.34	0.34	0.61	NP_002145.3|NP_001008709.1|	8|6	14	7	621	TOX4_HUMAN
CCDC6_MG132	NP_055752.1	INPP5F	5|10	15	7.5	2	4|1	0.46	0.87	0.46	0.87	0.46	-2.78	3	0.2		5|7	12	6	1132	A0A3B3ITL0_HUMAN
CCDC6_MG132	NP_057457.1	WWOX	20|18	38	19	2	27|17	0	0	0	0	0	-52.54	0.86	0.61	NP_001138360.1|NP_001035982.1|NP_742068.1|NP_001013653.1|NP_001032900.1|NP_001019820.1|NP_115805.1|NP_005392.2|NP_005210.3|NP_858058.1|NP_002145.3|NP_000928.1|NP_055546.1|NP_006538.2|NP_004311.1|NP_065916.2|NP_940953.2|NP_001129171.1|NP_001008709.1|	11|10	21	10.5	414	WWOX_HUMAN
CCDC6_MG132	NP_001030126.1	SORBS1	21|17	38	19	2	0|1	1	1	1	1	1	21.53	38	0	NP_001558.3|NP_005179.2|NP_001004720.1|NP_001171587.1|	13|11	24	12	1292	SRBS1_HUMAN
CCDC6_MG132	NP_068579.3	EXOC4	9|21	30	15	2	9|0	0.44	0.86	0.44	0.86	0.44	-4	3.33	0.2	NP_009208.2|	8|11	19	9.5	974	EXOC4_HUMAN
CCDC6_MG132	NP_004593.2	STAU1	15|18	33	16.5	2	25|28	0	0	0	0	0	-75.34	0.62	0.61	NP_006817.1|NP_003900.1|NP_000692.2|NP_001019820.1|NP_001246.2|NP_004850.1|NP_006538.2|NP_115948.4|NP_001129171.1|NP_001008709.1|NP_001158889.1|NP_000179.2|	8|7	15	7.5	496	STAU1_HUMAN
CCDC6_MG132	NP_001032519.1	RUFY3	3|7	10	5	2	0|0	1	1	1	1	1	4.78	50	0		3|6	9	4.5	620	RUFY3_HUMAN
CCDC6_MG132	NP_060679.1	ARFGAP1	19|29	48	24	2	23|13	0	0	0	0	0	-36.63	1.33	0.56	NP_001135765.1|NP_000179.2|	12|11	23	11.5	406	ARFG1_HUMAN
CCDC6_MG132	NP_002006.2	FOXO1	2|2	4	2	2	0|0	0.95	0.95	0.95	0.95	0.95	2.93	20	0.01	NP_001129171.1|	2|2	4	2	655	FOXO1_HUMAN
CCDC6_MG132	NP_060191.3	CC2D1A	7|5	12	6	2	8|6	0	0	0	0	0	-18.71	0.86	0.61	NP_653319.1|	7|4	11	5.5	951	C2D1A_HUMAN
CCDC6_MG132	NP_006435.2	SMC2	3|0	3	1.5	2	0|0	0.5	0.99	0.5	0.99	0.5	-1.6	15	0.12	NP_006512.2|NP_001230017.1|NP_006127.1|	3|0	3	1.5	1197	A0A0C4DGE5_HUMAN
CCDC6_MG132	NP_009045.2	TMF1	4|0	4	2	2	0|4	0.06	0.12	0.06	0.12	0.06	-8.24	1	0.36	NP_001191187.1|	3|0	3	1.5	1093	TMF1_HUMAN
CCDC6_MG132	NP_005959.2	HNRNPM	2|11	13	6.5	2	24|11	0	0	0	0	0	-69.04	0.37	0.61	NP_055681.1|NP_000029.2|NP_037386.1|NP_001188493.1|NP_001020241.1|NP_001242941.1|NP_006538.2|NP_068810.3|NP_002261.3|NP_055686.3|NP_002495.2|NP_001015.1|NP_001129171.1|	2|6	8	4	730	HNRPM_HUMAN
CCDC6_MG132	NP_001166174.1	GGA3	2|6	8	4	2	2|0	0.52	0.86	0.52	0.86	0.52	-1.51	4	0.07	NP_004850.1|	2|4	6	3	651	B7Z1E9_HUMAN
CCDC6_MG132	NP_110386.2	NRBF2	2|5	7	3.5	2	3|2	0.03	0.06	0.03	0.06	0.03	-7.09	1.4	0.4	NP_001093326.2|NP_919268.1|	2|3	5	2.5	287	NRBF2_HUMAN
CCDC6_MG132	NP_001107565.1	LSM14A	3|6	9	4.5	2	3|4	0	0.01	0	0.01	0	-9.16	1.29	0.45		2|3	5	2.5	463	LS14A_HUMAN
CCDC6_MG132	NP_057225.2	DYNC1LI1	3|0	3	1.5	2	0|2	0.2	0.4	0.2	0.4	0.2	-4.4	1.5	0.27		3|0	3	1.5	523	E9PHI6_HUMAN
CCDC6_MG132	NP_005839.3	DENND4A	2|0	2	1	2	0|1	0.24	0.47	0.24	0.47	0.24	-3.04	2	0.26	NP_001129171.1|	2|0	2	1	1863	A0A7I2RAZ6_HUMAN
CCDC6_MG132	NP_005947.3	MTHFD1	2|4	6	3	2	13|2	0	0	0	0	0	-25.94	0.4	0.61	NP_001015.1|	2|2	4	2	935	C1TC_HUMAN
CCDC6_MG132	NP_068810.3	RELA	2|0	2	1	2	0|0	0.47	0.95	0.47	0.95	0.47	-1.6	10	0.15	NP_001123886.1|NP_001191187.1|NP_060921.3|NP_001017408.1|NP_004547.2|	2|0	2	1	551	A0A087X0W8_HUMAN
CCDC6_MG132	NP_002798.2	PSMD1	2|0	2	1	2	0|3	0.02	0.05	0.02	0.05	0.02	-6.56	0.67	0.4	NP_803172.1|NP_006512.2|NP_001015.1|NP_001129171.1|NP_002808.3|NP_001258708.1|	2|0	2	1	953	PSMD1_HUMAN
CCDC6_MG132	NP_006416.3	SLU7	6|2	8	4	2	1|20	0	0	0	0	0	-38.21	0.38	0.61		2|2	4	2	586	A0A0C4DGD2_HUMAN
CCDC6_MG132	NP_775186.1	NFATC3	4|0	4	2	2	0|1	0.47	0.93	0.47	0.93	0.47	-3.04	4	0.2	NP_002743.3|	3|0	3	1.5	1065	NFAC3_HUMAN
CCDC6_MG132	NP_006311.2	PGRMC2	2|0	2	1	2	10|14	0	0	0	0	0	-52.97	0.08	0.61		2|0	2	1	247	PGRC2_HUMAN
CCDC6_MG132	NP_003759.1	PEA15	2|0	2	1	2	0|2	0.09	0.18	0.09	0.18	0.09	-4.4	1	0.34		2|0	2	1	130	B1AKZ5_HUMAN
CCDC6_MG132	NP_000963.1	RPL7A	2|7	9	4.5	2	17|6	0	0	0	0	0	-43.06	0.39	0.61	NP_001020241.1|NP_055686.3|NP_002495.2|NP_001015.1|NP_001129171.1|	2|5	7	3.5	266	RL7A_HUMAN
CCDC6_MG132	NP_004427.1	ENSA	3|5	8	4	2	5|6	0	0	0	0	0	-16.58	0.73	0.61		2|2	4	2	121	ENSA_HUMAN
CCDC6_MG132	NP_004692.1	CCNB2	3|4	7	3.5	2	0|0	1	1	1	1	1	4.78	35	0		3|3	6	3	398	H1UBN3_HUMAN
CCDC6_MG132	NP_006089.1	RACK1	2|10	12	6	2	5|4	0.03	0.05	0.03	0.05	0.03	-14.61	1.33	0.4	NP_001093326.2|NP_060453.3|NP_001136112.1|NP_003822.2|NP_055692.2|NP_055040.2|NP_036286.2|NP_001191187.1|NP_001015.1|NP_001129171.1|NP_037366.1|	2|6	8	4	317	RACK1_HUMAN
CCDC6_MG132	NP_060504.1	WDR70	2|3	5	2.5	2	18|14	0	0	0	0	0	-63.17	0.16	0.61		2|3	5	2.5	654	WDR70_HUMAN
CCDC6_MG132	NP_008921.1	WASF2	4|1	5	2.5	2	2|2	0.04	0.08	0.04	0.08	0.04	-6.74	1.25	0.38	NP_055423.1|NP_001138360.1|NP_694856.1|NP_001171587.1|	2|1	3	1.5	498	WASF2_HUMAN
CCDC6_MG132	NP_001128647.1	NEDD1	3|7	10	5	2	5|3	0	0.01	0	0.01	0	-10.89	1.25	0.46	NP_001185951.1|NP_079218.2|NP_055800.2|NP_055799.2|NP_919268.1|NP_060921.3|NP_653319.1|NP_006787.2|	2|5	7	3.5	667	NEDD1_HUMAN
CCDC6_MG132	NP_036580.2	STAT5B	2|0	2	1	2	0|0	0.47	0.95	0.47	0.95	0.47	-1.6	10	0.15	NP_001191187.1|	2|0	2	1	787	STA5B_HUMAN
CCDC6_MG132	NP_001001974.1	PLEKHA1	3|3	6	3	2	7|2	0	0	0	0	0	-12.42	0.67	0.61		2|3	5	2.5	404	Q5RGS4_HUMAN
CCDC6_MG132	NP_000260.1	NME1	2|1	3	1.5	2	2|0	0.09	0.18	0.09	0.18	0.09	-2.99	1.5	0.34	NP_003244.2|	2|1	3	1.5	152	NDKA_HUMAN
CCDC6_MG132	NP_055894.6	TBC1D2B	2|2	4	2	2	0|0	0.95	0.95	0.95	0.95	0.95	2.93	20	0.01	NP_004298.1|	2|2	4	2	914	TBD2B_HUMAN
CCDC6_MG132	NP_001124480.1	PTPN12	2|2	4	2	2	2|2	0	0	0	0	0	-5.31	1	0.61	NP_892113.4|NP_001164185.1|NP_002077.1|NP_060921.3|NP_001123543.1|	2|2	4	2	661	PTN12_HUMAN
CCDC6_MG132	NP_060855.2	LSG1	2|5	7	3.5	2	14|8	0	0	0	0	0	-41.46	0.32	0.61		2|4	6	3	658	LSG1_HUMAN
CCDC6_MG132	NP_919223.1	HNRNPA3	2|3	5	2.5	2	8|3	0	0	0	0	0	-18.33	0.45	0.61	NP_055686.3|NP_001172006.1|	2|2	4	2	378	A0A7I2V2R3_HUMAN
CCDC6_MG132	NP_694574.3	N4BP1	3|8	11	5.5	2	6|1	0.04	0.08	0.04	0.08	0.04	-8.7	1.57	0.38	NP_071906.1|	3|4	7	3.5	896	N4BP1_HUMAN
CCDC6_MG132	NP_006256.1	RAD21	3|0	3	1.5	2	8|5	0	0	0	0	0	-28.55	0.23	0.61	NP_001015.1|NP_001036816.1|NP_001406.1|	2|0	2	1	631	RAD21_HUMAN
CCDC6_MG132	NP_002743.3	MAPK9	3|0	3	1.5	2	0|0	0.5	0.99	0.5	0.99	0.5	-1.6	15	0.12	NP_002077.1|	2|0	2	1	424	D7R525_HUMAN
CCDC6_MG132	NP_149072.2	DIDO1	2|0	2	1	2	20|24	0	0	0	0	0	-97.67	0.05	0.61		2|0	2	1	2240	DIDO1_HUMAN
CCDC6_MG132	NP_076418.3	ZBTB10	2|0	2	1	2	0|7	0	0	0	0	0	-14.61	0.29	0.61		2|0	2	1	847	ZBT10_HUMAN
CCDC6_MG132	NP_624311.1	PPIL4	2|3	5	2.5	2	6|20	0	0	0	0	0	-49.28	0.19	0.61		2|3	5	2.5	492	PPIL4_HUMAN
CCDC6_MG132	NP_001230005.1	E2F3	2|2	4	2	2	0|2	0.18	0.18	0.18	0.18	0.18	-1.51	2	0.28	NP_006512.2|	2|1	3	1.5	334	E2F3_HUMAN
CCDC6_MG132	NP_001460.1	XRCC6	3|0	3	1.5	2	21|18	0	0	0	0	0	-86.49	0.08	0.61	NP_001129171.1|	3|0	3	1.5	609	B1AHC9_HUMAN
CCDC6_MG132	NP_002818.1	PTPN1	2|0	2	1	2	5|4	0	0	0	0	0	-19.74	0.22	0.61	NP_002077.1|NP_056380.2|	2|0	2	1	435	B4DSN5_HUMAN
CCDC6_MG132	NP_005331.1	HINT1	4|0	4	2	2	0|2	0.31	0.61	0.31	0.61	0.31	-4.4	2	0.24	NP_055093.2|NP_065916.2|NP_001172006.1|	2|0	2	1	126	D6RD60_HUMAN
CCDC6_MG132	NP_001032752.1	EEF1B2	4|4	8	4	2	4|4	0	0	0	0	0	-9.46	1	0.61	NP_001129171.1|	2|2	4	2	225	EF1B_HUMAN
CCDC6_MG132	NP_036205.1	CCT5	4|13	17	8.5	2	6|5	0.05	0.09	0.05	0.09	0.05	-14.83	1.55	0.38	NP_001246.2|NP_002077.1|NP_079089.2|NP_055686.3|	2|8	10	5	541	B7ZAR1_HUMAN
CCDC6_MG132	NP_001165906.1	RAB3GAP1	3|0	3	1.5	2	0|1	0.39	0.77	0.39	0.77	0.39	-3.04	3	0.22		2|0	2	1	988	RB3GP_HUMAN
CCDC6_MG132	NP_803172.1	PPFIA1	2|0	2	1	2	0|0	0.47	0.95	0.47	0.95	0.47	-1.6	10	0.15	NP_002808.3|	2|0	2	1	1185	LIPA1_HUMAN
CCDC6_MG132	NP_060252.4	TASOR2	3|0	3	1.5	2	0|8	0	0	0	0	0	-16.57	0.38	0.61	NP_002495.2|	3|0	3	1.5	2430	TASO2_HUMAN
CCDC6_MG132	NP_006243.2	PRKAA2	3|0	3	1.5	2	0|2	0.2	0.4	0.2	0.4	0.2	-4.4	1.5	0.27	NP_001008738.2|	2|0	2	1	552	AAPK2_HUMAN
CCDC6_MG132	NP_004148.1	PRKAR2A	2|4	6	3	2	5|7	0	0	0	0	0	-20.6	0.5	0.61	NP_055681.1|NP_001130034.1|NP_006022.3|NP_689407.1|NP_004850.1|	2|4	6	3	404	KAP2_HUMAN
CCDC6_MG132	NP_060498.2	SAMD4B	3|1	4	2	2	0|1	0.39	0.77	0.39	0.77	0.39	-1.44	4	0.22	NP_001129171.1|	3|1	4	2	694	M0QZ22_HUMAN
CCDC6_MG132	NP_057396.1	WBP11	2|0	2	1	2	7|17	0	0	0	0	0	-52.36	0.08	0.61	NP_002077.1|NP_001008709.1|	2|0	2	1	641	WBP11_HUMAN
CCDC6_MG132	NP_060587.8	WDR11	3|0	3	1.5	2	0|0	0.5	0.99	0.5	0.99	0.5	-1.6	15	0.12		2|0	2	1	1224	WDR11_HUMAN
CCDC6_MG132	NP_060016.3	CNOT11	4|2	6	3	2	2|3	0.01	0.01	0.01	0.01	0.01	-7.09	1.2	0.44	NP_006127.1|	3|1	4	2	510	CNO11_HUMAN
CCDC6_MG132	NP_001007226.1	IGF2BP2	6|6	12	6	2	13|13	0	0	0	0	0	-40.15	0.46	0.61	NP_001185951.1|	2|2	4	2	556	F8W930_HUMAN
CCDC6_MG132	NP_055929.1	ANKLE2	2|2	4	2	2	0|2	0.18	0.18	0.18	0.18	0.18	-1.51	2	0.28		2|1	3	1.5	938	ANKL2_HUMAN
CCDC6_MG132	NP_000986.2	RPL34	2|0	2	1	2	4|0	0	0	0	0	0	-8.24	0.5	0.61	NP_055686.3|NP_001015.1|NP_001129171.1|	2|0	2	1	117	RL34_HUMAN
CCDC6_MG132	NP_055093.2	HSPA4L	5|0	5	2.5	2	0|0	0.5	1	0.5	1	0.5	-1.6	25	0.1	NP_056169.1|	2|0	2	1	839	E9PDE8_HUMAN
CCDC6_MG132	NP_004714.2	ARHGEF2	4|0	4	2	2	0|0	0.5	1	0.5	1	0.5	-1.6	20	0.1	NP_963853.1|NP_001129171.1|NP_004547.2|	2|0	2	1	958	A0A5F9ZI21_HUMAN
CCDC6_MG132	NP_006512.2	TFE3	2|0	2	1	2	0|0	0.47	0.95	0.47	0.95	0.47	-1.6	10	0.15		2|0	2	1	575	TFE3_HUMAN
CCDC6_MG132	NP_000217.2	KRT9	2|16	18	9	2	15|0	0	0	0	0	0	-25.64	1.2	0.47	NP_001018864.2|NP_005179.2|NP_006817.1|NP_892113.4|NP_002077.1|NP_055686.3|	2|7	9	4.5	623	K1C9_HUMAN
CCDC6_MG132	NP_068751.4	RIC8A	2|3	5	2.5	2	2|4	0	0	0	0	0	-8.82	0.83	0.61		2|2	4	2	537	RIC8A_HUMAN
CCDC6_MG132	NP_055908.1	TAB2	3|0	3	1.5	2	0|0	0.5	0.99	0.5	0.99	0.5	-1.6	15	0.12	NP_001129171.1|	2|0	2	1	693	TAB2_HUMAN
CCDC6_MG132	NP_443108.1	NACC1	2|0	2	1	2	10|13	0	0	0	0	0	-50.76	0.09	0.61		2|0	2	1	527	NACC1_HUMAN
CCDC6_MG132	NP_001123886.1	APBA2	2|0	2	1	2	0|0	0.47	0.95	0.47	0.95	0.47	-1.6	10	0.15		2|0	2	1	737	APBA2_HUMAN
CCDC6_MG132	NP_061867.1	FBXO42	2|0	2	1	2	0|2	0.09	0.18	0.09	0.18	0.09	-4.4	1	0.34		2|0	2	1	717	FBX42_HUMAN
CCDC6_MG132	NP_003118.2	SPTAN1	2|0	2	1	2	0|3	0.02	0.05	0.02	0.05	0.02	-6.56	0.67	0.4	NP_055686.3|NP_056169.1|NP_001129171.1|NP_006127.1|	2|0	2	1	2472	A0A0D9SF54_HUMAN
CCDC6_MG132	NP_036546.2	RAB3GAP2	2|0	2	1	2	3|0	0.02	0.05	0.02	0.05	0.02	-6.56	0.67	0.4	NP_892113.4|NP_001165906.1|NP_056147.2|	2|0	2	1	1393	RBGPR_HUMAN
CCDC6_MG132	NP_002086.1	GTF2E2	2|0	2	1	2	16|23	0	0	0	0	0	-86.48	0.05	0.61		2|0	2	1	291	T2EB_HUMAN
CCDC6_MG132	NP_065134.1	NUP107	2|1	3	1.5	2	0|0	0.47	0.95	0.47	0.95	0.47	0.9	15	0.15	NP_000029.2|NP_001157935.1|NP_056169.1|NP_031368.1|	2|1	3	1.5	925	G3V1T4_HUMAN
CCDC6_MG132	NP_065750.1	GATAD2B	2|0	2	1	2	0|12	0	0	0	0	0	-25.17	0.17	0.61		2|0	2	1	593	P66B_HUMAN
CCDC6_MG132	NP_005890.2	NBR1	3|0	3	1.5	2	11|0	0	0	0	0	0	-23.12	0.27	0.61	NP_061828.1|	2|0	2	1	966	A0A0C4DGP6_HUMAN
CCDC6_MG132	NP_001171725.1	ESYT1	2|6	8	4	2	22|8	0	0	0	0	0	-57.99	0.27	0.61	NP_001093326.2|NP_001242941.1|NP_001129171.1|	2|5	7	3.5	1114	ESYT1_HUMAN
CCDC6_MG132	NP_001128409.1	FIP1L1	3|0	3	1.5	2	3|10	0	0	0	0	0	-28.04	0.23	0.61		2|0	2	1	588	FIP1_HUMAN
CCDC6_MG132	NP_009215.1	TWF2	2|0	2	1	2	0|0	0.47	0.95	0.47	0.95	0.47	-1.6	10	0.15	NP_001172006.1|NP_006127.1|NP_000179.2|	2|0	2	1	349	TWF2_HUMAN
CCDC6_MG132	NP_115984.3	PPP1R9B	3|2	5	2.5	2	0|2	0.29	0.4	0.29	0.4	0.29	-1.51	2.5	0.25	NP_003244.2|NP_006127.1|NP_001008709.1|	3|2	5	2.5	817	NEB2_HUMAN
CCDC6_MG132	NP_694856.1	KANK1	2|0	2	1	2	0|0	0.47	0.95	0.47	0.95	0.47	-1.6	10	0.15	NP_001129171.1|NP_001008709.1|	2|0	2	1	1194	KANK1_HUMAN
CCDC6_MG132	NP_705618.1	NUP155	2|2	4	2	2	3|3	0	0	0	0	0	-8.82	0.67	0.61		2|2	4	2	1391	E9PF10_HUMAN
CCDC6_MG132	NP_919268.1	SASS6	2|3	5	2.5	2	0|0	0.97	0.99	0.97	0.99	0.97	2.93	25	0	NP_060921.3|	2|2	4	2	657	SAS6_HUMAN
CCDC6_MG132	NP_001035700.1	EFL1	3|3	6	3	2	6|0	0	0	0	0	0	-6.59	1	0.61	NP_919268.1|	2|2	4	2	1069	EFL1_HUMAN
CCDC6_MG132	NP_002077.1	GRB2	2|0	2	1	2	0|0	0.47	0.95	0.47	0.95	0.47	-1.6	10	0.15	NP_001171587.1|NP_722560.1|NP_002261.3|NP_001129171.1|NP_001008709.1|NP_002808.3|	2|0	2	1	217	GRB2_HUMAN
CCDC6_MG132	NP_001073152.1	KIAA1191	2|0	2	1	2	0|0	0.47	0.95	0.47	0.95	0.47	-1.6	10	0.15		1|0	1	0.5	286	A0A087WT18_HUMAN
CCDC6_MG132	NP_076950.1	DDX50	2|0	2	1	2	18|12	0	0	0	0	0	-66.38	0.07	0.61		1|0	1	0.5	737	DDX50_HUMAN
CCDC6_MG132	NP_001139542.1	TDRD3	2|6	8	4	2	0|1	0.73	1	0.73	1	0.73	-0.11	8	0.04	NP_000928.1|	1|4	5	2.5	744	TDRD3_HUMAN
CCDC6_MG132	NP_001129123.1	EIF2AK2	2|0	2	1	2	1|3	0	0	0	0	0	-8.83	0.5	0.61	NP_001008709.1|	1|0	1	0.5	551	E2AK2_HUMAN
CCDC6_MG132	NP_001188263.1	GCFC2	3|0	3	1.5	2	0|2	0.2	0.4	0.2	0.4	0.2	-4.4	1.5	0.27		1|0	1	0.5	612	GCFC2_HUMAN
CCDC6_MG132	NP_037499.2	ANAPC4	2|3	5	2.5	2	3|7	0	0	0	0	0	-16.43	0.5	0.61	NP_001246.2|	1|2	3	1.5	808	APC4_HUMAN
CCDC6_MG132	NP_057279.2	KIF20B	3|2	5	2.5	2	0|3	0.1	0.15	0.1	0.15	0.1	-3.03	1.67	0.33		1|1	2	1	1780	KI20B_HUMAN
CCDC6_MG132	NP_071735.2	RBSN	2|0	2	1	2	0|1	0.24	0.47	0.24	0.47	0.24	-3.04	2	0.26	NP_722560.1|	1|0	1	0.5	784	RBNS5_HUMAN
CCDC6_MG132	NP_079089.2	RPAP2	2|5	7	3.5	2	0|0	0.97	1	0.97	1	0.97	2.93	35	0	NP_001008709.1|	1|2	3	1.5	612	RPAP2_HUMAN
CCDC6_MG132	NP_001026884.3	INF2	2|0	2	1	2	1|1	0.07	0.14	0.07	0.14	0.07	-4.64	1	0.35	NP_006127.1|	1|0	1	0.5	1240	A0A6Q8PHA2_HUMAN
CCDC6_MG132	NP_001002838.1	WNK3	2|0	2	1	2	0|0	0.47	0.95	0.47	0.95	0.47	-1.6	10	0.15		1|0	1	0.5	1743	WNK3_HUMAN
CCDC6_MG132	NP_001171587.1	ABI1	3|4	7	3.5	2	0|2	0.51	0.61	0.51	0.61	0.51	-0.39	3.5	0.07		2|2	4	2	496	A0A0A0MRT6_HUMAN
CCDC6_MG132	NP_003735.3	NUMB	3|11	14	7	2	2|8	0.01	0.02	0.01	0.02	0.01	-14.09	1.4	0.43	NP_006127.1|	1|7	8	4	640	NUMB_HUMAN
CCDC6_MG132	NP_005990.1	TSNAX	2|3	5	2.5	2	5|4	0	0	0	0	0	-14.61	0.56	0.61	NP_115805.1|NP_006022.3|NP_001157935.1|NP_001123617.1|NP_036286.2|	2|3	5	2.5	290	Q5VVQ1_HUMAN
CCDC6_MG132	NP_722560.1	PTK2	3|0	3	1.5	2	0|0	0.5	0.99	0.5	0.99	0.5	-1.6	15	0.12	NP_001008709.1|	2|0	2	1	1052	B4DWJ1_HUMAN
CCDC6_MG132	NP_003017.1	SH3GL2	5|0	5	2.5	2	0|0	0.5	1	0.5	1	0.5	-1.6	25	0.1		2|0	2	1	352	SH3G2_HUMAN
CCDC6_MG132	NP_055970.1	LARP4B	4|3	7	3.5	2	4|7	0	0	0	0	0	-16.58	0.64	0.61		3|3	6	3	738	LAR4B_HUMAN
CCDC6_MG132	NP_689618.4	JMY	2|2	4	2	2	0|2	0.18	0.18	0.18	0.18	0.18	-1.51	2	0.28	NP_001074248.1|	1|2	3	1.5	988	JMY_HUMAN
CCDC6_MG132	NP_065773.1	CRACD	2|2	4	2	2	3|4	0	0	0	0	0	-10.74	0.57	0.61	NP_006127.1|	2|2	4	2	1233	CRACD_HUMAN
CCDC6_MG132	NP_056050.1	CSTF2T	7|7	14	7	2	9|10	0	0	0	0	0	-24.7	0.74	0.61	NP_001074248.1|	5|5	10	5	616	CSTFT_HUMAN
CCDC6_MG132	NP_001035095.1	TCERG1	3|0	3	1.5	2	33|34	0	0	0	0	0	-149.22	0.04	0.61	NP_005210.3|NP_004482.4|NP_002145.3|NP_000928.1|NP_002077.1|NP_001171587.1|	2|0	2	1	1077	G3V220_HUMAN
CCDC6_MG132	NP_940927.2	KIF7	2|0	2	1	2	0|0	0.47	0.95	0.47	0.95	0.47	-1.6	10	0.15	NP_060921.3|NP_653319.1|	2|0	2	1	1343	KIF7_HUMAN
CCDC6_MG132	NP_689853.3	DCP1B	3|3	6	3	2	4|1	0	0	0	0	0	-5.41	1.2	0.45	NP_060921.3|	1|2	3	1.5	617	B4DVJ6_HUMAN
CCDC6_MG132	NP_056474.2	RSL1D1	3|2	5	2.5	2	6|27	0	0	0	0	0	-64.19	0.15	0.61		2|2	4	2	490	RL1D1_HUMAN
CCDC6_MG132	NP_005137.1	SART1	3|4	7	3.5	2	16|24	0	0	0	0	0	-77.17	0.17	0.61	NP_055686.3|NP_001230017.1|	2|1	3	1.5	800	SNUT1_HUMAN
CCDC6_MG132	NP_003244.2	TIAM1	2|0	2	1	2	0|0	0.47	0.95	0.47	0.95	0.47	-1.6	10	0.15		1|0	1	0.5	1591	TIAM1_HUMAN
CCDC6_MG132	NP_002676.1	EXOSC10	2|0	2	1	2	42|48	0	0	0	0	0	-200.82	0.02	0.61	NP_006351.2|	1|0	1	0.5	860	EXOSX_HUMAN
CCDC6_MG132	NP_940869.2	RSBN1L	2|0	2	1	2	3|9	0	0	0	0	0	-25.87	0.17	0.61		2|0	2	1	846	RSBNL_HUMAN
CCDC6_MG132	NP_056340.2	IBTK	3|13	16	8	2	7|0	0.34	0.67	0.34	0.67	0.34	-8.4	2.29	0.23	NP_001252541.1|NP_060921.3|NP_001008709.1|	3|8	11	5.5	1353	E7EPI0_HUMAN
CCDC6_MG132	NP_005960.1	NAP1L4	3|7	10	5	2	14|6	0	0	0	0	0	-34.24	0.5	0.61	NP_066390.1|NP_006127.1|NP_653319.1|	1|4	5	2.5	375	NP1L4_HUMAN
CCDC6_MG132	NP_056380.2	LTN1	2|0	2	1	2	0|0	0.47	0.95	0.47	0.95	0.47	-1.6	10	0.15		2|0	2	1	1812	LTN1_HUMAN
CCDC6_MG132	NP_060517.1	RBM22	2|0	2	1	2	0|0	0.47	0.95	0.47	0.95	0.47	-1.6	10	0.15		2|0	2	1	420	RBM22_HUMAN
CCDC6_MG132	NP_056131.2	PPP1R13B	3|7	10	5	2	0|0	1	1	1	1	1	4.78	50	0	NP_001008709.1|	1|6	7	3.5	1090	ASPP1_HUMAN
CCDC6_MG132	NP_001094089.1	CABLES1	2|0	2	1	2	0|1	0.24	0.47	0.24	0.47	0.24	-3.04	2	0.26		2|0	2	1	633	CABL1_HUMAN
CCDC6_MG132	NP_001191187.1	NR3C1	2|0	2	1	2	0|0	0.47	0.95	0.47	0.95	0.47	-1.6	10	0.15		1|0	1	0.5	751	GCR_HUMAN
CCDC6_MG132	NP_066576.1	MTMR3	2|0	2	1	2	0|1	0.24	0.47	0.24	0.47	0.24	-3.04	2	0.26		1|0	1	0.5	1198	G5E953_HUMAN
CCDC6_MG132	NP_066022.2	SPTBN4	1|0	1	0.5	2	0|0	0	0	0	0	0	-1.6	5	0.61		1|0	1	0.5	2564	C9JY79_HUMAN
CCDC6_MG132	NP_112604.2	HNRNPC	1|0	1	0.5	2	18|11	0	0	0	0	0	-63.99	0.03	0.61	NP_055686.3|NP_001129171.1|	1|0	1	0.5	306	B2R5W2_HUMAN
CCDC6_MG132	NP_001070993.1	MTMR14	2|0	2	1	2	0|2	0.09	0.18	0.09	0.18	0.09	-4.4	1	0.34	NP_940953.2|	1|0	1	0.5	650	B4DJ23_HUMAN
CCDC6_MG132	NP_057736.4	CRNKL1	1|0	1	0.5	2	0|3	0	0	0	0	0	-6.56	0.33	0.61		1|0	1	0.5	848	A0A0C4DGD7_HUMAN
CCDC6_MG132	NP_002261.3	TNPO1	1|0	1	0.5	2	0|0	0	0	0	0	0	-1.6	5	0.61	NP_001129171.1|	1|0	1	0.5	898	TNPO1_HUMAN
CCDC6_MG132	NP_001003810.1	HNRNPD	1|3	4	2	2	7|5	0	0	0	0	0	-23.11	0.33	0.61	NP_001171914.1|NP_001120708.1|NP_002145.3|NP_002077.1|NP_055686.3|NP_001129171.1|NP_006784.1|NP_037366.1|NP_079422.1|NP_001073141.1|	1|2	3	1.5	287	HNRPD_HUMAN
CCDC6_MG132	NP_115729.1	VPS25	1|3	4	2	2	0|0	0.5	0.99	0.5	0.99	0.5	0.9	20	0.12		1|2	3	1.5	176	VPS25_HUMAN
CCDC6_MG132	NP_114367.1	PTBP1	1|2	3	1.5	2	9|9	0	0	0	0	0	-36.01	0.17	0.61	NP_001129171.1|	1|1	2	1	550	A0A0D9SF20_HUMAN
CCDC6_MG132	NP_115784.1	BAZ1B	1|0	1	0.5	2	84|83	0	0	0	0	0	-373.76	0.01	0.61		1|0	1	0.5	1483	BAZ1B_HUMAN
CCDC6_MG132	NP_056136.2	CRTC1	1|0	1	0.5	2	0|1	0	0	0	0	0	-3.04	1	0.61		1|0	1	0.5	634	CRTC1_HUMAN
CCDC6_MG132	NP_056091.1	USP22	2|0	2	1	2	0|4	0	0	0	0	0	-8.24	0.5	0.61	NP_056238.2|	1|0	1	0.5	525	UBP22_HUMAN
CCDC6_MG132	NP_079218.2	C10orf88	1|2	3	1.5	2	0|0	0.47	0.95	0.47	0.95	0.47	0.9	15	0.15	NP_004850.1|	1|1	2	1	445	PAAT_HUMAN
CCDC6_MG132	NP_001095890.1	ZFAND5	2|0	2	1	2	0|3	0.02	0.05	0.02	0.05	0.02	-6.56	0.67	0.4	NP_001258708.1|	1|0	1	0.5	213	ZFAN5_HUMAN
CCDC6_MG132	NP_542398.3	CFAP36	1|2	3	1.5	2	3|2	0	0	0	0	0	-8.74	0.6	0.61		1|1	2	1	342	CFA36_HUMAN
CCDC6_MG132	NP_060453.3	WIPI1	1|3	4	2	2	0|1	0.39	0.77	0.39	0.77	0.39	-1.44	4	0.22	NP_055919.2|	1|1	2	1	446	G5EA37_HUMAN
CCDC6_MG132	NP_055634.3	PJA2	1|0	1	0.5	2	0|1	0	0	0	0	0	-3.04	1	0.61		1|0	1	0.5	708	PJA2_HUMAN
CCDC6_MG132	NP_001099000.1	CAP1	1|5	6	3	2	5|3	0	0	0	0	0	-14.72	0.75	0.5	NP_001004720.1|NP_001036816.1|	1|3	4	2	475	CAP1_HUMAN
CCDC6_MG132	NP_055145.3	PPP1R15A	1|0	1	0.5	2	0|4	0	0	0	0	0	-8.24	0.25	0.61	NP_001008709.1|	1|0	1	0.5	674	PR15A_HUMAN
CCDC6_MG132	NP_073572.2	ACBD3	1|0	1	0.5	2	2|4	0	0	0	0	0	-13.14	0.17	0.61		1|0	1	0.5	528	GCP60_HUMAN
CCDC6_MG132	NP_003249.3	TK1	1|7	8	4	2	0|5	0.17	0.34	0.17	0.34	0.17	-8.17	1.6	0.3	NP_001129171.1|	1|2	3	1.5	234	K7ES52_HUMAN
CCDC6_MG132	NP_078811.3	CORO7	1|0	1	0.5	2	3|0	0	0	0	0	0	-6.56	0.33	0.61		1|0	1	0.5	925	CORO7_HUMAN
CCDC6_MG132	NP_001485.2	GDI2	1|5	6	3	2	0|0	0.5	1	0.5	1	0.5	0.9	30	0.1		1|3	4	2	445	GDIB_HUMAN
CCDC6_MG132	NP_055686.3	PAN2	1|0	1	0.5	2	0|0	0	0	0	0	0	-1.6	5	0.61	NP_002574.2|NP_001036816.1|NP_006127.1|	1|0	1	0.5	1198	PAN2_HUMAN
CCDC6_MG132	NP_005145.3	USP8	1|0	1	0.5	2	0|2	0	0	0	0	0	-4.4	0.5	0.61	NP_001129171.1|	1|0	1	0.5	1118	UBP8_HUMAN
CCDC6_MG132	NP_056175.3	MTREX	2|0	2	1	2	0|1	0.24	0.47	0.24	0.47	0.24	-3.04	2	0.26		1|0	1	0.5	1042	MTREX_HUMAN
CCDC6_MG132	NP_598407.1	MAP3K20	1|0	1	0.5	2	0|0	0	0	0	0	0	-1.6	5	0.61	NP_001129171.1|	1|0	1	0.5	455	M3K20_HUMAN
CCDC6_MG132	NP_073613.2	OSBPL11	1|0	1	0.5	2	0|1	0	0	0	0	0	-3.04	1	0.61		1|0	1	0.5	747	OSB11_HUMAN
CCDC6_MG132	NP_612352.1	KLC4	1|0	1	0.5	2	0|3	0	0	0	0	0	-6.56	0.33	0.61	NP_001129171.1|	1|0	1	0.5	315	KLC4_HUMAN
CCDC6_MG132	NP_612434.1	C12orf57	2|0	2	1	2	0|4	0	0	0	0	0	-8.24	0.5	0.61	NP_001008709.1|	1|0	1	0.5	126	F5GXW5_HUMAN
CCDC6_MG132	NP_002495.2	NFX1	1|0	1	0.5	2	0|0	0	0	0	0	0	-1.6	5	0.61		1|0	1	0.5	1120	NFX1_HUMAN
CCDC6_MG132	NP_653196.1	SLAIN1	1|0	1	0.5	2	0|0	0	0	0	0	0	-1.6	5	0.61		1|0	1	0.5	305	A0A0A0MSS3_HUMAN
CCDC6_MG132	NP_001135935.1	DKC1	1|0	1	0.5	2	4|8	0	0	0	0	0	-26.27	0.08	0.61	NP_001129171.1|	1|0	1	0.5	509	DKC1_HUMAN
CCDC6_MG132	NP_078938.2	NAT10	1|0	1	0.5	2	46|40	0	0	0	0	0	-191.84	0.01	0.61	NP_056147.2|	1|0	1	0.5	1025	NAT10_HUMAN
CCDC6_MG132	NP_001138791.1	PLS1	2|9	11	5.5	2	9|4	0	0	0	0	0	-22.49	0.85	0.52		1|5	6	3	629	PLSI_HUMAN
CCDC6_MG132	NP_060288.3	WRAP73	2|3	5	2.5	2	0|2	0.29	0.4	0.29	0.4	0.29	-1.51	2.5	0.25	NP_001074248.1|NP_858058.1|NP_060414.3|NP_919268.1|NP_060921.3|NP_653319.1|	1|2	3	1.5	460	A0A0A0MRV3_HUMAN
CCDC6_MG132	NP_689485.1	CHMP7	1|3	4	2	2	0|3	0.08	0.15	0.08	0.15	0.08	-4.75	1.33	0.35		1|3	4	2	453	CHMP7_HUMAN
CCDC6_MG132	NP_006351.2	EIF3M	1|0	1	0.5	2	0|0	0	0	0	0	0	-1.6	5	0.61	NP_037366.1|	1|0	1	0.5	374	EIF3M_HUMAN
CCDC6_MG132	NP_006494.1	PSMC4	1|4	5	2.5	2	3|2	0.01	0.01	0.01	0.01	0.01	-8.74	1	0.44	NP_001096137.1|NP_003822.2|NP_803172.1|NP_060921.3|NP_002808.3|NP_001258708.1|	1|2	3	1.5	418	PRS6B_HUMAN
CCDC6_MG132	NP_002262.3	IPO5	1|4	5	2.5	2	6|2	0	0	0	0	0	-14.48	0.62	0.61	NP_000692.2|NP_004850.1|NP_002261.3|NP_653319.1|	1|2	3	1.5	1115	IPO5_HUMAN
CCDC6_MG132	NP_009135.4	DDX20	1|0	1	0.5	2	0|1	0	0	0	0	0	-3.04	1	0.61		1|0	1	0.5	824	DDX20_HUMAN
CCDC6_MG132	NP_001157858.1	RAPGEF6	1|3	4	2	2	8|0	0	0	0	0	0	-13.78	0.5	0.61	NP_001123617.1|	1|3	4	2	1609	B7Z7Y1_HUMAN
CCDC6_MG132	NP_004298.1	APBB2	1|1	2	1	2	0|0	0	0	0	0	0	0.9	10	0.61	NP_001017408.1|	1|1	2	1	759	G5E9Y1_HUMAN
CCDC6_MG132	NP_054872.2	ZC3H7A	1|0	1	0.5	2	0|0	0	0	0	0	0	-1.6	5	0.61		1|0	1	0.5	971	I3L2K5_HUMAN
CCDC6_MG132	NP_065780.2	ODF2L	1|0	1	0.5	2	0|0	0	0	0	0	0	-1.6	5	0.61		1|0	1	0.5	620	ODF2L_HUMAN
CCDC6_MG132	NP_001177924.1	IPO8	1|2	3	1.5	2	0|1	0.24	0.47	0.24	0.47	0.24	-1.44	3	0.26	NP_689621.2|NP_653319.1|	1|1	2	1	832	IPO8_HUMAN
CCDC6_MG132	NP_001186307.1	GBF1	1|0	1	0.5	2	0|1	0	0	0	0	0	-3.04	1	0.61		1|0	1	0.5	1856	A0A669KBG8_HUMAN
CCDC6_MG132	NP_054762.2	CHMP2B	3|8	11	5.5	2	12|11	0	0	0	0	0	-41	0.48	0.61	NP_056380.2|	1|4	5	2.5	213	CHM2B_HUMAN
CCDC6_MG132	NP_001252518.1	RTN3	1|4	5	2.5	2	0|0	0.5	1	0.5	1	0.5	0.9	25	0.1		1|4	5	2.5	1032	B7Z4M1_HUMAN
CCDC6_MG132	NP_689775.2	CDCA2	1|0	1	0.5	2	2|24	0	0	0	0	0	-56.08	0.04	0.61	NP_001008709.1|	1|0	1	0.5	1023	E9PEI0_HUMAN
CCDC6_MG132	NP_000170.1	MSH6	3|2	5	2.5	2	18|17	0	0	0	0	0	-69.7	0.14	0.61	NP_001073152.1|	1|1	2	1	1360	MSH6_HUMAN
CCDC6_MG132	NP_000995.1	RPLP2	2|8	10	5	2	11|7	0	0	0	0	0	-33.1	0.56	0.61	NP_001243546.1|NP_006817.1|NP_001020241.1|NP_001093326.2|NP_055686.3|NP_001015.1|NP_001129171.1|	1|4	5	2.5	115	RLA2_HUMAN
CCDC6_MG132	NP_001016.1	RPS23	3|6	9	4.5	2	9|4	0	0	0	0	0	-20.29	0.69	0.61	NP_001020241.1|NP_055686.3|NP_001015.1|	1|3	4	2	143	RS23_HUMAN
CCDC6_MG132	NP_000108.1	EMD	1|3	4	2	2	8|5	0	0	0	0	0	-25.28	0.31	0.61		1|2	3	1.5	254	EMD_HUMAN
CCDC6_MG132	NP_005119.2	DOP1B	1|0	1	0.5	2	0|0	0	0	0	0	0	-1.6	5	0.61		1|0	1	0.5	2298	DOP2_HUMAN
CCDC6_MG132	NP_005737.1	NAMPT	1|0	1	0.5	2	0|0	0	0	0	0	0	-1.6	5	0.61		1|0	1	0.5	491	A0A0C4DFS8_HUMAN
CCDC6_MG132	NP_067062.1	RBM25	1|0	1	0.5	2	4|5	0	0	0	0	0	-19.74	0.11	0.61	NP_001129171.1|	1|0	1	0.5	843	RBM25_HUMAN
CCDC6_MG132	NP_001007068.1	SDCBP	1|2	3	1.5	2	4|3	0	0	0	0	0	-12.72	0.43	0.61	NP_036515.4|	1|2	3	1.5	298	B4DHN5_HUMAN
CCDC6_MG132	NP_009042.1	TFDP1	1|1	2	1	2	3|7	0	0	0	0	0	-18.76	0.2	0.61		1|1	2	1	410	TFDP1_HUMAN
CCDC6_MG132	NP_056169.1	NUP188	1|0	1	0.5	2	0|0	0	0	0	0	0	-1.6	5	0.61		1|0	1	0.5	1749	NU188_HUMAN
CCDC6_MG132	NP_005906.2	MCM6	1|0	1	0.5	2	5|2	0	0	0	0	0	-15.36	0.14	0.61		1|0	1	0.5	821	MCM6_HUMAN
CCDC6_MG132	NP_060624.1	ASF1B	1|2	3	1.5	2	1|3	0	0	0	0	0	-6.74	0.75	0.61		1|2	3	1.5	202	ASF1B_HUMAN
CCDC6_MG132	NP_060633.1	DNAJC17	1|0	1	0.5	2	2|2	0	0	0	0	0	-8.83	0.25	0.61		1|0	1	0.5	304	DJC17_HUMAN
CCDC6_MG132	NP_065104.1	AVEN	1|0	1	0.5	2	0|0	0	0	0	0	0	-1.6	5	0.61		1|0	1	0.5	362	AVEN_HUMAN
CCDC6_MG132	NP_055037.1	NDUFA8	1|0	1	0.5	2	0|0	0	0	0	0	0	-1.6	5	0.61		1|0	1	0.5	172	NDUA8_HUMAN
CCDC6_MG132	NP_004311.1	ATP2A1	1|0	1	0.5	2	0|0	0	0	0	0	0	-1.6	5	0.61		1|0	1	0.5	994	AT2A1_HUMAN
CCDC6_MG132	NP_055845.1	FRYL	1|0	1	0.5	2	0|0	0	0	0	0	0	-1.6	5	0.61		1|0	1	0.5	3013	FRYL_HUMAN
CCDC6_MG132	NP_060921.3	CENPJ	1|0	1	0.5	2	0|0	0	0	0	0	0	-1.6	5	0.61	NP_000017.1|NP_003738.2|NP_075060.1|NP_001129171.1|NP_001135745.1|NP_653319.1|	1|0	1	0.5	1338	F6VUX8_HUMAN
CCDC6_MG132	NP_116020.1	HDGFL2	1|0	1	0.5	2	30|22	0	0	0	0	0	-115.59	0.02	0.61		1|0	1	0.5	670	HDGR2_HUMAN
CCDC6_MG132	NP_115948.4	KIF2B	1|0	1	0.5	2	0|0	0	0	0	0	0	-1.6	5	0.61		1|0	1	0.5	673	KIF2B_HUMAN
CCDC6_MG132	NP_653304.2	LSM14B	1|2	3	1.5	2	1|0	0.24	0.47	0.24	0.47	0.24	-1.44	3	0.26		1|1	2	1	385	A0A0C4DFV2_HUMAN
CCDC6_MG132	NP_000959.2	RPL4	2|3	5	2.5	2	10|2	0	0	0	0	0	-19.87	0.42	0.61	NP_055686.3|NP_001015.1|NP_001129171.1|	1|2	3	1.5	427	H3BM89_HUMAN
CCDC6_MG132	NP_036515.4	OSTF1	1|2	3	1.5	2	0|0	0.47	0.95	0.47	0.95	0.47	0.9	15	0.15	NP_001036816.1|	1|1	2	1	214	OSTF1_HUMAN
CCDC6_MG132	NP_065916.2	DHX36	1|0	1	0.5	2	0|0	0	0	0	0	0	-1.6	5	0.61		1|0	1	0.5	1008	DHX36_HUMAN
CCDC6_MG132	NP_001116295.1	GTF3C5	1|4	5	2.5	2	6|6	0	0	0	0	0	-23.11	0.42	0.61	NP_006459.3|	1|3	4	2	526	H7BY84_HUMAN
CCDC6_MG132	NP_006442.2	PAIP1	1|7	8	4	2	3|1	0.39	0.79	0.39	0.79	0.39	-6.74	2	0.22	NP_055093.2|NP_000017.1|	1|4	5	2.5	479	PAIP1_HUMAN
CCDC6_MG132	NP_003288.2	NR2C1	1|0	1	0.5	2	3|5	0	0	0	0	0	-17.51	0.12	0.61		1|0	1	0.5	603	NR2C1_HUMAN
CCDC6_MG132	NP_060875.2	COPRS	4|0	4	2	2	0|0	0.5	1	0.5	1	0.5	-1.6	20	0.1		1|0	1	0.5	184	H9KV77_HUMAN
CCDC6_MG132	NP_001171545.1	GRIP1	1|2	3	1.5	2	0|0	0.47	0.95	0.47	0.95	0.47	0.9	15	0.15	NP_004726.2|NP_001191187.1|	1|2	3	1.5	1061	GRIP1_HUMAN
CCDC6_MG132	NP_683702.1	OSBPL9	1|1	2	1	2	1|1	0	0	0	0	0	-3.24	1	0.61		1|1	2	1	558	OSBL9_HUMAN
CCDC6_MG132	NP_085148.1	SH3BP5L	1|0	1	0.5	2	0|0	0	0	0	0	0	-1.6	5	0.61	NP_001129171.1|	1|0	1	0.5	393	3BP5L_HUMAN
CCDC6_MG132	NP_056355.2	RPAP1	1|0	1	0.5	2	0|0	0	0	0	0	0	-1.6	5	0.61		1|0	1	0.5	1393	RPAP1_HUMAN
CCDC6_MG132	NP_002531.3	ODF2	1|0	1	0.5	2	0|3	0	0	0	0	0	-6.56	0.33	0.61		1|0	1	0.5	805	ODFP2_HUMAN
CCDC6_MG132	NP_001171134.1	RIF1	1|0	1	0.5	2	18|29	0	0	0	0	0	-104.04	0.02	0.61	NP_001008709.1|NP_004302.1|	1|0	1	0.5	2446	RIF1_HUMAN
CCDC6_MG132	NP_001243111.1	ANKRD11	1|0	1	0.5	2	0|7	0	0	0	0	0	-14.61	0.14	0.61		1|0	1	0.5	2663	ANR11_HUMAN
CCDC6_MG132	NP_055731.2	LMTK2	1|0	1	0.5	2	0|0	0	0	0	0	0	-1.6	5	0.61	NP_001008709.1|	1|0	1	0.5	1503	LMTK2_HUMAN
CCDC6_MG132	NP_963853.1	FOXO3	1|1	2	1	2	0|0	0	0	0	0	0	0.9	10	0.61	NP_001230017.1|NP_001129171.1|	1|1	2	1	673	FOXO3_HUMAN
CCDC6_MG132	NP_000981.1	RPL27A	1|3	4	2	2	4|2	0	0	0	0	0	-10.64	0.67	0.61	NP_001020241.1|NP_036286.2|NP_055686.3|	1|2	3	1.5	148	RL27A_HUMAN
CCDC6_MG132	NP_001011.1	RPS16	1|4	5	2.5	2	3|1	0.04	0.08	0.04	0.08	0.04	-6.74	1.25	0.38	NP_001020241.1|NP_001093326.2|NP_068810.3|NP_055686.3|NP_001015.1|NP_001129171.1|	1|2	3	1.5	146	M0R210_HUMAN
CCDC6_MG132	NP_001015.1	RPS21	2|5	7	3.5	2	0|0	0.97	1	0.97	1	0.97	2.93	35	0	NP_001129171.1|NP_002808.3|	1|2	3	1.5	83	RS21_HUMAN
CCDC6_MG132	NP_001022.1	RPS28	1|2	3	1.5	2	2|2	0	0	0	0	0	-6.74	0.75	0.61	NP_001015.1|	1|1	2	1	69	RS28_HUMAN
CCDC6_MG132	NP_000998.1	RPS4X	1|4	5	2.5	2	5|0	0.01	0.03	0.01	0.03	0.01	-8.17	1	0.42	NP_821080.1|NP_001020241.1|NP_055686.3|NP_001015.1|NP_001406.1|	1|2	3	1.5	263	RS4X_HUMAN
CCDC6_MG132	NP_001005781.1	SUMO1	1|3	4	2	2	7|0	0	0	0	0	0	-11.96	0.57	0.61	NP_001074324.1|NP_005013.1|NP_005179.2|NP_006153.2|NP_037386.1|NP_056014.2|NP_006078.2|NP_821080.1|NP_001188493.1|NP_001020241.1|NP_001025177.1|NP_001013653.1|NP_001093326.2|NP_061828.1|NP_001246.2|NP_001106197.1|NP_858058.1|NP_001123617.1|NP_055040.2|P02533|NP_004850.1|NP_009215.1|NP_001191187.1|NP_001172006.1|NP_000017.1|NP_001230017.1|NP_001017408.1|NP_006784.1|NP_000062.1|NP_001406.1|NP_00017…	1|2	3	1.5	101	B8ZZ67_HUMAN
CCDC6_MG132	NP_000373.1	ALDH3A2	2|0	2	1	2	1|0	0.24	0.47	0.24	0.47	0.24	-3.04	2	0.26	NP_006127.1|	1|0	1	0.5	485	AL3A2_HUMAN
CCDC6_MG132	NP_004522.1	MOCS2	1|0	1	0.5	2	0|2	0	0	0	0	0	-4.4	0.5	0.61		1|0	1	0.5	188	MOC2B_HUMAN
CCDC6_MG132	NP_004715.1	ZW10	2|0	2	1	2	0|2	0.09	0.18	0.09	0.18	0.09	-4.4	1	0.34	NP_002145.3|NP_001135745.1|	1|0	1	0.5	779	ZW10_HUMAN
CCDC6_MG132	NP_006132.1	DYNC1LI2	1|0	1	0.5	2	0|3	0	0	0	0	0	-6.56	0.33	0.61	NP_037366.1|	1|0	1	0.5	492	B4E2E0_HUMAN
CCDC6_MG132	NP_065789.1	KIDINS220	2|0	2	1	2	0|3	0.02	0.05	0.02	0.05	0.02	-6.56	0.67	0.4		1|0	1	0.5	1771	KDIS_HUMAN
CCDC6_MG132	NP_037473.3	OLA1	1|0	1	0.5	2	0|2	0	0	0	0	0	-4.4	0.5	0.61	NP_001129171.1|	1|0	1	0.5	396	OLA1_HUMAN
CCDC6_MG132	NP_008909.1	RNF113A	2|0	2	1	2	5|4	0	0	0	0	0	-19.74	0.22	0.61		1|0	1	0.5	343	R113A_HUMAN
CCDC6_MG132	NP_056943.1	GTF2A1	3|5	8	4	2	4|7	0	0	0	0	0	-16.58	0.73	0.61		1|1	2	1	376	TF2AA_HUMAN
CCDC6_MG132	NP_055672.3	RABGAP1L	1|0	1	0.5	2	0|2	0	0	0	0	0	-4.4	0.5	0.61	NP_001119809.1|NP_036329.3|	1|0	1	0.5	815	A0A0C4DG54_HUMAN
CCDC6_MG132	NP_002909.4	RFX1	1|0	1	0.5	2	1|7	0	0	0	0	0	-16.86	0.12	0.61		1|0	1	0.5	979	RFX1_HUMAN
CCDC6_MG132	NP_001164409.1	ISYNA1	3|2	5	2.5	2	3|1	0.01	0.02	0.01	0.02	0.01	-5.31	1.25	0.43	NP_001032900.1|NP_001172006.1|	1|1	2	1	504	INO1_HUMAN
CCDC6_MG132	NP_056277.2	NOL11	2|4	6	3	2	3|14	0	0	0	0	0	-30.18	0.35	0.61		1|2	3	1.5	719	NOL11_HUMAN
CCDC6_MG132	NP_002806.2	PSMD11	1|3	4	2	2	0|3	0.08	0.15	0.08	0.15	0.08	-4.75	1.33	0.35	NP_002808.3|NP_001258708.1|	1|2	3	1.5	422	PSD11_HUMAN
CCDC6_MG132	NP_001172006.1	ARHGDIA	1|0	1	0.5	2	0|0	0	0	0	0	0	-1.6	5	0.61		1|0	1	0.5	204	J3QQX2_HUMAN
CCDC6_MG132	NP_001312.1	CSRP2	2|3	5	2.5	2	3|3	0	0	0	0	0	-8.82	0.83	0.61		1|1	2	1	193	CSRP2_HUMAN
CCDC6_MG132	NP_000983.1	RPL29	1|0	1	0.5	2	2|2	0	0	0	0	0	-8.83	0.25	0.61		1|0	1	0.5	159	RL29_HUMAN
CCDC6_MG132	NP_000017.1	ADSL	1|0	1	0.5	2	0|0	0	0	0	0	0	-1.6	5	0.61		1|0	1	0.5	484	A0A1B0GWJ0_HUMAN
CCDC6_MG132	NP_004689.1	PRPF3	1|7	8	4	2	31|29	0	0	0	0	0	-128.71	0.13	0.61	NP_001188493.1|NP_005863.1|	1|3	4	2	683	PRPF3_HUMAN
CCDC6_MG132	NP_002574.2	PAWR	1|0	1	0.5	2	0|0	0	0	0	0	0	-1.6	5	0.61		1|0	1	0.5	340	PAWR_HUMAN
CCDC6_MG132	NP_055572.1	MAML1	1|0	1	0.5	2	0|1	0	0	0	0	0	-3.04	1	0.61		1|0	1	0.5	1016	MAML1_HUMAN
CCDC6_MG132	NP_003964.3	RPL14	1|0	1	0.5	2	2|6	0	0	0	0	0	-17.27	0.12	0.61		1|0	1	0.5	215	RL14_HUMAN
CCDC6_MG132	NP_004318.3	BCR	1|4	5	2.5	2	0|0	0.5	1	0.5	1	0.5	0.9	25	0.1	NP_001074324.1|NP_005179.2|NP_892113.4|NP_002145.3|NP_004850.1|NP_002077.1|	1|3	4	2	1271	BCR_HUMAN
CCDC6_MG132	NP_001139014.1	ZSCAN18	1|0	1	0.5	2	3|3	0	0	0	0	0	-13.14	0.17	0.61		1|0	1	0.5	566	A0A0C4DG78_HUMAN
CCDC6_MG132	NP_219482.1	ZNF622	1|0	1	0.5	2	1|3	0	0	0	0	0	-8.83	0.25	0.61		1|0	1	0.5	477	ZN622_HUMAN
CCDC6_MG132	NP_004733.2	MAGI1	1|1	2	1	2	0|0	0	0	0	0	0	0.9	10	0.61		1|1	2	1	1256	MAGI1_HUMAN
CCDC6_MG132	NP_068803.1	H4C11	1|0	1	0.5	2	0|27	0	0	0	0	0	-58.17	0.04	0.61		1|0	1	0.5	103	H4_HUMAN
CCDC6_MG132	NP_127492.1	GTF2I	1|0	1	0.5	2	12|21	0	0	0	0	0	-72.74	0.03	0.61		1|0	1	0.5	998	GTF2I_HUMAN
CCDC6_MG132	NP_000968.2	RPL13	1|6	7	3.5	2	11|4	0	0	0	0	0	-29.11	0.47	0.61	NP_006144.1|NP_037386.1|NP_001020241.1|NP_068810.3|NP_002077.1|NP_055686.3|NP_002495.2|NP_001015.1|NP_001129171.1|	1|4	5	2.5	211	RL13_HUMAN
CCDC6_MG132	NP_073591.2	SFXN1	1|0	1	0.5	2	0|1	0	0	0	0	0	-3.04	1	0.61	NP_001093326.2|	1|0	1	0.5	322	SFXN1_HUMAN
CCDC6_MG132	NP_006297.2	SMC1A	1|0	1	0.5	2	0|4	0	0	0	0	0	-8.24	0.25	0.61	NP_001129171.1|NP_055919.2|	1|0	1	0.5	1233	G8JLG1_HUMAN
CCDC6_MG132	NP_001019820.1	CANX	1|0	1	0.5	2	0|0	0	0	0	0	0	-1.6	5	0.61	NP_055040.2|NP_004850.1|	1|0	1	0.5	592	CALX_HUMAN
CCDC6_MG132	NP_003738.2	TNKS	1|0	1	0.5	2	0|0	0	0	0	0	0	-1.6	5	0.61		1|0	1	0.5	1327	A0A0C4DGE3_HUMAN
CCDC6_MG132	NP_004588.1	SNRPD2	1|0	1	0.5	2	2|1	0	0	0	0	0	-6.84	0.33	0.61		1|0	1	0.5	118	SMD2_HUMAN
CCDC6_MG132	NP_644810.1	WDR36	1|0	1	0.5	2	26|17	0	0	0	0	0	-95.24	0.02	0.61		1|0	1	0.5	951	WDR36_HUMAN
CCDC6_MG132	NP_775106.2	LIN9	1|0	1	0.5	2	0|1	0	0	0	0	0	-3.04	1	0.61	NP_001230017.1|	1|0	1	0.5	558	LIN9_HUMAN
CCDC6_MG132	NP_057600.2	VPS54	1|0	1	0.5	2	0|0	0	0	0	0	0	-1.6	5	0.61	NP_001008709.1|	1|0	1	0.5	977	VPS54_HUMAN
CCDC6_MG132	NP_056084.1	TUT4	1|0	1	0.5	2	2|2	0	0	0	0	0	-8.83	0.25	0.61		1|0	1	0.5	1644	A0A0C4DFM7_HUMAN
CCDC6_MG132	NP_036421.2	KEAP1	1|7	8	4	2	25|4	0	0	0	0	0	-58.84	0.28	0.61	NP_001093326.2|NP_612446.1|NP_068810.3|NP_919268.1|NP_056147.2|	1|4	5	2.5	624	KEAP1_HUMAN
CCDC6_MG132	NP_003305.1	TTC1	1|2	3	1.5	2	2|0	0.09	0.18	0.09	0.18	0.09	-2.99	1.5	0.34	NP_002145.3|NP_055093.2|	1|2	3	1.5	292	TTC1_HUMAN
CCDC6_MG132	NP_653333.1	HNRNPUL1	1|0	1	0.5	2	5|7	0	0	0	0	0	-26.31	0.08	0.61		1|0	1	0.5	756	A0A0A0MRA5_HUMAN
CCDC6_MG132	NP_001032409.2	CYFIP2	3|0	3	1.5	2	1|3	0.01	0.02	0.01	0.02	0.01	-8.83	0.75	0.43	NP_001129171.1|	1|0	1	0.5	1253	E7EVJ5_HUMAN
CCDC6_MG132	NP_000973.2	RPL21	1|3	4	2	2	2|0	0.2	0.4	0.2	0.4	0.2	-2.99	2	0.27	NP_006817.1|NP_001020241.1|NP_055686.3|NP_001015.1|	1|2	3	1.5	160	G3V1B3_HUMAN
CCDC6_MG132	NP_001230821.1	TPD52L2	1|3	4	2	2	3|0	0.08	0.15	0.08	0.15	0.08	-4.75	1.33	0.35	NP_006817.1|NP_001032900.1|NP_858058.1|	1|3	4	2	163	A0A087WYR3_HUMAN
CCDC6_MG132	NP_055031.2	ITPK1	1|0	1	0.5	2	0|0	0	0	0	0	0	-1.6	5	0.61		1|0	1	0.5	414	G3V4M9_HUMAN
CCDC6_MG132	NP_004765.2	MED1	1|0	1	0.5	2	37|37	0	0	0	0	0	-164.91	0.01	0.61		1|0	1	0.5	1581	MED1_HUMAN
CCDC6_MG132	NP_055521.1	SART3	2|1	3	1.5	2	28|24	0	0	0	0	0	-110.93	0.06	0.61		1|1	2	1	963	A0A499FI31_HUMAN
CCDC6_MG132	NP_060244.2	CDKAL1	1|0	1	0.5	2	3|2	0	0	0	0	0	-11.06	0.2	0.61		1|0	1	0.5	579	CDKAL_HUMAN
CCDC6_MG132	NP_055428.1	FAF2	1|0	1	0.5	2	2|1	0	0	0	0	0	-6.84	0.33	0.61		1|0	1	0.5	445	FAF2_HUMAN
CCDC6_MG132	NP_055642.3	ZC3H11A	1|0	1	0.5	2	47|33	0	0	0	0	0	-178.03	0.01	0.61	NP_001230017.1|	1|0	1	0.5	810	ZC11A_HUMAN
CCDC6_MG132	NP_982284.1	CAMSAP2	2|4	6	3	2	0|0	0.97	1	0.97	1	0.97	2.93	30	0	NP_060921.3|NP_653319.1|	1|1	2	1	1478	CAMP2_HUMAN
CCDC6_MG132	NP_004556.1	PEX14	1|0	1	0.5	2	5|5	0	0	0	0	0	-21.9	0.1	0.61		1|0	1	0.5	377	PEX14_HUMAN
CCDC6_MG132	NP_001116538.2	MAPT	1|0	1	0.5	2	7|0	0	0	0	0	0	-14.61	0.14	0.61	NP_001139628.1|NP_063937.2|NP_006817.1|NP_858058.1|NP_002145.3|NP_061120.3|NP_001129171.1|NP_653319.1|	1|0	1	0.5	776	A0A7I2PJZ2_HUMAN
CCDC6_MG132	NP_005863.1	BCAS2	1|0	1	0.5	2	0|0	0	0	0	0	0	-1.6	5	0.61		1|0	1	0.5	225	SPF27_HUMAN
CCDC6_MG132	NP_001651.1	ARF4	1|9	10	5	2	6|0	0.2	0.4	0.2	0.4	0.2	-9.85	1.67	0.27		1|4	5	2.5	180	ARF4_HUMAN
CCDC6_MG132	NP_005875.1	PAK4	1|5	6	3	2	2|4	0.01	0.01	0.01	0.01	0.01	-10.64	1	0.45	NP_001129171.1|	1|3	4	2	591	PAK4_HUMAN
CCDC6_MG132	NP_001003676.1	C11orf49	2|7	9	4.5	2	16|3	0	0	0	0	0	-34.29	0.47	0.61		1|4	5	2.5	274	CK049_HUMAN
CCDC6_MG132	NP_001129628.1	ZNF507	1|0	1	0.5	2	0|0	0	0	0	0	0	-1.6	5	0.61		1|0	1	0.5	953	B9EGE7_HUMAN
CCDC6_MG132	NP_003423.1	ZNF131	1|0	1	0.5	2	3|2	0	0	0	0	0	-11.06	0.2	0.61		1|0	1	0.5	589	ZN131_HUMAN
CCDC6_MG132	NP_001155901.1	PDCD6IP	1|4	5	2.5	2	3|0	0.17	0.33	0.17	0.33	0.17	-4.75	1.67	0.3	NP_065921.2|NP_006512.2|NP_002077.1|NP_722560.1|NP_003017.1|	1|2	3	1.5	873	PDC6I_HUMAN
CCDC6_MG132	NP_038477.2	BAZ2A	1|0	1	0.5	2	35|61	0	0	0	0	0	-213.41	0.01	0.61		1|0	1	0.5	1905	A0A0C4DGI9_HUMAN
CCDC6_MG132	NP_055940.3	CIC	1|0	1	0.5	2	1|5	0	0	0	0	0	-12.76	0.17	0.61	NP_001129171.1|	1|0	1	0.5	1608	A0A0A0MQR4_HUMAN
CCDC6_MG132	NP_056224.3	EP400	1|0	1	0.5	2	0|3	0	0	0	0	0	-6.56	0.33	0.61		1|0	1	0.5	3123	EP400_HUMAN
CCDC6_MG132	NP_031368.1	NUP42	2|0	2	1	2	0|0	0.47	0.95	0.47	0.95	0.47	-1.6	10	0.15		1|0	1	0.5	423	B4DT96_HUMAN
CCDC6_MG132	NP_689929.2	PATL1	1|0	1	0.5	2	0|2	0	0	0	0	0	-4.4	0.5	0.61		1|0	1	0.5	770	PATL1_HUMAN
CCDC6_MG132	NP_006699.2	GLO1	1|4	5	2.5	2	2|0	0.31	0.61	0.31	0.61	0.31	-2.99	2.5	0.24	NP_001093326.2|	1|3	4	2	184	LGUL_HUMAN
CCDC6_MG132	NP_612351.2	GLB1L2	1|0	1	0.5	2	0|0	0	0	0	0	0	-1.6	5	0.61		1|0	1	0.5	636	GLBL2_HUMAN
CCDC6_MG132	NP_001070254.1	QSER1	1|0	1	0.5	2	0|2	0	0	0	0	0	-4.4	0.5	0.61		1|0	1	0.5	1735	A0A3B3IRW6_HUMAN
CCDC6_MG132	NP_001058.2	TOP2A	1|1	2	1	2	81|45	0	0	0	0	0	-275.04	0.02	0.61	NP_036286.2|NP_001230017.1|NP_653319.1|	1|1	2	1	1531	TOP2A_HUMAN
CCDC6_MG132	NP_116259.2	PNISR	1|0	1	0.5	2	8|16	0	0	0	0	0	-52.59	0.04	0.61		1|0	1	0.5	805	PNISR_HUMAN
CCDC6_MG132	NP_057508.2	LUC7L3	1|0	1	0.5	2	4|2	0	0	0	0	0	-13.14	0.17	0.61		1|0	1	0.5	432	J3KPP4_HUMAN
CCDC6_MG132	NP_004806.3	ARHGAP29	1|0	1	0.5	2	0|0	0	0	0	0	0	-1.6	5	0.61		1|0	1	0.5	1261	RHG29_HUMAN
[truncated: 5,320 more rows]

## Sheet: description of the dataset
	Dataset EV2. p53, FBXO42, CCDC6 BioID results
	List of all proximity interactors and their spectral counts for CCDC6, FBXO42 and p53 R273 with or without MG132 treatment.
