# Supplementary material for: Genome-wide CRISPR screens identify novel regulators of wild-type and mutant p53 stability
Source: Mol Syst Biol. 2024 Apr 5;20(6):719–40. doi: 10.1038/s44320-024-00032-x (PMC11148184; doi:10.1038/s44320-024-00032-x)
Supplement: Supplementary file 5 — Dataset EV4 [file 44320_2024_32_MOESM5_ESM.xlsx]

## Sheet: Viability Hits RPE1
Gene	deltap53-BF	WTp53-BF	deltaBF(wt-deltap53)
A1BG	-14.575	-5.476	9.099		Bold = hit, where WT BF > 15, AND, deltap53 BF < 5.
A1CF	-12.162	-9.339	2.823
A2M	-6.61	-3.401	3.209
A2ML1	-15.678	-14.797	0.881
A3GALT2	-17.951	-11.315	6.636
A4GALT	-12.948	-2.042	10.906
A4GNT	-12.817	-15.613	-2.796
AAAS	-4.754	0.709	5.463
AACS	-15.806	-2.761	13.045
AADAC	-15.254	-14.121	1.133
AADACL2	-13.534	-15.638	-2.104
AADACL3	-17.084	-9.489	7.595
AADACL4	-18.091	-16.919	1.172
AADAT	-14.286	-12.309	1.977
AAED1	-10.696	-10.821	-0.125
AAGAB	-14.341	-12.295	2.046
AAK1	-13.356	-4.476	8.88
AAMDC	-17.038	-8.968	8.07
ZNF593	-17.691	15.111	32.802
AANAT	-14.748	-15.576	-0.828
AAR2	-11.048	-2.955	8.093
AARD	-8.516	-6.31	2.206
USP7	-17.372	18.221	35.593
AARS2	-17.143	-11.276	5.867
AARSD1	-4.098	-2.048	2.05
AASDH	-16.483	-18.09	-1.607
PPM1D	-16.298	22.926	39.224
AASS	-10.64	-6.675	3.965
IPO4	-15.004	15.139	30.143
AATK	-14.786	-12.419	2.367
ABAT	-19.247	-12.691	6.556
ABCA1	-16.203	-13.005	3.198
ABCA10	-10.441	-10.865	-0.424
ABCA12	-13.412	-15.431	-2.019
ABCA13	-15.37	-12.529	2.841
ABCA2	-15.187	-11.789	3.398
ABCA3	-11.495	-1.924	9.571
ABCA4	-10.298	-12.761	-2.463
ABCA5	-15.339	-13.833	1.506
ABCA6	-16.22	-14.955	1.265
ABCA7	-13.631	-14.872	-1.241
ABCA8	-7.546	-8.878	-1.332
ABCA9	-12.775	-11.016	1.759
ABCB1	-16.138	-10.315	5.823
ABCB10	-18.324	-12.355	5.969
ABCB11	-16.88	-11.05	5.83
ABCB4	-12.647	-14.809	-2.162
ABCB5	-16.311	-13.333	2.978
ABCB6	-17.22	-6.499	10.721
MDM4	-14.512	18.727	33.239
ABCB8	-9.127	-10.024	-0.897
ABCB9	-12.701	-13.608	-0.907
ABCC1	-17.377	-16.116	1.261
ABCC10	-17.324	-13.767	3.557
ABCC11	-16.735	-10.607	6.128
ABCC12	-17.387	-10.111	7.276
ABCC2	-14.122	-7.457	6.665
ABCC3	-16.406	-7.083	9.323
ABCC4	-17.334	-14.125	3.209
ABCC5	-17.525	-14.494	3.031
ABCC6	-10.286	10.656	20.942
ABCC8	-17.12	-16.068	1.052
ABCC9	-15.946	-15.044	0.902
ABCD1	-11.405	-10.806	0.599
ABCD2	-14.672	-14.913	-0.241
ABCD3	-11.292	-7.028	4.264
ABCD4	-15.941	-9.963	5.978
C16orf72	-13.436	22.089	35.525
ABCF1	15.871	7.704	-8.167
ABCF2	-16.21	-16.925	-0.715
ABCF3	-16.963	-15.635	1.328
ABCG1	-16.278	-14.109	2.169
ABCG2	-15.476	-15.429	0.047
ABCG4	-12.832	-10.723	2.109
ABCG5	-10.762	-10.705	0.057
ABCG8	-13.938	-10.056	3.882
ABHD1	-13.448	-6.935	6.513
ABHD10	-16.56	-13.853	2.707
ABHD11	-16.216	-3.146	13.07
ABHD12	-14.915	-11.971	2.944
ABHD12B	-16.932	-11.37	5.562
ABHD13	-14.641	-13.935	0.706
ABHD14A	-15.755	-13.487	2.268
ABHD14B	-13.388	-13.966	-0.578
ABHD15	-15.099	-9.676	5.423
ABHD16A	-9.976	-9.798	0.178
ABHD16B	-11.939	-9.546	2.393
ABHD17A	-2.28	7.028	9.308
ABHD17B	-18.541	-16.141	2.4
ABHD17C	-16.069	-15.852	0.217
ABHD2	-19.031	-18.474	0.557
ABHD3	-16.711	-10.754	5.957
ABHD4	-16.235	-14.132	2.103
ABHD5	-15.415	-14.408	1.007
ABHD6	-18.529	-11.441	7.088
ABHD8	-13.982	-14.209	-0.227
ABI1	-7.951	0.73	8.681
ABI2	-13.907	-5.488	8.419
ABI3	-8.666	-8.979	-0.313
ABI3BP	-16.1	-13.267	2.833
ABL1	-17.431	-15.289	2.142
ABL2	-17.036	-17.408	-0.372
ABLIM1	-14.889	-13.82	1.069
ABLIM2	-17.2	-10.267	6.933
ABLIM3	-19.195	-16.573	2.622
ABR	-16.966	-12.519	4.447
ABRA	-11.465	-15.623	-4.158
ABRACL	-14.518	-15.196	-0.678
DDX31	-12.841	15.44	28.281
ABTB1	-16.328	-15.483	0.845
ABTB2	-11.8	-7.194	4.606
AC007040.11	-13.086	-10.219	2.867
AC007431.1	-14.744	-4.051	10.693
AC009892.10	-4.784	1.035	5.819
AC016722.1	-14.961	-12.783	2.178
AC016757.3	-8.709	-16.246	-7.537
AC018755.1	-13.516	-15.339	-1.823
AC079612.1	-17.103	-13.105	3.998
AC091801.1	-7.624	-11.17	-3.546
AC093802.1	-15.895	-16.811	-0.916
AC106876.2	-12.847	-10.364	2.483
ACAA1	-15.54	-16.015	-0.475
ACAA2	-14.989	-14.714	0.275
ACACA	-1.992	1.316	3.308
ACACB	-15.201	-14.208	0.993
ACAD10	-14.343	-17.391	-3.048
ACAD11	-4.68	-13.54	-8.86
ACAD8	-16.3	-12.193	4.107
ACAD9	-14.951	-6.282	8.669
ACADL	-10.902	-12.654	-1.752
ACADM	-6.987	1.557	8.544
ACADS	-11.668	-14.268	-2.6
ACADSB	-14.991	-13.754	1.237
ACADVL	-14.371	-6.868	7.503
ACAN	-10.743	-9.38	1.363
ACAP1	-13.707	-16.891	-3.184
ACAP2	-11.203	-13.33	-2.127
ACAP3	-12.254	0.841	13.095
ACAT1	-13.014	-10.096	2.918
ACAT2	-14.875	-13.801	1.074
ACBD3	-9.836	-10.378	-0.542
ACBD4	-6.776	-6.52	0.256
ACBD5	-17.918	-12.745	5.173
ACBD6	-15.562	-13.067	2.495
ACBD7	-15.865	-14.127	1.738
ACCS	-16.135	-11.587	4.548
ACCSL	-6.734	-5.126	1.608
ACD	-6.533	-2.166	4.367
ACE	-17.451	-10.483	6.968
ACE2	-12.62	-12.824	-0.204
ACER1	-15.536	-14.248	1.288
ACER2	-11.037	-7.24	3.797
ACER3	-13.197	-8.545	4.652
ACHE	-10.369	-8.447	1.922
ACIN1	-14.767	-15.385	-0.618
ACKR2	-12.701	-17.82	-5.119
ACKR3	-16.611	-14.231	2.38
ACKR4	-14.953	-3.473	11.48
ACLY	29.804	14.098	-15.706
ACMSD	-17.164	-12.57	4.594
ACN9	-14.335	-3.84	10.495
ACO1	-19.134	-14.68	4.454
ACO2	-14.126	-7.638	6.488
ACOT11	-16.777	-10.865	5.912
ACOT12	-13.768	-10.355	3.413
ACOT13	-18.324	-13.822	4.502
ACOT2	-18.552	-14.775	3.777
ACOT4	-16.149	-12.089	4.06
ACOT6	-11.489	-9.837	1.652
ACOT7	-17.598	-6.19	11.408
ACOT8	-13.602	-13.295	0.307
ACOT9	-18.051	-13.621	4.43
ACOX1	-11.435	-16.485	-5.05
ACOX2	-9.651	-7.54	2.111
ACOX3	-9.813	-13.717	-3.904
ACOXL	-7.618	-3.765	3.853
ACP1	-14.544	-18.358	-3.814
ACP2	-11.043	-7.893	3.15
ACP5	-12.87	-13.348	-0.478
ACP6	-14.351	-13.827	0.524
ACPL2	-15.242	-11.012	4.23
ACPP	-11.619	-13.64	-2.021
ACPT	-11.328	-9.033	2.295
ACR	-10.865	-6.965	3.9
ACRBP	-14.612	-9.154	5.458
ACRC	-16.376	-16.61	-0.234
ACRV1	-16.604	-4.929	11.675
ACSBG1	-15.132	-18.315	-3.183
ACSBG2	-6.032	-5.881	0.151
ACSF2	-11.979	-9.198	2.781
ACSF3	-19.225	-12.603	6.622
ACSL1	-12.358	-13.833	-1.475
ACSL3	15.389	-2.435	-17.824
ACSL4	0.731	-8.023	-8.754
ACSL5	-14.311	1.108	15.419
ACSL6	-16.968	-16.103	0.865
ACSM1	-16.832	-7.97	8.862
ACSM2A	-4.384	-7.187	-2.803
ACSM2B	-18.569	-17.145	1.424
ACSM3	-10.67	-10.024	0.646
ACSM4	-9.014	-10.088	-1.074
ACSM5	-17.675	-14.152	3.523
ACSS1	-11.52	-15.566	-4.046
ACSS2	-16.606	-12.39	4.216
ACSS3	-11.808	-8.522	3.286
ACTA1	-9.968	-6.325	3.643
ACTA2	-11.642	-9.806	1.836
ACTB	-14.481	-2.862	11.619
ACTBL2	-11.298	-9.233	2.065
ACTC1	-10.534	-10.327	0.207
ACTG1	-17.791	-0.25	17.541
ACTG2	-8.108	-13.448	-5.34
ACTL10	-15.229	-9.082	6.147
ACTL6A	20.207	13.744	-6.463
ACTL6B	-14.974	-8.105	6.869
ACTL7A	-15.725	-14.577	1.148
ACTL7B	-10.612	-11.109	-0.497
ACTL8	-12.55	-9.58	2.97
ACTL9	-9.236	-13.293	-4.057
ACTN1	-13.964	-2.252	11.712
ACTN2	-16.393	-7.044	9.349
ACTN4	-4.369	-1.707	2.662
STUB1	-12.258	22.021	34.279
SEPHS1	-12.219	19.696	31.915
ACTR1B	2.857	-5.783	-8.64
BRAP	-12.138	22.518	34.656
ANKRD49	-11.56	25.083	36.643
ACTR3B	-12.783	1.079	13.862
ACTR3C	-4.631	-2.905	1.726
ACTR5	-3.741	-5.964	-2.223
ACTR6	28.221	11.148	-17.073
ACTR8	15.494	13.997	-1.497
ACTRT1	-17.07	-18.141	-1.071
ACTRT2	-15.85	-18.317	-2.467
ACTRT3	-12.739	-6.914	5.825
ACVR1	-16.391	-14.749	1.642
ACVR1B	-17.216	-5.958	11.258
ACVR1C	-14.284	-16.047	-1.763
ACVR2A	-15.582	-15.759	-0.177
ACVR2B	-17.814	-9.885	7.929
ACVRL1	-6.683	-6.202	0.481
ACY1	-9.291	-13.375	-4.084
ACY3	-11.576	-11.554	0.022
ACYP1	-16.799	-17.319	-0.52
ACYP2	-18.819	-18.024	0.795
ADA	-17.372	-9.55	7.822
ADAD1	-16.164	-17.844	-1.68
ADAD2	-18.236	-13.12	5.116
ADAL	-13.243	-12.375	0.868
ADAM10	-17.349	-12.355	4.994
ADAM11	-9.903	-11.465	-1.562
ADAM12	-17.463	-2.486	14.977
ADAM15	-13.52	-3.961	9.559
ADAM17	-10.19	-9.446	0.744
ADAM18	-17.815	-13.894	3.921
ADAM19	-16.764	-12.725	4.039
ADAM2	-15.112	-11.157	3.955
ADAM20	-14.885	-14.11	0.775
ADAM21	-8.415	-1.483	6.932
ADAM22	-16.102	-7.153	8.949
ADAM23	-17.642	-18.574	-0.932
ADAM28	-13.007	-8.412	4.595
ADAM29	-16.129	-12.339	3.79
ADAM30	-6.701	-5.503	1.198
ADAM32	-15.147	-12.154	2.993
ADAM33	-14.561	-8.408	6.153
ADAM7	-15.848	-14.951	0.897
ADAM8	-14.418	-3.598	10.82
ADAM9	-15.959	-12.899	3.06
ADAMDEC1	-14.747	-11.32	3.427
ADAMTS1	-12.681	-12.003	0.678
ADAMTS10	-16.923	-18.553	-1.63
ADAMTS12	-11.918	-11.7	0.218
ADAMTS13	-14.426	-16.443	-2.017
ADAMTS14	-16.651	-13.021	3.63
ADAMTS15	-16.655	-4.982	11.673
ADAMTS16	-14.228	-12.318	1.91
ADAMTS17	-14.585	-12.377	2.208
ADAMTS18	-15.731	-15.501	0.23
ADAMTS19	-18.047	-9.26	8.787
ADAMTS2	-15.732	-8.696	7.036
ADAMTS20	-16.156	-13.796	2.36
ADAMTS3	-13.488	-5.927	7.561
ADAMTS4	-15.241	-10.091	5.15
ADAMTS5	-16.625	-18.048	-1.423
ADAMTS7	-18.635	-16.801	1.834
ADAMTS8	-14.236	-9.996	4.24
ADAMTS9	-17.18	-10.356	6.824
ADAMTSL1	-18.009	-15.377	2.632
ADAMTSL2	-16.3	-15.601	0.699
ADAMTSL3	-17.303	-13.45	3.853
ADAMTSL4	-13.998	-7.242	6.756
ADAMTSL4-AS1	-15.77	-12.53	3.24
ADAMTSL5	-17.029	-6.175	10.854
ADAP1	-15.963	-0.616	15.347
ADAP2	-13.52	-13.439	0.081
ADAR	-16.501	-10.166	6.335
ADARB1	-14.524	-10.356	4.168
ADARB2	-18.532	-16.247	2.285
ADAT1	-17.968	-4.26	13.708
ADAT2	10.611	7.04	-3.571
ADAT3	10.832	2.819	-8.013
ADC	-11.548	-3.687	7.861
ADCK1	-14.571	-12.77	1.801
ADCK2	-15.327	-10.077	5.25
ADCK3	-16.5	-13.231	3.269
ADCK4	-17.83	-14.479	3.351
ADCK5	-14.217	-7.075	7.142
ADCY1	-12.921	-7.902	5.019
ADCY10	-11.827	-12.584	-0.757
ADCY2	-15.013	-12.119	2.894
ADCY3	-18.178	-13.655	4.523
ADCY4	-18.404	-11.391	7.013
ADCY5	-18.545	-13.012	5.533
ADCY6	-19.105	-10.629	8.476
ADCY7	-17.881	-14.698	3.183
ADCY8	-13.011	-5.589	7.422
ADCY9	-15.529	-13.23	2.299
ADCYAP1	-16.754	-8.84	7.914
ADCYAP1R1	-13.628	-11.571	2.057
ADD1	-19.001	-11.489	7.512
ADD2	-13.755	-8.577	5.178
ADD3	-12.452	-11.126	1.326
ADGB	-13.629	-13.603	0.026
ADH1A	-16.672	-17.165	-0.493
ADH1B	-12.644	-12.545	0.099
ADH4	-9.123	-14.438	-5.315
ADH5	-6.397	-1.398	4.999
ADH6	-11.518	-15.978	-4.46
ADH7	-13.882	-11.832	2.05
ADHFE1	-17.442	-10.978	6.464
ADI1	-6.532	3.487	10.019
ADIG	-9.491	-11.12	-1.629
ADIPOQ	-15.592	-14.264	1.328
ADIPOR1	-11.853	-11.706	0.147
ADIPOR2	-16.481	-9.423	7.058
ADIRF	-15.908	-6.563	9.345
ADK	-14.15	-13.259	0.891
ADM	-18.002	-7.033	10.969
ADM2	-11.261	-16.24	-4.979
ADM5	-11.341	-0.412	10.929
ADNP	-12.575	-10.533	2.042
ADNP2	-14.704	-9.628	5.076
PTK6	-10.599	16.509	27.108
ADORA1	-13.776	-7.78	5.996
ADORA2A	-13.717	-14.49	-0.773
ADORA2B	-18.113	-9.465	8.648
ADORA3	-16.312	-15.41	0.902
ADPGK	-10.964	-9.676	1.288
ADPRH	-12.198	-12.243	-0.045
ADPRHL1	-16.312	-3.702	12.61
ADPRHL2	-9.083	-10.444	-1.361
ADPRM	-13.873	-17.5	-3.627
ADRA1A	-9.868	-6.536	3.332
ADRA1B	-17.172	-13.364	3.808
ADRA1D	-10.938	-8.444	2.494
ADRA2A	-16.103	-12.616	3.487
ADRA2B	-13.546	-16.577	-3.031
ADRA2C	-16.08	-18.423	-2.343
ADRB1	-17.954	-11.374	6.58
ADRB2	-18.042	-11.449	6.593
ADRB3	-19.148	-16.212	2.936
ADRBK1	-18.313	-13.228	5.085
ADRBK2	-15.959	-16.113	-0.154
ADRM1	-10.287	13.581	23.868
ADSL	-7.5	-10.764	-3.264
ADSS	-14.062	-9.724	4.338
ADSSL1	-18.442	-10.07	8.372
ADTRP	-14.96	-9.137	5.823
AEBP1	-17.17	-6.559	10.611
AEBP2	-14.955	-7.119	7.836
AEN	-17.437	-11.325	6.112
AES	-14.216	-6.47	7.746
AFAP1	-18.717	-17.994	0.723
AFAP1L1	-16.074	-8.311	7.763
AFAP1L2	-15.792	-4.776	11.016
AFF1	-15.465	-13.298	2.167
AFF2	-16.217	-13.982	2.235
AFF3	-17.492	-10.979	6.513
AFF4	-10.699	-6.393	4.306
AFG3L2	12.596	14.592	1.996
AFM	-16.517	-14.677	1.84
AFMID	-5.143	-10.002	-4.859
AFP	-16.72	-12.814	3.906
AFTPH	-10.229	-10.451	-0.222
AGA	-16.717	-14.958	1.759
AGAP1	-19.015	-18.689	0.326
AGAP2	-7.864	-6.131	1.733
AGAP3	-18.455	-16.684	1.771
AGBL1	-17.364	-17.14	0.224
AGBL2	9.6	-5.025	-14.625
AGBL3	-10.841	-7.873	2.968
AGBL4	-14.072	-7.934	6.138
AGBL5	-12.719	-8.658	4.061
AGER	-15.94	-12.007	3.933
AGFG1	-13.863	-14.223	-0.36
AGFG2	-5.359	-5.929	-0.57
AGGF1	-12.771	-11.31	1.461
AGK	-10.198	-8.814	1.384
AGL	-7.18	-14.764	-7.584
AGMAT	-8.838	-9.39	-0.552
AGMO	-17.928	-9.311	8.617
AGO1	-9.858	-2.828	7.03
AGO2	8.063	7.854	-0.209
AGO3	-8.987	-6.175	2.812
AGO4	-6.075	-8.226	-2.151
AGPAT1	-15.075	-12.204	2.871
AGPAT2	-15.841	-14.926	0.915
AGPAT3	-18.095	-10.884	7.211
AGPAT4	-11.874	-15.2	-3.326
AGPAT5	-11.36	-5.011	6.349
AGPAT6	-17.795	-13.412	4.383
AGPAT9	-15.844	-7.853	7.991
AGPS	-14.878	2.697	17.575
AGR2	-15.053	-3.203	11.85
AGR3	-15.189	-14.084	1.105
AGRN	-17.131	-12.213	4.918
AGRP	-13.36	-2.105	11.255
AGT	-14.652	-5.3	9.352
AGTPBP1	-15.271	-13.564	1.707
AGTR1	-14.369	-10.127	4.242
AGTR2	-16.745	-6.385	10.36
AGTRAP	-11.414	-5.896	5.518
AGXT	-15.877	-9.993	5.884
AGXT2	-17.047	-11.591	5.456
AHCTF1	19.714	7.943	-11.771
AHCY	-16.174	-11.236	4.938
AHCYL1	-13.896	-12.96	0.936
AHCYL2	-15.599	-10.67	4.929
AHDC1	-15.221	-14.918	0.303
AHI1	-9.001	-1.346	7.655
AHNAK	-13.401	-10.67	2.731
AHNAK2	-9.844	-10.809	-0.965
AHR	-19.337	-19.101	0.236
AHRR	-11.301	1.331	12.632
AHSA1	-17.193	-7.313	9.88
AHSA2	-8.476	-3.019	5.457
AHSG	-13.403	-12.494	0.909
AHSP	-17.08	-12.656	4.424
AICDA	-10.946	-17.935	-6.989
AIDA	-8.298	-5.06	3.238
AIF1	-16.252	-5.99	10.262
AIF1L	-15.684	-15.878	-0.194
PPM1G	-9.424	15.557	24.981
AIFM2	-11.463	-5.464	5.999
AIFM3	-17.276	-14.08	3.196
AIG1	-18.127	-12.394	5.733
AIM1	-15.978	-11.115	4.863
AIM1L	-16.288	-11.267	5.021
AIM2	-10.855	-14.089	-3.234
AIMP1	-5.824	-7.993	-2.169
AIMP2	-12.828	-14.204	-1.376
AIP	-12.522	-12.688	-0.166
AIPL1	-17.048	-15.357	1.691
AIRE	-15.818	-17.714	-1.896
AJAP1	-17.208	-15.678	1.53
AJUBA	-14.863	-17.955	-3.092
AK1	-7.243	-10.523	-3.28
AK2	-10.037	-4.611	5.426
AK3	-15.852	-10.844	5.008
AK4	-6.68	-6.071	0.609
AK5	-16.194	-13.174	3.02
AK7	-14.488	-17.66	-3.172
AK8	-9.411	-6.884	2.527
AK9	-12.892	-14.37	-1.478
AKAP1	-9.135	-6.588	2.547
AKAP10	-0.494	-4.561	-4.067
AKAP11	-8.801	-10.69	-1.889
AKAP12	-15.638	-11.833	3.805
AKAP13	-2.197	-3.365	-1.168
AKAP14	-7.947	-14.009	-6.062
AKAP2	-9.61	-8.112	1.498
AKAP3	-10.51	-11.859	-1.349
AKAP4	-15.637	-13.901	1.736
AKAP5	-17.257	-10.579	6.678
AKAP6	-11.146	-5.085	6.061
AKAP7	-11.818	-11.847	-0.029
AKAP8	-14.467	-13.235	1.232
AKAP8L	-17.775	-11.886	5.889
AKAP9	-9.067	-15.539	-6.472
AKIP1	-5.198	-11.176	-5.978
AKIRIN1	-8.361	-4.422	3.939
AKIRIN2	29.752	10.623	-19.129
AKNA	-16.516	-13.672	2.844
AKNAD1	-16.683	-8.773	7.91
AKR1A1	-14.808	-11.335	3.473
AKR1B1	-17.095	-7.065	10.03
AKR1B10	-14.223	-8.708	5.515
AKR1B15	-8.475	-8.344	0.131
AKR1C2	-4.797	-4.745	0.052
AKR1C3	-17.95	-16.971	0.979
AKR1C4	-8.163	-8.983	-0.82
AKR1D1	-9.62	-8.302	1.318
AKR1E2	-16.617	-16.161	0.456
AKR7A2	-9.647	1.521	11.168
AKR7A3	-10.643	-5.858	4.785
AKT1	-12.048	-7.703	4.345
AKT1S1	-16.618	-7.697	8.921
AKT2	-11.909	-4.296	7.613
AKT3	-14.795	-7.672	7.123
AKTIP	-10.078	-9.16	0.918
ALAD	-16.787	-11.869	4.918
ALAS1	-12.969	-9.473	3.496
ALAS2	-17.901	-18.535	-0.634
ALB	-17.388	-11.425	5.963
ALCAM	-18.211	-16.624	1.587
ALDH16A1	-13.285	-7.087	6.198
ALDH18A1	-15.199	-12.291	2.908
ALDH1A1	-17.888	-10.967	6.921
ALDH1A2	-12.661	-15.303	-2.642
ALDH1A3	-9.859	-13.231	-3.372
ALDH1B1	-14.69	-9.063	5.627
ALDH1L1	-11.209	-5.716	5.493
ALDH1L2	-11.108	-9.593	1.515
ALDH2	-11.158	-6.911	4.247
ALDH3A1	-12.016	-16.629	-4.613
ALDH3A2	-17.122	-11.444	5.678
ALDH3B2	-12.654	-10.422	2.232
ALDH4A1	-14.497	-12.671	1.826
ALDH5A1	-12.26	-9.758	2.502
ALDH6A1	-8.779	-8.867	-0.088
ALDH7A1	-8.071	-5.891	2.18
ALDH8A1	-13.281	-17.009	-3.728
ALDH9A1	-15.674	-11.124	4.55
RBBP7	-8.542	16.259	24.801
ALDOB	-16.683	-13.983	2.7
ALDOC	-13.779	-7.942	5.837
BAK1	-7.86	18.258	26.118
ALG10B	-0.287	-1.572	-1.285
ALG11	22.329	10.435	-11.894
ALG12	-7.048	-1.493	5.555
ATP5O	-7.577	15.091	22.668
ALG14	8.785	7.384	-1.401
MED25	-5.923	15.66	21.583
ALG3	-10.478	0.055	10.533
ALG5	-1.161	0.237	1.398
ALG6	-3.111	-2.628	0.483
ALG8	-1.631	7.376	9.007
ALG9	-9.757	-1.572	8.185
ALK	-3.108	-2.656	0.452
ALKBH1	-18.601	-17.025	1.576
ALKBH2	-16.831	-6.594	10.237
ALKBH3	-16.215	-10.996	5.219
ALKBH4	-12.916	-6.866	6.05
ALKBH5	-14.8	-6.803	7.997
ALKBH6	-14.916	-17.349	-2.433
ALKBH7	-15.565	-13.772	1.793
ALKBH8	2.731	-8.084	-10.815
ALLC	-14.062	-7.951	6.111
ALMS1	-15.11	-10.406	4.704
ALOX12	-14.572	-14.681	-0.109
ALOX12B	-18.829	-12.489	6.34
ALOX15	-14.646	-7.021	7.625
ALOX15B	-4.849	-7.989	-3.14
ALOX5	-15.697	-12.181	3.516
ALOX5AP	-17.828	-15.471	2.357
ALOXE3	-10.558	-11.285	-0.727
ALPI	-16.314	-11.673	4.641
ALPK1	-17.884	-11.282	6.602
ALPK2	-16.135	-17.899	-1.764
ALPK3	-10.12	-11.979	-1.859
ALPL	-9.344	-8.713	0.631
ALPP	-4.511	-4.985	-0.474
ALPPL2	-7.611	-5.432	2.179
ALS2	-10.597	-14.138	-3.541
ALS2CL	-1.886	-5.263	-3.377
ALS2CR11	-12.036	-16.859	-4.823
ALS2CR12	-10.124	-1.432	8.692
ALX1	-18.574	-11.421	7.153
ALX3	-3.774	7.362	11.136
ALX4	-15.141	-4.441	10.7
MDM2	-5.912	28.434	34.346
AMACR	-17.04	-11.059	5.981
AMBN	-17.544	-11.674	5.87
AMBP	-11.702	-18.218	-6.516
AMBRA1	-17.368	-17.309	0.059
AMD1	-14.778	-15.064	-0.286
AMDHD1	-15.26	-10.798	4.462
AMDHD2	-14.925	-4.859	10.066
AMELX	-19.043	-16.14	2.903
AMELY	-17.851	-19.008	-1.157
AMER1	-18.42	-16.424	1.996
AMER2	-15.275	-12.625	2.65
AMER3	-12.914	-2.114	10.8
AMFR	-13.043	-10.676	2.367
AMH	-16.855	-13.741	3.114
AMHR2	-10.537	-2.494	8.043
AMICA1	-15.45	-13.233	2.217
AMIGO1	-13.702	-4.038	9.664
AMIGO2	-6.783	-0.808	5.975
AMMECR1	-16.032	-15.37	0.662
AMMECR1L	-11.925	-12.387	-0.462
AMN	-15.182	-11.25	3.932
AMN1	-14.658	-14.472	0.186
AMOT	-18.613	-7.956	10.657
AMOTL1	-12.847	-6.377	6.47
AMOTL2	-19.288	-19.053	0.235
AMPD1	-6.672	-9.878	-3.206
AMPD2	-15.881	-15.033	0.848
AMPD3	-13.822	-16.165	-2.343
AMPH	-14.51	-12.312	2.198
AMT	-17.41	-17.092	0.318
AMTN	-16.822	-11.413	5.409
AMZ1	-13.424	-10.906	2.518
AMZ2	-18.292	-12.052	6.24
ANAPC1	22.673	12.948	-9.725
ANAPC10	22.546	-2.226	-24.772
RHOG	-5.551	17.302	22.853
ANAPC13	4.375	10.271	5.896
ANAPC15	-3.421	6.747	10.168
ANAPC16	-7.135	-9.866	-2.731
ANAPC2	31.216	14.07	-17.146
COX7C	-5.454	15.812	21.266
EIF5AL1	-4.762	15.118	19.88
ANAPC7	-8.461	-14.152	-5.691
ANG	-8.286	-15.845	-7.559
ANGEL1	-17.316	-5.31	12.006
ANGEL2	-13.938	-15.024	-1.086
ANGPT1	-8.014	-11.497	-3.483
ANGPT2	-16.397	-14.049	2.348
ANGPT4	-16.814	-11.158	5.656
ANGPTL1	-11.394	-10.257	1.137
ANGPTL2	-14.045	-10.626	3.419
ANGPTL3	-17.292	-16.159	1.133
ANGPTL4	-11.671	-7.12	4.551
ANGPTL5	-14.035	-7.821	6.214
ANGPTL6	-18.159	-7.714	10.445
ANGPTL7	-18.498	-11.291	7.207
ANHX	-15.556	-10.378	5.178
ANK1	-15.588	-10.894	4.694
ANK2	-13.044	-12.832	0.212
ANK3	-17.371	-16.359	1.012
ANKAR	-18.358	-16.479	1.879
ANKDD1A	-14.883	-10.991	3.892
ANKDD1B	-8.207	-9.979	-1.772
ANKEF1	-16.908	-15.245	1.663
ANKFN1	-9.266	-8.946	0.32
ANKFY1	-1.788	-0.232	1.556
ANKH	-16.247	-16.859	-0.612
ANKHD1	-4.816	-4.372	0.444
ANKHD1-EIF4EBP3	-14.9	-12.059	2.841
ANKIB1	-16.427	-9.66	6.767
ANKK1	-11.136	-5.617	5.519
ANKLE1	-16.536	-8.592	7.944
ANKLE2	21.498	13.788	-7.71
ANKMY1	-10.747	-3.061	7.686
ANKMY2	-17.358	-12.904	4.454
ANKRA2	-5.696	0.842	6.538
ANKRD1	-8.887	-2.442	6.445
ANKRD10	-18.447	-15.979	2.468
ANKRD11	-14.881	-1.799	13.082
ANKRD12	-11.244	-8.766	2.478
ANKRD13A	-10.242	-9.301	0.941
ANKRD13B	-14.453	-16.853	-2.4
ANKRD13C	-13.551	-15.928	-2.377
ANKRD13D	-14.919	-10.857	4.062
ANKRD16	-16.331	-12.525	3.806
ANKRD17	-12.444	5.894	18.338
ANKRD18A	1.802	-2.041	-3.843
ANKRD18B	-4.799	-3.241	1.558
ANKRD2	-9.505	-6.069	3.436
ANKRD22	-8.232	-12.192	-3.96
ANKRD23	-12.14	-12.811	-0.671
ANKRD24	-5.837	-7.194	-1.357
ANKRD26	-17.9	-17.916	-0.016
ANKRD27	-12.079	-11.29	0.789
ANKRD28	-12.516	-14.302	-1.786
ANKRD29	-18.13	-9.348	8.782
ANKRD30A	-18.622	-14.467	4.155
ANKRD30B	-13.1	-11.085	2.015
ANKRD30BL	-4.547	-3.206	1.341
ANKRD31	-15.804	-11.248	4.556
ANKRD32	-6.077	-12.751	-6.674
ANKRD33	-17.006	-13.774	3.232
ANKRD33B	-15.999	-13.879	2.12
ANKRD34A	-9.438	-9.585	-0.147
ANKRD34B	-12.056	-10.714	1.342
ANKRD34C	-11.661	-8.271	3.39
ANKRD35	-16.098	-12.107	3.991
ANKRD36	-6.415	-7.092	-0.677
ANKRD36C	-13.172	-12.406	0.766
ANKRD37	-16.928	-8.356	8.572
ANKRD39	-6.434	-9.102	-2.668
ANKRD40	-15.354	-12.908	2.446
ANKRD42	-10.527	-12.599	-2.072
ANKRD44	-11.164	-12.514	-1.35
ANKRD45	-15.978	-15.869	0.109
ANKRD46	-16.168	-15.261	0.907
DDX5	-4.719	16.807	21.526
ANKRD50	-18.065	-7.677	10.388
NDE1	-3.382	20.705	24.087
ANKRD53	-6.942	-9.321	-2.379
ANKRD54	-11.652	-9.7	1.952
ANKRD55	-6.223	-5.137	1.086
ANKRD6	-16.255	-9.597	6.658
ANKRD61	-11.04	-10.609	0.431
ANKRD62	-14.209	-8.068	6.141
ANKRD63	-16.999	-15.84	1.159
ANKRD65	-12.473	-1.639	10.834
ANKRD66	-11.749	-13.19	-1.441
ANKRD7	-17.588	-16.601	0.987
ANKRD9	-16.863	-16.818	0.045
ANKS1A	-8.082	-11.424	-3.342
ANKS1B	-15.446	-14.809	0.637
ANKS3	-17.598	-14.317	3.281
ANKS4B	-11.234	-7.659	3.575
ANKS6	-4.562	-10.935	-6.373
ANKUB1	-16.486	-13.245	3.241
ANKZF1	-17.223	-13.161	4.062
ANLN	0.323	-1.256	-1.579
ANO1	-17.2	-14.63	2.57
ANO10	-14.815	-9.957	4.858
ANO2	-11.252	-9.923	1.329
ANO3	-13.01	-8.384	4.626
ANO4	-15.808	-6.714	9.094
ANO5	-8.093	-8.289	-0.196
ANO6	-7.566	-13.054	-5.488
ANO7	-17.972	-12.683	5.289
ANO8	-16.394	-11.625	4.769
ANO9	-11.796	-6.885	4.911
ANP32A	-18.065	-6.281	11.784
ANP32B	-7.579	-3.728	3.851
ANP32D	-4.419	-3.394	1.025
ANP32E	-11.092	-14.119	-3.027
ANPEP	-15.641	-14.552	1.089
ANTXR1	-16.173	-15.56	0.613
ANTXR2	-12.075	-15.019	-2.944
ANTXRL	-18.274	-9.169	9.105
ANXA1	-8.227	-11.282	-3.055
ANXA10	-18.982	-12.83	6.152
ANXA11	-15.481	-5.596	9.885
ANXA13	-10.106	-10.506	-0.4
ANXA2	-11.115	-2.64	8.475
ANXA2R	-17.794	-9.813	7.981
ANXA3	-17.567	-13.731	3.836
ANXA4	-16.982	-14.29	2.692
ANXA5	-12.877	-9.816	3.061
ANXA6	-14.911	-14.851	0.06
ANXA7	-17.851	-5.416	12.435
ANXA9	-11.48	-7.974	3.506
AOAH	-7.088	-5.467	1.621
AOC1	-14.935	-13.713	1.222
AOC2	-1.045	-13.912	-12.867
AOC3	-11.301	-4.346	6.955
AOX1	-17.737	-13.864	3.873
AP001816.1	-10.449	-6.205	4.244
AP003774.4	-12.45	-8.77	3.68
AP1AR	-17.07	-14.133	2.937
AP1B1	-9.453	-10.665	-1.212
AP1G1	1.792	-1.936	-3.728
AP1G2	-3.242	5.3	8.542
AP1M1	-4.733	0.024	4.757
AP1M2	-14.16	-7.071	7.089
AP1S1	-11.516	-8.902	2.614
AP1S2	-6.836	0.567	7.403
AP1S3	-9.562	-11.077	-1.515
AP2A1	-11.332	-12.803	-1.471
AP2A2	-16.966	-11.939	5.027
AP2B1	-1.904	-2.234	-0.33
AP2M1	-16.664	-9.73	6.934
AP2S1	-13.416	-7.262	6.154
AP3B1	-11.983	-0.867	11.116
AP3B2	-18.431	-17.641	0.79
AP3D1	-12.848	-8.96	3.888
AP3M1	-14.726	-8.43	6.296
AP3M2	-18.213	-12.043	6.17
AP3S1	-11.111	-8.524	2.587
AP3S2	-12.44	-13.498	-1.058
AP4B1	-6.847	-13.332	-6.485
AP4E1	-17.124	-16.22	0.904
AP4M1	-16.326	-13.272	3.054
AP4S1	-10.97	-11.554	-0.584
AP5B1	-8.476	-4.306	4.17
AP5M1	-13.917	-10.254	3.663
AP5S1	-15.801	-11.535	4.266
AP5Z1	-15.214	-9.844	5.37
APAF1	-16.003	-8.444	7.559
APBA1	-15.141	-17.958	-2.817
APBA2	-15.514	-12.654	2.86
APBA3	-11.254	-5.899	5.355
APBB1	-17.18	-12.15	5.03
APBB1IP	-18.402	-15.767	2.635
APBB2	-16.628	-13.32	3.308
APBB3	-17.114	-13.381	3.733
APC	-13.152	-11.33	1.822
APC2	-14.868	-7.56	7.308
APCDD1	-14.302	-15.309	-1.007
APCDD1L	-15.757	-15.65	0.107
APCS	-16.6	-14.429	2.171
APEH	-2.118	-10.582	-8.464
APEX1	-15.104	-8.847	6.257
C14orf80	-3.342	18.196	21.538
APH1A	-14.752	-7.608	7.144
APH1B	-15.812	-12.379	3.433
PLA2G12A	-3.152	16.637	19.789
APIP	-11.089	-3.813	7.276
APLF	-18.865	-15.079	3.786
APLN	-18.578	-17.477	1.101
APLNR	-14.137	-11.701	2.436
APLP1	-12.45	-8.558	3.892
APLP2	-12.597	-11.686	0.911
APMAP	-14.288	-1.064	13.224
APOA1	-14.046	-3.647	10.399
APOA1BP	-16.211	-15.682	0.529
APOA2	-16.944	-15.009	1.935
APOA4	-5.845	-8.351	-2.506
APOA5	-15.951	-9.409	6.542
APOB	-18.062	-16.833	1.229
APOBEC1	-13.727	-10.785	2.942
APOBEC2	-17.463	-10.994	6.469
APOBEC3A	-13.818	-15.35	-1.532
APOBEC3B	-17.194	-10.332	6.862
APOBEC3C	-14.213	-14.227	-0.014
APOBEC3D	-15.123	-12.898	2.225
APOBEC3F	-14.403	-17.689	-3.286
APOBEC3G	-15.557	-17.167	-1.61
APOBEC3H	-12.427	-11.418	1.009
APOBEC4	-10.867	0.257	11.124
APOBR	-10.698	-6.249	4.449
APOC1	-9.183	14.581	23.764
APOC3	-16.952	-11.193	5.759
APOC4	-15.939	-10.443	5.496
APOD	-15.652	-12.429	3.223
APOE	-18.343	-12.386	5.957
APOF	-7.521	-1.258	6.263
APOH	-14.67	-16.546	-1.876
APOL1	-16.399	-14.021	2.378
APOL2	-13.223	-10.561	2.662
APOL3	-5.904	-5.356	0.548
APOL4	-4.13	-2.471	1.659
APOL5	-16.715	-13.788	2.927
APOL6	-14.753	-10.745	4.008
APOLD1	-3.221	5.915	9.136
APOM	-18.797	-5.392	13.405
APOO	-15.726	-10.78	4.946
APOOL	-13.771	-7.927	5.844
APOPT1	-9.598	-6.731	2.867
APP	-18.505	-13.855	4.65
APPBP2	-13.225	-15.135	-1.91
APPL1	-13.13	-7.56	5.57
APPL2	-14.471	-9.944	4.527
APRT	-9.546	-6.01	3.536
APTX	-8.159	0.77	8.929
AQP1	-8.864	-3.456	5.408
AQP10	-14.779	-6.39	8.389
AQP11	-13.859	-7.245	6.614
AQP2	-4.377	-4.919	-0.542
AQP3	-6.304	-4.466	1.838
AQP4	-17.553	-11.36	6.193
AQP5	-15.065	-12.843	2.222
AQP6	-9.633	-10.992	-1.359
AQP8	-13.934	-11.912	2.022
AQP9	-14.577	-11.358	3.219
AQPEP	-3.964	-7.879	-3.915
AQR	24.454	11.998	-12.456
AR	-16.101	-12.191	3.91
ARAF	-15.527	-16.644	-1.117
ARAP1	-18.637	-10.336	8.301
ARAP2	-17.363	-11.329	6.034
ARAP3	-13.856	-13.878	-0.022
ARC	-16.446	-14.828	1.618
NONO	-2.917	22.648	25.565
AREL1	-11.685	-12.14	-0.455
ARF1	19.248	7.679	-11.569
ARF3	0.245	11.312	11.067
OTUD5	-2.734	20.022	22.756
ARF5	-14.129	-7.129	7
ARF6	-14.174	-13.677	0.497
ARFGAP1	-15.415	-10.555	4.86
ARFGAP2	-10.464	0.799	11.263
ARFGAP3	-15.833	-5.474	10.359
ARFGEF1	-7.973	-3.744	4.229
ARFGEF2	-17.753	-10.717	7.036
ARFIP1	-16.691	-13.198	3.493
ARFIP2	-16.12	-13.553	2.567
ARFRP1	14.775	8.432	-6.343
ARG1	-11.416	-5.547	5.869
ARG2	-18.15	-16.085	2.065
ARGFX	-6.991	-9.357	-2.366
ARGLU1	15.898	8.203	-7.695
ARHGAP1	-7.721	-10.022	-2.301
ARHGAP10	-6.452	-9.164	-2.712
ARHGAP11A	-1.592	-8.236	-6.644
ARHGAP12	-13.573	-9.308	4.265
ARHGAP15	-18.355	-17.068	1.287
ARHGAP17	-11.151	-1.796	9.355
ARHGAP18	-15.859	-13.227	2.632
ARHGAP19	-17.104	-14.039	3.065
ARHGAP20	-6.584	-6.269	0.315
ARHGAP21	-19.152	-16.205	2.947
ARHGAP22	-18.021	-12.886	5.135
ARHGAP23	-16.401	-17.445	-1.044
ARHGAP24	-17.548	-8.688	8.86
ARHGAP25	-17.813	-15.905	1.908
ARHGAP26	-11.653	-10.064	1.589
ARHGAP27	-18.802	-11.716	7.086
ARHGAP28	-12.193	-13.705	-1.512
ARHGAP29	-18.054	-15.972	2.082
ARHGAP30	-13.922	-11.363	2.559
ARHGAP31	-13.764	-14.641	-0.877
ARHGAP32	-17.542	-17.516	0.026
ARHGAP33	-16.646	-11.519	5.127
ARHGAP35	-19.258	-18.917	0.341
ARHGAP36	-16.488	-13.638	2.85
ARHGAP39	-10.149	-7.739	2.41
ARHGAP4	-18.66	-13.92	4.74
ARHGAP42	-9.879	-2.262	7.617
ARHGAP44	-18.788	-17.326	1.462
ARHGAP5	-10.752	-6.281	4.471
ARHGAP6	-16.096	-6.573	9.523
ARHGAP8	-16.186	-15.582	0.604
ARHGAP9	-0.133	-6.386	-6.253
ARHGDIA	-10.607	-3.638	6.969
ARHGDIB	-17.533	-13.911	3.622
ARHGDIG	-15.889	-8.974	6.915
ARHGEF1	1.221	-4.485	-5.706
ARHGEF10	-17.42	-17.219	0.201
ARHGEF10L	-16.563	-12.649	3.914
ARHGEF11	-12.991	-5.601	7.39
ARHGEF12	2.381	0.448	-1.933
ARHGEF15	-14.278	-7.71	6.568
ARHGEF16	-14.237	-13.685	0.552
ARHGEF17	-10.792	-8.815	1.977
ARHGEF18	-13.599	-9.814	3.785
ARHGEF19	-11.45	-15.161	-3.711
ARHGEF2	-18.926	-14.972	3.954
ARHGEF25	-11.051	-6.653	4.398
ARHGEF26	-15.123	-8.957	6.166
ARHGEF28	2.56	1.043	-1.517
ARHGEF3	-16.701	-14.28	2.421
ARHGEF33	-3.098	-6.723	-3.625
ARHGEF37	-18.117	-9.642	8.475
ARHGEF38	-16.421	-8.963	7.458
ARHGEF39	-14.671	-12.974	1.697
ARHGEF4	-4.736	2.327	7.063
ARHGEF40	-11.729	-2.212	9.517
ARHGEF5	-13.249	-2.046	11.203
ARHGEF6	-17.48	-12.003	5.477
ARHGEF7	12.494	-3.507	-16.001
ARHGEF9	-18.089	-15.923	2.166
ARID1A	-11.342	4.779	16.121
ARID1B	-10.63	-4.84	5.79
ARID2	-4.963	-11.046	-6.083
ARID3A	-16.805	-11.318	5.487
ARID3B	-6.729	3.422	10.151
ARID3C	-16.175	-17.429	-1.254
ARID4A	-9.016	-18.034	-9.018
ARID4B	-10.487	-15.646	-5.159
ARID5A	-6.445	-4.708	1.737
ARID5B	-9.742	-4.332	5.41
ARIH1	7.854	-5.99	-13.844
ARIH2	-19.27	-17.948	1.322
ARIH2OS	-16.102	-14.878	1.224
ARL1	1.852	-12.027	-13.879
ARL10	-11.402	-3.822	7.58
ARL11	-17.47	-15.639	1.831
ARL13A	-12.923	-9.292	3.631
ARL13B	-15.11	-10.515	4.595
ARL14	-13.89	-12.183	1.707
ARL14EP	-13.028	-4.809	8.219
ARL15	-13.998	-12.381	1.617
ARL16	-11.612	-9.309	2.303
UBE2C	-2.617	29.645	32.262
ARL2BP	-9.258	-4.259	4.999
ARL3	-17.229	-9.283	7.946
ARL4A	-5.264	6.369	11.633
ARL4C	-5.176	6.682	11.858
ARL4D	-17.201	-12.339	4.862
ARL5A	-11.185	-9.715	1.47
ARL5B	-15.528	-11.704	3.824
ARL5C	-4.834	-11.075	-6.241
ARL6	-12.799	-12.21	0.589
ARL6IP1	-10.927	-2.692	8.235
ARL6IP4	-15.131	-6.48	8.651
ARL6IP5	-12.745	-13.895	-1.15
ARL6IP6	-7.381	5.157	12.538
ARL8A	-13.251	-14.244	-0.993
ARL8B	-14.23	-6.63	7.6
ARL9	-16.286	-9.125	7.161
ARMC1	-15.657	-11.377	4.28
ARMC10	-7.441	0.39	7.831
ARMC12	-14.451	-16.777	-2.326
ARMC2	-17.349	-15.205	2.144
ARMC3	-18.6	-15.49	3.11
ARMC4	-15.765	-4.089	11.676
ARMC5	7.634	13.683	6.049
ARMC6	-0.009	-7.14	-7.131
TUBGCP2	-2.556	20.771	23.327
ARMC8	-18.874	-18.546	0.328
ARMC9	-10.293	-6.543	3.75
ARMCX1	-13.335	-13.988	-0.653
ARMCX2	-11.873	-8.637	3.236
ARMCX3	-17.929	-15.474	2.455
ARMCX4	-14.342	-15.799	-1.457
ARMCX5	-7.773	-11.633	-3.86
ARMCX6	-10.582	-10.189	0.393
ARMS2	-14.227	-0.171	14.056
ARNT	-19.308	-19.077	0.231
ARNT2	-18.042	-8.395	9.647
ARNTL	-18.008	-11.782	6.226
ARNTL2	-9.678	-7.844	1.834
ARPC1A	-10.276	0.03	10.306
ARPC1B	-13.407	-9.681	3.726
ARPC2	23.979	8.901	-15.078
UBR5	-2.088	20.055	22.143
BAZ1B	-1.597	21.709	23.306
ARPC5	-14.068	-6.253	7.815
ARPC5L	-13.432	-11.952	1.48
ARPP19	-11.641	-6.885	4.756
ARPP21	-11.108	-12.51	-1.402
ARR3	-10.149	-7.407	2.742
ARRB1	-12.501	-7.648	4.853
ARRB2	-13.863	-15.131	-1.268
ARRDC1	-14.39	-0.914	13.476
ARRDC2	-18.032	-18.51	-0.478
ARRDC3	-15.276	-11.216	4.06
ARRDC4	-17.417	-16.468	0.949
ARRDC5	-11.938	-6.131	5.807
ARSA	-12.978	-15.277	-2.299
ARSB	-15.757	-12.503	3.254
ARSD	-16.461	-13.676	2.785
ARSE	-15.926	-11.441	4.485
ARSF	-15.942	-9.908	6.034
ARSG	-14.229	-13.949	0.28
ARSH	-18.884	-15.347	3.537
ARSI	-17.827	-10.462	7.365
ARSJ	-12.715	-8.397	4.318
ARSK	-16.849	-7.69	9.159
ART1	-14.4	-7.991	6.409
ART3	-11.672	-15.442	-3.77
ART4	-15.113	-12.808	2.305
ART5	-16.805	-13.574	3.231
ARTN	-4.518	-8.647	-4.129
ARV1	-12.897	-17.957	-5.06
ARVCF	-17.303	-16.148	1.155
ARX	-13.062	-1.867	11.195
AS3MT	-13.382	-9.499	3.883
ASAH1	-19.243	-16.584	2.659
ASAH2	-14.357	-5.201	9.156
ASAP1	-12.753	-14.716	-1.963
ASAP2	-18.728	-19.031	-0.303
ASAP3	-10.65	-10.514	0.136
ASB1	-18.677	-12.419	6.258
ASB10	-5.718	-5.403	0.315
ASB11	-17.665	-16.524	1.141
ASB12	-11.504	-2.641	8.863
ASB13	-12.929	-12.818	0.111
ASB14	-11.708	-13.066	-1.358
ASB15	-16.646	-14.289	2.357
ASB16	-11.4	-13.198	-1.798
ASB17	-12.319	-10.078	2.241
ASB18	-14.941	-11.803	3.138
ASB2	-12.809	-2.907	9.902
ASB4	-16.647	-12.516	4.131
ASB5	-14.276	-16.636	-2.36
ASB6	-14.133	-11.355	2.778
ASB7	-18.312	-16.739	1.573
ASB8	-6.273	-13.153	-6.88
ASB9	-10.912	-2.894	8.018
ASCC1	-12.593	-10.66	1.933
ASCC2	-15.547	-16.095	-0.548
ASCC3	9.989	4.769	-5.22
ASCL1	-15.904	-16.777	-0.873
ASCL2	-15.639	-9.464	6.175
ASCL3	-9.354	-11.789	-2.435
ASCL4	-13.828	-9.118	4.71
ASCL5	-16.788	-13.635	3.153
ASF1A	-8.722	-12.107	-3.385
ASF1B	-6.706	2.572	9.278
ASGR1	-16.257	-14.89	1.367
ASGR2	-14.494	-10.171	4.323
ASH1L	-13.567	-8.419	5.148
ASH2L	12.338	-12.499	-24.837
ASIC1	-9.443	-7.339	2.104
ASIC2	-13.522	-12.362	1.16
ASIC3	-16.886	-11.772	5.114
ASIC4	-17.679	-16.798	0.881
ASIC5	-18.705	-11.323	7.382
ASIP	-10.89	-6.755	4.135
ASL	-12.013	-13.308	-1.295
ASNA1	7.17	0.658	-6.512
ASNS	-4.913	1.942	6.855
ASNSD1	-13.616	-15.852	-2.236
ASPA	-17.187	-12.932	4.255
ASPDH	-16.747	-9.722	7.025
ASPG	-15.68	-11.485	4.195
ASPH	-17.015	-11.873	5.142
ASPHD1	-18.005	-15.942	2.063
ASPHD2	-14.115	-11.055	3.06
ASPM	3.997	-3.573	-7.57
ASPN	-11.25	-14.612	-3.362
ASPRV1	-18.644	-16.017	2.627
ASPSCR1	-17.148	-12.707	4.441
ASRGL1	-12.145	-5	7.145
ASS1	-8.463	-12.917	-4.454
ASTE1	-16.41	-16.806	-0.396
ASTL	-8.945	-8.236	0.709
ASTN1	-15.918	-17.418	-1.5
ASTN2	-17.426	-14.078	3.348
ASUN	6.691	14.806	8.115
ASXL1	-15.061	-11.862	3.199
ASXL2	-5.941	1.569	7.51
ASXL3	-14.525	-14.16	0.365
ASZ1	-16.242	-6.721	9.521
ATAD1	-9.482	-1.76	7.722
ATAD2	-14.811	-16.46	-1.649
ATAD2B	-12.253	-9.918	2.335
ATAD3A	-9.343	-9.173	0.17
ATAD3B	-15.62	-11.793	3.827
ATAD3C	-17.418	-14.571	2.847
ATAD5	18.101	0.622	-17.479
ATAT1	-14.356	-5.266	9.09
ATCAY	-17.393	-2.572	14.821
ATE1	-2.517	3.635	6.152
ATF1	-9.446	-4.167	5.279
ATF2	-16.276	-14.757	1.519
ATF3	-19.061	-16.359	2.702
ATF4	4.624	-3.063	-7.687
ATF5	-8.891	-11.924	-3.033
ATF6	-10.321	-9.802	0.519
ATF6B	-9.341	-12.286	-2.945
ATF7	-6.75	-2.733	4.017
ATF7IP	-19.295	-11.308	7.987
ATF7IP2	-13.875	-15.004	-1.129
ATG10	-12.325	-17.508	-5.183
ATG12	-9.137	-3.595	5.542
ATG13	-13.988	-0.449	13.539
ATG14	-15.427	-9.948	5.479
ATG16L1	-14.582	-13.906	0.676
ATG16L2	-15.322	-14.915	0.407
ATG2A	-12.185	-4.693	7.492
ATG2B	-18.036	-13.386	4.65
ATG3	-13.631	-15.254	-1.623
ATG4A	-17.367	-12.291	5.076
ATG4B	-16.953	-16.038	0.915
ATG4C	-12.241	-10.907	1.334
ATG4D	-16.288	-14.948	1.34
ATG5	-7.275	-9.576	-2.301
ATG7	-13.858	-11.864	1.994
ATG9A	-18.824	-9.91	8.914
ATHL1	-13.657	-8.438	5.219
ATIC	-13.722	-11.419	2.303
ATL1	-15.454	-10.374	5.08
ATL2	18.861	-10.51	-29.371
ATL3	-4.493	7.637	12.13
ATM	-7.682	-9.084	-1.402
ATMIN	-15.62	12.59	28.21
ATN1	-15.078	-8.959	6.119
ATOH1	-13.605	-18.488	-4.883
ATOH7	-17.405	-13.934	3.471
ATOH8	-18.561	-6.345	12.216
ATOX1	-17.46	-10.499	6.961
ATP10A	-15.198	-13.445	1.753
ATP10B	-16.909	-11.205	5.704
ATP10D	-18.266	-13.728	4.538
ATP11A	-18.719	-15.945	2.774
ATP11B	-15.169	-13.149	2.02
ATP11C	-16.949	-16.449	0.5
ATP12A	-14.647	-16.723	-2.076
ATP13A1	-13.871	-5.957	7.914
ATP13A2	-16.078	-12.211	3.867
ATP13A3	-15.472	-10.195	5.277
ATP13A4	-15.413	-15.05	0.363
ATP13A5	-17.797	-16.057	1.74
ATP1A1	-11.681	-9.28	2.401
ATP1A2	-15.796	-13.25	2.546
ATP1A3	-10.069	-7.203	2.866
ATP1A4	-16.575	-11.079	5.496
ATP1B1	-14.951	-10.2	4.751
ATP1B2	-15.861	-16.643	-0.782
ATP1B3	-19.096	-4.35	14.746
ATP1B4	-11.765	-14.461	-2.696
ATP2A1	-14.826	-18.983	-4.157
PCBP2	-1.36	16.217	17.577
ATP2A3	-15.137	-10.972	4.165
ATP2B1	-6.684	-12.934	-6.25
ATP2B2	-12.945	-14.178	-1.233
ATP2B3	-18.312	-14.71	3.602
ATP2B4	-14.605	-6.38	8.225
ATP2C1	-15.403	-14.301	1.102
ATP2C2	-11.711	-11.002	0.709
ATP4A	-15.854	-12.457	3.397
ATP4B	-6.575	-6.902	-0.327
ATP5A1	-13.62	3.28	16.9
ATP5B	-7.736	-0.382	7.354
ATP5C1	-2.685	3.356	6.041
NCF1	-1.134	20.48	21.614
ATP5F1	-13.618	-3.549	10.069
ATP5G1	-12.219	-6.544	5.675
ATP5G2	-6.131	-7.949	-1.818
ATP5G3	-15.151	-12.05	3.101
ATP5H	-2.86	2.117	4.977
ATP5I	-18.3	-6.146	12.154
ATP5J	-8.241	-3.022	5.219
ATP5J2	-4.763	-0.892	3.871
ATP5L	-8.418	-10.124	-1.706
ATP5L2	-4.829	-4.76	0.069
KNTC1	-1.013	28.681	29.694
ATP5S	-15.108	-11.291	3.817
ATP5SL	-16.409	-6.537	9.872
ATP6AP1	-5.632	-1.58	4.052
ATP6AP1L	-10.784	-8.373	2.411
ATP6AP2	-8.226	11.252	19.478
ATP6V0A1	-4.11	-2.976	1.134
ATP6V0A2	-11.823	-6.311	5.512
ATP6V0A4	-12.964	-4.885	8.079
ATP6V0B	14.419	12.644	-1.775
RNASEH2A	0.321	16.675	16.354
ATP6V0D1	4.301	14.971	10.67
ATP6V0D2	-15.134	-15.573	-0.439
ATP6V0E1	-16.037	-9.771	6.266
ATP6V0E2	-17.144	-6.603	10.541
LSM12	0.39	19.593	19.203
ATP6V1B1	-5.867	-8.19	-2.323
ZNF574	0.792	30.112	29.32
CREB1	0.856	16.385	15.529
ATP6V1C2	-17.841	-6.012	11.829
ATP6V1D	14.128	7.654	-6.474
ATP6V1E1	16.926	12.798	-4.128
ATP6V1E2	-18.382	-15.809	2.573
ATP6V1F	11.917	4.203	-7.714
KIF2C	1.025	22.888	21.863
ATP6V1G2	-12.053	-11.32	0.733
ATP6V1G3	-17.087	-14.974	2.113
ATP6V1H	8.526	3.485	-5.041
ATP7A	-19.221	-11.36	7.861
ATP7B	-17.029	-8.811	8.218
ATP8A1	-15.493	-15.966	-0.473
ATP8A2	-16.816	-9.364	7.452
ATP8B1	-16.533	-6.174	10.359
ATP8B2	-11.755	-5.21	6.545
ATP8B3	-13.718	-8.801	4.917
ATP8B4	-15.854	-18.171	-2.317
ATP9A	-15.035	-9.837	5.198
ATP9B	-17.228	-5.306	11.922
ATPAF1	-11.677	-11.852	-0.175
ATPAF2	-9.553	-9.023	0.53
ATPIF1	-16.639	-12.123	4.516
ATR	17.661	-0.544	-18.205
ATRAID	-15.255	-15.404	-0.149
ATRIP	18.078	-1.862	-19.94
ATRN	-3.965	-0.172	3.793
ATRNL1	-14.899	-1.813	13.086
ATRX	18.231	7.652	-10.579
ATXN1	-6.515	-12.891	-6.376
ATXN10	4.709	9.447	4.738
ATXN1L	-13.899	-9.071	4.828
ATXN2	-13.489	-7.02	6.469
ATXN2L	-10.414	-14.492	-4.078
ATXN3	-17.139	-13.42	3.719
ATXN3L	-15.894	-8.269	7.625
ATXN7	-7.831	-14.797	-6.966
ATXN7L1	-16.159	-5.176	10.983
ATXN7L2	-14.247	-13.438	0.809
ATXN7L3	-5.477	11.412	16.889
ATXN7L3B	-8.931	-2.354	6.577
AUH	-11.913	-14.353	-2.44
AUNIP	-16.036	-3.58	12.456
AUP1	-17.452	-7.763	9.689
TCOF1	2.284	21.974	19.69
AURKAIP1	7.475	11.655	4.18
GID8	2.534	15.655	13.121
AURKC	-15.589	-9.766	5.823
AUTS2	-12.383	-9.248	3.135
AVEN	-7.426	1.017	8.443
AVIL	-8.211	-5.114	3.097
AVL9	-14.687	-12.9	1.787
AVP	-15.803	-1.664	14.139
AVPI1	-13.621	-5.389	8.232
AVPR1A	-17.204	-13.956	3.248
AVPR1B	-17.232	-16.54	0.692
AVPR2	-16.554	-14.344	2.21
AWAT1	-13.425	-5.501	7.924
AWAT2	-15.94	-11.005	4.935
AXDND1	-7.463	-11.03	-3.567
AXIN1	-19.37	-18.583	0.787
AXIN2	-16.278	-11.813	4.465
AXL	-12.424	5.131	17.555
AZGP1	-11.85	3.15	15
AZI1	-18.094	-6.867	11.227
AZI2	-14.659	-11.084	3.575
AZIN1	-12.743	-11.265	1.478
AZU1	-17.741	-15.898	1.843
B2M	-18.218	-16.12	2.098
B3GALNT1	-17.646	-9.502	8.144
B3GALNT2	-17.744	-16.09	1.654
B3GALT1	-12.151	-13.91	-1.759
B3GALT2	-7.574	1.309	8.883
B3GALT4	-13.281	-5.716	7.565
B3GALT5	-5.894	-6.159	-0.265
B3GALT6	-9.511	-7.061	2.45
B3GALTL	-17.979	-16.875	1.104
B3GAT1	-14.675	-15.024	-0.349
B3GAT2	-14.485	-7.201	7.284
B3GAT3	-8.091	-6.558	1.533
B3GNT1	-10.512	-4.429	6.083
B3GNT2	-14.146	-10.843	3.303
B3GNT3	-15.259	-5.915	9.344
B3GNT4	-9.379	-3.248	6.131
B3GNT5	-14.375	-10.094	4.281
B3GNT6	-7.161	-12.345	-5.184
B3GNT7	-14.806	-3.965	10.841
B3GNT8	-15.876	-12.835	3.041
B3GNT9	-15.381	-12.589	2.792
B3GNTL1	-12.599	-8.775	3.824
B4GALNT1	-10.802	-4.162	6.64
B4GALNT2	-15.24	-6.977	8.263
B4GALNT3	-10.355	-4.794	5.561
B4GALNT4	-16.535	-10.342	6.193
B4GALT1	-9.816	-2.866	6.95
B4GALT2	-10.19	-16.792	-6.602
B4GALT3	-13.537	-11.811	1.726
B4GALT4	-14.477	-16.978	-2.501
B4GALT5	-15.111	-10.192	4.919
B4GALT6	-13.517	-15.185	-1.668
B4GALT7	-18.403	-8.21	10.193
B9D1	-8.279	-9.289	-1.01
B9D2	-11.317	-4.343	6.974
BAALC	-18.476	-13.003	5.473
BAAT	-9.311	-12.474	-3.163
BABAM1	-16.516	-6.64	9.876
BACE1	-15.665	-6.883	8.782
BACE2	-18.212	-15.83	2.382
BACH1	-15.318	-13.934	1.384
BACH2	-10.972	-16.68	-5.708
BAD	-9.655	-6.583	3.072
BAG1	-13.798	-3.103	10.695
BAG2	-3.949	-6.143	-2.194
BAG3	-17.692	-10.03	7.662
BAG4	-16.813	3.665	20.478
BAG5	-8.768	-3.085	5.683
BAG6	-17.162	-15.459	1.703
BAHD1	-15.17	-17.862	-2.692
BAI1	-16.695	-12.712	3.983
BAI2	-17.326	-8.183	9.143
BAI3	-16.294	-16.392	-0.098
BAIAP2	-7.199	-9.887	-2.688
BAIAP2L1	-11.488	-10.914	0.574
BAIAP2L2	-15.655	-14.216	1.439
BAIAP3	-14.71	-11.798	2.912
PPP2R3C	2.702	20.246	17.544
BAMBI	-18.229	-18.578	-0.349
MST1	3.108	20.229	17.121
BANF2	-17.355	-7.404	9.951
BANK1	-9.704	-13.776	-4.072
PFDN1	3.593	15.728	12.135
APEX2	3.649	25.725	22.076
BARD1	12.806	10.152	-2.654
BARHL1	-17.899	-17.094	0.805
BARHL2	-17.951	-17.965	-0.014
BARX1	-13.918	-14.923	-1.005
BARX2	-17.648	-17.523	0.125
BASP1	-17.291	-3.792	13.499
BATF	-14.325	-12.376	1.949
BATF2	-7.964	-7.29	0.674
BATF3	-17.667	-15.663	2.004
BAX	-16.229	-15.19	1.039
BAZ1A	-14.863	-14.31	0.553
CRK	3.777	16.904	13.127
BAZ2A	-12.128	-6.723	5.405
BAZ2B	-16.992	-14.956	2.036
BBC3	-10.25	-6.512	3.738
BBIP1	-17.989	-12.459	5.53
BBOX1	-16.318	-9.495	6.823
BBS1	-8.466	-9.477	-1.011
BBS10	-12.879	-5.223	7.656
BBS12	-16.5	-16.358	0.142
BBS2	-13.75	-11.973	1.777
BBS4	-13.247	-14.791	-1.544
BBS5	-16.482	-16.27	0.212
BBS7	-12.387	-12.354	0.033
BBS9	-14.85	-11.172	3.678
BBX	-14.915	-17.296	-2.381
BCAM	-16.8	-8.317	8.483
BCAN	-9.148	-12.396	-3.248
BCAP29	-17.189	-16.167	1.022
BCAP31	8.289	-6.158	-14.447
BCAR1	0.183	-4.24	-4.423
BCAR3	-12.161	-8.058	4.103
BCAS1	-16.091	-8.197	7.894
BCAS2	21.348	8.743	-12.605
BCAS3	-10.852	-8.529	2.323
BCAS4	-13.463	-9.714	3.749
BCAT1	-15.043	-5.32	9.723
BCAT2	-15.597	-9.74	5.857
EXOC3	4.1	15.733	11.633
BCDIN3D	-7.506	-6.356	1.15
BCHE	-15.946	-13.187	2.759
BCKDHA	-15.942	-13.685	2.257
BCKDHB	-13.811	-16.163	-2.352
BCKDK	-17.759	-9.974	7.785
BCL10	-6.665	-8.785	-2.12
BCL11A	-18.22	-15.353	2.867
BCL11B	-12.321	-16.414	-4.093
BCL2	-17.965	-11.27	6.695
BCL2A1	-9.69	-5.464	4.226
BCL2L1	-13.819	-14.328	-0.509
BCL2L10	-16.401	-11.091	5.31
BCL2L11	-4.662	-10.037	-5.375
BCL2L12	-10.711	5.775	16.486
BCL2L13	-15.365	-16.191	-0.826
BCL2L14	-17.07	-7.462	9.608
BCL2L15	-14.744	-13.015	1.729
BCL2L2	-11.159	-6.869	4.29
BCL3	-16.653	-14.993	1.66
BCL6	-14.145	-13.947	0.198
BCL6B	-10.007	-4.984	5.023
BCL7A	-14.985	-15.569	-0.584
BCL7B	-13.059	-14.856	-1.797
BCL7C	-12.583	-1.611	10.972
BCL9	-12.866	-12.281	0.585
BCL9L	-17.55	-14.015	3.535
BCLAF1	2.176	3.676	1.5
BCMO1	-7.721	-8.813	-1.092
BCO2	-16.944	-9.491	7.453
BCOR	-13.128	-10.792	2.336
BCORL1	-18.6	-18.194	0.406
BCR	-16.985	-17.459	-0.474
BCS1L	-17.762	-5.417	12.345
BDH1	-16.388	-15.309	1.079
BDH2	-12.218	-6.537	5.681
BDKRB1	-16.501	-12.385	4.116
BDKRB2	-13.584	-6.834	6.75
BDNF	-14.461	-10.581	3.88
BDP1	-0.398	-7.77	-7.372
BEAN1	-17.139	-9.527	7.612
BECN1	-0.069	-2.631	-2.562
BEGAIN	-15.875	-14.776	1.099
BEND2	-14.48	-11.712	2.768
BEND3	-18.303	-15.837	2.466
BEND4	-16.867	-16.888	-0.021
BEND5	-15.507	-13.272	2.235
BEND6	-16.733	-5.115	11.618
BEND7	-14.849	-11.511	3.338
BEST1	-12.945	0.348	13.293
BEST2	-9.718	-8.772	0.946
BEST3	-15.601	-10.704	4.897
BEST4	-13.684	4.235	17.919
BET1	2.309	-5.998	-8.307
BET1L	-14.393	-9.572	4.821
BEX1	-18.072	-11.4	6.672
BEX2	-7.166	-6.411	0.755
BEX4	-13.693	-5.605	8.088
BEX5	-9.601	-10.345	-0.744
BFAR	-15.798	-8.516	7.282
BFSP1	-13.502	-8.055	5.447
BFSP2	-10.908	-14.074	-3.166
BGLAP	-16.554	-17.824	-1.27
BGN	-16.944	-16.974	-0.03
BHLHA15	-1.933	-5.693	-3.76
BHLHA9	-15.17	-10.697	4.473
BHLHB9	-16.892	-12.743	4.149
BHLHE22	-11.093	-17.243	-6.15
BHLHE23	-18.79	-10.379	8.411
BHLHE40	-18.589	-13.845	4.744
BHLHE41	-12.243	-1.877	10.366
BHMT	-1.412	-9.835	-8.423
BHMT2	-16.324	-8.483	7.841
BICC1	-16.673	-16.612	0.061
BICD1	-11.09	-2.171	8.919
BICD2	-3.764	3.655	7.419
BID	-14.452	-13.396	1.056
BIK	-16.551	-16.338	0.213
BIN1	-7.764	-14.976	-7.212
BIN2	-4.716	-3.903	0.813
BIN3	-17.302	-13.015	4.287
BIRC2	-13.603	-9.262	4.341
BIRC3	-12.882	-12.98	-0.098
PDAP1	4.347	16.543	12.196
BIRC6	-3.37	-4.579	-1.209
BIRC7	-17.057	-16.071	0.986
BIRC8	-18.352	-17.54	0.812
BIVM	-16.869	-15.228	1.641
BLACE	-15.194	-8.508	6.686
BLCAP	-14.433	-8.924	5.509
BLID	-18.519	0.097	18.616
BLK	-10.535	-5.581	4.954
BLM	-0.873	5.153	6.026
BLMH	-10.533	-17.018	-6.485
BLNK	-15.668	-15.691	-0.023
BLOC1S1	-14.79	-11.558	3.232
BLOC1S2	-19.058	-11.144	7.914
BLOC1S3	-16.589	-14.312	2.277
BLOC1S4	-17.443	-10.65	6.793
BLOC1S5	-17.576	-11.512	6.064
BLOC1S6	-16.726	-12.504	4.222
BLVRA	-13.328	-13.468	-0.14
BLVRB	-8.824	-8.962	-0.138
BLZF1	-15.439	-14.553	0.886
BMF	-17.417	-17.139	0.278
BMI1	-16.131	-10.829	5.302
BMP1	-17.075	-14.219	2.856
BMP10	-12.677	-14.636	-1.959
BMP15	-15.077	-11.69	3.387
BMP2	-17.104	-10.95	6.154
BMP2K	-5.24	-2.578	2.662
BMP3	-14.065	-10.254	3.811
BMP4	-18.536	-13.933	4.603
BMP5	-16.828	-16.546	0.282
BMP6	-12.824	-17.976	-5.152
BMP7	-16.08	-9.719	6.361
BMP8A	-13.016	-13.572	-0.556
BMP8B	-4.834	-4.181	0.653
BMPER	-15.072	-16.109	-1.037
BMPR1A	-4.854	8.44	13.294
BMPR1B	-12.117	-7.091	5.026
BMPR2	-9.51	-1.974	7.536
DSCC1	4.595	21.37	16.775
BMX	-9.705	-11.388	-1.683
BNC1	-14.074	-13	1.074
BNC2	-11.131	0.007	11.138
BNIP1	13.219	-3.03	-16.249
BNIP2	-17.151	-8.102	9.049
BNIP3	-10.061	0.214	10.275
BNIP3L	-19.103	-16.872	2.231
BNIPL	-9.019	-10.108	-1.089
BOC	-13.906	-1.005	12.901
BOD1	-4.829	-4.413	0.416
BOD1L1	0.417	-3.402	-3.819
BOD1L2	-16.298	-12.213	4.085
BOK	-13.802	-14.962	-1.16
BOLA1	-14.694	-15.222	-0.528
BOLA3	-6.866	-5.442	1.424
BOLL	-8.578	-13.362	-4.784
BOP1	9.878	13.911	4.033
BORA	20.742	-3.104	-23.846
BPGM	-12.323	-11.37	0.953
BPHL	-14.911	-10.677	4.234
BPI	-13.531	-17.422	-3.891
BPIFA1	-15.919	-11.381	4.538
BPIFA2	-13.776	-13.122	0.654
BPIFA3	-16.002	-10.904	5.098
BPIFB1	-16.606	-15.118	1.488
BPIFB2	-11.796	1.326	13.122
BPIFB3	-16.793	-16.732	0.061
BPIFB4	-14.895	-12.631	2.264
BPIFB6	-15.437	-8.992	6.445
BPIFC	-15.023	-13.841	1.182
BPNT1	0.908	-1.385	-2.293
BPTF	8.577	-0.102	-8.679
BRAF	-9.611	-11.98	-2.369
ADO	4.673	15.274	10.601
BRAT1	6.741	-3.521	-10.262
BRCA1	13.842	9.428	-4.414
BRCA2	-1.037	-0.92	0.117
BRCC3	-19.304	-14.008	5.296
BRD1	-19.228	-12.624	6.604
BRD2	16.715	12.118	-4.597
BRD3	-10.086	-6.071	4.015
BRD4	6.858	0.742	-6.116
BRD7	-11.559	-6.445	5.114
TSEN34	4.738	15.099	10.361
BRD9	-17.654	-2.049	15.605
BRDT	-14.91	-12.687	2.223
BRE	-18.742	-11.148	7.594
KANSL3	4.853	25.264	20.411
BRF2	14.967	5.36	-9.607
BRI3	-8.385	-1.116	7.269
BRI3BP	-15.771	-11.175	4.596
BRICD5	-15.004	-11.866	3.138
BRINP1	-17.349	-16.184	1.165
BRINP2	-17.365	-13.668	3.697
BRINP3	-13.137	-10.332	2.805
BRIP1	-13.571	-3.689	9.882
EXOSC1	4.885	17.995	13.11
IPO5	5.09	15.154	10.064
BRMS1	-13.693	2.477	16.17
BRMS1L	-7.93	5.041	12.971
BROX	-13.177	-9.691	3.486
BRPF1	1.555	9.693	8.138
BRPF3	-10.424	-14.145	-3.721
BRS3	-14.087	-12.81	1.277
BRSK1	-13.67	-14.125	-0.455
BRSK2	-15.276	-5.975	9.301
BRWD1	-7.191	-7.262	-0.071
BRWD3	-16.214	-13.007	3.207
BSCL2	-5.872	-0.686	5.186
BSDC1	-9.992	-0.979	9.013
BSG	-15.703	-9.902	5.801
BSN	-17.806	-16.359	1.447
BSND	-13.9	-7.921	5.979
BSPH1	-13.97	-10.843	3.127
BSPRY	-17.259	-14.894	2.365
BST1	-16.177	-7.368	8.809
BST2	-14.439	-9.484	4.955
BSX	-18.691	-9.246	9.445
BTAF1	10.409	4.506	-5.903
BTBD1	-12.595	-13.227	-0.632
BTBD10	-16.382	-8.194	8.188
BTBD11	-15.952	-10.688	5.264
BTBD16	-16.932	-9.55	7.382
BTBD17	-14.382	-13.547	0.835
BTBD18	-5.354	-6.537	-1.183
BTBD19	-18.291	-18.015	0.276
BTBD2	-11.571	-10.207	1.364
BTBD3	-15.046	-8.484	6.562
BTBD6	-17.272	-12.959	4.313
BTBD7	-8.067	3.865	11.932
BTBD8	-9.462	-11.904	-2.442
BTBD9	-19.25	-14.366	4.884
BTC	-15.749	-9.551	6.198
BTD	-13.728	-6.761	6.967
BTF3	5.789	6.391	0.602
BTF3L4	-11.194	-11.066	0.128
BTG1	-7.664	-4.203	3.461
BTG2	-16.494	-15.606	0.888
BTG3	-11.168	-13.182	-2.014
BTG4	-15.448	-9.147	6.301
BTK	-12.675	-8.208	4.467
BTLA	-10.419	-11.598	-1.179
BTN1A1	-14.75	-15.412	-0.662
BTN2A1	-16.081	-13.593	2.488
BTN2A2	-13.595	-12.191	1.404
BTN3A1	-18.778	-14.134	4.644
BTN3A2	-8.692	-8.758	-0.066
BTN3A3	-18.32	-17.227	1.093
BTNL3	-12.446	-3.277	9.169
BTNL8	-15.471	-9.855	5.616
BTNL9	-8.458	-6.371	2.087
BTRC	-15.48	-8.218	7.262
BUB1	8.262	12.185	3.923
BUB1B	24.83	13.332	-11.498
CHTF8	5.594	17.796	12.202
BUD13	-10.576	-12.711	-2.135
PTBP1	5.76	19.454	13.694
BVES	-14.612	-17.201	-2.589
MED28	6.033	16.299	10.266
BZRAP1	-10.863	-1.945	8.918
BZW1	-8.122	-0.823	7.299
BZW2	-16.789	-8.288	8.501
C10orf10	-18.25	-17.38	0.87
C10orf105	-10.619	-1.973	8.646
C10orf107	-15.548	-4.169	11.379
C10orf11	-11.213	-6.971	4.242
C10orf111	-17.2	-15.116	2.084
C10orf113	-15.57	-11.899	3.671
C10orf115	-16.141	-15.532	0.609
C10orf118	-15.356	-3.65	11.706
C10orf12	-15.159	-14.932	0.227
C10orf120	-16.467	-5.875	10.592
C10orf126	-14.481	-15.905	-1.424
C10orf128	-18.972	-16.096	2.876
C10orf129	-14.777	-5.059	9.718
C10orf131	-16.186	-13.919	2.267
C10orf137	-9.938	-4.301	5.637
C10orf2	5.899	11.507	5.608
C10orf25	-14.412	-10.419	3.993
C10orf32	-17.31	-9.306	8.004
C10orf35	-18.393	-13.692	4.701
C10orf40	-16.731	-16.949	-0.218
C10orf53	-15.769	-4.03	11.739
C10orf54	-8.435	-10.712	-2.277
C10orf55	-12.363	-9.816	2.547
C10orf62	-18.987	-8.295	10.692
C10orf67	-19.277	-15.451	3.826
C10orf68	-18.046	-18.172	-0.126
C10orf71	-13.159	-6.443	6.716
C10orf76	4.082	9.467	5.385
C10orf82	-17.904	-12.264	5.64
C10orf85	-17.142	-6.404	10.738
C10orf88	-17.933	-6.78	11.153
C10orf90	-14.763	-2.361	12.402
C10orf91	-15.537	-10.364	5.173
C10orf95	-17.775	-12.193	5.582
C10orf99	-13.408	-15.11	-1.702
C11orf1	-11.919	-13.24	-1.321
C11orf16	-14.764	-8.732	6.032
C11orf21	-17.48	-8.446	9.034
C11orf24	-18.625	-13.433	5.192
C11orf30	-9.266	-1.939	7.327
C11orf31	-14.82	-9.021	5.799
C11orf35	-16.985	3.135	20.12
C11orf40	-13.299	-15.8	-2.501
C11orf42	-18.704	-14.613	4.091
C11orf44	-18.233	-17.167	1.066
C11orf45	-16.151	-7.077	9.074
C11orf48	-11.912	-11.211	0.701
C11orf49	-13.833	-7.624	6.209
C11orf52	-17.693	-12.972	4.721
C11orf53	-13.869	-15.866	-1.997
C11orf54	-15.302	-12.824	2.478
C11orf57	12.68	11.028	-1.652
C11orf58	-14.629	-17.71	-3.081
C11orf63	-13.27	-11.066	2.204
C11orf65	-15.202	-16.181	-0.979
C11orf68	-17.899	-14.778	3.121
C11orf70	-15.338	-12.355	2.983
C11orf71	-18.315	-12.992	5.323
C11orf72	-1.198	-10.822	-9.624
C11orf73	9.746	14.946	5.2
C11orf74	-7.983	-6.55	1.433
C11orf80	-3.543	-8.392	-4.849
C11orf82	-10.317	-7.734	2.583
C11orf83	-14.786	-7.494	7.292
C11orf84	-3.35	0.458	3.808
C11orf85	-13.151	-12.388	0.763
C11orf86	-11.566	-7.152	4.414
C11orf87	-7.156	-0.695	6.461
C11orf88	-16.699	1.152	17.851
C11orf89	-5.029	-9.289	-4.26
C11orf91	-10.001	-11.346	-1.345
C11orf94	-9.197	-12.404	-3.207
C11orf96	-11.42	-8.371	3.049
C12orf10	-6.084	-6.076	0.008
C12orf23	-15.729	1.174	16.903
C12orf29	-11.505	-9.037	2.468
C12orf36	-6.75	-5.802	0.948
C12orf39	-12.792	-3.087	9.705
C12orf4	-10.433	-8.511	1.922
C12orf40	-13.035	-13.333	-0.298
C12orf42	-16.84	-15.372	1.468
C12orf43	-8.396	-7.945	0.451
C12orf44	-4.539	-6.619	-2.08
POLR2A	6.035	15.181	9.146
C12orf49	-5.275	-11.612	-6.337
C12orf5	-15.714	-15.672	0.042
C12orf50	-16.588	-16.659	-0.071
C12orf52	-6.799	-12.339	-5.54
C12orf54	-18.055	-10.694	7.361
C12orf55	-14.65	-12.233	2.417
C12orf56	-6.584	-0.363	6.221
C12orf57	-17.072	-14.498	2.574
C12orf60	-14.423	-14.661	-0.238
C12orf61	-10.713	-6.842	3.871
C12orf65	-11.599	-8.819	2.78
C12orf66	-16.046	-6.441	9.605
C12orf68	-11.382	-11.21	0.172
C12orf71	-1.175	-2.216	-1.041
C12orf73	-18.343	-8.788	9.555
C12orf74	-12.713	-5.164	7.549
C12orf75	-14.358	-12.225	2.133
C12orf76	-17.287	-6.221	11.066
C12orf77	-10.446	-10.532	-0.086
C13orf35	-14.404	-8.991	5.413
C14orf1	-17.322	-15.514	1.808
C14orf105	-12.09	-9.517	2.573
C14orf119	-16.733	-9.631	7.102
C14orf132	-17.526	-14.906	2.62
C14orf142	-11.127	-10.959	0.168
C14orf159	-16.447	-14.439	2.008
C14orf164	-15.691	-12.431	3.26
C14orf166	25.585	1.811	-23.774
C14orf166B	-14.456	-8.668	5.788
C14orf177	-17.244	-15.419	1.825
C14orf178	-15.247	-12.12	3.127
C14orf180	-4.728	-8.758	-4.03
C14orf182	-15.263	-8.278	6.985
C14orf183	-15.29	-13.24	2.05
C14orf2	-5.054	-5.634	-0.58
C14orf23	-14.782	-17.09	-2.308
C14orf28	-6.057	-11.757	-5.7
C14orf37	-17.409	-13.413	3.996
C14orf39	-16.302	-16.255	0.047
C14orf79	-8.992	-11.299	-2.307
C19orf25	6.053	19.534	13.481
C14orf93	-10.368	-7.838	2.53
C15orf26	-11.937	-4.975	6.962
C15orf27	-14.464	-17.298	-2.834
C15orf32	-11.826	-12.225	-0.399
C15orf37	-15.43	-4.648	10.782
C15orf38	-8.051	-4.94	3.111
C15orf39	-16.263	-9.703	6.56
C15orf40	-11.657	-9.819	1.838
C15orf41	14.859	6.179	-8.68
C15orf43	-14.994	-10.152	4.842
C15orf48	-16.138	-15.539	0.599
C15orf52	-12.38	-10.653	1.727
C15orf53	-5.843	1.24	7.083
C15orf54	-14.847	-13.212	1.635
C15orf56	-15.55	-17.254	-1.704
C15orf57	-13.281	-13.695	-0.414
C15orf59	-14.802	-15.327	-0.525
C15orf60	-13.974	-13.86	0.114
C15orf61	-13.946	-12.227	1.719
C15orf62	-15.555	-15.952	-0.397
C16orf11	-16.223	-3.579	12.644
C16orf13	-16.888	-11.139	5.749
C16orf3	-16.237	-9.254	6.983
C16orf45	-16.036	-6.639	9.397
C16orf46	-17.605	-15.542	2.063
C16orf47	-18.77	-16.712	2.058
C16orf52	-13.915	-2.612	11.303
C16orf54	-12.167	-5.465	6.702
C16orf58	-9.809	-13.275	-3.466
C16orf59	-7.688	-1.242	6.446
C16orf62	-12.428	-6.343	6.085
C16orf70	-5.883	-8.056	-2.173
C16orf71	-13.444	-2.253	11.191
ATP5D	6.265	21.17	14.905
C16orf74	-17.729	-12.277	5.452
C16orf78	-13.321	-9.755	3.566
NUP98	6.292	16.55	10.258
C16orf86	-4.575	-3.301	1.274
C16orf87	-17.706	-14.926	2.78
C16orf89	-13.303	-0.297	13.006
C16orf90	-13.887	-11.228	2.659
C16orf91	-15.458	-9.225	6.233
C16orf92	-15.123	-4.879	10.244
C16orf93	-15.097	-6.429	8.668
C16orf95	-18.211	-8.64	9.571
C16orf96	-4.113	-5.954	-1.841
C16orf97	-16.595	-16.055	0.54
C16orf98	-14.014	-12.994	1.02
C17orf100	-9.605	-7.04	2.565
C17orf102	-16.61	-6.676	9.934
C17orf104	-14.425	-10.98	3.445
C17orf105	-12.682	-11.841	0.841
C17orf107	-14.502	-16.803	-2.301
C17orf112	-17.278	-15.299	1.979
C17orf47	-3.302	-3.477	-0.175
C17orf49	-2.939	-4.761	-1.822
C17orf50	-8.421	-14.319	-5.898
C17orf51	-13.296	-13.335	-0.039
C17orf53	-3.624	2.696	6.32
C17orf58	-4.984	-5.415	-0.431
C17orf59	-8.198	-8.048	0.15
C17orf62	-16.911	-9.316	7.595
C17orf64	-15.926	-14.798	1.128
C17orf66	0.149	-1.696	-1.845
C17orf67	-9.921	-6.847	3.074
C17orf70	-15.793	-2.045	13.748
C17orf72	-11.725	-15.323	-3.598
C17orf74	-16.12	-13.674	2.446
C17orf75	-11.418	-4.521	6.897
C17orf77	-14.769	-13.585	1.184
C17orf78	-10.98	-13.359	-2.379
C17orf80	-17.052	-15.289	1.763
C17orf82	-8.545	-9.142	-0.597
C17orf85	-13.113	3.358	16.471
C17orf89	-8.92	-7.854	1.066
C17orf96	-9.038	-1.13	7.908
C17orf97	-17.658	-11.294	6.364
C17orf98	-8.137	-2.799	5.338
C17orf99	-16.801	-11.24	5.561
PDCL3	6.535	15.434	8.899
C18orf25	-14.102	-12.221	1.881
C18orf42	-15.423	-17.922	-2.499
C18orf54	-9.56	-6.372	3.188
C18orf63	-17.431	-12.177	5.254
C18orf8	-19.118	-13.339	5.779
C19orf10	-15.95	-1.626	14.324
C19orf12	-16.12	-16.4	-0.28
C19orf18	-14.558	-10.082	4.476
C19orf24	-16.035	-6.513	9.522
OTUB1	6.633	15.186	8.553
C19orf26	-16.81	-5.007	11.803
C19orf33	-12.98	-13.158	-0.178
C19orf35	-15.391	-15.266	0.125
C19orf38	-6.287	-3.614	2.673
C19orf40	-10.515	-5.56	4.955
C19orf43	-8.235	-12.016	-3.781
C19orf44	-10.83	-0.614	10.216
C19orf45	-13.046	-11.064	1.982
C19orf47	-15.191	-13.334	1.857
C19orf48	-16.442	-11.89	4.552
C19orf52	16.957	11.488	-5.469
TFDP1	6.684	20.783	14.099
C19orf54	-17.727	-10.123	7.604
C19orf55	-8.575	-0.149	8.426
C19orf57	-14.176	-9.504	4.672
C19orf59	-5.467	-3.585	1.882
C19orf60	-11.36	-3.232	8.128
C19orf66	-17.243	-15.76	1.483
C19orf67	-14.002	-12.656	1.346
C19orf68	-7.178	-13.713	-6.535
C19orf70	-9.02	1.492	10.512
C19orf71	-17.624	-14.336	3.288
C19orf73	-18.25	-13.573	4.677
C19orf77	-11.088	-10.713	0.375
C19orf80	-10.872	-12.462	-1.59
C19orf81	-17.599	-10.562	7.037
C1D	14.97	11.912	-3.058
C1GALT1	-14.823	-12.728	2.095
C1GALT1C1	-16.585	-18.231	-1.646
C1orf100	-15.008	-10.949	4.059
C1orf101	-15.925	-15.998	-0.073
C1orf105	-16.298	-11.947	4.351
C1orf106	-18.002	-14.651	3.351
C1orf109	18.329	7.943	-10.386
C1orf110	-17.891	-16.351	1.54
C1orf111	-18.109	-15.745	2.364
C1orf112	-8.793	-9.937	-1.144
C1orf115	-18.896	-16.546	2.35
C1orf116	-17.539	-9.963	7.576
C1orf122	-18.271	-7.395	10.876
C1orf123	-10.281	-4.498	5.783
C1orf131	17.945	6.337	-11.608
C1orf137	-11.229	-16.482	-5.253
C1orf141	-10.184	-11.883	-1.699
C1orf145	-4.662	-2.155	2.507
C1orf146	-6.373	-5.13	1.243
C1orf147	-8.273	-9.991	-1.718
C1orf158	-12.59	-13.037	-0.447
C1orf159	-15.18	-9.364	5.816
C1orf162	-17.557	0.512	18.069
C1orf168	-16.721	-12.727	3.994
C1orf170	-12.104	0.388	12.492
C1orf172	-16.454	-13.291	3.163
C1orf173	-18.32	-18.029	0.291
C1orf174	-7.351	-5.932	1.419
C1orf177	-13.285	-13.72	-0.435
C1orf180	-15.047	-8.874	6.173
C1orf185	-11.788	-10.499	1.289
C1orf186	-17.685	-14.154	3.531
C1orf189	-11.996	-10.598	1.398
C1orf192	-12.038	-7.413	4.625
C1orf194	-13.873	-6.523	7.35
C1orf195	-19.193	-9.106	10.087
C1orf198	-14.96	-13.462	1.498
C1orf200	-16.732	-14.461	2.271
C1orf204	-13.217	-14.421	-1.204
C1orf21	-15.664	-9.41	6.254
C1orf210	-13.799	-16.394	-2.595
C1orf213	-13.426	-12.75	0.676
C1orf216	-4.837	-7.947	-3.11
C1orf220	-13.025	-12.656	0.369
C1orf226	-9.063	-5.846	3.217
C1orf227	-9.861	-15.619	-5.758
C1orf228	-10.347	-9.032	1.315
C1orf229	-17.714	-10.925	6.789
C1orf233	-13.008	-13.504	-0.496
C1orf27	-5.25	-13.231	-7.981
C1orf35	-13.285	-18.477	-5.192
C1orf43	-13.327	-10.998	2.329
C1orf50	-17.481	-19.046	-1.565
C1orf51	-15.093	-15.68	-0.587
C1orf52	-12.558	-10.967	1.591
C1orf53	-15.97	-5.063	10.907
C1orf54	-16.913	-14.188	2.725
C1orf56	-14.94	-11.189	3.751
C1orf61	-10.644	-9.508	1.136
C1orf63	-15.408	-15.563	-0.155
C1orf64	-10.46	-4.516	5.944
C1orf65	-12.909	-10.988	1.921
C1orf68	-18.642	-14.156	4.486
C1orf74	-14.323	-7.813	6.51
C1orf85	-12.357	-3.598	8.759
C1orf86	-5.654	6.248	11.902
C1orf87	-14.721	-14.971	-0.25
C1orf94	-17.728	-14.329	3.399
C1orf95	-16.906	-16.621	0.285
C1QA	-10.366	-12.091	-1.725
C1QB	-4.013	-4.205	-0.192
C1QBP	1.951	1.082	-0.869
C1QC	-16.225	-13.513	2.712
C1QL1	-12.582	-11.77	0.812
C1QL2	-10.697	-11.486	-0.789
C1QL3	-18.752	-13.406	5.346
C1QL4	-9.852	-9.264	0.588
C1QTNF1	-10.291	-6.32	3.971
C1QTNF2	-17.804	-13.159	4.645
C1QTNF3	-15.497	-8.536	6.961
C1QTNF4	-13.579	-9.246	4.333
C1QTNF5	-18.726	4.105	22.831
C1QTNF6	-13.788	-15.527	-1.739
C1QTNF7	-16.472	-14.709	1.763
C1QTNF8	-15.529	-1.049	14.48
C1RL	-7.511	-8.962	-1.451
C1S	-10.603	-7.842	2.761
C2	-16.291	-3.94	12.351
C20orf112	-10.495	-12.081	-1.586
C20orf141	-16.832	-16.102	0.73
C20orf144	-10.736	-12.006	-1.27
C20orf166	-17.182	-14.847	2.335
C20orf173	-10.928	-10.019	0.909
C20orf187	-7.075	-8.553	-1.478
C20orf194	-5.549	-2.346	3.203
C20orf195	-17.97	-17.236	0.734
C20orf196	-5.102	-1.472	3.63
C20orf197	-13.79	-3.378	10.412
C20orf201	-17.525	-4.491	13.034
C20orf202	-13.675	-8.769	4.906
C20orf24	-10.962	-4.419	6.543
C20orf26	-12.521	-14.912	-2.391
C20orf27	-13.255	-2.831	10.424
C20orf62	-5.66	-10.553	-4.893
C20orf78	-16.114	-13.803	2.311
C20orf85	-11.461	-10.746	0.715
C20orf96	-14.583	-7.04	7.543
C21orf119	-17.809	-15.769	2.04
C21orf128	-14.318	-11.512	2.806
C21orf2	3.081	5.126	2.045
C21orf33	-7.711	-5.3	2.411
C21orf37	-3.188	-4.638	-1.45
C21orf49	-12.251	-15.331	-3.08
C21orf54	-9.529	-2.174	7.355
C21orf58	-11.931	-6.529	5.402
TUBE1	6.856	18.873	12.017
C21orf62	-14.588	-14.701	-0.113
C21orf67	-12.472	-6.396	6.076
C21orf88	-16.004	-15.192	0.812
C21orf90	-17.432	-16.89	0.542
C21orf91	-14.279	-12.081	2.198
C22orf15	-11.025	-14.581	-3.556
C22orf23	-10.399	-3.039	7.36
C22orf24	-15.275	-16.466	-1.191
C22orf26	-17.97	-16.568	1.402
C22orf29	-7.121	-13.674	-6.553
C22orf31	-17.403	-14.458	2.945
[truncated: 16,026 more rows]

## Sheet: SuppTab4-ViabilityBF
Gene	RPE1-WTp53-BF	RPE1-deltap53-BF	RPE1-deltaBF(wt-deltap53)	A549-WTp53-BF	A549-deltap53-BF	A549-deltaBF(wt-deltap53)	RKO-WTp53-BF	RKO-deltap53-BF	RKO-deltaBF(wt-deltap53)
PPM1D	22.926	-16.298	39.224	5.831	-25.707	31.538	10.9515	-12.589	23.5405
ANKRD49	25.083	-11.56	36.643	58.9365	75.342	-16.4055	93.256	38.615	54.641
USP7	18.221	-17.372	35.593	27.926	-1.6445	29.5705	5.4555	-13.7555	19.211
C16orf72	22.089	-13.436	35.525	25.6745	-0.937	26.6115	-8.2315	16.371	-24.6025
BRAP	22.518	-12.138	34.656	11.6555	-0.4145	12.07	11.6185	19.7705	-8.152
MDM2	28.434	-5.912	34.346	50.8705	-26.217	77.0875	44.091	-5.36	49.451
STUB1	22.021	-12.258	34.279	-17.319	-19.3355	2.0165	-11.7885	-6.5	-5.2885
MDM4	18.727	-14.512	33.239	17.349	-19.8545	37.2035	17.2145	-10.6345	27.849
ZNF593	15.111	-17.691	32.802	-5.134	-17.3195	12.1855	-14.8575	-5.1385	-9.719
UBE2C	29.645	-2.617	32.262	13.97	-26.692	40.662	54.7355	43.0375	11.698
SEPHS1	19.696	-12.219	31.915	25.855	-1.038	26.893	-8.866	1.2675	-10.1335
PPP2R2A	11.981	-19.246	31.227	-28.5445	-56.164	27.6195	33.249	38.9185	-5.6695
FKBPL	14.4	-15.875	30.275	17.199	60.5675	-43.3685	64.8235	52.6675	12.156
IPO4	15.139	-15.004	30.143	-2.2165	-10.9375	8.721	15.6025	-3.018	18.6205
KNTC1	28.681	-1.013	29.694	0.683	-3.4595	4.1425	52.5295	5.951	46.5785
ZNF574	30.112	0.792	29.32	39.3115	11.8255	27.486	58.817	9.745	49.072
MGEA5	12.022	-16.635	28.657	-20.636	-32.174	11.538	-5.899	2.2145	-8.1135
DDX31	15.44	-12.841	28.281	-16.3865	-25.968	9.5815	-24.8965	-9.122	-15.7745
ATMIN	12.59	-15.62	28.21	1.3115	-23.3975	24.709	-18.7715	1.256	-20.0275
TRIP13	14.845	-12.638	27.483	-15.425	-3.706	-11.719	4.702	-9.8115	14.5135
UBE2T	9.989	-17.325	27.314	-13.363	-21.689	8.326	6.6255	-8.0005	14.626
KIF2A	14.858	-12.347	27.205	-23.056	1.141	-24.197	-16.7415	-14.2705	-2.471
PTK6	16.509	-10.599	27.108	-18.327	-10.816	-7.511	-24.836	-14.5025	-10.3335
BAK1	18.258	-7.86	26.118	27.886	10.3225	17.5635	26.0485	4.668	21.3805
NONO	22.648	-2.917	25.565	19.8735	5.4905	14.383	20.7025	-20.9325	41.635
QRICH1	13.357	-12.163	25.52	1.953	-10.723	12.676	-9.6685	-9.7205	0.052
MAD2L1BP	13.039	-12.287	25.326	-4.0135	4.7255	-8.739	48.9725	17.5695	31.403
PPM1G	15.557	-9.424	24.981	-3.156	-33.2195	30.0635	-1.9525	-9.4965	7.544
RBBP7	16.259	-8.542	24.801	-10.591	-9.3595	-1.2315	-21.4895	-6.7425	-14.747
PTP4A2	14.14	-10.632	24.772	-2.822	-1.5375	-1.2845	14.2575	-0.2315	14.489
UBE2D2	11.059	-13.691	24.75	-15.258	-15.687	0.429	-23.5785	-5.985	-17.5935
WDR96	8.662	-15.809	24.471	-11.734	-18.212	6.478	-29.5915	-16.7295	-12.862
PLCE1	8.114	-16.33	24.444	-15.7865	-23.4605	7.674	-20.625	-15.554	-5.071
MUC20	10.145	-14.275	24.42	4.1865	4.0765	0.11	-30.028	-13.2985	-16.7295
ZWILCH	12.182	-12.222	24.404	1.6905	-13.043	14.7335	19.505	2.3265	17.1785
CENPF	11.838	-12.544	24.382	1.106	-26.159	27.265	6.9695	-12.196	19.1655
MKI67	7.724	-16.476	24.2	12.3005	-11.317	23.6175	18.2545	-0.6055	18.86
CDK5	11.606	-12.593	24.199	10.3065	-11.4545	21.761	-2.8785	-8.901	6.0225
NDE1	20.705	-3.382	24.087	7.6935	-21.5315	29.225	10.08	18.529	-8.449
ADRM1	13.581	-10.287	23.868	-4.3775	-23.1635	18.786	0.392	3.348	-2.956
INTS10	6.333	-17.495	23.828	19.8635	13.397	6.4665	21.7375	17.8955	3.842
APOC1	14.581	-9.183	23.764	6.7875	-19.665	26.4525	-16.9835	-7.4885	-9.495
CYB561A3	7.766	-15.942	23.708	3.752	-3.857	7.609	-3.5715	-4.2025	0.631
RAB43	7.313	-16.369	23.682	-8.916	-10.6175	1.7015	4.559	-7.23	11.789
CCNC	7.478	-16.126	23.604	-5.2935	-34.3505	29.057	-1.2015	-15.0695	13.868
GATAD1	12.499	-10.915	23.414	-5.6885	-35.5135	29.825	6.6045	1.9645	4.64
KCNMA1	4.47	-18.929	23.399	-17.017	-37.0185	20.0015	-30.9855	-4.7085	-26.277
MZT2B	9.53	-13.807	23.337	1.897	-9.0065	10.9035	31.65	8.4575	23.1925
TUBGCP2	20.771	-2.556	23.327	22.489	27.653	-5.164	21.3285	12.3595	8.969
PAQR4	13.618	-9.701	23.319	6.3945	2.343	4.0515	6.588	-2.5065	9.0945
BAZ1B	21.709	-1.597	23.306	-8.227	-17.52	9.293	1.853	-13.2865	15.1395
SLK	11.601	-11.615	23.216	-21.6405	-31.679	10.0385	-24.229	-18.807	-5.422
GUSB	9.587	-13.541	23.128	-0.5955	-21.0065	20.411	-2.543	-12.1245	9.5815
DNAJB6	14.776	-8.332	23.108	0.263	-11.036	11.299	9.273	3.1305	6.1425
PUM1	8.288	-14.626	22.914	-14.6575	-29.2515	14.594	-7.3775	-18.424	11.0465
RHOG	17.302	-5.551	22.853	1.209	-4.902	6.111	-15.331	-0.597	-14.734
PAIP1	11.979	-10.853	22.832	0.8005	-31.5005	32.301	18.583	-11.2985	29.8815
C1QTNF5	4.105	-18.726	22.831	-14.2345	-23.154	8.9195	-29.8835	-16.164	-13.7195
OTUD5	20.022	-2.734	22.756	-20.834	-23.5635	2.7295	-22.8725	-14.176	-8.6965
ATP5O	15.091	-7.577	22.668	44.5165	85.454	-40.9375	70.1435	5.2365	64.907
CD151	9.912	-12.74	22.652	-16.141	-5.5375	-10.6035	-27.9955	-15.1395	-12.856
ZSWIM8	11.392	-10.954	22.346	15.411	0.421	14.99	3.9875	4.472	-0.4845
UBR5	20.055	-2.088	22.143	13.163	-25.114	38.277	9.441	6.893	2.548
APEX2	25.725	3.649	22.076	-4.408	-20.5785	16.1705	31.547	-18.863	50.41
TCF25	4.907	-16.99	21.897	-15.975	-25.9705	9.9955	-12.317	-5.4015	-6.9155
KIF2C	22.888	1.025	21.863	18.3455	14.0905	4.255	7.4755	-6.7465	14.222
C3orf38	30.046	8.287	21.759	31.185	14.338	16.847	-4.092	-12.8175	8.7255
CCAR2	8.888	-12.832	21.72	-1.7425	-13.686	11.9435	-12.5305	-2.4475	-10.083
PNMA2	2.898	-18.809	21.707	-10.049	-27.5025	17.4535	-14.861	-14.858	-0.003
NCF1	20.48	-1.134	21.614	22.305	4.973	17.332	29.838	5.4665	24.3715
MED25	15.66	-5.923	21.583	16.631	-6.514	23.145	-12.5985	12.7385	-25.337
WBP11	29.744	8.176	21.568	28.531	31.6245	-3.0935	58.4015	26.1745	32.227
C14orf80	18.196	-3.342	21.538	43.057	36.0575	6.9995	48.8765	32.7775	16.099
SREK1	13.721	-7.815	21.536	-11.412	-22.22	10.808	-2.493	-2.845	0.352
DDX5	16.807	-4.719	21.526	38.4065	25.4565	12.95	-27.1505	-13.036	-14.1145
COX7C	15.812	-5.454	21.266	36.988	56.6655	-19.6775	64.4315	23.3965	41.035
RFWD3	14.666	-6.423	21.089	0.049	-24.157	24.206	10.0705	-2.5815	12.652
PDDC1	7.756	-13.274	21.03	-7.8535	-15.5695	7.716	-21.1705	-12.206	-8.9645
NUDCD1	4.909	-16.057	20.966	-20.386	-34.561	14.175	-16.482	-11.878	-4.604
ABCC6	10.656	-10.286	20.942	16.7355	-8.826	25.5615	26.7005	4.006	22.6945
RABL5	6.616	-14.278	20.894	-12.96	-20.544	7.584	4.526	-7.0755	11.6015
UQCRFS1	6.311	-14.476	20.787	30.957	57.3905	-26.4335	94.5835	45.615	48.9685
LIN7C	10.566	-10.168	20.734	-3.118	-8.205	5.087	-4.227	-9.982	5.755
CNOT2	7.43	-13.184	20.614	-15.7855	-28.097	12.3115	-19.211	-16.614	-2.597
TACC3	12.666	-7.832	20.498	11.895	14.0845	-2.1895	73.163	51.227	21.936
BAG4	3.665	-16.813	20.478	2.586	-26.424	29.01	-10.0115	-10.822	0.8105
KANSL3	25.264	4.853	20.411	24.369	31.44	-7.071	50.843	37.7305	13.1125
CSAD	3.214	-17.196	20.41	-8.642	-13.628	4.986	-16.163	-5.579	-10.584
ZNF8	3.434	-16.876	20.31	-7.152	-28.655	21.503	-10.0795	-6.867	-3.2125
FDX1	1.373	-18.916	20.289	-5.7305	-14.3515	8.621	12.5015	4.1605	8.341
C11orf35	3.135	-16.985	20.12	-19.872	-23.8165	3.9445	-39.5995	-19.36	-20.2395
RBM12	5.942	-14.122	20.064	-28.9415	-44.055	15.1135	15.5365	6.7625	8.774
HTR7	7.099	-12.963	20.062	-5.352	-15.685	10.333	-22.4505	-11.3975	-11.053
USP47	1.487	-18.516	20.003	-17.8105	-17.0645	-0.746	-17.0205	-15.0985	-1.922
EIF4EBP2	7.635	-12.333	19.968	-5.4425	-12.55	7.1075	-5.681	-4.5085	-1.1725
NKD2	1.771	-18.159	19.93	-14.1775	-20.739	6.5615	-26.1925	-4.0525	-22.14
SRD5A1	3.505	-16.382	19.887	-18.7165	-25.645	6.9285	-29.726	-12.601	-17.125
EIF5AL1	15.118	-4.762	19.88	8.678	3.525	5.153	4.396	5.459	-1.063
GRB2	14.72	-5.143	19.863	44.7605	19.2565	25.504	-13.015	-8.6745	-4.3405
PLA2G12A	16.637	-3.152	19.789	9.7475	18.3845	-8.637	10.7115	7.864	2.8475
CXorf56	9.464	-10.299	19.763	-9.0685	-18.4085	9.34	0.607	-2.3705	2.9775
TCOF1	21.974	2.284	19.69	-0.9605	-15.771	14.8105	13.0435	18.972	-5.9285
KIAA0020	11.714	-7.961	19.675	-0.6435	-2.2825	1.639	-14.396	-18.7865	4.3905
PRRC2C	1.557	-18.109	19.666	-1.2055	-15.558	14.3525	-9.2655	-14.7525	5.487
FANCD2	6.86	-12.667	19.527	-13.4625	-24.5525	11.09	5.095	-15.5465	20.6415
RAD51B	11.191	-8.314	19.505	12.406	-9.705	22.111	-0.6745	5.721	-6.3955
ATP6AP2	11.252	-8.226	19.478	-25.3405	-16.1685	-9.172	68.2775	11.2405	57.037
COL9A3	6.139	-13.318	19.457	-11.0205	-21.4875	10.467	-14.218	-12.4775	-1.7405
HSF1	1.03	-18.379	19.409	19.4365	12.7795	6.657	23.2515	42.0665	-18.815
USP44	1.864	-17.503	19.367	-19.33	-12.2925	-7.0375	-22.4355	-18.211	-4.2245
FAF1	6.681	-12.671	19.352	-12.118	-19.74	7.622	-11.6955	-8.991	-2.7045
FBXO48	2.91	-16.405	19.315	-11.511	-23.4105	11.8995	-16.728	-17.173	0.445
HEBP1	1.954	-17.301	19.255	-10.0545	-15.697	5.6425	-22.3825	-15.3775	-7.005
FAM192A	11.569	-7.677	19.246	-4.297	-17.845	13.548	0.9355	-8.7615	9.697
SPATA33	6.807	-12.421	19.228	-10.6115	-24.6985	14.087	-24.6195	-11.092	-13.5275
LSM12	19.593	0.39	19.203	16.4935	-6.656	23.1495	26.804	15.9645	10.8395
ZNF598	2.96	-16.206	19.166	-6.0265	-17.942	11.9155	-17.995	0.0215	-18.0165
CENPO	11.973	-7.183	19.156	33.6225	20.8695	12.753	-5.4775	19.176	-24.6535
C9orf41	8.045	-11.106	19.151	-36.1645	-25.3095	-10.855	-18.0095	-14.7015	-3.308
SEPHS2	1.159	-17.973	19.132	-6.9585	-16.6605	9.702	-0.1475	-2.328	2.1805
NEK1	4.16	-14.948	19.108	-23.312	-12.4555	-10.8565	-29.727	-5.7465	-23.9805
KDM5C	6.942	-12.045	18.987	-27.432	-40.823	13.391	-26.387	-14.047	-12.34
VASN	3.656	-15.329	18.985	-7.3215	-28.762	21.4405	-18.4925	-8.5525	-9.94
CCNG1	4.925	-14.046	18.971	-16.18	-29.3295	13.1495	-23.126	-13.678	-9.448
ZNF217	0.315	-18.513	18.828	-17.6425	-58.217	40.5745	-12.8115	-14.666	1.8545
FGFR1	6.009	-12.764	18.773	-8.6375	-24.83	16.1925	-28.8475	-16.447	-12.4005
NUDT1	1.48	-17.246	18.726	-14.349	-29.573	15.224	-20.7855	-13.8805	-6.905
HNRNPA0	4.599	-14.116	18.715	-13.629	-12.1885	-1.4405	-14.8175	-10.338	-4.4795
CACUL1	10.125	-8.507	18.632	-10.146	-23.792	13.646	-16.0505	-14.0505	-2
BLID	0.097	-18.519	18.616	-21.2655	-26.9795	5.714	-26.4355	-13.959	-12.4765
TWF1	12.899	-5.694	18.593	-7.723	-7.769	0.046	9.6035	-1.898	11.5015
WHAMM	8.285	-10.29	18.575	7.805	-11.381	19.186	-10.4245	-4.743	-5.6815
STRN4	-0.111	-18.55	18.439	-1.2335	-22.6875	21.454	-14.326	-9.636	-4.69
SERBP1	1.318	-17.082	18.4	16.995	7.1855	9.8095	2.6465	7.691	-5.0445
PRR24	1.814	-16.581	18.395	-2.897	-21.007	18.11	-0.5165	-1.306	0.7895
ANKRD17	5.894	-12.444	18.338	-7.975	-17.9415	9.9665	-7.5505	-8.6525	1.102
MICALL2	5.039	-13.259	18.298	-9.868	-20.9195	11.0515	-9.4945	2.559	-12.0535
TM7SF2	2.328	-15.902	18.23	-5.4285	-6.064	0.6355	-20.1115	-14.4805	-5.631
CKAP2	1.387	-16.761	18.148	-14.81	-10.043	-4.767	5.044	-6.76	11.804
C5orf55	0.061	-18.06	18.121	-6.843	-34.5495	27.7065	-26.8315	-13.8945	-12.937
MMD2	1.636	-16.465	18.101	-5.056	-24.09	19.034	-28.4285	-18.0395	-10.389
TIAL1	11.736	-6.35	18.086	-13.2105	1.4125	-14.623	-9.006	2.354	-11.36
C1orf162	0.512	-17.557	18.069	-20.7345	-6.119	-14.6155	-7.5495	-7.243	-0.3065
MGAT4B	2.754	-15.286	18.04	-9.8965	-9.0635	-0.833	-21.8695	-13.257	-8.6125
PRMT7	3.642	-14.374	18.016	2.54	-14.583	17.123	-22.0205	-15.828	-6.1925
KIF18B	3.953	-14.025	17.978	16.137	-11.9225	28.0595	-23.9235	-2.0865	-21.837
SCAF1	0.007	-17.934	17.941	-6.006	-26.968	20.962	-13.711	-22.495	8.784
BEST4	4.235	-13.684	17.919	-0.714	-1.421	0.707	-9.776	-9.4085	-0.3675
C11orf88	1.152	-16.699	17.851	-7.73	-19.7355	12.0055	-30.1085	-16.3885	-13.72
HSPA4	-1.534	-19.294	17.76	-12.323	-22.112	9.789	7.7275	-0.1545	7.882
ZDHHC18	4.635	-13.125	17.76	-11.507	-2.5805	-8.9265	-5.795	-5.58	-0.215
NCDN	1.415	-16.341	17.756	-21.104	-17.32	-3.784	-21.7365	-14.021	-7.7155
USP9X	0.693	-16.955	17.648	-30.465	-25.9975	-4.4675	14.1095	16.0605	-1.951
CEACAM1	0.895	-16.746	17.641	13.0245	-17.923	30.9475	-17.15	-9.4195	-7.7305
PDE12	6.142	-11.465	17.607	-1.8695	16.2435	-18.113	23.073	1.969	21.104
PCBP2	16.217	-1.36	17.577	7.4055	16.1885	-8.783	8.1185	6.44	1.6785
AGPS	2.697	-14.878	17.575	-25.229	-32.6985	7.4695	-25.8475	-7.565	-18.2825
TMEM165	-1.242	-18.805	17.563	-8.1335	-17.212	9.0785	-17.3255	-18.356	1.0305
AXL	5.131	-12.424	17.555	-1.381	-25.737	24.356	-15.01	-14.547	-0.463
PPP2R3C	20.246	2.702	17.544	7.2985	-12.5045	19.803	1.5255	21.0295	-19.504
ACTG1	-0.25	-17.791	17.541	44.1165	16.1545	27.962	12.3425	16.931	-4.5885
PDLIM7	3.536	-13.954	17.49	8.065	-13.211	21.276	-25.5165	-11.3285	-14.188
RBMS2	5.499	-11.932	17.431	-15.576	-19.1425	3.5665	6.017	-7.1975	13.2145
IKZF5	0.572	-16.855	17.427	-9.513	-25.6695	16.1565	-23.6745	-15.989	-7.6855
SEPP1	0.461	-16.958	17.419	-23.504	-35.1515	11.6475	-22.885	-22.7845	-0.1005
KPNA4	7.476	-9.893	17.369	-3.638	-9.677	6.039	-19.0085	-19.4545	0.446
OR1D5	2.729	-14.558	17.287	-1.345	-18.179	16.834	-11.8885	-5.973	-5.9155
TMC7	-0.043	-17.185	17.142	-5.637	-22.639	17.002	-24.2755	-14.077	-10.1985
RAD23B	4.041	-13.089	17.13	1.5845	-5.7615	7.346	-0.41	0.371	-0.781
MST1	20.229	3.108	17.121	30.9055	40.188	-9.2825	20.846	8.267	12.579
SYNPO2L	2.008	-15.101	17.109	-8.4395	-14.0205	5.581	-17.2365	-14.878	-2.3585
HPD	3.896	-13.189	17.085	-9.3125	-9.7405	0.428	-6.6895	-9.3225	2.633
RASSF2	0.29	-16.785	17.075	-3.802	-28.6395	24.8375	-22.3445	-16.2255	-6.119
USP21	3.83	-13.238	17.068	-15.8205	-25.94	10.1195	-9.861	-13.0455	3.1845
SLC10A6	5.007	-12.039	17.046	-13.175	-8.175	-5	-25.535	-11.477	-14.058
PMM2	1.299	-15.736	17.035	-10.5845	7.54	-18.1245	-19.2555	-10.1995	-9.056
PTPRN2	2.853	-14.17	17.023	-1.6335	-17.1295	15.496	-25.4775	-16.2305	-9.247
DAZAP2	3.744	-13.235	16.979	-16.8385	-17.5995	0.761	-4.616	-1.4185	-3.1975
COX17	0.673	-16.294	16.967	17.8345	47.153	-29.3185	24.702	-5.6075	30.3095
VWA3A	0.646	-16.304	16.95	-5.995	-27.119	21.124	-18.478	-11.7615	-6.7165
MTX3	3.725	-13.179	16.904	-10.0805	-10.95	0.8695	-10.527	-12.614	2.087
C12orf23	1.174	-15.729	16.903	-9.58	-13.059	3.479	-13.939	-13.7545	-0.1845
ERVFRD-1	1.489	-15.411	16.9	-14.217	-12.7855	-1.4315	-13.3625	-2.92	-10.4425
ATP5A1	3.28	-13.62	16.9	45.6325	87.0465	-41.414	70.4865	-5.953	76.4395
ATXN7L3	11.412	-5.477	16.889	-15.244	-36.7215	21.4775	-4.432	-3.0165	-1.4155
CBY1	1.467	-15.347	16.814	-13.036	-6.6445	-6.3915	-15.4555	-4.7315	-10.724
SMG7	1.66	-15.151	16.811	5.608	24.855	-19.247	37.0715	4.404	32.6675
NDUFB8	3.566	-13.224	16.79	13.558	33.9555	-20.3975	15.153	-3.611	18.764
DSCC1	21.37	4.595	16.775	-4.8	-7.859	3.059	6.794	-10.102	16.896
PNRC2	11.647	-5.11	16.757	-5.004	-11.816	6.812	11.792	1.9455	9.8465
FAM98C	3.859	-12.893	16.752	16.5875	-21.2905	37.878	-2.637	-5.2295	2.5925
HSP90AB1	0.462	-16.253	16.715	-2.1145	5.5835	-7.698	32.9135	24.8065	8.107
F2	1.757	-14.931	16.688	-15.2575	-15.891	0.6335	-18.6505	-14.315	-4.3355
TAF1L	9.61	-7.078	16.688	-10.991	-15.763	4.772	-21.4535	-13.121	-8.3325
PTPRZ1	1.177	-15.499	16.676	-14.9115	-25.748	10.8365	0.4455	-12.015	12.4605
PYURF	0.822	-15.851	16.673	-13.8715	-0.9655	-12.906	3.5015	-18.77	22.2715
NME4	-0.185	-16.857	16.672	-14.6155	-26.331	11.7155	-26.219	-15.7785	-10.4405
OSCAR	-0.601	-17.255	16.654	-5.4035	-18.929	13.5255	-15.377	-6.569	-8.808
NEURL1B	-1.889	-18.484	16.595	-16.0255	-21.3075	5.282	-26.6775	-13.6085	-13.069
PBLD	1.876	-14.697	16.573	-18.624	-18.211	-0.413	-24.4065	-10.352	-14.0545
C8orf58	-2.486	-19.052	16.566	-14.5985	-24.4335	9.835	-36.191	-21.6145	-14.5765
PRRX2	5.317	-11.239	16.556	-3.653	-20.378	16.725	-19.2985	-4.8975	-14.401
PIK3CB	6.258	-10.288	16.546	-1.9955	-14.6095	12.614	-25.8755	-16.8705	-9.005
WDR89	-0.759	-17.272	16.513	-12.97	-25.7465	12.7765	-25.4685	-5.6	-19.8685
BCL2L12	5.775	-10.711	16.486	10.49	-14.4355	24.9255	9.39	2.7165	6.6735
C17orf85	3.358	-13.113	16.471	-4.6215	-11.136	6.5145	-19.601	-12.2245	-7.3765
FAM69A	6.002	-10.441	16.443	-7.654	-1.0865	-6.5675	-9.012	-12.0655	3.0535
TUBB4B	0.685	-15.745	16.43	7.689	11.2225	-3.5335	-4.973	23.2625	-28.2355
LIAS	4.207	-12.215	16.422	12.3915	12.806	-0.4145	64.202	39.898	24.304
PKMYT1	7.689	-8.701	16.39	41.537	62.176	-20.639	55.0105	42.8055	12.205
FOXH1	1.793	-14.594	16.387	4.9705	-7.567	12.5375	-5.7635	-6.311	0.5475
RNASEH2A	16.675	0.321	16.354	-8.612	1.34	-9.952	50.113	9.9625	40.1505
ZDHHC7	1.551	-14.783	16.334	-11.4615	-20.5795	9.118	-8.2135	-4.1585	-4.055
SFTPC	0.404	-15.926	16.33	-18.1865	-34.2685	16.082	-33.933	-12.168	-21.765
THAP8	1.436	-14.891	16.327	2.4745	-31.503	33.9775	-20.4105	-14.744	-5.6665
CIR1	11.987	-4.34	16.327	-8.665	-10.795	2.13	-8.3065	8.683	-16.9895
FKBP6	1.081	-15.228	16.309	9.231	-10.1365	19.3675	9.286	-3.9205	13.2065
SGOL2	4.774	-11.531	16.305	-4.6115	-17.6025	12.991	4.6915	21.533	-16.8415
CYC1	3.306	-12.961	16.267	22.0885	30.977	-8.8885	57.455	19.977	37.478
FAM196B	-1.471	-17.718	16.247	-10.142	-22.0185	11.8765	-26.9595	-14.9695	-11.99
TNFRSF17	-0.604	-16.847	16.243	-23.383	-26.733	3.35	-25.008	-13.835	-11.173
PEBP4	-1.783	-18.025	16.242	-15.5145	-26.9815	11.467	-37.451	-20.098	-17.353
EME2	0.66	-15.574	16.234	-1.747	-22.2375	20.4905	-8.935	-0.5515	-8.3835
CCNI	3.466	-12.75	16.216	-18.047	-20.553	2.506	-20.1305	-10.984	-9.1465
INPP5E	3.77	-12.437	16.207	-14.717	-18.314	3.597	-14.5695	-6.017	-8.5525
TOR1AIP2	-0.551	-16.741	16.19	-5.929	-14.749	8.82	-20.3865	-9.4905	-10.896
BRMS1	2.477	-13.693	16.17	-7.622	-12.08	4.458	-38.117	-22.2665	-15.8505
ZFR	8.454	-7.71	16.164	8.6045	-0.664	9.2685	52.853	13.784	39.069
SETD8	10.047	-6.108	16.155	10.5665	1.799	8.7675	33.173	3.1695	30.0035
LRRC32	-1.281	-17.421	16.14	-15.8455	-17.3605	1.515	-20.9125	-8.2385	-12.674
ARID1A	4.779	-11.342	16.121	-9.276	-6.9025	-2.3735	-24.838	-15.977	-8.861
CHRM5	3.209	-12.898	16.107	15.481	10.674	4.807	1.5165	-3.3735	4.89
TSC22D2	-2.093	-18.186	16.093	-22.7165	-14.085	-8.6315	-15.164	-9.959	-5.205
WDR48	-2.183	-18.265	16.082	-6.573	-18.9065	12.3335	-20.3425	-10.3005	-10.042
HELQ	-1.226	-17.285	16.059	-10.14	-14.0225	3.8825	-11.387	-13.6035	2.2165
SDCBP2	-2.368	-18.421	16.053	-12.613	-22.8105	10.1975	-31.814	-14.6355	-17.1785
FAM89B	5.373	-10.678	16.051	-3.5915	1.344	-4.9355	-1.9475	-9.4845	7.537
HMGA2	2.54	-13.493	16.033	-19.328	-26.812	7.484	-3.002	-7.076	4.074
PMEL	2.667	-13.354	16.021	-0.1285	-5.047	4.9185	-22.9415	-14.8685	-8.073
GCSH	13.131	-2.889	16.02	2.312	13.1675	-10.8555	38.0635	26.8385	11.225
MEFV	-0.423	-16.416	15.993	-5.5985	-12.258	6.6595	-3.9625	-7.107	3.1445
RBPMS	2.622	-13.358	15.98	-15.7645	-25.743	9.9785	-22.4625	-16.2675	-6.195
LAMTOR5	7.656	-8.322	15.978	26.251	31.264	-5.013	0.2	-11.6935	11.8935
PHLDA2	2.363	-13.611	15.974	-19.1645	-9.2735	-9.891	-29.722	-19.2065	-10.5155
FAM210B	-1.834	-17.795	15.961	-12.1925	-24.5975	12.405	-8.3795	-17.7495	9.37
UBN1	0.267	-15.688	15.955	-8.527	-25.015	16.488	-29.2285	-15.646	-13.5825
ZNF408	5.3	-10.641	15.941	-6.5965	-7.2675	0.671	-4.288	1.3785	-5.6665
RNF6	2.362	-13.577	15.939	-20.547	-13.816	-6.731	-7.4595	-12.8455	5.386
ERCC5	5.978	-9.942	15.92	-13.8005	-23.0225	9.222	-11.222	-14.611	3.389
FKBP10	-0.046	-15.945	15.899	-8.48	-23.165	14.685	-18.3135	-8.539	-9.7745
DPY19L2	7.845	-8.045	15.89	-5.7445	-11.556	5.8115	-16.916	-6.923	-9.993
IDUA	-1.652	-17.525	15.873	-29.255	-17.4495	-11.8055	-24.826	-12.7185	-12.1075
ZSWIM3	-0.37	-16.196	15.826	-14.464	-32.8235	18.3595	-19.769	-11.1005	-8.6685
KLHDC4	-0.667	-16.472	15.805	-11.272	-26.959	15.687	-21.2455	-10.726	-10.5195
TEKT4	8.847	-6.924	15.771	45.879	-2.153	48.032	33.446	8.9305	24.5155
FAM178A	-2.14	-17.901	15.761	-11.1245	-13.709	2.5845	-6.8845	-6.0675	-0.817
SDHA	5.704	-10.054	15.758	-2.346	-13.161	10.815	57.5735	46.9055	10.668
JSRP1	1.206	-14.525	15.731	-17.5315	-14.457	-3.0745	-17.4715	-16.416	-1.0555
TBL2	-1.469	-17.181	15.712	-15.266	-24.337	9.071	-14.235	-12.034	-2.201
VOPP1	4.921	-10.786	15.707	11.7645	7.2255	4.539	10.2095	-3.8005	14.01
HACE1	9.801	-5.871	15.672	-4.6165	-10.4475	5.831	8.113	-3.022	11.135
C5orf15	1.419	-14.239	15.658	-17.408	-11.6745	-5.7335	-16.9855	-12.2465	-4.739
KPNA2	2.527	-13.13	15.657	20.005	20.4575	-0.4525	-13.2155	-15.1005	1.885
PRDX3	-0.162	-15.81	15.648	-12.8515	-22.7	9.8485	-31.294	-20.05	-11.244
TMEM160	-1.928	-17.574	15.646	-10.1515	-27.3765	17.225	-6.2345	-8.995	2.7605
CACNB3	5.08	-10.553	15.633	4.5315	-4.7525	9.284	-4.4365	-4.2195	-0.217
PRCC	12.925	-2.704	15.629	11.681	-2.566	14.247	14.1775	-4.5635	18.741
FAM71F1	-2.507	-18.113	15.606	-17.277	-29.078	11.801	-8.937	-14.132	5.195
BRD9	-2.049	-17.654	15.605	-13.233	-47.931	34.698	-24.7475	-9.261	-15.4865
SOCS3	7.35	-8.253	15.603	30.353	67.5055	-37.1525	-16.443	-19.971	3.528
HSD11B2	-1.065	-16.639	15.574	-19.957	-23.029	3.072	-25.818	-12.455	-13.363
DOCK5	10.393	-5.162	15.555	-8.9485	-24.5675	15.619	-12.0215	-16.5425	4.521
CREB1	16.385	0.856	15.529	-6.9735	-20.6585	13.685	-24.063	-14.2385	-9.8245
GNRH2	-1.436	-16.964	15.528	-3.731	-21.681	17.95	-17.6415	-4.765	-12.8765
MC1R	-1.728	-17.246	15.518	-13.5155	-16.359	2.8435	-15.695	-8.5255	-7.1695
LRRC14B	-1.172	-16.672	15.5	-11.623	-28.121	16.498	-24.527	-14.035	-10.492
HAGH	-2.602	-18.097	15.495	-6.7525	-19.843	13.0905	-15.601	-13.3545	-2.2465
BAP1	25.11	9.62	15.49	20.3025	24.49	-4.1875	-16.4715	30.94	-47.4115
MRPL22	1.607	-13.882	15.489	7.9625	45.112	-37.1495	48.3235	18.6595	29.664
TMEM151A	9.24	-6.242	15.482	13.676	3.976	9.7	4.2665	4.0005	0.266
RPS27L	4.288	-11.189	15.477	-8.4165	-13.313	4.8965	-8.2055	-11.407	3.2015
ACSL5	1.108	-14.311	15.419	-18.5035	-29.9165	11.413	-23.784	-9.5565	-14.2275
TUBB3	0.238	-15.135	15.373	-13.986	-23.936	9.95	-27.6915	-13.8575	-13.834
ITFG1	2.002	-13.365	15.367	-6.831	-12.846	6.015	-2.7355	-8.7775	6.042
MGARP	-1.589	-16.937	15.348	-16.042	-7.485	-8.557	-19.711	-12.329	-7.382
LAMTOR4	1.239	-14.109	15.348	6.9485	-15.2065	22.155	2.54	-8.909	11.449
ADAP1	-0.616	-15.963	15.347	-11.316	-15.0545	3.7385	-27.1085	-14.482	-12.6265
FMO1	0.229	-15.11	15.339	-9.7145	-19.566	9.8515	-5.049	2.5285	-7.5775
MYL7	6.036	-9.296	15.332	-4.0225	-14.9515	10.929	-15.1855	3.3125	-18.498
MTRF1L	6.405	-8.924	15.329	19.6585	42.838	-23.1795	15.853	-2.509	18.362
WWP1	3.239	-12.087	15.326	-14.2765	-16.9615	2.685	-15.8645	-10.46	-5.4045
PPP1R9A	-2.628	-17.944	15.316	-15	-36.2035	21.2035	-3.4115	-9.2205	5.809
HNRNPA3	4.712	-10.578	15.29	-7.845	-19.106	11.261	13.8065	17.043	-3.2365
FAHD1	1.202	-14.087	15.289	-10.7	-23.828	13.128	-14.1735	-12.413	-1.7605
HDAC11	-1.255	-16.517	15.262	-22.5115	-17.217	-5.2945	-31.825	-16.48	-15.345
ZNF213	-0.334	-15.563	15.229	-5.5255	-18.57	13.0445	-5.695	-9.368	3.673
UBE3C	5.265	-9.957	15.222	-7.158	-20.3825	13.2245	7.4105	-11.1505	18.561
C7orf55-LUC7L2	0.692	-14.518	15.21	-10.38	-19.7635	9.3835	36.345	9.955	26.39
CLCC1	7.877	-7.292	15.169	-6.677	-2.382	-4.295	-4.2	-5.7175	1.5175
CSPG4	4.847	-10.259	15.106	10.8915	-20.78	31.6715	-4.2935	-4.9435	0.65
DIABLO	-1.091	-16.192	15.101	-5.0455	-6.9305	1.885	-9.1535	-9.5945	0.441
TIPRL	22.336	7.237	15.099	-1.2905	-11.3905	10.1	4.185	25.6635	-21.4785
KCNJ4	1.969	-13.098	15.067	-11.5995	-3.351	-8.2485	-13.3855	-4.011	-9.3745
CCDC12	3.95	-11.103	15.053	-4.752	1.6135	-6.3655	5.528	-2.289	7.817
SSH1	-3.595	-18.636	15.041	4.6605	7.1185	-2.458	-23.6125	-12.013	-11.5995
TRIM56	-0.502	-15.534	15.032	-17.1985	-21.2415	4.043	-18.668	-6.243	-12.425
AZGP1	3.15	-11.85	15	-3.3445	-20.4755	17.131	18.4685	-1.0385	19.507
KCNH3	-0.406	-15.405	14.999	-6.481	-14.581	8.1	-16.261	-9.856	-6.405
GNAI2	-1.488	-16.482	14.994	-11.823	-17.953	6.13	-23.883	-16.221	-7.662
ADAM12	-2.486	-17.463	14.977	-28.287	-30.4365	2.1495	-32.901	-10.4585	-22.4425
MAPRE3	-2.46	-17.414	14.954	-8.005	-21.577	13.572	-23.5715	-13.7905	-9.781
TIGD7	-0.708	-15.657	14.949	-6.677	-21.4415	14.7645	-22.101	-14.843	-7.258
NAMPT	-1.698	-16.645	14.947	-4.459	-16.677	12.218	106.202	47.316	58.886
SPATA2L	-0.665	-15.595	14.93	-5.6665	-18.239	12.5725	-11.6965	-7.204	-4.4925
METTL10	2.783	-12.14	14.923	-18.5485	-18.1275	-0.421	-20.8075	-19.215	-1.5925
GRIK2	1.869	-13.05	14.919	-9.176	-11.815	2.639	-10.831	-16.2945	5.4635
ATP5D	21.17	6.265	14.905	29.034	53.71	-24.676	58.1225	15.187	42.9355
PALB2	10.357	-4.509	14.866	8.4135	24.749	-16.3355	27.922	10.2245	17.6975
CSNK1A1	10.466	-4.393	14.859	32.5685	71.757	-39.1885	24.6175	2.946	21.6715
DSTN	5.455	-9.392	14.847	-1.788	-6.6465	4.8585	-2.677	-9.277	6.6
RAB26	-2.021	-16.848	14.827	-5.579	-17.2	11.621	-16.8795	-13.9875	-2.892
ATCAY	-2.572	-17.393	14.821	-11.498	-13.569	2.071	-18.062	-15.488	-2.574
KCNB1	-4.114	-18.915	14.801	-14.1545	-29.959	15.8045	-27.2455	-23.333	-3.9125
FLT3LG	-0.236	-15.035	14.799	-6.137	-30.3165	24.1795	-17.981	-11.9225	-6.0585
MECP2	-0.084	-14.879	14.795	-17.1575	-19.1115	1.954	-20.3155	-15.848	-4.4675
TSPAN7	-2.158	-16.946	14.788	-22.122	-30.902	8.78	-34.6995	-16.449	-18.2505
DDIT3	-2.397	-17.167	14.77	-7.966	-21.5905	13.6245	-16.9275	-5.1205	-11.807
VAC14	-0.937	-15.696	14.759	-11.2715	-17.8485	6.577	-2.653	-14.156	11.503
RPS6KB1	9.599	-5.153	14.752	-2.0065	-22.894	20.8875	-8.847	-6.97	-1.877
ATP1B3	-4.35	-19.096	14.746	-1.454	-7.882	6.428	-4.5985	37.2885	-41.887
WDR7	11.539	-3.192	14.731	-32.9905	-26.3465	-6.644	40.1015	24.6455	15.456
CHAT	-4.273	-19.002	14.729	-16.6275	-11.3075	-5.32	-34.439	-14.3685	-20.0705
ENOPH1	-0.062	-14.787	14.725	-13.7295	-13.441	-0.2885	-18.0815	-5.9975	-12.084
NAA60	-1.646	-16.351	14.705	-14.906	-25.408	10.502	-22.459	-9.1615	-13.2975
ZNF839	-0.52	-15.22	14.7	4.3905	-21.3295	25.72	-15.26	-5.157	-10.103
NUDT7	0.737	-13.958	14.695	-23.035	-29.728	6.693	-20.635	-17.452	-3.183
MXRA8	-2.025	-16.716	14.691	-17.733	-16.6925	-1.0405	-15.927	-5.229	-10.698
CS	1.437	-13.244	14.681	-18.1075	-5.3685	-12.739	33.2485	-2.588	35.8365
TAS2R38	-0.366	-15.011	14.645	-3.1315	-18.019	14.8875	-11.318	-14.8245	3.5065
EMC9	2.038	-12.596	14.634	-6.2665	-22.324	16.0575	-20.3275	-12.9175	-7.41
RHBDL1	-2.421	-17.037	14.616	-6.557	-20.249	13.692	-16.432	-11.499	-4.933
VENTX	4.185	-10.409	14.594	-6.8955	-10.5665	3.671	-24.0995	-10.207	-13.8925
PABPN1L	-3.135	-17.689	14.554	-4.987	-19.029	14.042	-19.6535	-15.4675	-4.186
HYAL2	2.825	-11.72	14.545	-18.3205	-18.2775	-0.043	-19.475	-12.9855	-6.4895
ZNF324B	-1.12	-15.662	14.542	1.4095	-23.7735	25.183	-14.8005	-15.093	0.2925
PTGER3	-2.022	-16.558	14.536	-26.119	-20.1625	-5.9565	-14.9615	-17.558	2.5965
NME7	-0.967	-15.5	14.533	-15.6625	-25.0225	9.36	-25.5485	-12.0315	-13.517
MXRA7	4.161	-10.366	14.527	-1.607	-13.5975	11.9905	-9.56	-10.3645	0.8045
IFT140	-0.623	-15.148	14.525	-6.032	-20.221	14.189	-6.529	-5.7475	-0.7815
C2CD2L	1.156	-13.363	14.519	-16.64	-19.7745	3.1345	-20.8355	-12.2585	-8.577
WBP1L	1.415	-13.1	14.515	-11.69	-19.569	7.879	-14.896	-9.7915	-5.1045
SOX10	4.627	-9.887	14.514	-6.466	-8.085	1.619	-5.228	-1.6095	-3.6185
FDXACB1	0.637	-13.856	14.493	-11.834	-14.3815	2.5475	-24.419	-15.548	-8.871
C1QTNF8	-1.049	-15.529	14.48	-10.723	-26.276	15.553	-16.0755	-6.427	-9.6485
GNA13	0.923	-13.554	14.477	-11.76	-28.1455	16.3855	-43.2725	-33.691	-9.5815
MOCS2	1.991	-12.485	14.476	-21.1265	-20.2815	-0.845	-25.993	-6.018	-19.975
KXD1	-0.545	-14.981	14.436	-8.4145	3.1335	-11.548	-20.4525	-13.1485	-7.304
RNF168	-3.747	-18.182	14.435	2.41	-0.0785	2.4885	13.073	17.1705	-4.0975
SCT	-0.002	-14.418	14.416	-16.536	-22.099	5.563	-26.3	-20.6005	-5.6995
PPP1R16A	-0.473	-14.878	14.405	1.5195	-17.656	19.1755	-18.152	-9.086	-9.066
RAB24	-3.666	-18.062	14.396	-4.5115	-23.7685	19.257	-18.9425	-13.166	-5.7765
NUCB2	0.997	-13.394	14.391	-14.217	-18.4735	4.2565	-37.073	-11.9395	-25.1335
DHODH	-2.522	-16.906	14.384	-13.525	-18.8555	5.3305	55.843	46.392	9.451
INPP5F	-2.576	-16.944	14.368	-17.3585	-31.8285	14.47	-22.915	-19.8555	-3.0595
PRR19	0.302	-14.035	14.337	2.2685	-17.561	19.8295	-14.2945	-13.455	-0.8395
C19orf10	-1.626	-15.95	14.324	-28.1595	-17.7205	-10.439	-20.1375	-14.2945	-5.843
MTSS1L	-1.39	-15.686	14.296	-18.5345	-27.1155	8.581	-8.052	-7.206	-0.846
PHF12	9.485	-4.782	14.267	3.205	-26.447	29.652	-3.3435	-5.5025	2.159
DCST2	1.356	-12.905	14.261	-4.7235	-5.246	0.5225	-12.6285	-6.588	-6.0405
TM9SF2	-4.096	-18.351	14.255	-28.939	-22.0735	-6.8655	-34.846	-9.8085	-25.0375
OTUD4	7.725	-6.502	14.227	1.5185	-6.6125	8.131	5.272	-3.925	9.197
CASP14	-2.817	-17.041	14.224	-24.6055	-9.725	-14.8805	-27.938	-15.641	-12.297
TEAD3	-0.425	-14.645	14.22	-12.0365	-5.628	-6.4085	-21.197	-9.1045	-12.0925
P2RX4	0.36	-13.855	14.215	-12.3695	-16.4665	4.097	-12.331	-6.3035	-6.0275
CTRC	0.157	-14.056	14.213	-10.557	-20.6555	10.0985	-21.4525	-9.468	-11.9845
KIAA1614	0.589	-13.616	14.205	-17.885	-20.982	3.097	-16.1825	1.419	-17.6015
SLC38A2	1.451	-12.732	14.183	-4.711	-7.1845	2.4735	4.781	9.9875	-5.2065
PFAS	2.534	-11.645	14.179	-6.5455	-7.7345	1.189	73.5185	44.8855	28.633
UBALD1	4.033	-10.14	14.173	-6.402	-19.5365	13.1345	-18.9	-19.0535	0.1535
HPS6	-2.474	-16.641	14.167	-3.8215	-14.24	10.4185	-12.2625	-12.228	-0.0345
SIRPA	2.481	-11.681	14.162	1.106	-20.5275	21.6335	-23.797	-11.9075	-11.8895
SPATA32	3.132	-11.022	14.154	-13.242	-23.454	10.212	-16.6395	2.2175	-18.857
FAM65A	-0.279	-14.429	14.15	-14.021	-20.7795	6.7585	-10.778	-15.33	4.552
PPM1H	4.903	-9.244	14.147	-14.144	-14.3445	0.2005	-8.484	-2.173	-6.311
GABARAPL2	-4.953	-19.096	14.143	-19.4205	-26.69	7.2695	-25.8345	-15.001	-10.8335
AVP	-1.664	-15.803	14.139	-11.7085	-26.315	14.6065	-33.4035	-18.928	-14.4755
CCRN4L	1.416	-12.71	14.126	-7.474	-9.174	1.7	10.744	5.38	5.364
JPH4	-0.578	-14.702	14.124	-22.171	-25.1235	2.9525	-21.2165	-5.4915	-15.725
RNF112	-4.721	-18.823	14.102	-14.474	-24.545	10.071	-32.8535	-26.0135	-6.84
HIGD2A	-0.58	-14.682	14.102	16.9235	30.2375	-13.314	14.395	-9.8355	24.2305
PLEKHG4B	-3.872	-17.971	14.099	-7.577	-24.807	17.23	-23.5285	-18.485	-5.0435
TFDP1	20.783	6.684	14.099	4.0315	-1.5295	5.561	-4.1925	2.7395	-6.932
PGAP2	0.099	-13.988	14.087	-10.055	-8.465	-1.59	-17.9975	-15.2135	-2.784
HIGD2B	4.766	-9.319	14.085	5.697	-12.4865	18.1835	-11.2435	-10.0745	-1.169
DDRGK1	-2.842	-16.92	14.078	-7.5205	-19.3715	11.851	-17.1325	-16.8905	-0.242
SCAND1	-3.253	-17.33	14.077	-11.4855	-19.675	8.1895	-14.3665	-15.498	1.1315
MTG1	-2.729	-16.803	14.074	2.93	8.716	-5.786	24.455	2.256	22.199
ARMS2	-0.171	-14.227	14.056	-9.723	-33.761	24.038	-32.7075	-13.904	-18.8035
GDAP1L1	2.094	-11.947	14.041	-1.5595	-18.013	16.4535	-13.972	-15.372	1.4
MAST4	-2.838	-16.851	14.013	-4.752	-15.3605	10.6085	-11.817	-13.499	1.682
PRDM16	4.056	-9.952	14.008	-16.191	-22.862	6.671	-25.476	-17.52	-7.956
CRHR1	-3.35	-17.356	14.006	-1.958	-20.9655	19.0075	-21.1465	-11.899	-9.2475
SNX8	2.865	-11.137	14.002	-11.0595	-24.4225	13.363	-22.027	-19.595	-2.432
PLAC8	-0.074	-14.07	13.996	-5.298	-2.2085	-3.0895	-5.7665	-12.31	6.5435
TNC	-2.075	-16.07	13.995	-14.226	-20.2265	6.0005	-23.4495	-12.113	-11.3365
SFR1	-1.736	-15.72	13.984	0.2685	-8.0375	8.306	-1.083	1.1465	-2.2295
TPPP	-3.596	-17.563	13.967	-17.434	-29.5405	12.1065	-18.188	-15.7515	-2.4365
N6AMT2	-4.661	-18.623	13.962	-21.4985	-16.4365	-5.062	-5.0595	-13.7725	8.713
LAT2	-3.196	-17.158	13.962	-11.808	-31.205	19.397	-26.0945	-12.301	-13.7935
MATN3	-3.49	-17.45	13.96	-12.507	-31.1925	18.6855	-29.9885	-20.1845	-9.804
RBBP8NL	4.582	-9.373	13.955	-5.5005	-24.1545	18.654	-17.444	-13.5215	-3.9225
PPP3CB	-2.554	-16.492	13.938	-19.483	-27.0265	7.5435	-21.7205	-12.545	-9.1755
SH3TC2	2.34	-11.598	13.938	-10.311	-13.1335	2.8225	-19.917	-8.6545	-11.2625
COMMD9	6.389	-7.543	13.932	-8.9035	-16.775	7.8715	-7.4595	-15.013	7.5535
SLC14A2	-0.937	-14.866	13.929	-16.783	-15.233	-1.55	-25.051	-13.1755	-11.8755
FBXW12	0.396	-13.524	13.92	-24.771	-22.091	-2.68	-18.817	-18.908	0.091
SULT2B1	-1.486	-15.401	13.915	-1.663	-32.0625	30.3995	-19.1755	-19.4705	0.295
DNAJC21	-3.915	-17.821	13.906	-15.541	-34.3195	18.7785	-25.261	-20.0235	-5.2375
MYH9	5.384	-8.517	13.901	-6.474	6.16	-12.634	3.624	-4.945	8.569
IFIH1	-4.627	-18.511	13.884	-23.753	-24.785	1.032	-27.534	-15.6575	-11.8765
TBC1D10B	4.81	-9.059	13.869	-0.241	-7.608	7.367	-8.946	-8.171	-0.775
TESPA1	-4.179	-18.047	13.868	-8.64	-20.2835	11.6435	-24.853	-11.9975	-12.8555
RASSF8	-3.265	-17.131	13.866	-21.427	-24.5605	3.1335	-22.9805	0.8705	-23.851
TLDC1	-1.657	-15.523	13.866	-2.748	-24.0395	21.2915	-16.9325	-9.517	-7.4155
ACTR3B	1.079	-12.783	13.862	-19.068	-36.0865	17.0185	-23.861	-18.83	-5.031
PDS5B	0.639	-13.198	13.837	-25.9565	-26.938	0.9815	-16.271	2.0105	-18.2815
DBF4	11.442	-2.386	13.828	2.936	-12.5305	15.4665	12.523	-11.9165	24.4395
PPAT	-0.297	-14.118	13.821	-9.835	-10.521	0.686	56.5645	49.999	6.5655
LEPROTL1	-4.805	-18.612	13.807	-25.695	-34.1225	8.4275	-21.2105	-18.8265	-2.384
RRP1B	1.721	-12.082	13.803	-16.9875	-23.8275	6.84	-14.1225	-14.748	0.6255
SORCS1	2.291	-11.51	13.801	-12.5385	-16.3635	3.825	-13.418	-15.8785	2.4605
CAMK2A	-0.63	-14.415	13.785	-1.657	-10.805	9.148	-23.1965	-12.973	-10.2235
EBPL	-4.573	-18.329	13.756	-20.6685	-23.3375	2.669	-17.8515	-7.2835	-10.568
CASS4	-2.015	-15.769	13.754	-11.1325	-20.6275	9.495	-19.6655	-13.669	-5.9965
FRAT1	2.545	-11.208	13.753	-3.49	-20.2475	16.7575	-19.1285	-10.989	-8.1395
C17orf70	-2.045	-15.793	13.748	-9.184	-26.005	16.821	5.5915	-5.02	10.6115
LCMT1	4.323	-9.42	13.743	-13.499	-39.036	25.537	6.502	49.72	-43.218
MAP2K1	-1.958	-15.678	13.72	0.65	-10.737	11.387	13.023	-13.258	26.281
TRPM2	-2.285	-15.995	13.71	-23.9985	-23.565	-0.4335	-26.11	-9.243	-16.867
MVP	-1.612	-15.321	13.709	-5.158	-15.9535	10.7955	-21.019	-17.3045	-3.7145
ADAT1	-4.26	-17.968	13.708	-15.1685	-26.375	11.2065	-17.236	-13.42	-3.816
CORO1C	-0.487	-14.195	13.708	7.6545	2.456	5.1985	-17.5385	-3.0495	-14.489
CCDC154	-1.107	-14.805	13.698	-3.242	-18.8585	15.6165	-16.206	-10.32	-5.886
PTBP1	19.454	5.76	13.694	24.1435	58.634	-34.4905	27.376	31.234	-3.858
TBPL1	1.622	-12.067	13.689	-16.7865	-7.459	-9.3275	-24.726	-14.9665	-9.7595
SLC47A2	0.355	-13.329	13.684	-3.1005	-9.005	5.9045	-17.896	-12.022	-5.874
CMTR2	-2.773	-16.45	13.677	-16.879	-24.989	8.11	4.6945	3.564	1.1305
PPP1R21	-2.208	-15.883	13.675	-7.2075	-33.0615	25.854	-24.3385	-10.6875	-13.651
TASP1	-3.964	-17.637	13.673	-28.387	-25.1695	-3.2175	-31.0725	-21.1565	-9.916
CYP4Z1	3.222	-10.448	13.67	-26.8615	-3.8465	-23.015	-21.7995	-11.1105	-10.689
SIRT4	-0.684	-14.328	13.644	-20.5365	-14.3575	-6.179	-11.3035	-6.1855	-5.118
ST8SIA1	-3.34	-16.972	13.632	-22.4805	-25.751	3.2705	-30.241	-15.688	-14.553
JAKMIP3	-5.458	-19.08	13.622	-17.6425	-24.894	7.2515	-32.0785	-20.1575	-11.921
NTHL1	-2.142	-15.748	13.606	-2.7525	-23.4265	20.674	-21.5815	-11.361	-10.2205
HMGCL	-5.161	-18.746	13.585	-20.1805	-16.519	-3.6615	-15.55	-8.3415	-7.2085
CNOT7	-4.328	-17.906	13.578	-12.56	-25.074	12.514	-27.6305	-20.233	-7.3975
CCHCR1	-3.841	-17.413	13.572	-15.032	-13.6815	-1.3505	-24.3925	-14.3105	-10.082
RBM28	14.079	0.509	13.57	-5.986	-15.4725	9.4865	3.1475	0.396	2.7515
ZDHHC6	-5.177	-18.728	13.551	-17.8695	-22.036	4.1665	-22.428	-19.2975	-3.1305
EVX1	-4.33	-17.88	13.55	-15.9265	-27.56	11.6335	-28.1905	-14.2515	-13.939
HIST1H3C	-2.673	-16.215	13.542	-24.4365	-26.9515	2.515	-33.355	-17.903	-15.452
ATG13	-0.449	-13.988	13.539	-6.7325	-6.323	-0.4095	-5.9415	-7.6985	1.757
PDGFRA	-3.789	-17.322	13.533	-13.5715	4.87	-18.4415	-4.4795	-10.4335	5.954
SLC35C1	-3.355	-16.881	13.526	-1.952	-9.6695	7.7175	-10.061	-6.0145	-4.0465
PRLH	12.812	-0.706	13.518	-5.7835	-3.3075	-2.476	-6.067	12.4945	-18.5615
DRGX	-3.2	-16.712	13.512	5.452	-6.33	11.782	-22.6515	-13.812	-8.8395
BASP1	-3.792	-17.291	13.499	-14.805	-26.3165	11.5115	-28.314	-16.447	-11.867
THOC6	0.419	-13.07	13.489	1.1015	-8.663	9.7645	12.155	8.198	3.957
C19orf25	19.534	6.053	13.481	-10.4425	-11.7585	1.316	7.9625	9.2585	-1.296
C9orf170	-5.458	-18.938	13.48	-18.8445	-20.3845	1.54	-28.919	-11.9615	-16.9575
WDR26	3.284	-10.195	13.479	-20.0995	-18.321	-1.7785	-29.9755	-18.9955	-10.98
ARRDC1	-0.914	-14.39	13.476	-15.973	-22.91	6.937	-1.4965	-5.3715	3.875
MUC2	-2.585	-16.059	13.474	-19.4195	-17.5965	-1.823	-32.9285	-22.1675	-10.761
CR1	1.106	-12.347	13.453	-26.6915	-21.4005	-5.291	-31.2725	-15.4695	-15.803
GLRX	-2.974	-16.413	13.439	-22.517	-23.346	0.829	-23.0945	-10.928	-12.1665
RBM44	-1.873	-15.311	13.438	-21.715	-32.77	11.055	-30.3265	-18.541	-11.7855
SPRN	-4.061	-17.49	13.429	-2.6255	-24.3925	21.767	-35.8545	-14.9445	-20.91
NSUN5	9.952	-3.476	13.428	-0.9945	-18.0925	17.098	6.1795	-5.8815	12.061
HTR3B	-1.388	-14.796	13.408	-22.592	-19.0935	-3.4985	-29.8275	-14.5465	-15.281
APOM	-5.392	-18.797	13.405	-4.3935	0.896	-5.2895	-21.8135	-11.242	-10.5715
VCAN	-3.882	-17.267	13.385	-16.9935	-13.87	-3.1235	-17.404	-15.77	-1.634
MAPRE1	6.931	-6.427	13.358	-12.3135	-16.0165	3.703	-12.108	-13.116	1.008
ZMPSTE24	-1.308	-14.663	13.355	-24.105	-15.2315	-8.8735	-31.7625	-21.647	-10.1155
TMED10	-2.567	-15.916	13.349	-2.3025	29.6355	-31.938	-24.4035	-9.357	-15.0465
SNX22	1.111	-12.236	13.347	0.1415	-0.6845	0.826	-16.2875	-11.8865	-4.401
DMWD	-2.071	-15.408	13.337	-8.6855	-26.703	18.0175	-16.2215	-8.097	-8.1245
TMEM223	2.535	-10.801	13.336	-9.0085	-14.573	5.5645	-8.79	-10.8315	2.0415
USB1	-0.578	-13.902	13.324	-14.6245	-18.7005	4.076	-20.412	-8.867	-11.545
SCIN	-1.814	-15.134	13.32	-8.734	-21.722	12.988	-29.5505	-17.072	-12.4785
SUV420H1	0.425	-12.893	13.318	-10.1925	-9.996	-0.1965	-14.6735	-13.2255	-1.448
PIK3C2A	-0.034	-13.344	13.31	-10.2585	-20.222	9.9635	-23.4565	-15.525	-7.9315
CASD1	-3.376	-16.685	13.309	-26.0595	-33.0885	7.029	-14.8345	-19.027	4.1925
DVL1	-1.483	-14.792	13.309	-12.9695	-6.7865	-6.183	-23.243	-12.7605	-10.4825
FAM200A	-2.251	-15.553	13.302	-9.736	-25.64	15.904	-13.057	-14.524	1.467
BMPR1A	8.44	-4.854	13.294	-5.6185	-2.22	-3.3985	-12.703	-10.5535	-2.1495
BEST1	0.348	-12.945	13.293	-7.8715	-11.443	3.5715	-16.851	-14.4105	-2.4405
PLK2	4.035	-9.253	13.288	-21.167	-24.632	3.465	-18.679	-21.196	2.517
SAP18	26.19	12.916	13.274	25.158	43.1495	-17.9915	66.3265	24.3545	41.972
GAS8	5.147	-8.123	13.27	-17.935	-27.6895	9.7545	-16.93	-8.56	-8.37
EGR3	-5.214	-18.478	13.264	-23.6085	-24.943	1.3345	-35.493	-23.479	-12.014
MEPE	1.531	-11.72	13.251	-17.3515	-25.3575	8.006	-20.9295	-10.7145	-10.215
TPRG1L	-0.827	-14.074	13.247	-12.7045	-2.699	-10.0055	-27.1795	-6.559	-20.6205
NXT1	1.258	-11.987	13.245	-21.2025	-13.402	-7.8005	75.2665	27.3455	47.921
CXCL13	-0.425	-13.67	13.245	-32.6205	-25.0225	-7.598	-32.3005	-14.6485	-17.652
GRIA1	0.489	-12.752	13.241	-18.2395	-26.0505	7.811	-25.774	-10.728	-15.046
MLXIPL	-4.243	-17.477	13.234	-9.2785	-19.901	10.6225	-24.209	-9.5025	-14.7065
SLC15A4	-2.371	-15.598	13.227	-17.2905	-24.2235	6.933	-19.46	-19.1625	-0.2975
APMAP	-1.064	-14.288	13.224	-6.769	-12.7445	5.9755	-20.9355	-21.806	0.8705
CAPN10	-3.702	-16.923	13.221	-11.039	-15.2185	4.1795	-18.126	-8.7825	-9.3435
PET117	-2.784	-15.996	13.212	23.712	40.481	-16.769	46.891	29.485	17.406
MEX3A	-2.087	-15.298	13.211	9.2995	-0.015	9.3145	-17.798	-13.048	-4.75
XCR1	-5.655	-18.851	13.196	-21.051	-18.904	-2.147	-22.741	-13.2945	-9.4465
MPLKIP	-1.234	-14.424	13.19	-14.3955	-18.846	4.4505	-23.7625	-4.3545	-19.408
KIAA2013	3.452	-9.736	13.188	-0.29	-4.3	4.01	-3.3585	-5.632	2.2735
RPE	4.341	-8.844	13.185	22.0675	34.202	-12.1345	95.4095	45.1825	50.227
SLC39A14	-3.628	-16.811	13.183	-12.599	-23.436	10.837	-19.09	-9.543	-9.547
PRSS33	-3.598	-16.777	13.179	-12.0255	-27.9425	15.917	-20.118	-10.828	-9.29
SLC22A18	-2.426	-15.603	13.177	-18.032	-17.4795	-0.5525	-26.87	-18.4565	-8.4135
EFCAB4A	-3.302	-16.477	13.175	-8.9675	-20.722	11.7545	-28.0815	-13.874	-14.2075
GNB2	8.1	-5.074	13.174	-18.643	-29.3095	10.6665	-27.8675	-9.36	-18.5075
C4orf46	-3.119	-16.291	13.172	-11.483	-16.154	4.671	-18.064	-12.2345	-5.8295
FGL2	-2.67	-15.838	13.168	-19.891	-27.617	7.726	-19.431	-21.8695	2.4385
KCNK16	5.757	-7.406	13.163	-8.449	-8.6915	0.2425	2.039	4.2595	-2.2205
RICTOR	7.286	-5.863	13.149	-5.2685	-23.6275	18.359	-18.2315	5.484	-23.7155
FKBP2	1.443	-11.705	13.148	1.6305	-9.299	10.9295	-17.0245	-8.693	-8.3315
SHC3	-4.969	-18.107	13.138	-17.933	-11.3485	-6.5845	-14.7015	-9.4285	-5.273
COX15	0.753	-12.375	13.128	14.9335	38.944	-24.0105	45.587	41.0775	4.5095
CRK	16.904	3.777	13.127	17.04	23.225	-6.185	-21.729	-12.748	-8.981
BPIFB2	1.326	-11.796	13.122	-18.0745	-21.823	3.7485	-19.26	-15.2945	-3.9655
DDX23	24.585	11.464	13.121	24.2085	32.7365	-8.528	42.8405	17.0315	25.809
GID8	15.655	2.534	13.121	5.827	-3.324	9.151	-8.3815	-9.4635	1.082
PATZ1	3.771	-9.343	13.114	-7.5485	-0.8985	-6.65	-11.1075	-13.7985	2.691
EXOSC1	17.995	4.885	13.11	16.831	9.058	7.773	49.001	12.667	36.334
PTGES	-4.364	-17.468	13.104	-14.3195	-15.023	0.7035	-18.7855	-9.848	-8.9375
COQ5	3.158	-9.941	13.099	13.6675	24.2815	-10.614	0.946	-5.557	6.503
ZDHHC5	-3.426	-16.522	13.096	5.536	-0.4315	5.9675	-28.2975	-18.2505	-10.047
GOLIM4	0.158	-12.937	13.095	-28.5775	-21.9555	-6.622	-15.212	-8.698	-6.514
ACAP3	0.841	-12.254	13.095	-8.1985	-13.4765	5.278	-17.657	-11.565	-6.092
C4orf21	1.912	-11.177	13.089	-1.551	-7.963	6.412	-15.9635	-12.3515	-3.612
TAF8	11.418	-1.67	13.088	25.316	37.6705	-12.3545	31.24	11.9245	19.3155
ATRNL1	-1.813	-14.899	13.086	-10.507	-24.883	14.376	-24.6505	-17.2475	-7.403
ANKRD11	-1.799	-14.881	13.082	-19.158	-19.178	0.02	-19.03	-2.4865	-16.5435
ZSWIM7	-5.251	-18.322	13.071	-17.9895	-22.9945	5.005	-17.5385	-16.623	-0.9155
ABHD11	-3.146	-16.216	13.07	-1.252	-26.539	25.287	5.1645	6.7135	-1.549
UHRF1BP1L	-0.578	-13.648	13.07	-22.2215	-27.6505	5.429	-29.4705	-15.074	-14.3965
CYBA	-1.474	-14.533	13.059	-0.421	-23.3585	22.9375	-13.645	-13.775	0.13
SUB1	12.414	-0.643	13.057	-7.474	-22.702	15.228	-1.24	1.212	-2.452
UBFD1	-4.007	-17.062	13.055	-0.511	-16.0115	15.5005	-7.826	-3.1115	-4.7145
GSG2	6.591	-6.464	13.055	-3.4365	-18.8975	15.461	14.7555	8.2355	6.52
AACS	-2.761	-15.806	13.045	-21.0405	-23.4865	2.446	-21.361	-24.597	3.236
IRF5	1.229	-11.81	13.039	-9.105	-25.1985	16.0935	-2.744	-8.338	5.594
CCDC153	1.357	-11.679	13.036	-8.6775	-12.3145	3.637	-16.665	-14.7625	-1.9025
C20orf201	-4.491	-17.525	13.034	-2.802	-23.51	20.708	-30.8885	-20.4155	-10.473
TMEM175	-5.502	-18.533	13.031	-15.6695	-18.9995	3.33	-33.2085	-15.5305	-17.678
PTPLB	-5.368	-18.398	13.03	-13.6125	-16.867	3.2545	0.0875	-14.5835	14.671
TMEM180	-6.11	-19.139	13.029	-20.1865	-33.0825	12.896	-21.2495	-17.737	-3.5125
PTDSS2	1.711	-11.304	13.015	-7.9695	-17.6775	9.708	-32.94	-13.7325	-19.2075
C16orf89	-0.297	-13.303	13.006	-5.1115	-18.1865	13.075	-3.9275	-2.289	-1.6385
NOS3	-3.586	-16.589	13.003	-4.941	-21.4185	16.4775	-9.6615	-11.9375	2.276
SEPW1	-3.14	-16.134	12.994	-11.7695	-27.3865	15.617	-22.8815	-14.7995	-8.082
BRMS1L	5.041	-7.93	12.971	-13.223	-29.277	16.054	-21.4805	-18.5925	-2.888
RRP15	13.713	0.753	12.96	1.1445	-10.416	11.5605	26.652	26.876	-0.224
ZNF215	-5.236	-18.192	12.956	-12.247	-18.8645	6.6175	-36.778	-21.1575	-15.6205
DYNC1I2	29.731	16.776	12.955	42.7075	64.2145	-21.507	69.932	62.2995	7.6325
PIKFYVE	-3.025	-15.976	12.951	-14.285	-22.708	8.423	-38.0605	-22.0085	-16.052
CEACAM6	-4.465	-17.409	12.944	4.1055	-21.536	25.6415	-31.4525	-11.791	-19.6615
STAG3	0.401	-12.538	12.939	0.165	-22.453	22.618	4.273	-8.2135	12.4865
TMEM233	-0.024	-12.956	12.932	-12.786	-32.5815	19.7955	-34.7765	-22.307	-12.4695
ZBTB11	27.884	14.953	12.931	28.1075	43.6275	-15.52	67.3975	48.0545	19.343
SLC22A31	7.587	-5.337	12.924	19.748	11.498	8.25	8.969	8.956	0.013
HMX3	-0.128	-13.051	12.923	-31.405	-38.42	7.015	-49.3075	-16.2045	-33.103
DNASE1	2.338	-10.582	12.92	-11.6865	-16.263	4.5765	-14.8295	-14.0325	-0.797
BOC	-1.005	-13.906	12.901	-11.3145	-17.881	6.5665	-9.4225	-4.8505	-4.572
SLC22A1	1.868	-11.02	12.888	-14.408	-4.88	-9.528	-25.95	-10.0175	-15.9325
MBOAT4	-4.093	-16.978	12.885	-21.6215	-33.362	11.7405	-23.9895	-19.929	-4.0605
HAL	1.321	-11.545	12.866	-22.0675	-25.4345	3.367	-22.1445	-11.1545	-10.99
NDUFB2	-2.751	-15.613	12.862	7.2375	11.9395	-4.702	24.4125	-2.7835	27.196
LRRTM2	-5.194	-18.054	12.86	-25.643	-22.655	-2.988	-30.67	-17.1515	-13.5185
PANK3	-0.643	-13.502	12.859	-4.2665	-10.0135	5.747	2.738	-7.2685	10.0065
DOT1L	9.139	-3.71	12.849	42.7295	50.0055	-7.276	-23.9825	-18.989	-4.9935
KCNJ12	5.832	-7.011	12.843	9.3975	3.0515	6.346	-7.951	-1.7815	-6.1695
LRRC59	-1.704	-14.545	12.841	-6.8895	-30.1405	23.251	-13.4825	-12.2305	-1.252
ETS1	5.585	-7.253	12.838	-21.8745	-17.997	-3.8775	-43.1065	-4.5755	-38.531
TMC4	-4.48	-17.316	12.836	-13.3045	-27.7385	14.434	-14.8595	-17.159	2.2995
FAM175A	0.108	-12.724	12.832	-12.163	-3.795	-8.368	-0.425	3.1675	-3.5925
UNKL	-5.139	-17.969	12.83	-17.6245	-30.21	12.5855	-35.587	-20.22	-15.367
PCDHA2	-1.179	-14.003	12.824	-15.631	-19.099	3.468	-11.8855	-9.2225	-2.663
DPPA2	5.543	-7.276	12.819	-21.014	-5.73	-15.284	-17.9765	-9.2925	-8.684
KIAA0513	0.398	-12.42	12.818	-11.0355	-20.7345	9.699	-17.0725	-10.877	-6.1955
MARCKSL1	-1.478	-14.294	12.816	-21.426	-12.4195	-9.0065	-11.7975	-4.1465	-7.651
TMEM186	-2.896	-15.703	12.807	-7.3145	-21.8075	14.493	-13.397	-16.6915	3.2945
GEM	-5.778	-18.584	12.806	-16.747	-28.997	12.25	-11.183	-11.944	0.761
RAPSN	-0.583	-13.381	12.798	-17.512	-12.4335	-5.0785	-32.3565	-19.1885	-13.168
CRLS1	2.644	-10.144	12.788	11.1395	13.2465	-2.107	-2.8105	13.285	-16.0955
DNAJC16	-1.847	-14.621	12.774	-14.433	-13.854	-0.579	-27.5665	-11.635	-15.9315
SOX12	-3.565	-16.315	12.75	-9.881	-26.426	16.545	-18.657	-13.1465	-5.5105
VWA9	-2.405	-15.154	12.749	-1.7055	0.235	-1.9405	-14.2645	8.7975	-23.062
ZMYND10	-5.276	-18.002	12.726	-10.998	-10.354	-0.644	-15.1385	-13.1885	-1.95
TSPYL4	-3.209	-15.929	12.72	-20.034	-21.845	1.811	-17.5095	-14.9595	-2.55
NOTUM	-2.04	-14.752	12.712	1.89	-13.8085	15.6985	-27.565	-13.0455	-14.5195
GJC3	-5.118	-17.83	12.712	-15.3995	-29.239	13.8395	-9.2365	-11.2395	2.003
STAT6	0.685	-12.009	12.694	-0.311	-11.1265	10.8155	-22.005	-13.3165	-8.6885
SLC9A5	-0.052	-12.744	12.692	4.1625	-20.9755	25.138	-9.705	-11.316	1.611
CEP57	2.835	-9.848	12.683	-10.969	1.6005	-12.5695	28.018	-5.6045	33.6225
LCMT2	-3.034	-15.711	12.677	-20.0155	-20.7855	0.77	-16.0445	-10.556	-5.4885
FAM160B1	-3.579	-16.244	12.665	-12.102	-17.731	5.629	-33.17	-11.358	-21.812
NPC1L1	-2.038	-14.696	12.658	5.5225	-8.8675	14.39	-24.4695	-10.504	-13.9655
WDR90	-1.276	-13.933	12.657	-17.2	-24.9845	7.7845	-19.646	-13.7635	-5.8825
SUFU	-5.563	-18.219	12.656	-17.504	-26.1185	8.6145	-32.81	-19.483	-13.327
RPRD1A	-0.418	-13.07	12.652	-5.455	-11.966	6.511	-2.5915	-3.2015	0.61
NQO1	2.127	-10.524	12.651	-12.766	-26.5145	13.7485	-9.5385	-11.719	2.1805
C16orf11	-3.579	-16.223	12.644	-9.746	-30.2925	20.5465	-25.848	-14.1095	-11.7385
CYHR1	1.837	-10.796	12.633	3.8755	-12.1065	15.982	-1.141	1.6315	-2.7725
AHRR	1.331	-11.301	12.632	-11.547	-25.4425	13.8955	-27.834	-17.324	-10.51
SCRN2	3.464	-9.16	12.624	-10.5875	-26.9455	16.358	-25.915	-7.2085	-18.7065
ADPRHL1	-3.702	-16.312	12.61	-14.72	-27.7985	13.0785	-31.637	-14.5535	-17.0835
HELLS	-0.668	-13.275	12.607	-20.5365	-18.2765	-2.26	-19.537	-15.2535	-4.2835
RALGAPB	-6.721	-19.304	12.583	-29.1545	-45.335	16.1805	-10.451	-23.384	12.933
NUDT19	1.844	-10.727	12.571	9.0525	-20.8495	29.902	0.732	2.8585	-2.1265
KLF16	21.335	8.769	12.566	-4.72	-5.108	0.388	20.5815	1.483	19.0985
DCTPP1	-5.102	-17.664	12.562	-20.3195	-25.51	5.1905	-14.398	-11.137	-3.261
SPRTN	-0.21	-12.769	12.559	-4.0095	-9.7365	5.727	11.948	1.208	10.74
CENPE	11.14	-1.403	12.543	-8.971	-3.407	-5.564	-21.465	-3.0045	-18.4605
ARL6IP6	5.157	-7.381	12.538	-5.6175	-15.3445	9.727	-4.372	-14.138	9.766
LRRC41	9.674	-2.864	12.538	-15.914	-16.029	0.115	6.244	2.0605	4.1835
CDH1	-3.029	-15.555	12.526	-17.2135	-29.4815	12.268	-16.5845	-10.9985	-5.586
UNC5C	-3.241	-15.75	12.509	-11.759	-9.065	-2.694	-20.692	-8.632	-12.06
PYCARD	-2.299	-14.802	12.503	-5.728	-19.6865	13.9585	-5.966	-8.552	2.586
SPP2	-3.04	-15.541	12.501	-11.4735	-28.7215	17.248	-35.63	-18.879	-16.751
DNAJC28	-1.669	-14.169	12.5	-16.3115	-10.9585	-5.353	-22.1355	-13.946	-8.1895
FANCC	0.576	-11.923	12.499	-17.674	-23.584	5.91	-11.0675	-2.5445	-8.523
C1orf170	0.388	-12.104	12.492	-3.861	-9.3925	5.5315	-18.6875	-4.99	-13.6975
TMEM176B	-0.688	-13.17	12.482	-16.352	-26.2775	9.9255	-12.7765	-14.961	2.1845
STIP1	-3.911	-16.391	12.48	9.649	2.228	7.421	-1.502	-1.1805	-0.3215
SIRT2	-3.668	-16.146	12.478	17.492	-30.412	47.904	-20.756	-14.319	-6.437
ZKSCAN8	1.356	-11.11	12.466	-25.678	-26.43	0.752	-30.334	-11.799	-18.535
UQCRC1	1.501	-10.965	12.466	14.2285	29.7575	-15.529	42.533	16.4345	26.0985
CELA1	-3.661	-16.121	12.46	-8.1715	-1.25	-6.9215	-9.6435	-9.712	0.0685
P4HA1	-3.891	-16.347	12.456	-11.6055	-29.703	18.0975	-25.1455	-9.8365	-15.309
AUNIP	-3.58	-16.036	12.456	-16.3505	-23.5385	7.188	-22.811	-6.07	-16.741
SPATA2	-4.866	-17.321	12.455	-16.53	-34.868	18.338	-27.0475	-20.7985	-6.249
ANXA7	-5.416	-17.851	12.435	-4.282	-11.6385	7.3565	-11.4045	-13.204	1.7995
PRSS57	-2.886	-15.317	12.431	-14.2605	-20.348	6.0875	-27.588	-6.223	-21.365
ISX	-5.819	-18.243	12.424	-16.745	-15.5985	-1.1465	-15.5915	-20.736	5.1445
PTGER4	-5.463	-17.873	12.41	-9.2275	-29.0325	19.805	1.8565	-6.3845	8.241
NT5DC3	-6.05	-18.456	12.406	-9.357	-13.2585	3.9015	-13.662	-1.55	-12.112
C10orf90	-2.361	-14.763	12.402	-16.258	-22.9475	6.6895	-35.942	-10.651	-25.291
PLA2G4E	-0.932	-13.329	12.397	-16.633	-8.5865	-8.0465	-3.512	-7.9335	4.4215
NFE2	1.262	-11.125	12.387	16.407	-1.3155	17.7225	-16.595	-14.1	-2.495
DAZAP1	0.455	-11.931	12.386	-0.2805	-0.046	-0.2345	19.9185	14.672	5.2465
FN3K	-1.857	-14.239	12.382	-10.7495	-14.3535	3.604	-24.219	-15.087	-9.132
LFNG	-4.469	-16.836	12.367	-22.4695	-19.3625	-3.107	-31.9645	-19.6625	-12.302
LEP	-1.122	-13.488	12.366	-19.5235	-21.3605	1.837	-8.0335	-8.1935	0.16
TTC9B	-1.627	-13.992	12.365	-14.4685	-36.7895	22.321	-42.753	-25.507	-17.246
CAMK2B	-0.478	-12.84	12.362	-40.529	-26.4945	-14.0345	-26.0735	-20.636	-5.4375
MAP3K19	0.281	-12.076	12.357	-10.6005	-23.773	13.1725	-13.2475	-11.7875	-1.46
EBLN2	-6.665	-19.018	12.353	-13.0395	-17.858	4.8185	-23.865	-21.081	-2.784
C2	-3.94	-16.291	12.351	-20.8325	-14.6895	-6.143	-17.5215	-12.349	-5.1725
BCS1L	-5.417	-17.762	12.345	23.374	50.789	-27.415	74.079	51.0365	23.0425
DYNLT1	-2.273	-14.602	12.329	-5.8015	-9.9115	4.11	-4.206	5.686	-9.892
SERINC1	-5.518	-17.844	12.326	-27.4305	-14.548	-12.8825	-27.1155	-14.86	-12.2555
KATNB1	2.727	-9.595	12.322	5.0045	14.904	-9.8995	-4.4605	17.6885	-22.149
MRPL50	3.086	-9.235	12.321	21.2775	37.3045	-16.027	29.6745	-0.1025	29.777
MAPK14	-4.965	-17.282	12.317	-26.722	-29.2715	2.5495	-8.494	-18.038	9.544
ZDHHC16	-4.362	-16.679	12.317	-4.6845	-20.0125	15.328	-24.4655	-11.5965	-12.869
CEP250	5.58	-6.723	12.303	-8.8405	-28.281	19.4405	-6.222	-10.2035	3.9815
STAC3	5.638	-6.656	12.294	0.9915	-12.474	13.4655	-10.296	-11.6505	1.3545
COMMD5	12.286	-0.004	12.29	-3.866	-2.2355	-1.6305	7.2585	8.021	-0.7625
CYB5A	-6.1	-18.384	12.284	-25.8835	-21.763	-4.1205	-27.4115	-14.992	-12.4195
EXOC3L4	-2.985	-15.269	12.284	-19.5845	-23.675	4.0905	-29.12	-10.665	-18.455
CALML4	5.069	-7.206	12.275	-13.1595	-13.5385	0.379	-25.214	-11.701	-13.513
CLPTM1	10.645	-1.624	12.269	-1	-26.671	25.671	-10.3095	-3.9245	-6.385
GPR137	8.789	-3.477	12.266	-6.2695	-8.861	2.5915	3.27	3.1685	0.1015
PSPH	-5.313	-17.57	12.257	-21.8875	-16.676	-5.2115	-29.592	-16.801	-12.791
FAIM2	-4.773	-17.021	12.248	3.942	-11.2875	15.2295	-10.047	-3.2835	-6.7635
MAFA	-3.316	-15.561	12.245	-11.8005	-14.775	2.9745	-2.416	2.9045	-5.3205
STPG1	-5.303	-17.547	12.244	-10.9095	-5.3395	-5.57	-27.6755	-14.7515	-12.924
HTR6	-3.276	-15.511	12.235	-19.7495	-17.8345	-1.915	-33.9525	-19.1385	-14.814
FNDC3B	-6.811	-19.038	12.227	-12.727	-10.609	-2.118	-19.322	-11.881	-7.441
NDUFAF1	-0.929	-13.156	12.227	19.8305	57.3885	-37.558	18.2395	-7.862	26.1015
PGAM2	0.684	-11.541	12.225	-9.7995	-21.6795	11.88	-17.4185	-11.143	-6.2755
ATOH8	-6.345	-18.561	12.216	-0.114	-12.8205	12.7065	-12.4905	-8.8005	-3.69
HDAC7	-5.843	-18.057	12.214	0.2135	-6.3935	6.607	-10.593	-13.2475	2.6545
CPN2	-2.344	-14.55	12.206	-23.165	-21.868	-1.297	-29.647	-21.4385	-8.2085
STK35	-0.259	-12.465	12.206	-3.834	-15.927	12.093	-18.87	-7.024	-11.846
NUP210L	0.117	-12.087	12.204	-12.3585	-10.139	-2.2195	-20.1585	-13.7285	-6.43
CHTF8	17.796	5.594	12.202	11.3715	-11.242	22.6135	20.399	-6.7475	27.1465
PDAP1	16.543	4.347	12.196	31.1305	22.409	8.7215	45.299	37.6685	7.6305
PPP2CB	1.186	-10.996	12.182	-9.926	-23.6165	13.6905	-12.2465	-13.5445	1.298
RAB3IP	-4.903	-17.077	12.174	-26.3895	-19.497	-6.8925	-17.6645	-14.057	-3.6075
ZNF595	7.645	-4.521	12.166	10.9015	1.6145	9.287	14.2325	2.8295	11.403
SPRY4	-3.596	-15.76	12.164	-19.696	-17.263	-2.433	-14.6475	-8.2185	-6.429
ATP5I	-6.146	-18.3	12.154	11.6565	16.639	-4.9825	13.6495	-2.203	15.8525
MORF4L1	-4.578	-16.732	12.154	-5.457	-9.176	3.719	-7.662	-10.205	2.543
DIS3L	1.378	-10.775	12.153	-5.844	-15.2715	9.4275	-8.7335	-1.57	-7.1635
TBC1D10C	-3.958	-16.107	12.149	-13.6905	-14.2095	0.519	-26.2835	-13.057	-13.2265
CLPB	-5.433	-17.579	12.146	-12.338	3.062	-15.4	37.8915	13.991	23.9005
C3orf70	-6.02	-18.163	12.143	-23.7625	-17.5525	-6.21	-32.9425	-17.593	-15.3495
PFDN1	15.728	3.593	12.135	25.006	21.657	3.349	-0.122	13.971	-14.093
ATL3	7.637	-4.493	12.13	-11.304	-6.298	-5.006	-16.3485	-4.5295	-11.819
VTI1B	5.066	-7.06	12.126	2.0725	-8.6765	10.749	-0.6335	-2.357	1.7235
GRK5	-5.099	-17.219	12.12	-6.473	-34.1455	27.6725	-21.194	-18.4715	-2.7225
PAOX	-5.285	-17.397	12.112	-4.5515	-26.421	21.8695	-18.835	-16.711	-2.124
ZPBP	5.57	-6.538	12.108	-11.1045	-9.045	-2.0595	-7.973	-8.573	0.6
PCDHB1	-3.898	-15.999	12.101	-7.2645	-5.414	-1.8505	-16.197	-15.1895	-1.0075
SKI	-0.639	-12.737	12.098	-10.5685	-9.6245	-0.944	-19.2015	-5.0375	-14.164
SOGA1	-3.903	-15.991	12.088	-11.059	-29.4645	18.4055	-14.589	-16.316	1.727
DDX50	-0.518	-12.585	12.067	-12.2765	-23.769	11.4925	-15.35	-8.535	-6.815
HIGD1B	0.061	-12	12.061	13.977	-18.245	32.222	7.4155	-4.62	12.0355
HEYL	-5.037	-17.094	12.057	-27.5225	-24.63	-2.8925	-33.3805	-11.9475	-21.433
PRRC2A	-5.233	-17.29	12.057	-1.829	9.761	-11.59	-25.6685	-3.1495	-22.519
C7orf31	-5.559	-17.614	12.055	-4.4265	-18.435	14.0085	-14.4335	-17.517	3.0835
SLC39A13	12.515	0.468	12.047	-9.9505	-6.485	-3.4655	1.0435	-8.136	9.1795
OSGIN1	-3.863	-15.906	12.043	-16.4225	-26.93	10.5075	-25.1115	-16.1975	-8.914
FOLR2	1.261	-10.779	12.04	-4.1255	-1.725	-2.4005	-8.998	-5.212	-3.786
TRPC4AP	-3.498	-15.523	12.025	-5.722	-11.2325	5.5105	-16.693	-11.7025	-4.9905
CDK10	1.134	-10.888	12.022	-4.9905	-15.8225	10.832	0.637	10.0275	-9.3905
FBXL3	-1.226	-13.246	12.02	-21.208	-34.5245	13.3165	-38.701	-17.7545	-20.9465
TUBE1	18.873	6.856	12.017	29.513	18.194	11.319	23.685	12.7125	10.9725
REL	-5.393	-17.408	12.015	-17.3505	-22.866	5.5155	-31.3805	-13.1185	-18.262
CRY2	-2.162	-14.177	12.015	-20.3	-22.084	1.784	-7.684	-13.9475	6.2635
INSM2	-5.447	-17.455	12.008	-19.2935	-31.941	12.6475	-15.8935	-5.71	-10.1835
ANGEL1	-5.31	-17.316	12.006	-14.652	-23.2435	8.5915	-23.2095	-10.641	-12.5685
LCN15	-2.103	-14.107	12.004	-9.5195	-19.4795	9.96	-5.1425	-2.339	-2.8035
DEFB118	0.694	-11.309	12.003	1.4855	-15.3265	16.812	-17.2825	-5.0365	-12.246
CPXM2	-6.361	-18.363	12.002	-12.7485	-26.422	13.6735	-34.9715	-20.1935	-14.778
CNTN1	-3.161	-15.152	11.991	-15.95	-15.5675	-0.3825	-9.47	-15.583	6.113
NPC1	-7.364	-19.354	11.99	-23.472	-21.8155	-1.6565	-18.117	-21.8765	3.7595
CPN1	-5.134	-17.108	11.974	-9.394	-20.742	11.348	-32.8175	-19.818	-12.9995
MUSK	-6.083	-18.042	11.959	-15.695	-24.4115	8.7165	-29.5615	-19.9425	-9.619
CCDC96	2.173	-9.773	11.946	-9.789	-20.2935	10.5045	-1.372	6.597	-7.969
NUAK1	-2.541	-14.485	11.944	-4.416	-13.353	8.937	-12.379	-9.7985	-2.5805
BTBD7	3.865	-8.067	11.932	-14.2405	-14.881	0.6405	-17.4745	-5.44	-12.0345
FGF6	-4.123	-16.048	11.925	-18.8745	-21.284	2.4095	-30.5045	-15.2985	-15.206
ATP9B	-5.306	-17.228	11.922	-23.195	-26.577	3.382	-36.143	-24.312	-11.831
CHCHD2	-4.082	-16.002	11.92	-2.547	-4.6075	2.0605	4.7305	1.387	3.3435
SLC7A6	-4.768	-16.68	11.912	-13.088	-22.702	9.614	-21.6105	-9.1755	-12.435
C1orf86	6.248	-5.654	11.902	-16.45	-11.118	-5.332	-16.0495	-2.418	-13.6315
FZD9	1.869	-10.027	11.896	-12.3455	-31.52	19.1745	-21.8775	-15.8925	-5.985
PLEKHG6	3.192	-8.701	11.893	-15.2285	-21.633	6.4045	-17.468	-6.3235	-11.1445
FAM71F2	1.476	-10.4	11.876	-9.2265	-23.9705	14.744	-2.1455	-13.0445	10.899
NPVF	-1.753	-13.629	11.876	-15.979	-20.263	4.284	-42.5765	-11.611	-30.9655
INF2	-4.442	-16.313	11.871	-3.79	-29.1545	25.3645	-40.009	-19.2465	-20.7625
TOR3A	0.011	-11.858	11.869	-6.8805	-9.4535	2.573	-10.221	-8.316	-1.905
ICAM5	-7.276	-19.144	11.868	-19.62	-20.7445	1.1245	-28.378	-15.0145	-13.3635
HK1	-6.512	-18.377	11.865	-8.154	13.947	-22.101	-30.084	-15.487	-14.597
STK10	-1.515	-13.379	11.864	-8.1515	-20.763	12.6115	-30.156	-19.1865	-10.9695
CWC27	-3.952	-15.814	11.862	-22.427	-32.602	10.175	-16.2165	-20.183	3.9665
ELL3	6.469	-5.393	11.862	-12.3255	-11.8195	-0.506	-0.297	-6.9235	6.6265
ARL4C	6.682	-5.176	11.858	-17.4325	-19.663	2.2305	-29.9385	-20.569	-9.3695
AGR2	-3.203	-15.053	11.85	-26.819	-27.418	0.599	-31.9825	-15.3805	-16.602
TDRD1	-5.191	-17.03	11.839	-25.345	-23.987	-1.358	-23.6195	-17.021	-6.5985
DHRS3	-4.075	-15.911	11.836	5.4755	-2.143	7.6185	-27.954	-20.0685	-7.8855
SNAPC1	11.735	-0.099	11.834	-5.727	-1.775	-3.952	30.895	12.5935	18.3015
FAM220A	-2.403	-14.236	11.833	-9.294	-24.8025	15.5085	-7.138	-3.1935	-3.9445
ATP6V1C2	-6.012	-17.841	11.829	-24.136	-34.922	10.786	-26.659	-21.0105	-5.6485
POLB	-5.973	-17.794	11.821	-20.928	-38.1415	17.2135	-9.3745	-15.0275	5.653
POLDIP3	-6.002	-17.822	11.82	-14.5045	-20.1725	5.668	-13.7315	-7.3535	-6.378
CNGA3	-5.917	-17.733	11.816	5.422	-16.6925	22.1145	-9.019	-10.17	1.151
LAPTM4B	-4.553	-16.358	11.805	-8.1365	-10.7635	2.627	-10.146	-8.0545	-2.0915
C19orf26	-5.007	-16.81	11.803	-13.2125	-13.2855	0.073	-23.8605	-9.394	-14.4665
RSAD1	0.591	-11.194	11.785	-3.1265	-12.229	9.1025	-8.339	-7.881	-0.458
ANP32A	-6.281	-18.065	11.784	-6.4575	-14.928	8.4705	-35.0495	-21.82	-13.2295
FOXJ1	-5.151	-16.927	11.776	-16.469	-24.7715	8.3025	-24.8625	-12.9355	-11.927
KDM4E	-5.193	-16.968	11.775	-11.47	-8.777	-2.693	-19.102	-13.7035	-5.3985
TM2D3	-2.562	-14.337	11.775	0.2895	-10.1045	10.394	-20.505	-18.4915	-2.0135
DESI2	2.351	-9.422	11.773	-9.054	-7.8615	-1.1925	-22.4685	-12.9125	-9.556
DUSP28	-6.443	-18.214	11.771	-18.0895	-22.9515	4.862	-34.9655	-15.841	-19.1245
SLC25A33	1.734	-10.023	11.757	8.5625	4.858	3.7045	9.802	-8.0695	17.8715
RNF17	-7.157	-18.912	11.755	-14.8505	-24.2745	9.424	-17.1325	-5.122	-12.0105
LOH12CR1	-3.7	-15.453	11.753	-18.0465	-20.424	2.3775	-35.735	-17.531	-18.204
SLC13A4	-3.91	-15.654	11.744	-20.866	-29.6545	8.7885	-16.6235	-16.2275	-0.396
PEX3	-3.453	-15.195	11.742	-25.7235	-17.625	-8.0985	-3.942	7.3995	-11.3415
CARD9	-0.661	-12.403	11.742	-8.296	-17.412	9.116	-4.746	-2.375	-2.371
GOLGA7	-5.993	-17.733	11.74	-8.1855	-29.286	21.1005	-7.942	-8.6555	0.7135
C10orf53	-4.03	-15.769	11.739	-9.012	-17.8985	8.8865	-22.638	-16.574	-6.064
PCOLCE	-4.519	-16.243	11.724	-11.577	-22.1825	10.6055	-8.5865	-12.142	3.5555
C3AR1	-0.676	-12.397	11.721	-10.174	-15.6165	5.4425	-13.814	-9.934	-3.88
LRRC15	1.326	-10.389	11.715	-6.921	-6.8585	-0.0625	-21.4365	-7.814	-13.6225
ACTN1	-2.252	-13.964	11.712	-22.3105	-29.174	6.8635	-14.9155	-15.3435	0.428
CDK2AP1	-0.981	-12.69	11.709	-4.336	-13.852	9.516	-3.3945	-15.7985	12.404
C10orf118	-3.65	-15.356	11.706	-18.1745	-31.2875	13.113	-31.0835	-23.5295	-7.554
RRP7A	21.02	9.318	11.702	42.0095	51.609	-9.5995	49.8545	9.5695	40.285
SOX21	-6.983	-18.676	11.693	-25.303	-21.753	-3.55	-23.6235	-10.0435	-13.58
PTPN11	1.6	-10.09	11.69	-4.328	-8.233	3.905	-30.4995	-15.148	-15.3515
PDCD5	27.732	16.045	11.687	34.831	6.114	28.717	57.8115	31.998	25.8135
C7orf72	-4.498	-16.175	11.677	-12.12	-17.2825	5.1625	-25.3215	-19.5465	-5.775
ARMC4	-4.089	-15.765	11.676	-16.06	-23.7165	7.6565	-21.9875	-16.178	-5.8095
CDH7	-0.113	-11.789	11.676	-15.527	-22.546	7.019	-20.991	-9.3705	-11.6205
ACRV1	-4.929	-16.604	11.675	-25.735	-27.621	1.886	-24.455	-16.414	-8.041
MSRB1	-1.37	-13.044	11.674	9.165	-10.7945	19.9595	-8.1585	-5.016	-3.1425
ADAMTS15	-4.982	-16.655	11.673	-30.199	-30.8175	0.6185	-43.4145	-18.912	-24.5025
TP53INP2	-6.339	-18.011	11.672	-10.6885	-23.7025	13.014	-9.3715	-10.4215	1.05
LINGO1	-1.087	-12.75	11.663	5.9295	-15.333	21.2625	-3.819	-4.043	0.224
TAF5L	2.568	-9.084	11.652	-45.1875	-68.062	22.8745	-24.7445	-4.163	-20.5815
EXOC3	15.733	4.1	11.633	0.567	-0.9905	1.5575	14.427	4.8695	9.5575
TECTB	-6.442	-18.075	11.633	-16.4485	-31.2295	14.781	-33.0685	-18.521	-14.5475
SLC4A2	-5.651	-17.284	11.633	-12.171	-19.825	7.654	-14.5745	-7.713	-6.8615
ARL4A	6.369	-5.264	11.633	-0.9235	-4.065	3.1415	4.1415	-0.489	4.6305
CKMT2	-6.05	-17.674	11.624	-28.6445	-30.451	1.8065	-25.847	-12.4025	-13.4445
ACTB	-2.862	-14.481	11.619	29.943	13.847	16.096	0.3925	18.9655	-18.573
BEND6	-5.115	-16.733	11.618	-15.588	-17.0915	1.5035	-21.15	-12.5705	-8.5795
GNPTAB	-6.326	-17.937	11.611	-23.6325	-26.7445	3.112	-21.2315	-22.331	1.0995
ZBTB46	-6.276	-17.887	11.611	-13.5235	-30.1605	16.637	-20.915	-11.149	-9.766
IGHMBP2	2.784	-8.827	11.611	-3.131	-11.1825	8.0515	-21.678	-11.8635	-9.8145
H2AFY2	5.018	-6.589	11.607	-11.0475	-18.4135	7.366	-18.2605	-11.2245	-7.036
TMEM170A	-5.924	-17.529	11.605	-20.7465	-35.94	15.1935	-29.212	-8.986	-20.226
TRIM15	-3.461	-15.063	11.602	-11.54	-24.482	12.942	-29.1405	-13.9165	-15.224
SCAMP5	-6.574	-18.17	11.596	-10.166	-24.3085	14.1425	-20.9725	-14.8635	-6.109
DHCR7	-4.819	-16.41	11.591	-14.257	-23.791	9.534	-18.2255	-14.469	-3.7565
CAMK2N2	-7.443	-19.022	11.579	-20.103	-8.681	-11.422	-35.488	-15.922	-19.566
TOX4	-1.707	-13.285	11.578	-3.9785	-12.6005	8.622	-22.904	5.622	-28.526
VPS39	-6.463	-18.036	11.573	-18.2785	-16.323	-1.9555	-12.818	-21.5865	8.7685
SLC35G1	-3.638	-15.207	11.569	-14.2485	-21.6895	7.441	-20.362	-17.1225	-3.2395
LRCH1	-4.358	-15.927	11.569	-24.864	-29.922	5.058	-27.8025	-19.5115	-8.291
HIP1R	-2.88	-14.447	11.567	5.118	-11.0105	16.1285	-13.417	-18.557	5.14
SEMA5B	6.061	-5.505	11.566	-14.0585	-15.581	1.5225	-18.2755	-16.1295	-2.146
TLK1	3.069	-8.494	11.563	-1.836	-20.851	19.015	-13.079	-9.283	-3.796
MAP6D1	-4.001	-15.547	11.546	-17.0545	-16.979	-0.0755	-18.5565	-16.1125	-2.444
SAFB	9.735	-1.807	11.542	-7.9425	-7.793	-0.1495	35.6745	14.6805	20.994
DOK2	-5.76	-17.298	11.538	-6.7865	-31.089	24.3025	-37.0075	-14.817	-22.1905
PEPD	-2.93	-14.465	11.535	0.3375	-25.328	25.6655	-25.9295	-17.5245	-8.405
CDHR5	-3.794	-15.326	11.532	-20.16	-23.1365	2.9765	-33.868	-17.6645	-16.2035
MON1B	-4.661	-16.191	11.53	-25.4215	-31.922	6.5005	-36.7425	-18.979	-17.7635
PCGF6	-5.387	-16.913	11.526	-20.244	-16.627	-3.617	-20.126	-21.458	1.332
SLC25A10	-0.738	-12.262	11.524	-2.622	-14.464	11.842	-21.5255	-6.426	-15.0995
CHFR	-2.118	-13.635	11.517	-10.1535	-23.584	13.4305	-19.0625	-13.783	-5.2795
ROGDI	-1.628	-13.14	11.512	-10.77	-23.8745	13.1045	-8.4995	-9.41	0.9105
POLL	-4.904	-16.412	11.508	-15.423	-17.422	1.999	-20.2995	-6.687	-13.6125
C7orf26	22.896	11.395	11.501	45.8175	37.7035	8.114	36.1355	31.1185	5.017
NPHP4	-2.292	-13.791	11.499	-11.9725	-4.4015	-7.571	-11.229	-9.364	-1.865
FHOD1	6.033	-5.465	11.498	-7.551	-11.04	3.489	-14.968	-7.054	-7.914
DPEP2	-6.641	-18.138	11.497	-18.8335	-31.397	12.5635	-35.8675	-15.403	-20.4645
VPS9D1	-6.307	-17.801	11.494	-17.3465	-16.978	-0.3685	-21.08	-9.9845	-11.0955
FLT4	-6.677	-18.168	11.491	-18.0215	-26.013	7.9915	-32.363	-19.635	-12.728
RAB42	-0.515	-12.003	11.488	-20.646	-17.7295	-2.9165	-14.4965	-12.278	-2.2185
ACKR4	-3.473	-14.953	11.48	-12.7505	-5.158	-7.5925	-10.297	-11.494	1.197
MYL2	-4.031	-15.504	11.473	-7.195	-18.1365	10.9415	-23.383	-11.986	-11.397
GRIA2	-6.329	-17.8	11.471	-32.5555	-30.647	-1.9085	-32.3585	-16.1845	-16.174
MAP3K3	-1.544	-13.011	11.467	-11.3735	-23.0215	11.648	-26.3635	-16.1245	-10.239
PLEKHG2	1.326	-10.14	11.466	14.6665	-15.856	30.5225	-2.1255	-8.3495	6.224
GCN1L1	22.3	10.84	11.46	17.9495	13.9205	4.029	-9.2405	-11.9345	2.694
CAND2	0.181	-11.274	11.455	-10.564	-19.866	9.302	-16.72	-5.3835	-11.3365
SLC30A10	-5.813	-17.257	11.444	-17.8305	-24.855	7.0245	-16.455	-11.9475	-4.5075
EME1	-2.017	-13.461	11.444	-14.752	-25.8545	11.1025	-26.5775	-17.5905	-8.987
ZNF778	-4.164	-15.603	11.439	-12.5005	-25.655	13.1545	-19.007	-11.738	-7.269
SERTAD3	-4.588	-16.019	11.431	-1.104	-23.979	22.875	-16.4665	-12.7555	-3.711
DNAJB12	-1.761	-13.185	11.424	-5.2245	-17.8375	12.613	-20.892	-11.074	-9.818
OR7G1	-4.493	-15.917	11.424	-25.579	-29.7305	4.1515	-31.412	-19.3975	-12.0145
KIF5B	-7.804	-19.225	11.421	-38.9505	-25.2235	-13.727	-19.1925	-11.7725	-7.42
YAP1	14.693	3.275	11.418	-17.029	-19.108	2.079	4.4035	0.672	3.7315
ZBED2	-5.295	-16.704	11.409	-11.136	-16.278	5.142	-22.022	-9.1825	-12.8395
ACOT7	-6.19	-17.598	11.408	-20.86	-8.6345	-12.2255	-29.9495	-12.1685	-17.781
DPM3	3.356	-8.045	11.401	-8.625	-6.2225	-2.4025	-4.3235	-3.316	-1.0075
CYP27B1	3.989	-7.411	11.4	0.06	-19.1455	19.2055	-14.457	-7.1815	-7.2755
DOK7	-6.313	-17.712	11.399	-27.526	-27.2675	-0.2585	-23.9005	-18.771	-5.1295
LDLR	-1.879	-13.276	11.397	-6.1035	-15.712	9.6085	-1.611	-9.5505	7.9395
SEC16A	8.632	-2.751	11.383	4.8975	19.3145	-14.417	20.0465	9.144	10.9025
C10orf107	-4.169	-15.548	11.379	-18.334	-28.0585	9.7245	-27.563	-15.464	-12.099
EDF1	0.912	-10.465	11.377	-23.252	-24.1745	0.9225	-25.7415	-19.871	-5.8705
HNRNPUL1	-4.512	-15.889	11.377	2.3045	-33.812	36.1165	-19.692	-13.0555	-6.6365
DBX1	-6.165	-17.535	11.37	-22.5315	-17.166	-5.3655	-17.193	-6.765	-10.428
DTHD1	-3.362	-14.728	11.366	-31.912	-29.9895	-1.9225	-28.313	-14.012	-14.301
PNPLA2	-4.829	-16.189	11.36	-15.0845	-16.792	1.7075	-33.627	-13.6295	-19.9975
NTAN1	-5.188	-16.547	11.359	-14.0705	-27.532	13.4615	-3.8345	-11.2795	7.445
CLASP2	-3.411	-14.769	11.358	1.6685	-10.9865	12.655	-35.8585	-19.751	-16.1075
MUC6	-2.481	-13.831	11.35	-12.6915	-8.7035	-3.988	-30.165	-19.301	-10.864
KCNG4	-2.391	-13.739	11.348	-8.977	-20.8185	11.8415	-28.746	-12.2135	-16.5325
C2CD4B	-6.9	-18.244	11.344	-15.1155	-30.973	15.8575	-27.2065	-26.4235	-0.783
KIAA0753	-5.486	-16.826	11.34	-10.025	-26.7505	16.7255	-15.9505	-16.7705	0.82
MSMB	-2.361	-13.695	11.334	-0.861	-16.9235	16.0625	7.1685	-4.494	11.6625
MICU3	-4.877	-16.206	11.329	-18.5655	-27.1445	8.579	-30.1395	-13.943	-16.1965
GNL1	-2.963	-14.291	11.328	-2.603	-18.549	15.946	-22.2175	-12.272	-9.9455
CNOT6	-5.782	-17.105	11.323	-17.1315	-26.448	9.3165	-37.5565	-26.8635	-10.693
CHN2	-3.442	-14.76	11.318	-15.604	-23.7245	8.1205	-23.9805	-18.6845	-5.296
NPR2	-5.439	-16.753	11.314	-7.6095	-15.172	7.5625	-6.1905	-5.9035	-0.287
TMEM127	-1.588	-12.902	11.314	-9.894	-14.4235	4.5295	-20.437	-14.0215	-6.4155
UQCRC2	-3.682	-14.993	11.311	18.269	27.5635	-9.2945	39.7255	24.2115	15.514
SNAP91	-1.148	-12.454	11.306	-12.685	-2.336	-10.349	-21.22	-8.313	-12.907
ST6GALNAC2	-4.324	-15.627	11.303	-6.7975	-26.562	19.7645	-32.1595	-14.1055	-18.054
C16orf52	-2.612	-13.915	11.303	-11.633	-18.9625	7.3295	-30.6655	-10.666	-19.9995
MMP25	-3.747	-15.049	11.302	-4.9055	-25.02	20.1145	-18.7205	-12.5115	-6.209
ZC3H11A	9.165	-2.125	11.29	9.1855	15.8725	-6.687	-2.573	11.6915	-14.2645
CD37	-3.891	-15.18	11.289	-9.9105	-26.1125	16.202	-7.94	-12.9665	5.0265
TRIM47	-5.367	-16.656	11.289	-4.0195	-17.778	13.7585	-23.648	-18.723	-4.925
TMEM130	-2.639	-13.922	11.283	-7.3765	-29.279	21.9025	-4.9705	-7.914	2.9435
REST	7.174	-4.108	11.282	-12.5675	-8.797	-3.7705	-0.505	-9.155	8.65
PIN4	0.85	-10.431	11.281	-13.4285	-6.4415	-6.987	-9.4245	-8.5235	-0.901
RBL1	-4.477	-15.755	11.278	-12.3415	-35.022	22.6805	-13.3885	-17.2215	3.833
MRFAP1	-6.348	-17.625	11.277	-10.9435	-23.8385	12.895	-24.457	-20.469	-3.988
HFE2	2.656	-8.62	11.276	-1.2365	3.024	-4.2605	-0.3395	-10.429	10.0895
GGA2	-7.249	-18.517	11.268	-5.477	-16.1	10.623	-23.085	-9.6685	-13.4165
TRIM44	-4.328	-15.594	11.266	-19.976	-21.156	1.18	-16.564	-11.865	-4.699
FAM83C	-1.029	-12.293	11.264	-11.7255	-21.791	10.0655	-3.6805	-11.485	7.8045
ARFGAP2	0.799	-10.464	11.263	-12.9545	-11.21	-1.7445	-2.3185	-6.2395	3.921
ZDHHC13	-3.941	-15.202	11.261	-15.117	-18.5125	3.3955	-39.62	-16.902	-22.718
CLUH	-1.037	-12.298	11.261	-0.1255	7.6315	-7.757	36.015	-6.94	42.955
TSPAN31	-3.479	-14.738	11.259	-10.7745	-20.342	9.5675	-18.4135	-15.411	-3.0025
ACVR1B	-5.958	-17.216	11.258	-16.118	-11.468	-4.65	-22.821	-16.1645	-6.6565
AGRP	-2.105	-13.36	11.255	-13.9325	-17.744	3.8115	-7.4795	-13.4655	5.986
OR51L1	-4.935	-16.189	11.254	-8.7565	-11.774	3.0175	-16.97	-5.53	-11.44
CXCR2	-1.259	-12.509	11.25	-10.1785	-10.0705	-0.108	-25.4185	-17.408	-8.0105
ZNF219	-5.793	-17.036	11.243	-11.3535	-20.0825	8.729	-11.5565	-2.163	-9.3935
PRSS27	2.915	-8.326	11.241	2.371	-15.2555	17.6265	0.0985	-5.0335	5.132
METTL22	-5.145	-16.385	11.24	-16.257	-24.7955	8.5385	-32.792	-15.768	-17.024
GRAMD1B	-5.567	-16.805	11.238	-22.073	-24.945	2.872	-35.114	-20.7065	-14.4075
ZCCHC4	-8.096	-19.332	11.236	-23.3735	-27.0385	3.665	-29.095	-17.4265	-11.6685
VDAC3	-3.499	-14.734	11.235	-9.042	-25.91	16.868	0.7065	-11.4445	12.151
AZI1	-6.867	-18.094	11.227	-4.5855	-16.343	11.7575	-21.3385	-16.999	-4.3395
SLC12A4	-5.756	-16.973	11.217	-8.8955	-28.758	19.8625	-7.2765	-12.77	5.4935
MMP21	-3.962	-15.178	11.216	-18.832	-26.638	7.806	-28.964	-12.1665	-16.7975
EID2B	-3.36	-14.575	11.215	6.2835	-29.3155	35.599	-10.7875	-11.742	0.9545
SLC38A7	-3.341	-14.551	11.21	-10.0905	-23.348	13.2575	-10.495	-2.554	-7.941
CNOT6L	0.694	-10.51	11.204	-3.0845	-15.312	12.2275	-5.5425	-10.0295	4.487
ARHGEF5	-2.046	-13.249	11.203	-8.976	-23.505	14.529	-21.5845	-10.507	-11.0775
RPH3AL	-6.195	-17.392	11.197	-4.537	-18.7175	14.1805	-34.033	-11.7595	-22.2735
ARX	-1.867	-13.062	11.195	-21.1135	-29.76	8.6465	-15.8665	-14.273	-1.5935
PPIF	-6.552	-17.745	11.193	-16.937	-26.1065	9.1695	-30.9635	-18.517	-12.4465
METTL21B	-3.136	-14.329	11.193	-14.6285	-21.321	6.6925	-24.828	-13.4685	-11.3595
C16orf71	-2.253	-13.444	11.191	-2.723	-10.9765	8.2535	-14.63	-3.114	-11.516
TGS1	22.54	11.362	11.178	-18.225	-5.8445	-12.3805	1.6375	-11.7165	13.354
CABYR	-6.299	-17.469	11.17	-12.251	-9.8035	-2.4475	-19.762	-9.922	-9.84
SLC6A16	-3.951	-15.119	11.168	2.8865	-28.9325	31.819	-12.447	-14.2275	1.7805
AKR7A2	1.521	-9.647	11.168	-18.2875	-14.9485	-3.339	-18.416	-1.277	-17.139
TMED7	-6.271	-17.436	11.165	-16.4355	-12.911	-3.5245	-22.279	-11.126	-11.153
CD33	3.716	-7.447	11.163	-9.464	-25.505	16.041	-21.4775	-6.848	-14.6295
C10orf88	-6.78	-17.933	11.153	-21.9165	-28.1155	6.199	-23.519	-15.9355	-7.5835
MEIS3	7.36	-3.79	11.15	-10.984	-41.0025	30.0185	-13.164	-14.2795	1.1155
HOXA3	-7.637	-18.785	11.148	-12.115	-28.3855	16.2705	-30.752	-21.557	-9.195
NTS	-0.195	-11.338	11.143	-14.704	-20.698	5.994	-26.5385	-19.9125	-6.626
BNC2	0.007	-11.131	11.138	-23.082	-25.6485	2.5665	-25.5525	-15.568	-9.9845
ERLIN2	-6.882	-18.018	11.136	-21.2935	-34.936	13.6425	-27.77	-22.816	-4.954
ALX3	7.362	-3.774	11.136	4.006	12.608	-8.602	-3.5415	3.006	-6.5475
GREM1	-3.827	-14.958	11.131	8.2575	-0.887	9.1445	-11.4585	-12.7605	1.302
OR3A1	-2.924	-14.053	11.129	-13.9815	-23.693	9.7115	-32.2255	-12.808	-19.4175
OCEL1	-5.493	-16.619	11.126	-13.3315	-6.148	-7.1835	-18.562	-16.561	-2.001
APOBEC4	0.257	-10.867	11.124	-11.8405	-14.2265	2.386	-13.0075	-9.156	-3.8515
AP3B1	-0.867	-11.983	11.116	-10.2465	-16.093	5.8465	-5.113	-16.772	11.659
C5orf47	0.004	-11.112	11.116	-22.8395	-18.1655	-4.674	-37.682	-16.3915	-21.2905
IQCA1	-3.26	-14.37	11.11	-14.257	-15.8	1.543	-35.7015	-19.039	-16.6625
PURG	-5.101	-16.21	11.109	-17.465	-31.364	13.899	-21.706	-19.729	-1.977
ZNF697	-0.218	-11.326	11.108	-25.5645	-29.938	4.3735	-29.9145	-16.334	-13.5805
LDB1	-6.13	-17.234	11.104	-5.009	-7.6785	2.6695	-16.2095	-8.983	-7.2265
SIGLEC6	5.704	-5.398	11.102	16.9515	-1.3035	18.255	5.674	1.575	4.099
PGRMC1	-4.055	-15.156	11.101	-16.8705	-17.4135	0.543	-15.086	-12.33	-2.756
ZNF484	-6.457	-17.557	11.1	-28.3245	-26.317	-2.0075	-30.005	-15.782	-14.223
NXPE3	-3.101	-14.197	11.096	-11.9695	3.9645	-15.934	-8.38	-11.16	2.78
DECR2	-5.326	-16.417	11.091	-8.587	-22.42	13.833	-27.455	-17.642	-9.813
GSG1	-6.082	-17.173	11.091	-13.19	-9.019	-4.171	-26.8475	-17.8765	-8.971
NFKB2	-8.131	-19.213	11.082	-5.079	-17.995	12.916	-21.4885	-10.979	-10.5095
C8orf86	-5.411	-16.492	11.081	-12.141	-31.825	19.684	-17.5825	-12.623	-4.9595
CCNI2	-4.871	-15.95	11.079	-12.514	-13.3725	0.8585	-6.8715	-9.856	2.9845
MYADM	-2.168	-13.246	11.078	-15.944	-33.861	17.917	-28.39	-12.2545	-16.1355
CPAMD8	-0.853	-11.929	11.076	-4.5925	-8.607	4.0145	-10.5305	-10.194	-0.3365
SCRIB	6.782	-4.289	11.071	5.8715	-3.686	9.5575	-4.705	-1.202	-3.503
CERS4	-5.06	-16.13	11.07	-10.8195	2.9615	-13.781	-4.7955	-8.8175	4.022
ARF3	11.312	0.245	11.067	-3.5475	-0.7915	-2.756	0.7	-11.1885	11.8885
C12orf76	-6.221	-17.287	11.066	-17.0355	-28.487	11.4515	-21.6365	-20.396	-1.2405
IRF3	-5.118	-16.175	11.057	-4.6545	-28.9025	24.248	-27.264	-19.928	-7.336
YPEL4	-3.685	-14.724	11.039	-6.749	-1.3975	-5.3515	-13.469	-8.55	-4.919
HYDIN	-1.946	-12.983	11.037	-16.3265	-15.027	-1.2995	-18.3765	-16.4985	-1.878
GRHL2	-3.499	-14.535	11.036	-15.001	-21.2335	6.2325	-9.9435	-4.36	-5.5835
CYS1	-4.791	-15.824	11.033	-7.19	-18.968	11.778	-19.8095	-16.6935	-3.116
MPPED2	-2.369	-13.396	11.027	-13.913	-22.2695	8.3565	-23.49	-4.773	-18.717
TMED2	5.378	-5.644	11.022	18.1405	39.701	-21.5605	-19.7885	-10.7165	-9.072
FAT2	-2.23	-13.251	11.021	-17.8015	-24.9525	7.151	-31.3775	-13.747	-17.6305
SLC22A3	-6.307	-17.327	11.02	-33.9035	-24.6295	-9.274	-32.24	-18.3075	-13.9325
PCDHB10	0.818	-10.199	11.017	-15.4295	-28.8695	13.44	-31.847	-11.965	-19.882
AFAP1L2	-4.776	-15.792	11.016	-12.6005	-22.0835	9.483	-31.181	-16.721	-14.46
ONECUT3	-6.868	-17.881	11.013	-17.313	-19.6155	2.3025	-27.1495	-10.985	-16.1645
ZC3H14	-4.374	-15.386	11.012	-22.5455	-28.479	5.9335	-1.599	-2.9155	1.3165
TARSL2	-4.755	-15.757	11.002	-15.7605	-23.932	8.1715	-25.2635	-9.266	-15.9975
C5orf24	-5.786	-16.787	11.001	-15.3695	-17.6845	2.315	-24.1095	-14.3485	-9.761
WDR62	-0.526	-11.526	11	3.296	-14.619	17.915	3.605	0.7525	2.8525
EMC8	-5.085	-16.076	10.991	-13.366	-18.6825	5.3165	-19.7165	-8.693	-11.0235
IMPDH2	0.395	-10.596	10.991	3.447	5.487	-2.04	-1.1035	3.2455	-4.349
SLC22A5	-6.575	-17.562	10.987	-19.065	-19.28	0.215	-27.6565	-7.423	-20.2335
TRAF7	13.936	2.952	10.984	3.3915	-21.4845	24.876	-12.069	-4.829	-7.24
ATXN7L1	-5.176	-16.159	10.983	-20.4395	-34.8605	14.421	-17.316	-13.3555	-3.9605
YIPF2	4.538	-6.444	10.982	-6.392	-13.2385	6.8465	-4.384	0.9545	-5.3385
BCL7C	-1.611	-12.583	10.972	-16.8965	-24.5805	7.684	-23.182	-16.2375	-6.9445
ADM	-7.033	-18.002	10.969	-23.553	-26.4605	2.9075	-23.609	-13.5175	-10.0915
SMTNL1	-6.584	-17.551	10.967	-23.1085	-17.229	-5.8795	-40.46	-20.7925	-19.6675
GATAD2A	-5.837	-16.802	10.965	-14.6485	-18.659	4.0105	-11.7805	-8.3595	-3.421
FBRS	5.986	-4.977	10.963	5.3425	-23.9215	29.264	4.938	5.7195	-0.7815
KCNC2	-4.487	-15.444	10.957	-18.5805	-23.258	4.6775	-23.364	-14.6165	-8.7475
HPGD	-7.787	-18.743	10.956	-21.8955	-28.894	6.9985	-36.34	-15.072	-21.268
DNAAF2	-4.403	-15.349	10.946	-23.1485	-20.641	-2.5075	-8.3305	-9.257	0.9265
DCUN1D5	-6.187	-17.131	10.944	-24.248	-17.7165	-6.5315	-22.8495	-22.7875	-0.062
SMOC2	-7.537	-18.479	10.942	-14.588	-18.597	4.009	-40.6415	-19.2865	-21.355
IL6R	-2.201	-13.142	10.941	-11.6135	-7.964	-3.6495	-17.8905	-10.2195	-7.671
CDKN2AIPNL	9.898	-1.042	10.94	7.303	-3.877	11.18	8.226	4.632	3.594
POLH	-0.153	-11.085	10.932	-13.704	-7.765	-5.939	-13.2095	-12.652	-0.5575
ADM5	-0.412	-11.341	10.929	-9.68	-20.503	10.823	-17.563	-13.105	-4.458
GBX1	-6.472	-17.399	10.927	-14.187	-23.184	8.997	-25.7775	-13.4225	-12.355
HSPA14	29.729	18.802	10.927	50.5715	28.8875	21.684	13.491	3.074	10.417
HS6ST2	6.905	-4.018	10.923	-16.1455	-10.411	-5.7345	-29.8985	-11.474	-18.4245
KIAA0368	-7.004	-17.925	10.921	-21.8295	-26.091	4.2615	-27.133	-13.5625	-13.5705
ZNF793	-5.166	-16.085	10.919	-3.537	-30.0265	26.4895	-21.481	-15.758	-5.723
C9orf129	-2.243	-13.162	10.919	-20.4695	-16.1505	-4.319	-16.479	-6.5505	-9.9285
WDR45	-6.289	-17.204	10.915	-24.0165	-28.7775	4.761	-30.7775	-17.2355	-13.542
C1orf53	-5.063	-15.97	10.907	-8.991	-23.397	14.406	-19.322	-11.0605	-8.2615
A4GALT	-2.042	-12.948	10.906	-8.533	-11.5825	3.0495	-18.164	-7.211	-10.953
PLOD3	-3.135	-14.034	10.899	-17.893	-25.2555	7.3625	-27.56	-8.138	-19.422
OR4D10	-4.393	-15.291	10.898	-24.2285	-18.393	-5.8355	-29.639	-16.7425	-12.8965
VAT1L	-1.278	-12.173	10.895	-10.483	-33.053	22.57	-32.617	-15.213	-17.404
PET100	-3.963	-14.857	10.894	3.5315	29.9795	-26.448	10.8315	7.6895	3.142
TTYH2	-4.056	-14.949	10.893	-6.2405	-19.974	13.7335	-18.0975	-9.9705	-8.127
OR51H1P	-7.449	-18.337	10.888	-8.705	-5.626	-3.079	-28.8055	-16.531	-12.2745
IL25	-7.038	-17.926	10.888	-3.1475	-23.774	20.6265	-5.438	-8.1385	2.7005
TOMM22	20.802	9.918	10.884	52.1605	68.9875	-16.827	60.4305	21.761	38.6695
C1orf122	-7.395	-18.271	10.876	-19.6315	-19.8575	0.226	-19.6365	-8.2555	-11.381
PROB1	-7.656	-18.531	10.875	-17.2535	-19.0385	1.785	-25.2905	-13.9155	-11.375
COMTD1	-6.663	-17.536	10.873	-5.398	-14.124	8.726	-1.3505	-9.3405	7.99
JOSD2	-2.809	-13.681	10.872	-10.772	-25.9645	15.1925	-21.269	-9.7135	-11.5555
KPNA6	3.904	-6.967	10.871	-9.215	-11.1865	1.9715	-16.4275	-1.368	-15.0595
DBP	-7.003	-17.872	10.869	3.9285	-24.317	28.2455	-5.177	-6.8435	1.6665
EMC4	11.672	0.811	10.861	-13.1745	-20.4115	7.237	20.3105	3.827	16.4835
SLC35G2	-4.422	-15.28	10.858	-29.6345	-11.083	-18.5515	-27.216	-16.341	-10.875
ADAMTSL5	-6.175	-17.029	10.854	-10.1815	-13.386	3.2045	-14.4135	-17.186	2.7725
MLNR	-4.031	-14.884	10.853	-10.2285	-15.9645	5.736	-12.285	-8.8885	-3.3965
SYT3	-2.337	-13.189	10.852	-2.832	-20.3955	17.5635	-15.334	-10.4815	-4.8525
TMX2	1.803	-9.048	10.851	28.5215	40.3615	-11.84	90.7825	30.7055	60.077
GPR26	-4.728	-15.577	10.849	-18.4725	-25.371	6.8985	-26.721	-5.17	-21.551
HDC	-6.937	-17.781	10.844	-19.254	-22.7715	3.5175	-19.167	-14.2645	-4.9025
NIT1	-1.623	-12.465	10.842	-8.643	-8.1235	-0.5195	13.028	-3.8715	16.8995
PITRM1	-4.33	-15.171	10.841	-3.1075	-4.511	1.4035	9.8565	-12.3925	22.249
B3GNT7	-3.965	-14.806	10.841	7.964	-12.2135	20.1775	-14.5215	-11.6075	-2.914
TMEM8A	-6.297	-17.137	10.84	-13.0305	-27.0415	14.011	-21.518	-12.8505	-8.6675
DAG1	-6.043	-16.883	10.84	-14.7235	-5.6135	-9.11	-18.719	-13.6375	-5.0815
POLM	-5.68	-16.52	10.84	-9.266	-21.4185	12.1525	-25.178	-13.116	-12.062
ANKRD65	-1.639	-12.473	10.834	-24.454	-14.403	-10.051	-27.488	-18.723	-8.765
SMS	-1.04	-11.874	10.834	-5.7035	2.357	-8.0605	24.8685	19.607	5.2615
SLC6A12	0.544	-10.281	10.825	-1.3135	-18.567	17.2535	-28.6945	-8.891	-19.8035
ADAM8	-3.598	-14.418	10.82	-8.084	-23.5085	15.4245	-31.578	-16.1055	-15.4725
SMNDC1	24.757	13.941	10.816	16.699	27.369	-10.67	53.944	41.682	12.262
KIAA1279	-2.213	-13.029	10.816	-5.7085	-1.162	-4.5465	-19.9805	0.909	-20.8895
MPP3	2.846	-7.966	10.812	11.132	-13.1435	24.2755	-8.267	-3.749	-4.518
RNF149	-4.647	-15.456	10.809	-22.116	-25.127	3.011	-16.3875	-13.6305	-2.757
AMER3	-2.114	-12.914	10.8	-17.384	-26.3215	8.9375	-22.2015	-14.3535	-7.848
MYSM1	-7.338	-18.135	10.797	-5.6045	-18.666	13.0615	-19.088	-9.223	-9.865
LENG1	-0.35	-11.143	10.793	-9.72	-13.5295	3.8095	-18.3165	-10.8495	-7.467
GPR114	-0.562	-11.348	10.786	-12.906	-25.851	12.945	-19.661	-9.9075	-9.7535
RPL3L	-3.403	-14.189	10.786	-15.0815	-14.694	-0.3875	-29.2775	-18.144	-11.1335
MGAT1	-1.597	-12.383	10.786	-4.2845	-19.8535	15.569	-28.495	-4.9655	-23.5295
C15orf37	-4.648	-15.43	10.782	-4.274	-22.1195	17.8455	-20.921	-14.75	-6.171
C7orf34	9.752	-1.03	10.782	-24.148	-21.5625	-2.5855	-10.741	5.8645	-16.6055
E2F4	0.426	-10.355	10.781	-15.957	-21.6695	5.7125	-14.3305	-11.633	-2.6975
PDE4A	-3.844	-14.621	10.777	-10.4515	1.297	-11.7485	-11.2665	-9.2	-2.0665
MRO	-7.166	-17.94	10.774	-27.115	-25.7505	-1.3645	-12.507	-11.943	-0.564
NAALAD2	-3.575	-14.343	10.768	-12.6605	-16.0125	3.352	-28.035	-17.983	-10.052
KAZALD1	-6.183	-16.946	10.763	-20.5615	-24.975	4.4135	-32.364	-16.998	-15.366
PSD	-2.184	-12.947	10.763	-11.2595	-15.049	3.7895	-8.401	-2.6895	-5.7115
CEP104	-7.097	-17.859	10.762	-20.4265	-23.6435	3.217	-31.066	-17.67	-13.396
CREBRF	-4.342	-15.101	10.759	-9.1365	-12.3625	3.226	-30.008	-19.4045	-10.6035
TRIM39	-3.597	-14.356	10.759	-25.716	-25.45	-0.266	-39.805	-18.319	-21.486
STAT5B	-4.412	-15.169	10.757	-11.6255	-22.3045	10.679	-20.476	-20.0385	-0.4375
ZAP70	-6.848	-17.603	10.755	-1.739	-27.615	25.876	-21.489	-19.273	-2.216
PLEK2	-4.409	-15.164	10.755	-15.886	-23.391	7.505	-21.473	-11.3775	-10.0955
NPHP3	-3.697	-14.442	10.745	-19.184	-17.78	-1.404	-19.411	-21.6255	2.2145
GKN2	-1.361	-12.106	10.745	-15.114	-14.4045	-0.7095	-24.067	-13.646	-10.421
IGSF3	8.537	-2.206	10.743	19.106	7.2805	11.8255	8.0275	-4.592	12.6195
NPL	0.764	-9.977	10.741	-8.611	-20.752	12.141	-7.9715	-4.4335	-3.538
C10orf85	-6.404	-17.142	10.738	-18.8745	-27.9505	9.076	-43.491	-18.5215	-24.9695
SPON2	-4.985	-15.709	10.724	-13.1715	-19.8605	6.689	-32.78	-1.7835	-30.9965
GNB3	-5.874	-16.596	10.722	-7.366	-8.9055	1.5395	-38.7505	-16.999	-21.7515
ABCB6	-6.499	-17.22	10.721	-15.9175	-22.6285	6.711	-35.132	-20.228	-14.904
DNAJA2	-4.938	-15.655	10.717	-7.482	-18.249	10.767	-22.0155	-15.5035	-6.512
OR2A14	-6.754	-17.468	10.714	-16.5065	-23.455	6.9485	-2.2485	-2.104	-0.1445
FRS2	1.59	-9.122	10.712	-7.089	-16.364	9.275	-11.1835	-7.568	-3.6155
PIGF	1.179	-9.532	10.711	-13.6225	-22.618	8.9955	-26.8935	-18.043	-8.8505
NT5C1A	-1.565	-12.275	10.71	-17.24	-9.917	-7.323	-9.7575	-7.1155	-2.642
PPTC7	-7.942	-18.647	10.705	36.063	39.332	-3.269	-30.6835	-17.634	-13.0495
LRRIQ4	-6.112	-16.814	10.702	-11.8745	-11.815	-0.0595	-27.1465	-12.8305	-14.316
ALX4	-4.441	-15.141	10.7	-10.098	-9.1395	-0.9585	-0.067	-4.6515	4.5845
LARP4	-4.763	-15.459	10.696	-14.9025	-9.1125	-5.79	-4.8415	-9.8095	4.968
BAG1	-3.103	-13.798	10.695	-21.32	-25.065	3.745	-30.767	-15.7145	-15.0525
AC007431.1	-4.051	-14.744	10.693	-12.036	-26.1555	14.1195	-2.1915	4.8045	-6.996
C10orf62	-8.295	-18.987	10.692	-17.1115	-24.964	7.8525	-33.826	-17.557	-16.269
CLVS2	-4.39	-15.076	10.686	-15.354	-18.3735	3.0195	-19.636	-6.324	-13.312
NDUFS4	-4.137	-14.821	10.684	-14.004	-22.426	8.422	-16.221	-11.69	-4.531
OR5M8	-6.321	-17	10.679	-7.743	-15.7535	8.0105	-25.428	-13.6725	-11.7555
RIMKLB	4.822	-5.856	10.678	-0.325	-4.8065	4.4815	-12.877	-14.1805	1.3035
ITGB1BP2	-3.531	-14.209	10.678	-9.9435	-19.065	9.1215	-20.7705	-18.565	-2.2055
SPSB3	-0.483	-11.161	10.678	-16.657	-23.4545	6.7975	-16.452	-13.003	-3.449
MOB3C	-1.266	-11.94	10.674	-15.5745	-10.551	-5.0235	-23.7605	-12.5025	-11.258
ATP6V0D1	14.971	4.301	10.67	-7.452	-21.0725	13.6205	49.08	24.914	24.166
DLGAP5	9.894	-0.775	10.669	-2.831	-11.945	9.114	21.8615	25.31	-3.4485
DPCD	-7.891	-18.559	10.668	-14.5255	-28.958	14.4325	-6.4465	-19.335	12.8885
ZHX2	-3.329	-13.995	10.666	-28.9045	-24.316	-4.5885	-28.7515	-7.5855	-21.166
SLC4A8	-1.557	-12.216	10.659	-22.5895	-21.082	-1.5075	-28.187	-19.3215	-8.8655
AMOT	-7.956	-18.613	10.657	-30.0585	-33.952	3.8935	-38.145	-20.2255	-17.9195
HEATR2	0.696	-9.957	10.653	-1.0635	-30.168	29.1045	-14.521	-19.1755	4.6545
CHP1	-2.886	-13.538	10.652	-19.7325	-16.373	-3.3595	3.7285	14.6375	-10.909
PCDH12	-6.334	-16.982	10.648	-16.294	-17.511	1.217	-27.5825	-21.471	-6.1115
PAN3	-8.456	-19.091	10.635	-20.7555	-16.1465	-4.609	-15.607	-16.929	1.322
VPS26A	-3.864	-14.497	10.633	-32.799	-25.1045	-7.6945	-17.064	-17.463	0.399
KMT2E	-5.959	-16.59	10.631	-16.407	-35.772	19.365	-22.2095	-12.163	-10.0465
SLC22A11	-3.879	-14.51	10.631	-0.8575	-1.1965	0.339	-18.757	-17.47	-1.287
TRPT1	-3.503	-14.133	10.63	-0.208	-1.3645	1.1565	-10.3825	-4.814	-5.5685
PAGR1	-8.624	-19.251	10.627	-38.02	-49.8505	11.8305	-16.8325	-3.5015	-13.331
TMEM184A	-0.085	-10.712	10.627	-5.9905	-28.56	22.5695	-26.288	-15.2595	-11.0285
TOMM40L	-4.728	-15.354	10.626	-8.661	-20.703	12.042	-23.7895	-13.8115	-9.978
LPHN1	-7.004	-17.628	10.624	-12.388	-11.567	-0.821	-29.8855	-15.639	-14.2465
DEF8	2.195	-8.427	10.622	2.9665	-10.67	13.6365	-7.598	-9.9205	2.3225
EPN1	2.573	-8.049	10.622	-7.062	-25.6465	18.5845	-15.1985	-9.666	-5.5325
HOXD1	1.151	-9.47	10.621	-10.731	-23.8905	13.1595	-17.365	-11.364	-6.001
CDC42EP2	-3.887	-14.508	10.621	-6.724	-7.5435	0.8195	-28.4445	-10.174	-18.2705
TSPAN33	-1.364	-11.977	10.613	-7.0285	-17.968	10.9395	-3.007	-6.1965	3.1895
SLITRK5	-4.631	-15.243	10.612	-1.601	-14.665	13.064	-20.648	-5.302	-15.346
SLC26A11	-3.192	-13.804	10.612	-15.131	-26.091	10.96	-29.55	-15.6145	-13.9355
AEBP1	-6.559	-17.17	10.611	-18.0515	-20.51	2.4585	-28.1875	-18.8425	-9.345
FAM84B	-5.169	-15.772	10.603	-17.861	-31.5395	13.6785	-27.98	-11.195	-16.785
ADO	15.274	4.673	10.601	0.685	8.529	-7.844	15.883	2.76	13.123
RGS17	-0.832	-11.43	10.598	-8.373	-1.724	-6.649	-2.638	-6.2515	3.6135
FRAT2	-6.737	-17.331	10.594	-16.9835	-21.407	4.4235	-21.096	-12.7855	-8.3105
C10orf120	-5.875	-16.467	10.592	-19.448	-27.1825	7.7345	-35.631	-25.3005	-10.3305
SPATA3	-0.896	-11.486	10.59	-14.0455	-25.3495	11.304	-17.22	-11.9915	-5.2285
COL4A1	-8.146	-18.734	10.588	-16.6885	-28.0535	11.365	-34.416	-19.2775	-15.1385
RUFY4	-5.436	-16.023	10.587	-16.203	-20.597	4.394	-24.7945	-12.9975	-11.797
LAPTM5	-8	-18.568	10.568	-21.9195	-13.854	-8.0655	-32.9915	-14.732	-18.2595
FGF19	1.721	-8.847	10.568	-3.439	-3.487	0.048	-20.302	-15.3545	-4.9475
ZNF343	-5.958	-16.524	10.566	-21.1185	-28.7975	7.679	-26.991	-19.229	-7.762
ERBB2	-6.319	-16.884	10.565	-0.549	-24.316	23.767	-21.419	-10.6315	-10.7875
LGR6	-0.877	-11.44	10.563	-25.8005	-20.129	-5.6715	-36.2915	-14.019	-22.2725
ZACN	-5.308	-15.861	10.553	-8.709	-16.328	7.619	-17.861	-13.703	-4.158
SHB	-7.773	-18.322	10.549	-16.8735	-25.554	8.6805	-12.5225	-14.2625	1.74
TAS2R5	-6.069	-16.618	10.549	-17.5595	-28.091	10.5315	-10.206	-13.6645	3.4585
CCDC137	-3.071	-13.615	10.544	-10.2135	-13.999	3.7855	-5.5635	-11.0055	5.442
CCL27	7.697	-2.844	10.541	4.732	-4.7725	9.5045	0.76	-0.7205	1.4805
ATP6V0E2	-6.603	-17.144	10.541	-16.423	-29.979	13.556	-17.8165	-14.2195	-3.597
FBXL2	-3.953	-14.493	10.54	-5.486	-26.33	20.844	-25.685	-17.7895	-7.8955
MRRF	1.665	-8.874	10.539	-0.412	14.638	-15.05	4.3025	-0.6255	4.928
TRIM46	-3.417	-13.955	10.538	-6.512	-8.622	2.11	-10.808	-5.8985	-4.9095
FBXL6	-6.296	-16.831	10.535	-14.0955	-12.6725	-1.423	-9.6045	0.414	-10.0185
ALG3	0.055	-10.478	10.533	-10.0755	-1.6805	-8.395	-8.351	-6.7055	-1.6455
NDUFB7	6.075	-4.453	10.528	23.546	38.5005	-14.9545	38.4695	10.678	27.7915
LAMP1	8.139	-2.385	10.524	-0.9545	-11.9775	11.023	1.006	5.494	-4.488
USP18	-4.487	-15.007	10.52	-9.7235	-9.74	0.0165	-3.2525	-6.9805	3.728
KLF4	-3.948	-14.467	10.519	-15.5075	-17.024	1.5165	-24.527	-4.7855	-19.7415
FAM60A	11.401	0.888	10.513	-0.9375	-16.349	15.4115	19.404	-7.33	26.734
RAB11FIP3	-3.436	-13.948	10.512	-15.6335	-21.363	5.7295	-18.406	-12.98	-5.426
RAB6B	-3.314	-13.826	10.512	-8.7295	-12.661	3.9315	-17.9425	-13.3765	-4.566
C19orf70	1.492	-9.02	10.512	4.297	28.4525	-24.1555	-7.179	-9.4015	2.2225
DPM1	8.152	-2.359	10.511	-2.2495	-12.2805	10.031	3.507	-12.9325	16.4395
FAM159B	-7.418	-17.925	10.507	-16.6315	-24.9885	8.357	-18.6605	-16.393	-2.2675
FGF4	-5.933	-16.437	10.504	-3.2455	-8.173	4.9275	-19.905	-16.313	-3.592
CLASRP	21.077	10.576	10.501	8.3985	8.278	0.1205	22.6455	27.518	-4.8725
LIMD2	-6.122	-16.619	10.497	-14.5745	-35.3625	20.788	-15.018	-8.8405	-6.1775
DTNBP1	-0.479	-10.975	10.496	-27.2225	-26.379	-0.8435	-26.697	-16.448	-10.249
ACN9	-3.84	-14.335	10.495	-18.048	-33.2565	15.2085	10.14	13.1005	-2.9605
HNRNPR	0.176	-10.318	10.494	-27.441	-6.655	-20.786	-4.9165	0.7565	-5.673
GNPDA1	-1.076	-11.568	10.492	-8.5975	-12.424	3.8265	-24.5975	-15.154	-9.4435
CPED1	-6.321	-16.803	10.482	-20.2915	-28.3795	8.088	-20.8565	-20.903	0.0465
CAST	-4.459	-14.94	10.481	-26.2925	-18.084	-8.2085	-19.4505	-12.1685	-7.282
CABLES2	-6.044	-16.525	10.481	-9.721	-19.123	9.402	-20.324	-16.949	-3.375
PRSS53	-6.363	-16.841	10.478	-4.899	-22.321	17.422	1.2705	-1.075	2.3455
ZNF532	-6.062	-16.539	10.477	-30.0715	-23.4695	-6.602	-28.5375	-18.224	-10.3135
RNF113B	-7.363	-17.838	10.475	-19.4865	-29.473	9.9865	-39.4325	-22.827	-16.6055
ENPP6	-4.906	-15.374	10.468	-23.1655	-20.9415	-2.224	-38.652	-17.4355	-21.2165
MYO9B	-6.727	-17.191	10.464	-23.149	-15.896	-7.253	-16.3165	-8.5655	-7.751
HOXC4	-4.774	-15.237	10.463	-11.4265	-12.307	0.8805	-24.4955	-11.836	-12.6595
KCNIP2	-8.266	-18.729	10.463	-25.2395	-27.06	1.8205	-31.6705	-16.4	-15.2705
KRR1	29.474	19.012	10.462	37.7355	52.607	-14.8715	68.3525	36.3585	31.994
TMEM40	3.018	-7.438	10.456	-8.099	-15.208	7.109	-25.1415	-8.477	-16.6645
CIRBP	-2.829	-13.283	10.454	-15.3195	-13.8895	-1.43	-16.1155	-11.2785	-4.837
RSRC2	12.665	2.211	10.454	-10.3135	-18.493	8.1795	27.3225	7.365	19.9575
KHDRBS1	-2.651	-13.103	10.452	-11.7325	-7.337	-4.3955	-25.4435	-20.4765	-4.967
SNX32	-5.674	-16.121	10.447	0.714	-3.9075	4.6215	-14.9185	-19.4315	4.513
OR13G1	-4.831	-15.276	10.445	-12.923	-23.6705	10.7475	-24.144	-15.257	-8.887
ANGPTL6	-7.714	-18.159	10.445	-14.4085	-21.2665	6.858	-25.0405	-10.802	-14.2385
LOXL4	-5.527	-15.968	10.441	-16.3775	-28.375	11.9975	-26.723	-18.319	-8.404
FAM76B	-2.149	-12.585	10.436	-19.0515	-24.48	5.4285	-16.784	-18.623	1.839
MRPL40	1.887	-8.546	10.433	5.6415	25.1015	-19.46	21.6025	15.7595	5.843
MICU2	-5.97	-16.398	10.428	-21.868	-21.376	-0.492	-25.001	-14.198	-10.803
C20orf27	-2.831	-13.255	10.424	-13.063	-23.739	10.676	-20.765	-20.736	-0.029
NTPCR	-8.011	-18.434	10.423	-17.7235	-6.948	-10.7755	-19.8615	-11.6795	-8.182
PIH1D2	-4.166	-14.589	10.423	-14.9525	-19.3405	4.388	-18.066	-16.743	-1.323
WTAP	1.029	-9.389	10.418	-1.1275	14.3145	-15.442	5.612	6.7585	-1.1465
CHST8	-0.638	-11.055	10.417	7.8415	-26.336	34.1775	-4.499	-2.348	-2.151
NDUFS6	-7.182	-17.598	10.416	-13.338	-18.1695	4.8315	-20.252	-18.066	-2.186
MSS51	-1.31	-11.724	10.414	-17.137	-14.7935	-2.3435	-29.7325	-12.7555	-16.977
C20orf197	-3.378	-13.79	10.412	-16.6455	-32.0465	15.401	-33.2385	-17.07	-16.1685
SLC6A8	4.454	-5.958	10.412	6.5265	-6.9925	13.519	11.7025	-3.36	15.0625
HOXD12	-6.788	-17.199	10.411	-19.96	-17.952	-2.008	-41.87	-18.5505	-23.3195
CDCA3	3.212	-7.197	10.409	14.7335	16.0345	-1.301	-7.6805	-2.934	-4.7465
LRRC8E	-2.849	-13.258	10.409	-5.9145	3.2135	-9.128	-20.499	-4.4395	-16.0595
FBXO25	-7.124	-17.532	10.408	-9.442	-27.5035	18.0615	-28.209	-9.1885	-19.0205
EFCAB4B	-6.095	-16.502	10.407	-18.931	-28.833	9.902	-29.119	-19.0035	-10.1155
KIAA0430	-8.008	-18.41	10.402	-16.853	-25.188	8.335	-31.909	-16.4895	-15.4195
CPNE8	-3.306	-13.706	10.4	-19.873	-17.845	-2.028	-30.821	-15.34	-15.481
APOA1	-3.647	-14.046	10.399	-19.0915	-24.2675	5.176	-28.289	-15.8185	-12.4705
CEP44	-6.264	-16.661	10.397	-19.6105	-16.977	-2.6335	-27.5545	-15.7675	-11.787
SLC35C2	-7.194	-17.59	10.396	-10.062	-26.682	16.62	-25.58	-20.7005	-4.8795
EIF6	18.74	8.345	10.395	27.5625	42.2315	-14.669	51.3755	21.2405	30.135
N4BP1	-3.528	-13.922	10.394	-18.2975	-30.4865	12.189	-32.5085	-22.368	-10.1405
TMEM106B	1.157	-9.232	10.389	-16.9405	-10.696	-6.2445	-26.5115	-24.6165	-1.895
ANKRD50	-7.677	-18.065	10.388	-15.623	-14.46	-1.163	-25.909	-9.0255	-16.8835
MCEE	-2.453	-12.837	10.384	-15.852	-15.767	-0.085	-31.683	-17.556	-14.127
PPP1R16B	-3.579	-13.963	10.384	-0.518	-23.013	22.495	-19.611	-16.3555	-3.2555
WDPCP	-6.783	-17.163	10.38	-19.448	-22.6115	3.1635	-26.6855	-16.4725	-10.213
ZBTB43	-2.522	-12.901	10.379	-14.331	-15.987	1.656	2.5645	-7.2375	9.802
TAF1D	12.703	2.331	10.372	4.2035	7.198	-2.9945	12.941	22.4735	-9.5325
GPATCH2	-4.081	-14.449	10.368	-20.7555	-23.506	2.7505	-23.047	-11.6825	-11.3645
SFRP5	-5.946	-16.313	10.367	-22.757	-24.657	1.9	-34.642	-14.107	-20.535
BHLHE41	-1.877	-12.243	10.366	-12.418	-23.1165	10.6985	-16.5295	-18.1565	1.627
WISP2	-4.664	-15.025	10.361	-11.8505	-29.629	17.7785	-19.9155	-12.765	-7.1505
TSEN34	15.099	4.738	10.361	1.529	1.7085	-0.1795	11.109	12.984	-1.875
AGTR2	-6.385	-16.745	10.36	-27.771	-26.1205	-1.6505	-31.9115	-19.837	-12.0745
VWA8	-7.915	-18.275	10.36	-27.37	-32.6845	5.3145	-23.139	-0.587	-22.552
ATP8B1	-6.174	-16.533	10.359	-17.7835	-17.2585	-0.525	-26.5425	-19.4015	-7.141
ARFGAP3	-5.474	-15.833	10.359	-32.122	-30.195	-1.927	-27.7765	-12.67	-15.1065
CD4	2.024	-8.331	10.355	-10.6175	-12.4785	1.861	-14.4915	-9.083	-5.4085
SBK1	-0.221	-10.572	10.351	6.44	-26.4435	32.8835	-5.776	-6.354	0.578
RANBP3	0.635	-9.712	10.347	-9.3345	-16.1395	6.805	-12.9665	-11.919	-1.0475
TMEM184C	-2.267	-12.604	10.337	-10.7485	-22.438	11.6895	-18.4565	-15.1175	-3.339
SAR1B	-2.725	-13.061	10.336	-18.9485	-24.565	5.6165	-21.5365	-10.516	-11.0205
FANCG	-2.766	-13.1	10.334	-19.5935	-22.0915	2.498	-3.205	-12.247	9.042
ICAM4	-1.616	-11.947	10.331	-7.7005	-12.11	4.4095	6.179	0.385	5.794
C7orf49	-6.807	-17.132	10.325	-14.6565	-20.963	6.3065	1.878	-7.446	9.324
RAD9B	-4.016	-14.339	10.323	-32.023	-23.993	-8.03	-35.563	-27.115	-8.448
LTB4R	-2.28	-12.602	10.322	-2.2095	-18.253	16.0435	-13.347	-6.369	-6.978
PRR14	-6.83	-17.145	10.315	-6.9355	-28.2305	21.295	-15.2365	-16.5225	1.286
ARPC1A	0.03	-10.276	10.306	-13.765	-24.758	10.993	-13.4465	-14.739	1.2925
GJB2	-7.698	-18	10.302	-12.8305	-7.3685	-5.462	-9.477	-5.079	-4.398
NDUFAF3	1.376	-8.926	10.302	20.074	35.567	-15.493	29.8075	-3.8515	33.659
TMEM252	-1.852	-12.153	10.301	-14.979	-19.8275	4.8485	-31.023	-31.6465	0.6235
ZNF285	7.696	-2.603	10.299	10.0445	-12.938	22.9825	-2.01	-2.236	0.226
EMR3	-1.738	-12.027	10.289	-25.2705	-5.5215	-19.749	-34.535	-19.2875	-15.2475
PPP5D1	-5.295	-15.576	10.281	-1.5635	-21.236	19.6725	-10.4285	-14.062	3.6335
MUC17	-7.046	-17.322	10.276	-22.648	-30.4095	7.7615	-25.997	-19.2095	-6.7875
C9orf40	-5.211	-15.487	10.276	-1.753	-13.6405	11.8875	-11.1345	-12.186	1.0515
BNIP3	0.214	-10.061	10.275	-5.1195	-18.3345	13.215	-28.546	-13.6685	-14.8775
CDH22	1.507	-8.764	10.271	-11.971	-36.7535	24.7825	-30.7925	-18.2635	-12.529
SDR9C7	-1.656	-11.926	10.27	-20.6505	-24.536	3.8855	-21.575	-9.3375	-12.2375
TSPAN2	-7.85	-18.116	10.266	-16.6245	-19.982	3.3575	-26.917	-18.452	-8.465
MED28	16.299	6.033	10.266	4.633	15.1685	-10.5355	13.642	7.9785	5.6635
UBE2B	-7.191	-17.454	10.263	-18.5565	-27.484	8.9275	-30.1515	-19.709	-10.4425
AIF1	-5.99	-16.252	10.262	-16.072	-11.898	-4.174	-26.0025	-15.253	-10.7495
OR51G1	-5.749	-16.01	10.261	-17.544	-24.0065	6.4625	-28.215	-17.7455	-10.4695
NUP98	16.55	6.292	10.258	18.2075	62.4605	-44.253	55.224	19.4595	35.7645
ZNF174	-5.309	-15.567	10.258	-18.8645	-26.108	7.2435	-21.487	-16.818	-4.669
CCDC115	17.33	7.072	10.258	-7.294	-19.061	11.767	59.062	31.4975	27.5645
DUS2	-2.782	-13.039	10.257	-17.0505	-25.769	8.7185	-19.91	-4.6405	-15.2695
EFCAB10	-4.398	-14.652	10.254	-13.9535	-22.0665	8.113	-8.172	-1.396	-6.776
EML1	-7.36	-17.613	10.253	-14.6855	-27.03	12.3445	-24.1725	-12.516	-11.6565
EZH1	-1.272	-11.522	10.25	-1.123	-13.17	12.047	-5.6935	-1.1675	-4.526
PIP5K1B	-5.122	-15.37	10.248	-22.3055	-31.065	8.7595	-29.4625	-15.7195	-13.743
C16orf92	-4.879	-15.123	10.244	-11.756	-21.4335	9.6775	-27.007	-11.3885	-15.6185
TBX6	-7.631	-17.873	10.242	-7.218	-19.451	12.233	-18.4655	-18.941	0.4755
ALKBH2	-6.594	-16.831	10.237	-16.2095	-20.284	4.0745	-16.183	-12.984	-3.199
SLC12A7	-4.988	-15.223	10.235	-2.0625	-21.677	19.6145	-22.638	-3.879	-18.759
NCOR2	8.315	-1.916	10.231	-3.5435	-24.816	21.2725	5.809	16.066	-10.257
STX16	-6.673	-16.903	10.23	-23.7355	-24.2155	0.48	-30.193	-21.611	-8.582
RAPGEF3	-5.432	-15.661	10.229	3.0665	-7.1455	10.212	-8.066	-6.01	-2.056
KIAA2018	-4.881	-15.11	10.229	-15.5875	-7.1495	-8.438	-31.827	-20.477	-11.35
CES3	-2.453	-12.677	10.224	-9.834	-18.9645	9.1305	-28.4495	-12.496	-15.9535
TEAD2	-5.665	-15.887	10.222	-11.4965	-31.474	19.9775	-18.2815	-10.6245	-7.657
SPG7	-4.877	-15.096	10.219	-17.613	-24.4355	6.8225	-21.054	-15.5505	-5.5035
C19orf44	-0.614	-10.83	10.216	-12.8125	-6.8925	-5.92	-18.5015	-9.239	-9.2625
SGCB	-1.486	-11.698	10.212	-22.568	-25.844	3.276	-15.8785	-12.256	-3.6225
CASP16	-2.355	-12.564	10.209	-9.2765	-27.7335	18.457	-23.098	-11.6555	-11.4425
ZNF184	-7.443	-17.645	10.202	-13.6875	-17.4895	3.802	-24.6505	-11.0195	-13.631
SOX7	-8.74	-18.941	10.201	-20.6915	-31.8575	11.166	-51.897	-23.258	-28.639
MDH1	-3.903	-14.1	10.197	-16.628	-16.6965	0.0685	-12.5595	-2.054	-10.5055
B4GALT7	-8.21	-18.403	10.193	-13.8045	-25.666	11.8615	-29.651	-19.584	-10.067
CLIC3	-6.231	-16.412	10.181	-4.1915	-19.7005	15.509	-10.3475	-3.5345	-6.813
NDUFS5	0.594	-9.579	10.173	14.061	43.0345	-28.9735	18.105	6.5295	11.5755
RAB33B	-5.948	-16.12	10.172	-25.9035	-18.1835	-7.72	-29.0415	-11.4795	-17.562
PPP1CC	13.064	2.892	10.172	-13.9285	-17.6115	3.683	-9.7185	-12.224	2.5055
PI4K2A	-7.175	-17.346	10.171	-20.1175	-23.7795	3.662	-25.808	-10.5345	-15.2735
CD180	0.298	-9.873	10.171	-37.8395	-29.716	-8.1235	-25.6825	-13.821	-11.8615
MGRN1	11.838	1.667	10.171	9.8275	-11.0235	20.851	-3.8055	17.6285	-21.434
CA5A	7.509	-2.66	10.169	7.683	-21.375	29.058	0.679	-3.3805	4.0595
LRP10	-5.932	-16.101	10.169	-10.9325	-25.353	14.4205	-7.5255	0.762	-8.2875
ANAPC15	6.747	-3.421	10.168	-8.3535	-24.6015	16.248	14.5875	16.487	-1.8995
E2F1	-7.758	-17.925	10.167	-16.2215	-26.333	10.1115	-20.8415	0.2875	-21.129
RTN4IP1	-4.862	-15.027	10.165	10.508	30.331	-19.823	-7.2005	-13.6785	6.478
FGFR1OP	2.998	-7.166	10.164	-3.531	-19.5075	15.9765	-21.945	-4.2675	-17.6775
CBFA2T3	-6.171	-16.332	10.161	-15.6595	-28.7345	13.075	-40.327	-23.8925	-16.4345
LMAN2	-6.442	-16.601	10.159	-13.4625	-16.8525	3.39	-31.6665	-12.302	-19.3645
FEV	-6.104	-16.261	10.157	-10.5985	-22.561	11.9625	-23.273	-7.5665	-15.7065
PGPEP1L	-6.125	-16.278	10.153	-3.631	-24.757	21.126	-18.993	-12.1	-6.893
ARID3B	3.422	-6.729	10.151	-18.214	-15.3855	-2.8285	-10.786	-8.353	-2.433
C8G	-2.522	-12.672	10.15	-3.514	-13.0625	9.5485	-2.722	-0.8605	-1.8615
TRMT10B	-4.229	-14.378	10.149	-10.8995	-9.7355	-1.164	-15.327	-11.855	-3.472
HELZ	-7.728	-17.873	10.145	-15.68	-27.4205	11.7405	-28.62	-14.1135	-14.5065
TMCC1	-2.389	-12.533	10.144	-16.6935	-9.8815	-6.812	-13.801	-5.7745	-8.0265
OPTC	-8.173	-18.311	10.138	-16.761	-15.445	-1.316	-26.1215	-15.515	-10.6065
ZBTB3	1.483	-8.652	10.135	-15.751	-15.039	-0.712	-22.315	-14.6795	-7.6355
SLC9A3	-3.639	-13.766	10.127	-11.2465	-27.8485	16.602	-12.171	-3.234	-8.937
LTN1	-5.817	-15.942	10.125	-19.725	-17.853	-1.872	-7.0215	-14.721	7.6995
VPS33A	-5.301	-15.426	10.125	-10.233	-2.2865	-7.9465	-22.3275	-19.9455	-2.382
PRF1	-0.672	-10.792	10.12	1.3685	-9.3315	10.7	-23.0855	-12.6905	-10.395
TMEM248	-4.4	-14.519	10.119	-7.317	-22.2255	14.9085	-23.397	-12.1705	-11.2265
PRKAG3	-2.486	-12.601	10.115	-4.7145	-24.2965	19.582	-18.308	-6.141	-12.167
TMEM8B	-4.847	-14.959	10.112	-21.5165	-16.214	-5.3025	-30.6525	-14.67	-15.9825
TSSC1	-0.594	-10.701	10.107	-18.5445	-18.502	-0.0425	-7.918	-18.4635	10.5455
GPR25	-6.433	-16.538	10.105	-17.215	-26.1375	8.9225	-29.777	-9.244	-20.533
MED10	8.311	-1.794	10.105	4.831	-6.8485	11.6795	20.406	3.768	16.638
TMEM115	-7.702	-17.806	10.104	-7.6645	-9.5855	1.921	-16.0925	-11.975	-4.1175
DGAT2	-5.884	-15.988	10.104	-10.0325	-13.568	3.5355	-20.3235	-11.1405	-9.183
RHOC	-3.124	-13.228	10.104	-22.5775	2.907	-25.4845	-6.896	-3.105	-3.791
SDHD	-5.159	-15.261	10.102	-5.1415	-5.4555	0.314	45.337	28.5025	16.8345
PARP1	-3.135	-13.235	10.1	-11.5365	-17.831	6.2945	-18.3215	-13.5685	-4.753
MAP3K6	-4.546	-14.641	10.095	-22.191	-17.359	-4.832	-20.5735	-15.808	-4.7655
TUSC2	-1.976	-12.068	10.092	-17.145	4.316	-21.461	0.7205	-9.64	10.3605
KLHL25	-6.81	-16.901	10.091	-6.633	-19.255	12.622	-32.607	-17.7245	-14.8825
SNTA1	-7.459	-17.548	10.089	-16.8625	-18.606	1.7435	-24.231	-14.6055	-9.6255
TPBG	-6.558	-16.646	10.088	-25.3795	-26.666	1.2865	-20.164	-17.0215	-3.1425
OR51Q1	-5.833	-15.921	10.088	-19.7675	-17.327	-2.4405	-28.331	-21.6855	-6.6455
C1orf195	-9.106	-19.193	10.087	-19.287	-25.1085	5.8215	-20.727	-21.521	0.794
IDI2	-4.836	-14.919	10.083	-16.9005	-28.82	11.9195	-16.103	-11.2975	-4.8055
TFR2	-6.684	-16.765	10.081	-14.379	-29.853	15.474	-19.3405	-11.993	-7.3475
TTYH3	-7.019	-17.097	10.078	-18.144	-27.7635	9.6195	-24.4405	-16.8495	-7.591
CLEC4E	-4.13	-14.203	10.073	-10.8515	-22.221	11.3695	-34.0245	-18.947	-15.0775
PPARGC1B	-8.433	-18.505	10.072	-12.6565	-20.0075	7.351	-19.692	-4.793	-14.899
ATP5F1	-3.549	-13.618	10.069	29.925	51.621	-21.696	23.1925	6.738	16.4545
GPT2	-7.368	-17.436	10.068	-17.0415	-19.506	2.4645	-31.314	-18.128	-13.186
AMDHD2	-4.859	-14.925	10.066	-2.8975	-19.911	17.0135	-0.615	0.5125	-1.1275
RCC2	3.063	-7.002	10.065	-23.025	-14.228	-8.797	-14.3445	-16.8575	2.513
FAM168A	-5.465	-15.529	10.064	-15.526	-5.087	-10.439	-15.2855	-16.7715	1.486
CDK5R1	-5.201	-15.265	10.064	8.5685	-11.9055	20.474	-15.3835	-14.392	-0.9915
IPO5	15.154	5.09	10.064	-10.1925	-4.18	-6.0125	5.62	-12.77	18.39
LRRC30	-6.591	-16.653	10.062	-17.4525	-33.3515	15.899	-30.5345	-20.5775	-9.957
DDO	-1.574	-11.633	10.059	-11.31	-13.0185	1.7085	-5.725	-5.9455	0.2205
TXK	-6.917	-16.975	10.058	-13.777	-4.4465	-9.3305	-9.7015	-15.9735	6.272
CEP164	-3.31	-13.368	10.058	-10.4245	-6.451	-3.9735	-22.879	-11.6565	-11.2225
ENO3	-5.629	-15.685	10.056	-1.2915	-20.4595	19.168	-17.775	-16.9205	-0.8545
C4BPB	-6.063	-16.117	10.054	-3.737	-22.052	18.315	-18.98	-6.4775	-12.5025
ZNF324	-6.905	-16.954	10.049	-11.7915	-29.6675	17.876	-21.817	-13.2425	-8.5745
UPK3B	-4.3	-14.349	10.049	4.3155	-17.25	21.5655	1.3615	-4.7815	6.143
PPP1CA	11.292	1.245	10.047	-6.6945	7.3165	-14.011	-4.687	10.9015	-15.5885
CHD1L	-7.038	-17.083	10.045	-22.1105	-27.703	5.5925	-20.3775	-18.087	-2.2905
IL18	-3.248	-13.293	10.045	-15.4375	-16.2045	0.767	-24.8155	-16.0575	-8.758
SGSH	-8.799	-18.842	10.043	-22.1875	-36.408	14.2205	-39.3795	-18.0445	-21.335
SLC9A6	-8.236	-18.279	10.043	-37.91	-26.606	-11.304	-40.968	-20.691	-20.277
ST8SIA5	-7.398	-17.434	10.036	-17.748	-20.3055	2.5575	-31.202	-18.044	-13.158
RASD1	-5.845	-15.88	10.035	-8.676	-21.3795	12.7035	-22.4345	-18.651	-3.7835
PTPRN	-2.353	-12.387	10.034	-15.163	-21.2555	6.0925	-30.6955	-13.83	-16.8655
PRKAR2A	-2.826	-12.86	10.034	-14.5705	-24.6955	10.125	-28.246	-6.2065	-22.0395
ZNF19	-5.362	-15.392	10.03	-20.7415	-27.542	6.8005	-30.0635	-13.034	-17.0295
EIF3J	12.277	2.247	10.03	24.892	30.686	-5.794	53.3725	36.6805	16.692
AKR1B1	-7.065	-17.095	10.03	-17.897	-25.318	7.421	-28.3805	-9.06	-19.3205
PRAM1	-4.287	-14.309	10.022	-10.901	-9.7215	-1.1795	-22.1415	-15.376	-6.7655
LYPLA2	4.797	-5.224	10.021	-5.4085	6.935	-12.3435	3.521	-2.128	5.649
PTGER1	-6.019	-16.04	10.021	-15.205	-5.714	-9.491	-25.109	-7.6335	-17.4755
MAST1	-4.724	-14.744	10.02	-27.487	-12.257	-15.23	-30.97	-21.7225	-9.2475
ADI1	3.487	-6.532	10.019	-8.406	-17.9605	9.5545	-8.356	-12.882	4.526
PARP4	-5.224	-15.241	10.017	-11.314	-18.225	6.911	-9.818	-13.808	3.99
GFRA2	-7.808	-17.823	10.015	-9.719	-28.3665	18.6475	-35.414	-17.112	-18.302
PIBF1	-8.221	-18.235	10.014	-22.185	-24.3265	2.1415	-22.113	-15.5035	-6.6095
KLF2	-8.089	-18.102	10.013	-15.0205	-13.72	-1.3005	-18.1825	-9.789	-8.3935
OR8A1	-8.798	-18.81	10.012	-19.3265	-18.58	-0.7465	-21.7725	-14.062	-7.7105
RWDD1	-2.488	-12.498	10.01	-3.2505	-8.577	5.3265	-10.68	-9.0995	-1.5805
DPP3	-1.177	-11.185	10.008	-6.558	-11.169	4.611	-24.9875	-15.643	-9.3445
LIMA1	-2.679	-12.687	10.008	-14.3555	-16.514	2.1585	-13.821	-10.8025	-3.0185
GOLGA3	0.6	-9.408	10.008	-15.666	-20.8005	5.1345	-32.1385	-16.841	-15.2975
MPEG1	-3.926	-13.933	10.007	-11.799	-11.925	0.126	-14.4675	-16.0645	1.597
OAZ3	-8.305	-18.311	10.006	-22.215	-18.402	-3.813	-31.5355	-16.8965	-14.639
PRM1	-7.812	-17.812	10	-17.93	-28.8965	10.9665	-24.1695	-11.0705	-13.099
FOXK1	4.521	-5.478	9.999	-12.47	-9.604	-2.866	-16.821	5.0485	-21.8695
DNAH6	-5.867	-15.862	9.995	-9.3945	-29.8675	20.473	-25.492	-13.9995	-11.4925
WAS	-6.485	-16.472	9.987	-15.175	-21.4565	6.2815	-33.2775	-10.541	-22.7365
EEF1D	-6.29	-16.276	9.986	-7.409	-27.4015	19.9925	-7.146	-0.2805	-6.8655
DYNC1LI2	-0.857	-10.843	9.986	-21.182	-36.357	15.175	-30.224	-2.806	-27.418
ZNF341	-2.485	-12.469	9.984	-15.0565	-16.9605	1.904	-20.957	-3.9685	-16.9885
EPB41	-8.617	-18.601	9.984	-21.3485	-25.9015	4.553	-26.1975	-13.624	-12.5735
MMP10	-4.303	-14.285	9.982	-22.0175	-15.617	-6.4005	-27.501	-15.403	-12.098
ZGLP1	-5.744	-15.724	9.98	-9.013	-15.343	6.33	-6.3245	-7.8375	1.513
ZNF792	-7.193	-17.173	9.98	2.561	-33.539	36.1	-13.495	-10.2815	-3.2135
DPEP1	-7.866	-17.838	9.972	-15.5555	-26.992	11.4365	-31.5635	-14.7	-16.8635
FANCE	-6.673	-16.645	9.972	-20.4615	-11.211	-9.2505	-7.103	-4.236	-2.867
LHX4	-4.574	-14.546	9.972	-9.5525	-12.156	2.6035	-12.953	1.041	-13.994
TBC1D28	4.255	-5.714	9.969	1.6305	-12.395	14.0255	-7.7515	-1.332	-6.4195
PPP2R5C	-1.004	-10.972	9.968	-11.833	-18.424	6.591	-26.043	-16.211	-9.832
PRSS21	-5.902	-15.867	9.965	-6.3935	-22.782	16.3885	-14.011	-13.9615	-0.0495
RASAL1	-7.872	-17.825	9.953	-13.5665	-10.8465	-2.72	-31.909	-14.903	-17.006
BANF2	-7.404	-17.355	9.951	-17.9875	-27.48	9.4925	-23.808	-18.6445	-5.1635
CHST3	-3.966	-13.914	9.948	0.979	-7.9505	8.9295	-20.549	-3.0115	-17.5375
IL11RA	-5.032	-14.979	9.947	-18.541	-15.254	-3.287	-13.4105	-7.093	-6.3175
HSPA6	-3.031	-12.978	9.947	-6.32	-10.0695	3.7495	-25.4245	-18.3115	-7.113
OSBPL10	-7.142	-17.079	9.937	-22.1395	-32.687	10.5475	-32.5065	-13.339	-19.1675
C17orf102	-6.676	-16.61	9.934	-1.323	-20.111	18.788	-20.51	-10.9415	-9.5685
PCDHGC3	-8.428	-18.361	9.933	-10.912	-12.5945	1.6825	-27.4575	-14.1295	-13.328
TYRO3	1.265	-8.667	9.932	13.0665	23.991	-10.9245	8.376	-6.987	15.363
PLLP	-8.661	-18.592	9.931	-17.671	-27.3915	9.7205	-17.797	-12.4345	-5.3625
KLF7	-5.62	-15.543	9.923	-19.567	-7.7635	-11.8035	-16.6505	-13.3685	-3.282
GOLGB1	-8.958	-18.875	9.917	-11.923	-16.92	4.997	-6.37	-15.296	8.926
SRSF5	-0.579	-10.495	9.916	-16.601	-21.8265	5.2255	-2.9125	-8.329	5.4165
NPR3	-4.719	-14.631	9.912	-22.088	-30.845	8.757	-27.559	-18.348	-9.211
MOV10L1	-5.695	-15.604	9.909	-13.4525	-12.8645	-0.588	-19.585	-3.2945	-16.2905
COX19	-0.616	-10.524	9.908	13.172	32.701	-19.529	20.8835	19.419	1.4645
ASB2	-2.907	-12.809	9.902	-11.769	-35.7205	23.9515	-25.085	-16.2515	-8.8335
KIAA0196	12.693	2.798	9.895	-12.836	-18.8065	5.9705	-19.526	-8.048	-11.478
MPL	-8.036	-17.93	9.894	-16.5305	-18.099	1.5685	-31.4615	-18.6735	-12.788
ANXA11	-5.596	-15.481	9.885	-26.2585	-29.051	2.7925	-36.3425	-23.798	-12.5445
SNAI1	-8.024	-17.906	9.882	-31.159	-42.299	11.14	-27.856	-20.6365	-7.2195
BRIP1	-3.689	-13.571	9.882	-3.893	-33.129	29.236	-15.294	-15.105	-0.189
AHSA1	-7.313	-17.193	9.88	-16.5075	-29.6395	13.132	-19.953	-12.714	-7.239
INS	-6.948	-16.826	9.878	-18.492	-12.999	-5.493	-39.866	-12.2195	-27.6465
SLC29A2	1.692	-8.186	9.878	-14.969	-10.1305	-4.8385	0.291	-7.1235	7.4145
RGS7BP	-7.591	-17.467	9.876	-20.085	-33.3015	13.2165	-18.376	-15.869	-2.507
BABAM1	-6.64	-16.516	9.876	-9.081	-6.2685	-2.8125	-6.2335	-7.539	1.3055
MROH7	-4.087	-13.96	9.873	-14.6905	-13.9495	-0.741	-16.777	-6.925	-9.852
ATP5SL	-6.537	-16.409	9.872	13.3755	12.7565	0.619	2.0175	-8.0775	10.095
FTMT	-8.631	-18.502	9.871	-29.6085	-27.191	-2.4175	-31.797	-19.754	-12.043
CHI3L2	-7.097	-16.967	9.87	-18.329	-18.4805	0.1515	-17.626	-8.3135	-9.3125
KRBA1	-6.021	-15.887	9.866	-17.877	-32.7195	14.8425	-8.697	-13.1025	4.4055
UNC50	10.652	0.786	9.866	-15.9555	-15.1595	-0.796	23.027	-0.0445	23.0715
GPR149	3.647	-6.218	9.865	-10.4245	-11.025	0.6005	-15.293	-5.1785	-10.1145
YIPF7	-6.99	-16.853	9.863	-30.229	-17.3155	-12.9135	-19.6285	-12.8605	-6.768
SOWAHC	-3.539	-13.4	9.861	-5.547	-15.9715	10.4245	-9.896	-5.2035	-4.6925
NFKBIB	-3.836	-13.696	9.86	10.3385	-17.6455	27.984	-16.564	-10.7245	-5.8395
MEF2A	0.52	-9.338	9.858	-15.588	-16.9095	1.3215	-27.7035	-15.9465	-11.757
KLK15	-7.173	-17.03	9.857	-5.451	-26.7405	21.2895	-26.9575	-11.76	-15.1975
COX4I2	0.277	-9.58	9.857	-2.22	-8.2925	6.0725	-18.5515	-7.851	-10.7005
MYD88	-6.454	-16.307	9.853	-11.3405	-25.304	13.9635	-27.887	-17.605	-10.282
PINK1	-4.319	-14.171	9.852	-21.4195	-18.2945	-3.125	-20.4645	-3.469	-16.9955
DLG5	2.597	-7.25	9.847	-7.4125	-15.8795	8.467	-24.5	-15.7575	-8.7425
HDAC9	-6.105	-15.946	9.841	-16.182	-26.1705	9.9885	-20.8675	-17.0715	-3.796
RRBP1	-3.285	-13.126	9.841	-11.749	-19.7935	8.0445	-29.0545	-18.4735	-10.581
EDC3	-5.941	-15.78	9.839	-10.73	-21.0335	10.3035	-17.8395	-16.2225	-1.617
SLCO6A1	-9.085	-18.912	9.827	-25.6935	-22.304	-3.3895	-23.999	-17.7125	-6.2865
USHBP1	-1.092	-10.918	9.826	-10.5235	-4.0255	-6.498	-8.125	-10.88	2.755
CC2D2A	-4.512	-14.336	9.824	-20.92	-20.8205	-0.0995	-21.876	-13.9005	-7.9755
XRN1	17.397	7.574	9.823	18.367	17.941	0.426	47.761	7.961	39.8
LTBP1	1.96	-7.86	9.82	-0.372	-19.371	18.999	-19.036	-9.7915	-9.2445
PCDHB3	-7.87	-17.689	9.819	-17.7455	-24.298	6.5525	-35.0535	-19.848	-15.2055
DUSP12	5.524	-4.294	9.818	-14.0845	-7.849	-6.2355	-6.5525	-0.046	-6.5065
CCDC155	-8.043	-17.858	9.815	-7.818	-32.515	24.697	-28.2495	-13.2665	-14.983
WDR11	-7.675	-17.477	9.802	-17.7005	-27.623	9.9225	-26.6195	-15.1345	-11.485
EEF1E1	-4.919	-14.719	9.8	-9.9015	-14.084	4.1825	-5.7465	-11.91	6.1635
TBATA	-6.21	-16.008	9.798	-16.3105	-24.909	8.5985	-21.163	-16.8205	-4.3425
SLC30A8	8.252	-1.543	9.795	-11.9865	-18.9265	6.94	-8.5915	8.668	-17.2595
RNASE9	-8.473	-18.267	9.794	-25.001	-29.0225	4.0215	-28.777	-19.878	-8.899
TAAR2	-5.595	-15.387	9.792	-19.282	-15.533	-3.749	-28.152	-18.033	-10.119
PPOX	-3.867	-13.659	9.792	-17.4725	-24.0365	6.564	-30.464	-17.2225	-13.2415
TNFRSF12A	-5.156	-14.945	9.789	-14.0715	-28.0225	13.951	-14.2985	-4.7575	-9.541
NAB2	4.734	-5.055	9.789	3.8555	-10.322	14.1775	-3.743	2.3905	-6.1335
RAI2	-6.313	-16.101	9.788	-17.496	-27.7695	10.2735	-15.9975	-14.552	-1.4455
CENPP	4.889	-4.896	9.785	20.4415	28.3835	-7.942	10.5935	7.609	2.9845
PAICS	-4.922	-14.694	9.772	-9.1505	-13.8385	4.688	74.5875	44.7915	29.796
LINGO3	-3.715	-13.486	9.771	-19.094	-11.0235	-8.0705	-26.614	-8.107	-18.507
TBRG4	-3.308	-13.072	9.764	-11.5645	-13.5595	1.995	-21.0755	-13.8035	-7.272
SSR1	-3.802	-13.565	9.763	-16.2615	-4.2735	-11.988	-13.657	-10.673	-2.984
DPY19L4	-0.618	-10.38	9.762	-16.473	-28.45	11.977	-10.4215	-2.504	-7.9175
TMEM92	-0.605	-10.367	9.762	2.0945	-18.4735	20.568	2.997	-3.0305	6.0275
HTRA4	-6.074	-15.835	9.761	-16.093	-34.13	18.037	-22.232	-11.492	-10.74
TBX4	-9.466	-19.226	9.76	-16.2345	-29.674	13.4395	-33.712	-22.2425	-11.4695
MAGEA8	-5.393	-15.151	9.758	-12.3015	-26.2925	13.991	-29.0205	-14.228	-14.7925
PLD3	-7.938	-17.695	9.757	0.861	-23.978	24.839	-10.1365	-4.496	-5.6405
GRAMD2	-4.216	-13.97	9.754	-10.116	-22.6195	12.5035	-23.5045	-12.7285	-10.776
CTDSPL2	7.849	-1.905	9.754	-7.1205	10.307	-17.4275	-4.0625	11.024	-15.0865
RHOT2	-0.636	-10.386	9.75	1.441	0.441	1	-7.569	-10.6815	3.1125
ST5	-4.161	-13.9	9.739	-17.2595	-20.9605	3.701	-29.6365	-10.9835	-18.653
CACNG5	-3.849	-13.587	9.738	-0.7455	-18.062	17.3165	-17.5125	-9.542	-7.9705
SYK	-8.793	-18.524	9.731	-20.339	-19.2425	-1.0965	-18.436	-8.064	-10.372
POR	-7.809	-17.536	9.727	-11.904	-17.5085	5.6045	-25.396	-15.3865	-10.0095
H2AFV	-8.821	-18.548	9.727	-13.0075	-28.193	15.1855	-12.3645	-17.7865	5.422
ZNF155	-7.755	-17.481	9.726	-16.8145	-26.8905	10.076	-28.335	-14.38	-13.955
HADHB	-3.913	-13.638	9.725	-3.262	-10.1235	6.8615	-13.7055	-17.7595	4.054
BCAT1	-5.32	-15.043	9.723	-19.1875	-18.8405	-0.347	-27.5585	-19.6175	-7.941
HRSP12	-2.848	-12.571	9.723	-7.179	-13.315	6.136	-11.3145	-4.6725	-6.642
UCHL3	-7.706	-17.428	9.722	-20.8025	-14.1075	-6.695	-6.601	-0.361	-6.24
C10orf129	-5.059	-14.777	9.718	-18.1675	-23.2915	5.124	-29.876	-22.333	-7.543
FAM118B	0.001	-9.717	9.718	-38.1595	-36.763	-1.3965	-35.3005	-22.8715	-12.429
HDAC8	-4.186	-13.903	9.717	-30.8585	-41.181	10.3225	-13.131	-6.167	-6.964
SLC35E1	-4.157	-13.873	9.716	-13.2675	-8.7395	-4.528	4.304	3.2285	1.0755
ESD	-7.662	-17.377	9.715	-28.1885	-23.7595	-4.429	-11.442	-11.647	0.205
CXXC11	-5.584	-15.299	9.715	-13.434	-19.519	6.085	-29.836	-13.9265	-15.9095
PITX1	-0.637	-10.343	9.706	-6.6535	-15.102	8.4485	-11.2385	-16.892	5.6535
C12orf39	-3.087	-12.792	9.705	-12.5065	-19.502	6.9955	-23.5	-15.817	-7.683
RP11-89N17.1	-5.955	-15.659	9.704	-22.112	-25.111	2.999	-22.9665	-17.1735	-5.793
LAX1	-8.161	-17.864	9.703	-13.835	-19.8425	6.0075	-31.9265	-16.778	-15.1485
ZNF469	-3.466	-13.169	9.703	-12.4565	-16.3785	3.922	-18.8925	-14.2545	-4.638
CNKSR3	-8.817	-18.518	9.701	-20.0245	-22.7475	2.723	-32.4115	-9.806	-22.6055
RAD54B	-0.468	-10.162	9.694	-22.7775	-23.326	0.5485	-8.1685	-14.3035	6.135
SLC44A2	-7.074	-16.767	9.693	-17.114	-9.7885	-7.3255	-21.79	-15.003	-6.787
PRICKLE2	-5.769	-15.46	9.691	-28.6045	-23.5295	-5.075	-42.7525	-18.4285	-24.324
CCNK	20.779	11.088	9.691	28.874	22.7185	6.1555	38.9235	35.5135	3.41
FANCL	-2.873	-12.564	9.691	-17.8575	-25.5215	7.664	1.6965	-11.0175	12.714
AUP1	-7.763	-17.452	9.689	-12.3815	-11.375	-1.0065	-14.487	-3.773	-10.714
CAPS	0.173	-9.516	9.689	-19.1345	-11.9855	-7.149	-11.6945	-7.1205	-4.574
INPP4A	-5.857	-15.543	9.686	-6.198	-13.713	7.515	-2.31	-6.225	3.915
DNAJC12	-4.551	-14.236	9.685	-20.3215	-21.9165	1.595	-22.2425	-20.132	-2.1105
FOXP1	-5.089	-14.774	9.685	1.6165	-4.4445	6.061	-29.3415	-21.35	-7.9915
ZNF503	-3.194	-12.873	9.679	-14.0705	-25.4235	11.353	-17.7885	-15.197	-2.5915
CAPN12	-0.872	-10.55	9.678	10.165	-22.7715	32.9365	-4.437	-8.1005	3.6635
NR2F6	-1.797	-11.473	9.676	-29.4415	-27.508	-1.9335	-31.8445	-9.2885	-22.556
RCN2	-7.047	-16.723	9.676	-19.8125	-30.3435	10.531	-29.8065	-22.9415	-6.865
FZD3	-7.993	-17.667	9.674	-14.5795	-31.6085	17.029	-25.1335	-16.404	-8.7295
ZNF394	-5.913	-15.581	9.668	-12.9465	-22.6575	9.711	-12.465	-7.991	-4.474
AMIGO1	-4.038	-13.702	9.664	-16.8935	-16.346	-0.5475	-32.6425	-10.0455	-22.597
ESYT2	-5.444	-15.107	9.663	-15.52	-28.5945	13.0745	-31.7775	-17.811	-13.9665
FCRL5	-8.646	-18.308	9.662	-8.034	-11.8725	3.8385	-20.3265	-6.051	-14.2755
GNGT1	-8.826	-18.485	9.659	-15.026	-33.1325	18.1065	-33.5165	-17.902	-15.6145
OCLN	-2.686	-12.343	9.657	-13.112	-12.657	-0.455	-12.7075	-10.3075	-2.4
ZFPM1	-6.15	-15.804	9.654	-17.812	-29.012	11.2	-26.56	-15.45	-11.11
ZNF433	-7.921	-17.572	9.651	-23.614	-27.8975	4.2835	-23.2045	-12.231	-10.9735
FAM76A	-2.679	-12.33	9.651	-15.467	-13.7515	-1.7155	-14.5005	-15.6095	1.109
COX6B1	-3.149	-12.799	9.65	22.2415	8.054	14.1875	28.142	8.3855	19.7565
PLK3	-2.744	-12.392	9.648	-19.2815	-13.2065	-6.075	-6.523	-12.4555	5.9325
ARNT2	-8.395	-18.042	9.647	-12.253	-27.746	15.493	-28.8145	-15.017	-13.7975
CREB3L1	-3.912	-13.559	9.647	-7.4885	-10.783	3.2945	-5.1165	-5.018	-0.0985
LEUTX	-6.112	-15.753	9.641	5.6	-19.637	25.237	-18.437	-11.413	-7.024
CYP2A13	-8.532	-18.173	9.641	-15.366	-32.8555	17.4895	-35.0095	-16.1395	-18.87
PRKCSH	-7.048	-16.686	9.638	-15.825	1.395	-17.22	-13.01	-10.067	-2.943
MTX2	-0.17	-9.808	9.638	2.843	13.605	-10.762	21.625	-7.6155	29.2405
CDH3	-5.347	-14.983	9.636	-12.511	-13.3065	0.7955	-24.584	-15.9155	-8.6685
ST8SIA2	-7.615	-17.249	9.634	-13.097	-25.091	11.994	-36.6925	-19.9545	-16.738
COX7A2	3.992	-5.64	9.632	-7.8995	-15.289	7.3895	-12.7075	-17.179	4.4715
PHF7	-8.223	-17.85	9.627	-18.441	-21.029	2.588	-25.425	-15.572	-9.853
WBSCR27	-1.769	-11.395	9.626	-2.146	-22.461	20.315	-14.749	-16.101	1.352
LAT	-4.584	-14.209	9.625	-16.183	-22.5105	6.3275	-8.432	-12.8815	4.4495
MSL2	-4.498	-14.123	9.625	-9.439	-10.81	1.371	-25.5945	-14.009	-11.5855
SLC50A1	1.756	-7.866	9.622	4.6765	-0.8395	5.516	-9.2615	-6.551	-2.7105
JAZF1	-1.726	-11.347	9.621	-12.689	-21.5605	8.8715	-29.354	-18.5685	-10.7855
SRR	-5.958	-15.569	9.611	-25.5615	-21.624	-3.9375	-25.055	-14.776	-10.279
RAX	-7.777	-17.386	9.609	-18.8085	-29.934	11.1255	-26.31	-18.2435	-8.0665
BCL2L14	-7.462	-17.07	9.608	-20.8625	-27.1335	6.271	-27.057	-21.808	-5.249
C12orf66	-6.441	-16.046	9.605	-9.0015	-23.301	14.2995	-13.6745	-8.4165	-5.258
ZNF446	-5.146	-14.751	9.605	-8.2125	-28.645	20.4325	-5.592	-6.5285	0.9365
HSPB8	-5.79	-15.388	9.598	-11.944	-6.9175	-5.0265	-24.2795	-8.171	-16.1085
C5orf60	4.994	-4.604	9.598	13.2145	-12.1485	25.363	-4.2385	-3.3045	-0.934
IRF2BP2	-9.209	-18.804	9.595	0.95	-10.455	11.405	-25.096	-17.1635	-7.9325
VILL	-5.303	-14.898	9.595	-7.2695	-17.151	9.8815	-22.3595	-15.9045	-6.455
CTXN1	-7.511	-17.105	9.594	-17.859	-21.664	3.805	-20.6805	-13.349	-7.3315
MCTS1	19.949	10.355	9.594	14.4705	12.4305	2.04	4.2485	27.4345	-23.186
PRMT8	-2.999	-12.591	9.592	-8.009	-19.4805	11.4715	-20.1505	-16.559	-3.5915
NXF3	-8.731	-18.322	9.591	-20.8495	-25.165	4.3155	-35.5585	-27.7955	-7.763
FAM213A	-4.215	-13.803	9.588	-17.2775	-9.632	-7.6455	-9.8255	-9.226	-0.5995
EXOC6B	-7.593	-17.18	9.587	-16.4245	-25.7425	9.318	-25.263	-14.5865	-10.6765
MAML2	-9.517	-19.102	9.585	-24.6525	-22.864	-1.7885	-24.815	-10.033	-14.782
EIF4A2	-7.213	-16.798	9.585	-16.2815	-22.12	5.8385	-11.462	-14.8955	3.4335
LCN10	-5.179	-14.762	9.583	-9.3245	-11.6625	2.338	-4.353	-2.221	-2.132
ZC3H10	-0.796	-10.378	9.582	5.593	-1.349	6.942	-6.161	-9.155	2.994
TNNT2	-4.42	-13.997	9.577	-14.7065	-19.2425	4.536	-36.0145	-17.839	-18.1755
ABCA3	-1.924	-11.495	9.571	-13.026	-25.8635	12.8375	-26.406	-15.9695	-10.4365
C16orf95	-8.64	-18.211	9.571	-15.583	-29.5955	14.0125	-29.9485	-16.198	-13.7505
SENP5	-4.723	-14.293	9.57	-12.9965	-14.4105	1.414	-29.73	-17.525	-12.205
CCNY	-7.651	-17.219	9.568	-22.3455	-32.8585	10.513	-29.9765	-15.0115	-14.965
PAQR6	-6.704	-16.272	9.568	-1.972	-16.465	14.493	-20.033	-6.902	-13.131
FNIP1	-5.705	-15.272	9.567	-21.875	-19.8185	-2.0565	-26.3635	-27.85	1.4865
SSH3	-1.474	-11.039	9.565	-8.176	-5.8245	-2.3515	-8.836	-11.8695	3.0335
TMTC4	-4.306	-13.868	9.562	-12.5105	-18.1295	5.619	-26.3675	-6.191	-20.1765
OSTC	-3.904	-13.466	9.562	-3.4475	-10.476	7.0285	-17.343	-8.469	-8.874
ADAM15	-3.961	-13.52	9.559	-19.5825	-3.0365	-16.546	-13.023	-7.459	-5.564
IRF8	-5.577	-15.135	9.558	-19.617	-21.686	2.069	-30.098	-17.795	-12.303
CX3CR1	-6.805	-16.361	9.556	-20.9835	-25.32	4.3365	-27.679	-11.6975	-15.9815
C12orf73	-8.788	-18.343	9.555	-14.082	-26.823	12.741	-24.233	-17.684	-6.549
CCNO	-6.535	-16.09	9.555	-11.8455	-15.2785	3.433	-20.296	-15.2875	-5.0085
MAPK8IP3	-3.263	-12.808	9.545	-11.4855	-24.131	12.6455	-18.1625	-13.9085	-4.254
VEGFB	-5.919	-15.459	9.54	-9.419	-13.2935	3.8745	-13.354	-10.4165	-2.9375
SCUBE2	-7.207	-16.744	9.537	-15.357	-15.1315	-0.2255	-23.699	-15.22	-8.479
ZFYVE9	-7.93	-17.465	9.535	-16.22	-10.4875	-5.7325	-16.7755	-15.8625	-0.913
MORN1	-4.73	-14.262	9.532	-22.823	-9.0195	-13.8035	-25.774	-17.882	-7.892
HGD	-3.335	-12.867	9.532	-33.4745	-20.429	-13.0455	-27.691	-15.403	-12.288
PNPO	-6.595	-16.125	9.53	-10.2885	-25.9665	15.678	-20.199	-18.5155	-1.6835
HSPB1	-1.023	-10.547	9.524	-8.795	-17.2815	8.4865	6.4805	-13.4055	19.886
ARHGAP6	-6.573	-16.096	9.523	-19.6515	-29.799	10.1475	-33.9655	-20.8985	-13.067
EXT2	-9.187	-18.709	9.522	-13.208	-10.6515	-2.5565	-20.5875	-9.4555	-11.132
C19orf24	-6.513	-16.035	9.522	-12.3645	-13.1295	0.765	-22.2305	-7.928	-14.3025
ASZ1	-6.721	-16.242	9.521	-13.2955	-28.8175	15.522	-9.8065	-16.146	6.3395
SCUBE1	-7.769	-17.29	9.521	-22.748	-23.895	1.147	-24.1465	-10.402	-13.7445
FUS	1.625	-7.894	9.519	-9.038	-15.225	6.187	9.0895	-6.979	16.0685
METTL7B	-7.106	-16.623	9.517	-4.3485	-12.1125	7.764	-6.594	-11.8735	5.2795
ARHGEF40	-2.212	-11.729	9.517	-9.065	-18.348	9.283	-15.8765	-4.197	-11.6795
ST3GAL3	-1.063	-10.58	9.517	-28.7965	-12.7455	-16.051	-30.652	-18.759	-11.893
CCDC85C	-2.255	-11.766	9.511	-7.137	-19.617	12.48	-22.4365	-10.1065	-12.33
LST1	-4.491	-13.998	9.507	-8.012	-9.5615	1.5495	-13.0895	-5.6505	-7.439
MAGOH	0.446	-9.059	9.505	-10.0755	22.6995	-32.775	17.3425	36.579	-19.2365
TSR3	10.372	0.867	9.505	-3.421	-9.8275	6.4065	-31.1205	-10.983	-20.1375
WDR60	-6.818	-16.318	9.5	-10.5865	-34.21	23.6235	-36.0055	-16.4865	-19.519
UGGT2	-5.683	-15.178	9.495	-29.9245	-29.1475	-0.777	-23.744	-21.724	-2.02
NDUFB6	-0.895	-10.387	9.492	6.0585	13.312	-7.2535	20.2715	-13.4355	33.707
CEP112	-8.154	-17.644	9.49	-14.865	-30.575	15.71	-25.915	-20.737	-5.178
PFKFB2	-8.013	-17.502	9.489	-11.828	-16.329	4.501	-24.0455	-19.363	-4.6825
LPAR2	-8.547	-18.034	9.487	-22.1605	-20.8625	-1.298	-7.598	-12.7485	5.1505
SELV	-6.975	-16.46	9.485	-1.843	-22.571	20.728	-21.815	-11.7005	-10.1145
CEACAM3	-7.244	-16.729	9.485	-5.075	-21.917	16.842	-25.929	-12.4745	-13.4545
NKX6-1	-1.337	-10.818	9.481	-22.549	-4.091	-18.458	-17.828	-7.048	-10.78
IL13	-4.768	-14.245	9.477	-18.434	-13.2705	-5.1635	-23.6755	-11.2515	-12.424
LRRC27	-7.961	-17.435	9.474	-11.22	-27.103	15.883	-33.387	-17.863	-15.524
SFT2D2	-8.423	-17.896	9.473	-20.3655	-29.9735	9.608	-19.426	-12.5325	-6.8935
WDR5B	-6.174	-15.644	9.47	-14.2245	-17.742	3.5175	-17.9055	-15.9155	-1.99
PMCH	-1.853	-11.314	9.461	-9.972	-17.846	7.874	-30.9495	-13.3745	-17.575
UPK3BL	1.546	-7.909	9.455	-0.2885	-21.363	21.0745	29.04	-0.317	29.357
GALNT9	-7.036	-16.488	9.452	-10.2875	-30.9195	20.632	-32.739	-21.5565	-11.1825
PPARG	-5.653	-15.102	9.449	-14.924	-21.088	6.164	-31.233	-18.767	-12.466
PLEKHH1	-6.398	-15.845	9.447	-6.0635	-20.43	14.3665	-31.8765	-15.662	-16.2145
BSX	-9.246	-18.691	9.445	-28.5755	-27.0415	-1.534	-36.586	-21.108	-15.478
HRNR	-5.335	-14.778	9.443	-16.945	-23.913	6.968	-29.991	-14.3315	-15.6595
IER5	-8.653	-18.094	9.441	-13.4355	-19.6215	6.186	-19.509	-16.9405	-2.5685
MON1A	-1.791	-11.227	9.436	-4.407	-4.2905	-0.1165	-11.23	4.0335	-15.2635
TRA2B	-5.349	-14.784	9.435	2.1175	21.804	-19.6865	20.4275	14.6165	5.811
G2E3	-2.46	-11.894	9.434	-18.924	-25.594	6.67	-14.0955	-12.8005	-1.295
C7orf63	-2.339	-11.772	9.433	-6.0595	-18.735	12.6755	-4.4035	-15.942	11.5385
C7orf50	-3.163	-12.595	9.432	-16.733	-28.548	11.815	-22.3805	-11.276	-11.1045
PPP1R18	-7.351	-16.782	9.431	-8.2105	-1.1215	-7.089	-5.162	0.171	-5.333
SELRC1	-5.529	-14.955	9.426	14.7255	45.699	-30.9735	39.1235	30.8445	8.279
GLUD1	-3.945	-13.371	9.426	-18.9485	-28.82	9.8715	-27.743	-21.6655	-6.0775
NGF	-8.971	-18.392	9.421	-9.998	-7.827	-2.171	-26.8655	-16.1265	-10.739
MAP4K5	-5.46	-14.881	9.421	-8.7395	-24.632	15.8925	-7.673	-4.2335	-3.4395
ROCK2	-9.219	-18.638	9.419	-21.2105	-27.9625	6.752	-14.82	-28.0205	13.2005
RP2	-2.81	-12.225	9.415	-13.8495	-19.623	5.7735	-27.978	-19.8305	-8.1475
FFAR2	-4.85	-14.263	9.413	-6.4505	-37.339	30.8885	-32.516	-12.826	-19.69
SLC25A3	-0.555	-9.966	9.411	11.355	14.4235	-3.0685	17.4135	15.382	2.0315
PTHLH	-2.601	-12.011	9.41	-18.0285	-20.939	2.9105	-22.5885	-14.876	-7.7125
NSG2	-9.298	-18.707	9.409	-17.227	-21.8925	4.6655	-38.0145	-21.984	-16.0305
NRL	1.205	-8.204	9.409	-7.1805	-18.0585	10.878	-1.6985	-6.6985	5
MLF2	-7.044	-16.453	9.409	-9.0185	-26.363	17.3445	-25.0815	-10.2505	-14.831
SLC5A3	0.367	-9.04	9.407	-16.4865	-13.453	-3.0335	50.886	50.367	0.519
NLRP10	-9.536	-18.94	9.404	-12.8475	-15.717	2.8695	-35.7115	-15.657	-20.0545
TTLL7	-8.499	-17.898	9.399	-18.7215	-18.888	0.1665	-30.6555	-12.3455	-18.31
MICALCL	-1.168	-10.566	9.398	-1.582	-5.8155	4.2335	-23.847	-8.32	-15.527
C16orf45	-6.639	-16.036	9.397	-14.426	-20.3065	5.8805	-30.6255	-17.3275	-13.298
HAX1	-6.981	-16.378	9.397	-15.17	-10.65	-4.52	8.7225	-0.909	9.6315
PIP5K1A	-7.032	-16.428	9.396	-5.5915	-11.4535	5.862	-20.1895	-6.5375	-13.652
EED	-3.606	-12.998	9.392	-11.0145	-26.7175	15.703	2.223	-22.052	24.275
CALCOCO1	-8.095	-17.487	9.392	-11.244	-11.5925	0.3485	-18.645	-14.8825	-3.7625
ENKD1	-1.997	-11.386	9.389	-4.269	-13.9525	9.6835	-7.5005	-4.2925	-3.208
ZNF280A	-8.339	-17.724	9.385	-29.4305	-6.466	-22.9645	-25.0285	-21.9755	-3.053
NECAB3	0.301	-9.084	9.385	-6.9135	-18.639	11.7255	-11.15	-9.697	-1.453
MYEOV2	-7.786	-17.165	9.379	-18.64	-20.6175	1.9775	-26.061	-19.9955	-6.0655
FAM167A	-7.538	-16.915	9.377	-10.2265	-18.8885	8.662	-34.1455	-10.7035	-23.442
C9orf78	20.132	10.756	9.376	15.4745	7.3665	8.108	21.7775	8.8755	12.902
HDAC1	-3.273	-12.647	9.374	-13.8075	-0.2815	-13.526	71.058	25.941	45.117
PHPT1	-5.171	-14.545	9.374	-16.2825	-27.516	11.2335	-15.856	-14.0965	-1.7595
DDC	2.177	-7.193	9.37	-14.254	-18.2445	3.9905	-19.305	-11.845	-7.46
PODXL	-3.978	-13.345	9.367	-13.231	-29.8655	16.6345	2.7	-7	9.7
HSPA2	-6.188	-15.554	9.366	-14.392	-29.094	14.702	-26.955	-12.3455	-14.6095
DAGLB	-4.523	-13.885	9.362	-4.83	-12.9125	8.0825	-19.5995	-16.1515	-3.448
CSNK1G1	-2.651	-12.013	9.362	-9.286	-18.965	9.679	-18.2915	-13.7115	-4.58
HIVEP2	-8.877	-18.236	9.359	-19.8735	-20.2845	0.411	-33.046	-22.3375	-10.7085
GP9	-7.963	-17.322	9.359	-14.443	-18.877	4.434	-20.405	-16.611	-3.794
CCDC71L	-6.188	-15.543	9.355	-7.889	-21.4055	13.5165	0.477	1.318	-0.841
ARHGAP17	-1.796	-11.151	9.355	-7.525	-20.7385	13.2135	-26.796	-14.664	-12.132
HSF2	-5.441	-14.795	9.354	-12.362	-8.239	-4.123	-21.2275	-6.294	-14.9335
AGT	-5.3	-14.652	9.352	-9.969	-12.8885	2.9195	-15.967	-4.632	-11.335
ACTN2	-7.044	-16.393	9.349	-18.6305	-25.823	7.1925	-30.628	-17.036	-13.592
NDRG4	-3.029	-12.378	9.349	-6.2495	-22.1605	15.911	-1.9775	-7.8455	5.868
TADA1	2.364	-6.983	9.347	-61.9565	-81.7275	19.771	-17.2075	5.403	-22.6105
FANCA	-2.898	-12.243	9.345	-20.647	-26.045	5.398	1.1055	-9.7195	10.825
ADIRF	-6.563	-15.908	9.345	-15.1835	-19.0755	3.892	-15.685	-4.36	-11.325
B3GNT3	-5.915	-15.259	9.344	-10.9795	-7.6745	-3.305	-5.8755	-12.392	6.5165
R3HCC1L	-7.246	-16.589	9.343	-9.4755	-24.861	15.3855	-19.3815	-17.811	-1.5705
POU2F3	-7.144	-16.487	9.343	-16.6435	-23.712	7.0685	-30.3375	-14.548	-15.7895
OPN4	-7.063	-16.405	9.342	-14.84	-18.8	3.96	-25.5405	-14.158	-11.3825
COX6A1P2	-8.137	-17.479	9.342	-8.48	-7.219	-1.261	-1.314	-3.9005	2.5865
PPP2R5D	-4.563	-13.905	9.342	-16.459	-6.725	-9.734	-17.142	-9.399	-7.743
SPDEF	-9.059	-18.399	9.34	-7.5315	-10.393	2.8615	-26.0625	-14.8635	-11.199
MAPK1IP1L	3.853	-5.487	9.34	0.732	2.533	-1.801	-1.302	-9.374	8.072
COX5A	8.684	-0.656	9.34	38.6155	54.0015	-15.386	74.7255	43.4995	31.226
NDUFA13	11.417	2.082	9.335	42.081	71.577	-29.496	66.7195	12.6785	54.041
HCST	-7.795	-17.129	9.334	-2.286	-39.5635	37.2775	-13.3045	-14.638	1.3335
WASL	-3.526	-12.86	9.334	-6.621	-15.576	8.955	1.0805	-5.6345	6.715
CDX2	2.016	-7.314	9.33	7.681	-3.96	11.641	12.1535	5.341	6.8125
ZMYM3	-9.034	-18.362	9.328	-23.5435	-29.9475	6.404	-28.2215	-17.1335	-11.088
FAM124A	-5.762	-15.087	9.325	-27.3335	-21.871	-5.4625	-23.73	-18.1715	-5.5585
SERPINF2	-6.852	-16.175	9.323	3.5955	-13.3235	16.919	-15.0575	-8.6795	-6.378
ABCC3	-7.083	-16.406	9.323	0.883	-27.8075	28.6905	-18.896	-11.561	-7.335
PARP3	-1.779	-11.1	9.321	-13.9	-13.4615	-0.4385	-12.6255	-13.8065	1.181
IDI1	-9.519	-18.837	9.318	4.5595	-9.685	14.2445	24.24	15.1245	9.1155
ZNRF2	-0.32	-9.636	9.316	-3.919	-12.9165	8.9975	-10.925	-3.5085	-7.4165
WNT8B	-7.999	-17.314	9.315	-23.123	-21.681	-1.442	-29.8395	-13.3985	-16.441
GAMT	-2.667	-11.978	9.311	-23.001	-28.287	5.286	-33.224	-16.6535	-16.5705
SLC25A37	-8.337	-17.645	9.308	-10.078	-25.482	15.404	-32.5845	-17.988	-14.5965
ABHD17A	7.028	-2.28	9.308	2.4135	1.285	1.1285	4.3135	-0.7625	5.076
BRSK2	-5.975	-15.276	9.301	-6.494	-1.177	-5.317	-31.5485	-19.696	-11.8525
PDCD1LG2	-9.071	-18.37	9.299	-11.91	-12.9725	1.0625	-28.705	-16.8165	-11.8885
RHBDF1	-7.938	-17.236	9.298	-17.3795	-22.7365	5.357	0.5325	2.7605	-2.228
C7orf60	-7.325	-16.621	9.296	-16.8485	-25.297	8.4485	-20.666	-19.426	-1.24
IFIT1B	-8.804	-18.099	9.295	-20.066	-24.968	4.902	-22.0825	-16.97	-5.1125
FGD6	-7.197	-16.491	9.294	-17.6885	-17.7935	0.105	-29.7525	-24.5245	-5.228
CAAP1	-7.246	-16.537	9.291	-21.887	-24.129	2.242	-23.2495	-16.9035	-6.346
SCO1	-2.997	-12.286	9.289	10.1435	11.667	-1.5235	13.475	24.9765	-11.5015
MDS2	-7.461	-16.748	9.287	-14.497	-5.7845	-8.7125	-18.0715	-18.107	0.0355
TLL1	-6.653	-15.935	9.282	-29.46	-27.117	-2.343	-37.95	-19.9835	-17.9665
C4orf19	-4.199	-13.48	9.281	-22.052	-19.047	-3.005	-18.2145	-12.952	-5.2625
ASF1B	2.572	-6.706	9.278	-12.514	-9.8685	-2.6455	-2.9535	-3.67	0.7165
CATSPER2	-5.234	-14.51	9.276	-17.188	-18.2605	1.0725	-19.05	-13.4375	-5.6125
CEMP1	-4.384	-13.66	9.276	-7.4925	-21.81	14.3175	-7.7215	-5.7525	-1.969
HAPLN1	-8.504	-17.779	9.275	-16.566	-13.04	-3.526	-20.033	-15.5835	-4.4495
PPP2CA	29.361	20.09	9.271	3.0375	-0.7955	3.833	-0.237	54.2225	-54.4595
C7orf13	-9.596	-18.865	9.269	-25.658	-37.3525	11.6945	-21.5	-18.99	-2.51
CIITA	-7.658	-16.927	9.269	-15.7805	-23.846	8.0655	-28.934	-13.1515	-15.7825
FKBP3	-8.585	-17.846	9.261	-11.9795	-30.5255	18.546	-15.666	-10.887	-4.779
CTSZ	-6.668	-15.929	9.261	-22.913	-24.7135	1.8005	-28.44	-20.5525	-7.8875
MORC2	-3.748	-13.008	9.26	-26.6405	-14.216	-12.4245	-25.955	-18.933	-7.022
UQCRQ	-5.467	-14.715	9.248	1.809	14.171	-12.362	9.472	2.996	6.476
NT5C2	-5.86	-15.098	9.238	-11.4945	-20.9525	9.458	-22.535	-18.178	-4.357
PAK3	-4.776	-14.009	9.233	-19.033	-20.736	1.703	-33.9215	-14.1685	-19.753
TPTE	-4.215	-13.441	9.226	-15.49	-25.837	10.347	-13.0555	-6.338	-6.7175
INHBC	4.906	-4.318	9.224	-29.689	-3.1585	-26.5305	-14.961	-8.4415	-6.5195
EXTL1	-2.853	-12.076	9.223	-6.4675	1.4465	-7.914	-8.7675	-11.058	2.2905
P4HTM	-6.079	-15.301	9.222	-18.641	-14.6335	-4.0075	-21.3955	-12.923	-8.4725
HSPH1	-8.296	-17.516	9.22	-24.99	-21.545	-3.445	-22.8055	-17.5255	-5.28
KCTD5	-10.086	-19.304	9.218	-17.882	-23.2505	5.3685	-27.499	-8.5045	-18.9945
C4A	-0.324	-9.536	9.212	-25.166	-14.894	-10.272	-27.7455	-8.403	-19.3425
JPH3	-6.524	-15.734	9.21	-7.4255	-32.8815	25.456	-23.7715	-14.0885	-9.683
RBBP6	22.073	12.875	9.198	8.793	4.224	4.569	50.6955	10.2475	40.448
KDM1A	-5.512	-14.709	9.197	-7.0185	-22.0835	15.065	-24.4585	-12.7205	-11.738
PYGB	-8.467	-17.661	9.194	-7.5925	-17.8415	10.249	-23.5155	-19.5835	-3.932
FBXO28	-7.736	-16.93	9.194	-18.7395	-20.909	2.1695	-21.4245	-13.55	-7.8745
SLC26A6	-3.321	-12.514	9.193	-10.265	-14.813	4.548	-24.9395	-11.6115	-13.328
ZW10	8.443	-0.75	9.193	-10.811	-8.4095	-2.4015	15.076	0.142	14.934
CDK18	-4.985	-14.173	9.188	-13.7215	-13.3105	-0.411	-26.7275	-18.471	-8.2565
HSD11B1L	-0.817	-10.004	9.187	-11.5205	-10.933	-0.5875	-8.39	-8.627	0.237
NPBWR2	-7.738	-16.924	9.186	-9.77	-23.4135	13.6435	-28.3885	-16.2865	-12.102
MYB	-5.705	-14.891	9.186	-21.6565	-15.175	-6.4815	-24.7055	-20.209	-4.4965
PLEKHA8	-7.364	-16.549	9.185	-23.1965	-23.838	0.6415	-14.9185	-17.753	2.8345
NTN5	-7.099	-16.282	9.183	-4.493	-27.623	23.13	-16.6645	-10.1255	-6.539
TMPPE	-2.484	-11.667	9.183	-25.5475	-29.47	3.9225	-52.414	-16.0445	-36.3695
GDI1	-8.273	-17.453	9.18	-18.194	-20.741	2.547	-25.71	-11.1155	-14.5945
CDH15	-7.249	-16.424	9.175	-11.659	-22.332	10.673	-8.2855	-14.47	6.1845
TACC2	-9.518	-18.69	9.172	-12.4075	-19.2815	6.874	-32.4425	-15.0795	-17.363
PGP	-8.678	-17.85	9.172	-17.0225	-14.114	-2.9085	-11.3125	-5.4565	-5.856
MTA2	-0.627	-9.797	9.17	-6.6095	-13.2525	6.643	-7.696	-9.008	1.312
MID2	-9.835	-19.004	9.169	-29.6285	-35.271	5.6425	-42.184	-21.916	-20.268
BTNL3	-3.277	-12.446	9.169	4.2095	-19.252	23.4615	-21.042	-11.858	-9.184
INHBE	2.643	-6.525	9.168	-9.6965	-7.7945	-1.902	-5.3925	-5.499	0.1065
HIST1H2AB	-3.586	-12.752	9.166	-14.273	-11.182	-3.091	-10.424	-15.51	5.086
SLC18A1	-8.394	-17.56	9.166	-23.963	-33.497	9.534	-34.141	-26.994	-7.147
SPRYD7	-4.25	-13.414	9.164	-17.1085	-33.9135	16.805	-16.445	-16.188	-0.257
CHRNA3	-7.219	-16.383	9.164	-1.5695	-24.0765	22.507	-18.627	-15.947	-2.68
PDE6B	-9.763	-18.925	9.162	-21.7555	-26.0495	4.294	-35.033	-20.5085	-14.5245
CACNA1F	-7.403	-16.564	9.161	-17.2825	-20.839	3.5565	-35.094	-23.3595	-11.7345
RNF14	2.582	-6.578	9.16	-10.458	-15.153	4.695	-9.081	-8.2335	-0.8475
ARSK	-7.69	-16.849	9.159	-20.433	-14.74	-5.693	-18.5155	-9.717	-8.7985
GHITM	-4.176	-13.334	9.158	-11.4575	-11.7475	0.29	-13.3665	-12.022	-1.3445
ASAH2	-5.201	-14.357	9.156	-12.882	-14.3495	1.4675	-20.2015	-12.0715	-8.13
HNF4A	-4.839	-13.992	9.153	4.399	-28.66	33.059	-18.343	-16.0685	-2.2745
GALNTL5	-9.139	-18.291	9.152	-15.798	-28.409	12.611	-16.567	-18.879	2.312
FAM83E	-7.411	-16.563	9.152	-7.3875	-32.7375	25.35	-12.9745	-9.1105	-3.864
COX4I1	-2.462	-11.612	9.15	2.923	9.216	-6.293	20.359	9.2355	11.1235
POLR2A	15.181	6.035	9.146	3.6985	-5.9335	9.632	29.98	9.3625	20.6175
SELL	-6.545	-15.689	9.144	-1.6105	-16.9425	15.332	-19.873	-10.9545	-8.9185
BAI2	-8.183	-17.326	9.143	-24.4115	-15.4365	-8.975	-28.4845	-19.2425	-9.242
DUSP13	-6.357	-15.493	9.136	-3.072	-8.7515	5.6795	-15.654	-9.57	-6.084
APOLD1	5.915	-3.221	9.136	-0.001	-1.9215	1.9205	10.8455	8.1385	2.707
TOR1A	-3.637	-12.77	9.133	-2.111	-20.1565	18.0455	-12.458	-12.2095	-0.2485
KBTBD12	-9.729	-18.86	9.131	-19.971	-8.1765	-11.7945	-29.2435	-17.257	-11.9865
SEMA6A	-9.304	-18.43	9.126	-17.893	-21.9075	4.0145	-27.6795	-15.2725	-12.407
FBXL20	-7.466	-16.589	9.123	-11.201	-30.506	19.305	-21.607	-15.477	-6.13
SIRT3	-5.507	-14.629	9.122	-6.835	-17.6355	10.8005	-23.3435	-13.537	-9.8065
REXO4	-7.922	-17.042	9.12	-6.6745	-23.2655	16.591	-14.6275	-7.8735	-6.754
ZDHHC4	-5.987	-15.104	9.117	-14.9145	-24.5185	9.604	-31.5675	-15.505	-16.0625
EMC2	10.85	1.735	9.115	-23.8815	-29.8335	5.952	27.766	0.963	26.803
XPNPEP1	-7.942	-17.056	9.114	-19.118	-28.8955	9.7775	-27.6905	-12.7195	-14.971
SERF2	-2.05	-11.161	9.111	-23.0795	-17.397	-5.6825	-12.694	-12.131	-0.563
HIST1H1A	-6.125	-15.234	9.109	-16.8145	-12.4675	-4.347	-18.036	-16.9365	-1.0995
PRR16	-8.006	-17.113	9.107	-19.155	-30.803	11.648	-32.1255	-20.84	-11.2855
CNOT8	-5.223	-14.329	9.106	-20.8385	-26.817	5.9785	-25.5785	-12.4655	-13.113
FBRSL1	-5.288	-14.394	9.106	-15.549	-27.6855	12.1365	-26.623	-11.9625	-14.6605
ANTXRL	-9.169	-18.274	9.105	-0.0475	-16.481	16.4335	0.4055	-1.6325	2.038
POLN	-5.414	-14.517	9.103	-26.4905	-24.0355	-2.455	-27.977	-15.4955	-12.4815
SLC22A18AS	-1.738	-10.839	9.101	-7.372	-6.3235	-1.0485	-13.3495	-10.1175	-3.232
STK33	-5.73	-14.831	9.101	-12.9835	-28.2525	15.269	-24.091	-18.7585	-5.3325
A1BG	-5.476	-14.575	9.099	-5.3065	-29.8255	24.519	-8.593	-5.649	-2.944
FCHO2	-4.876	-13.973	9.097	-30.495	-27.62	-2.875	-17.4885	30.171	-47.6595
SLC6A18	-8.089	-17.186	9.097	-21.3655	-32.9925	11.627	-31.035	-23.1415	-7.8935
SLC9B2	-3.275	-12.37	9.095	-7.996	-7.9265	-0.0695	-5.2435	-14.633	9.3895
ANO4	-6.714	-15.808	9.094	-20.4495	-17.035	-3.4145	-14.0295	-16.948	2.9185
ZCCHC7	-3.475	-12.568	9.093	-12.6165	-17.4305	4.814	-13.184	6.258	-19.442
HLA-DPB1	-2.085	-11.176	9.091	-17.362	-10.471	-6.891	-30.113	-12.439	-17.674
KLK6	-8.289	-17.38	9.091	-11.7055	-25.291	13.5855	-28.8965	-10.5655	-18.331
ATAT1	-5.266	-14.356	9.09	-10.1995	-17.949	7.7495	-18.2455	-14.474	-3.7715
STEAP3	-4.919	-14.008	9.089	-12.889	-25.837	12.948	-29.3785	-9.1005	-20.278
RCHY1	-9.192	-18.277	9.085	-18.446	-18.5865	0.1405	-15.3595	-15.178	-0.1815
KIAA0226	-6.672	-15.757	9.085	-15.059	-16.624	1.565	-32.173	-18.136	-14.037
GSTO1	-1.559	-10.643	9.084	-11.633	-22.2775	10.6445	-24.3465	-13.566	-10.7805
COBL	-6.482	-15.56	9.078	-26.117	-24.3245	-1.7925	-26.3345	-14.8105	-11.524
PCYT2	-5.851	-14.928	9.077	-15.0185	-19.547	4.5285	-12.7625	-3.535	-9.2275
KIF5A	-4.129	-13.206	9.077	-9.1375	-18.2535	9.116	-13.4595	-15.967	2.5075
PCGF3	-6.174	-15.249	9.075	-14.565	-14.509	-0.056	-33.5705	-15.4755	-18.095
TPSG1	-6.933	-16.007	9.074	-1.557	-14.855	13.298	-13.967	-2.5685	-11.3985
CHRNA10	-9.228	-18.302	9.074	-14.3805	-23.7465	9.366	-29.3305	-16.5535	-12.777
C11orf45	-7.077	-16.151	9.074	-23.223	-28.8915	5.6685	-40.649	-16.313	-24.336
DCP1B	-3.565	-12.637	9.072	-14.617	-25.4905	10.8735	-30.153	-20.1415	-10.0115
ZBTB12	2.812	-6.255	9.067	-9.1695	-4.483	-4.6865	-1.783	-14.69	12.907
C5AR2	-7.674	-16.74	9.066	-5.6605	-27.077	21.4165	-20.78	-5.932	-14.848
TMEM109	-7.064	-16.13	9.066	-12.6995	-11.9705	-0.729	-14.988	-7.0745	-7.9135
PHF23	2.132	-6.931	9.063	5.556	-20.6165	26.1725	-16.304	-3.652	-12.652
FZD8	-5.726	-14.786	9.06	-19.673	-42.3565	22.6835	-22.384	-8.442	-13.942
MTHFD1L	-9.092	-18.149	9.057	-20.931	-21.7625	0.8315	-34.879	-3.762	-31.117
TAS2R3	-6.902	-15.955	9.053	-21.1235	-24.104	2.9805	-13.468	-15.713	2.245
DBN1	-6.849	-15.901	9.052	-17.968	-20.5785	2.6105	-45.0595	-18.834	-26.2255
PRADC1	-2.183	-11.234	9.051	-6.705	-7.3185	0.6135	-8.597	-4.516	-4.081
BNIP2	-8.102	-17.151	9.049	-19.834	-13.3105	-6.5235	-29.478	-20.2915	-9.1865
FLII	-8.245	-17.292	9.047	-11.713	4.714	-16.427	10.076	16.107	-6.031
TLR6	-6.327	-15.374	9.047	-19.9315	-21.5395	1.608	-26.417	-19.7315	-6.6855
ZFAND2A	-5.005	-14.051	9.046	-16.4135	-26.7105	10.297	-37.132	-22.328	-14.804
TAF6L	6.204	-2.841	9.045	-38.1685	-42.419	4.2505	-16.7665	-8.2835	-8.483
GDI2	-4.909	-13.953	9.044	-24.6795	-32.098	7.4185	-26.2565	-20.8125	-5.444
CYGB	-0.292	-9.335	9.043	-11.2155	-19.5955	8.38	-18.26	-6.7975	-11.4625
LAMTOR3	4.22	-4.823	9.043	-2.6095	10.423	-13.0325	-9.1915	-15.21	6.0185
CLN8	-9.288	-18.326	9.038	-23.6995	-38.5455	14.846	-41.718	-21.9225	-19.7955
DNM1	-6.805	-15.842	9.037	-7.319	-17.5225	10.2035	-4.411	-1.097	-3.314
CANT1	-0.836	-9.873	9.037	4.022	-12.8635	16.8855	-11.593	-8.5305	-3.0625
C11orf21	-8.446	-17.48	9.034	-17.0715	-11.639	-5.4325	-34.3135	-18.3555	-15.958
FOXF1	-8.641	-17.674	9.033	-10.2	-21.6115	11.4115	-18.1155	-17.1375	-0.978
RBPJ	-4.852	-13.884	9.032	-36.956	-36.6885	-0.2675	-29.427	-21.7585	-7.6685
FMO5	-2.287	-11.319	9.032	-6.3815	-15.78	9.3985	-24.994	-15.52	-9.474
RRP12	19.495	10.475	9.02	-12.6	-3.748	-8.852	16.018	7.507	8.511
REM2	-5.674	-14.693	9.019	-10.659	-20.108	9.449	-24.7705	-11.7665	-13.004
BSDC1	-0.979	-9.992	9.013	-12.786	-9.3905	-3.3955	-23.693	-13.578	-10.115
ENTPD7	-7.838	-16.848	9.01	-22.111	-16.6735	-5.4375	-28.088	-17.9935	-10.0945
YIPF3	-3.985	-12.992	9.007	-6.8675	-19.382	12.5145	-12.1705	-1.4385	-10.732
ALG8	7.376	-1.631	9.007	5.837	11.628	-5.791	-15.128	-10.7785	-4.3495
PRR7	-3.576	-12.58	9.004	-24.2505	-32.0555	7.805	-31.4975	-14.25	-17.2475
LRRC56	-8.457	-17.46	9.003	-16.6775	-27.9735	11.296	-33.547	-9.617	-23.93
EXOC3L2	-2.921	-11.92	8.999	-7.904	-26.6125	18.7085	-14.6305	-9.5095	-5.121
CIT	-7.673	-16.671	8.998	-3.3875	4.316	-7.7035	16.481	-12.4655	28.9465
DUSP15	-5.596	-14.594	8.998	-19.3295	-27.08	7.7505	-13.454	-10.3185	-3.1355
STIM1	-8.381	-17.375	8.994	-26.0155	-30.1025	4.087	-31.9605	-19.6125	-12.348
C9orf139	-3.871	-12.861	8.99	-6.171	-25.673	19.502	-19.981	-14.907	-5.074
NEU4	-3.055	-12.043	8.988	-9.584	-17.11	7.526	-20.79	-9.923	-10.867
PCNXL3	-3.278	-12.265	8.987	-5.19	-0.2085	-4.9815	-13.013	-11.661	-1.352
SEMA3G	2.072	-6.914	8.986	-12.552	-10.376	-2.176	-3.999	12.139	-16.138
SPATA20	-7.055	-16.037	8.982	-6.072	-20.7735	14.7015	-17.714	-12.1405	-5.5735
TACC1	-2.376	-11.355	8.979	-23.3095	-34.4245	11.115	-29.2555	-20.513	-8.7425
ERCC1	5.541	-3.433	8.974	0.3025	-18.4475	18.75	10.673	-1.0765	11.7495
DAXX	-2.326	-11.299	8.973	-8.0165	-3.9225	-4.094	-21.238	-11.446	-9.792
CRABP1	-5.121	-14.091	8.97	-13.4735	-22.767	9.2935	-25.95	-13.6505	-12.2995
METTL15	-5.641	-14.61	8.969	-22.0435	-19.501	-2.5425	-31.0385	-14.2	-16.8385
TAB3	-8.605	-17.57	8.965	-16.289	-24.963	8.674	-30.4425	-22.283	-8.1595
RTKN2	-4.843	-13.807	8.964	-16.588	-29.6495	13.0615	-34.1515	-16.1495	-18.002
IMPA1	-8.682	-17.64	8.958	-18.124	-22.075	3.951	-26.77	-13.3325	-13.4375
ADAM22	-7.153	-16.102	8.949	-20.106	-27.4555	7.3495	-30.203	-17.689	-12.514
TTC23	-6.136	-15.085	8.949	-9.9115	-29.6545	19.743	-32.021	-20.4865	-11.5345
TMEM249	-2.413	-11.361	8.948	1.03	-21.889	22.919	-21.9995	-10.5725	-11.427
PLAGL2	-1.359	-10.305	8.946	-21.1145	-23.0825	1.968	-23.7675	-13.6275	-10.14
RASL11B	-9.637	-18.582	8.945	-18.6085	-9.138	-9.4705	-15.345	-18.7055	3.3605
SPIC	0.099	-8.844	8.943	-14.682	-12.6685	-2.0135	-15.358	-11.195	-4.163
UBXN11	-6.886	-15.828	8.942	-17.048	-14.0595	-2.9885	-26.2215	-9.6275	-16.594
G6PC3	-2.266	-11.206	8.94	-11.3775	-29.9405	18.563	-14.23	-13.9375	-0.2925
SFXN3	-7.95	-16.889	8.939	-4.398	-17.9955	13.5975	-11.148	-14.141	2.993
ELMOD1	-6.576	-15.515	8.939	-18.576	-19.462	0.886	-31.315	-18.2795	-13.0355
CORO6	-5.976	-14.909	8.933	-23.169	-16.081	-7.088	-20.0535	-10.6045	-9.449
ZFP64	-0.08	-9.012	8.932	-13.2085	-24.954	11.7455	-26.0865	-18.456	-7.6305
DHTKD1	-8.822	-17.753	8.931	-19.6835	-31.015	11.3315	-20.655	-14.1095	-6.5455
PLIN4	-1.22	-10.15	8.93	-20.8925	-18.952	-1.9405	-18.3485	-14.742	-3.6065
APTX	0.77	-8.159	8.929	-2.331	-7.8905	5.5595	-4.619	-5.9315	1.3125
MYO3A	-6.968	-15.896	8.928	-17.6655	-30.814	13.1485	-23.8485	-13.9795	-9.869
SPATA6L	-6.302	-15.229	8.927	-13.053	-15.825	2.772	-26.1715	-16.338	-9.8335
OGG1	-4.056	-12.983	8.927	-11.4035	-19.831	8.4275	-25.058	-8.9715	-16.0865
CALML6	7.019	-1.907	8.926	-5.287	0.158	-5.445	-19.7895	-16.516	-3.2735
AKT1S1	-7.697	-16.618	8.921	-3.769	-14.4115	10.6425	-7.7485	-11.211	3.4625
USP24	-9.476	-18.396	8.92	-25.284	-22.344	-2.94	-21.3565	-14.583	-6.7735
KDM5A	-2.462	-11.382	8.92	-25.114	-28.948	3.834	-37.3975	-10.6145	-26.783
BICD1	-2.171	-11.09	8.919	-5.2905	-10.3875	5.097	-11.3225	-16.907	5.5845
BZRAP1	-1.945	-10.863	8.918	-17.2955	-34.696	17.4005	-24.0325	-17.9565	-6.076
RPS2	27.016	18.098	8.918	59.969	89.552	-29.583	105.785	52.1755	53.6095
PRLR	-4.341	-13.257	8.916	-16.053	-29.803	13.75	-12.9395	-19.693	6.7535
ATG9A	-9.91	-18.824	8.914	-0.8665	-0.149	-0.7175	-23.678	-16.814	-6.864
SCN2B	-7.344	-16.258	8.914	-16.6805	-20.898	4.2175	-25.4135	-21.957	-3.4565
SNAPC5	6.542	-2.37	8.912	-9.5245	-17.536	8.0115	-3.3265	-1.1495	-2.177
OR4S1	2.203	-6.706	8.909	-16.0755	-7.389	-8.6865	-13.647	-8.195	-5.452
PLEKHG7	-5.568	-14.471	8.903	-7.325	-20.5735	13.2485	-20.8565	-14.1955	-6.661
FCGR2A	-8.363	-17.265	8.902	-19.8285	-9.8275	-10.001	-23.823	-13.795	-10.028
STRIP1	-0.197	-9.098	8.901	-16.961	-3.7295	-13.2315	-19.6695	-12.7155	-6.954
SORBS1	-8.25	-17.151	8.901	-25.691	-23.3465	-2.3445	-33.8585	-19.131	-14.7275
PDCL3	15.434	6.535	8.899	8.248	2.9965	5.2515	13.7875	9.642	4.1455
CDA	-10.234	-19.132	8.898	-26.529	-20.711	-5.818	-32.516	-17.273	-15.243
IGF2BP2	-5.55	-14.447	8.897	-22.0325	-17.1275	-4.905	-27.3485	-8.7315	-18.617
GNG12	-6.131	-15.027	8.896	-23.211	-17.7485	-5.4625	-30.148	-18.131	-12.017
PHLDB1	-8.789	-17.684	8.895	-15.8835	-20.2305	4.347	-32.392	-14.207	-18.185
SPEN	5.145	-3.745	8.89	-2.2955	0.405	-2.7005	-5.2815	-14.1345	8.853
CCDC181	-2.132	-11.02	8.888	-20.809	-26.117	5.308	-19.0235	-13.345	-5.6785
B3GALT2	1.309	-7.574	8.883	-3.6415	-23.0665	19.425	-15.0135	-12.114	-2.8995
HBP1	-5.742	-14.624	8.882	-23.83	-33.4525	9.6225	-14.417	-13.341	-1.076
AAK1	-4.476	-13.356	8.88	-15.118	-19.257	4.139	-17.886	-12.822	-5.064
KLK11	-4.708	-13.586	8.878	-15.2165	-30.129	14.9125	-17.614	-19.409	1.795
TMEM143	-8.888	-17.766	8.878	-13.151	-30.933	17.782	-16.0695	-17.492	1.4225
KCTD12	-4.651	-13.52	8.869	-10.877	-17.957	7.08	-7.811	-12.2025	4.3915
C4orf6	-8.144	-17.009	8.865	-21.321	-22.814	1.493	-29.5845	-13.621	-15.9635
ASB12	-2.641	-11.504	8.863	-30.6305	-26.358	-4.2725	-42.419	-21.458	-20.961
ACSM1	-7.97	-16.832	8.862	-12.3505	-26.898	14.5475	-29.475	-19.3955	-10.0795
ULK1	-6.905	-15.767	8.862	-6.127	-16.0835	9.9565	-25.311	-17.4655	-7.8455
ARHGAP24	-8.688	-17.548	8.86	-23.1	-20.399	-2.701	-12.7905	-10.92	-1.8705
SLC4A7	-3.884	-12.734	8.85	-15.922	-27.424	11.502	18.677	-15.936	34.613
GPR128	-6.472	-15.32	8.848	-23.8525	-25.973	2.1205	-16.8795	-15.956	-0.9235
ZNF638	-4.997	-13.844	8.847	-7.9115	-7.643	-0.2685	-14.554	-9.5075	-5.0465
NKX2-8	-10.178	-19.024	8.846	-24.6225	-28.1635	3.541	-33.317	-12.972	-20.345
GJB1	-7.262	-16.108	8.846	-21.5015	-28.7955	7.294	-34.7665	-14.8585	-19.908
PGAM5	1.658	-7.188	8.846	-14.936	-10.9455	-3.9905	-21.5945	-8.301	-13.2935
CSRP3	-9.351	-18.189	8.838	-14.4045	-20.678	6.2735	-20.9105	-19.6815	-1.229
HSPB7	-1.496	-10.331	8.835	-2.1145	0.305	-2.4195	-11.3395	-10.4995	-0.84
TMEM185A	-8.298	-17.132	8.834	-23.538	-29.096	5.558	-30.972	-18.2325	-12.7395
TMEM170B	-4.574	-13.407	8.833	-21.9145	-19.312	-2.6025	-26.6895	-17.0385	-9.651
SH3BP2	-8.486	-17.319	8.833	-27.153	-30.5135	3.3605	-30.0045	-12.2365	-17.768
PEG10	-7.475	-16.306	8.831	-4.5565	-24.751	20.1945	-9.335	-15.726	6.391
TPGS1	-2.715	-11.546	8.831	-6.3185	-24.8805	18.562	-10.084	-1.2285	-8.8555
RALBP1	-5.445	-14.274	8.829	-19.0605	-28.331	9.2705	-27.9065	-5.276	-22.6305
FAM20C	-9.829	-18.657	8.828	-19.5445	-32.1235	12.579	-33.003	-15.5885	-17.4145
COL6A3	0.481	-8.346	8.827	-15.1435	-15.3655	0.222	-24.7975	-7.3245	-17.473
EID3	-6.557	-15.383	8.826	-19.2645	-28.9625	9.698	-34.4665	-20.8315	-13.635
PEX13	-9.583	-18.408	8.825	-15.2015	-16.544	1.3425	-15.917	-1.684	-14.233
ZNF674	-9.008	-17.833	8.825	-23.5635	-29.9235	6.36	-33.2845	-20.2475	-13.037
TRHDE	-6.682	-15.504	8.822	-32.9475	-10.963	-21.9845	-25.7775	-21.7525	-4.025
PTK2B	-9.457	-18.278	8.821	-17.424	-39.1625	21.7385	-16.0505	-17.3945	1.344
LRP4	-4.758	-13.578	8.82	-1.704	-6.334	4.63	-20.03	-11.467	-8.563
RNASEH2C	1.875	-6.945	8.82	-4.583	-0.4325	-4.1505	31.624	0.987	30.637
PAPSS2	-8.982	-17.801	8.819	-12.5575	-19.6245	7.067	-26.2985	-9.331	-16.9675
CLEC19A	-3.169	-11.987	8.818	-9.8675	-20.9665	11.099	-19.3555	-10.9665	-8.389
SNN	-9.829	-18.64	8.811	-11.584	-20.0595	8.4755	-19.198	-16.6145	-2.5835
BST1	-7.368	-16.177	8.809	-16.5295	-18.6425	2.113	-25.929	-16.474	-9.455
SCOC	-9.587	-18.395	8.808	-24.124	-22.725	-1.399	-32.661	-17.132	-15.529
CAMSAP1	-7.758	-16.563	8.805	-11.398	-19.3885	7.9905	-14.8985	-4.1255	-10.773
JAM3	-9.891	-18.693	8.802	-29.8325	-30.6135	0.781	-31.5915	-25.4715	-6.12
KRT75	-6.148	-14.95	8.802	-14.7075	-10.376	-4.3315	-22.0515	-12.938	-9.1135
GRIN3B	-6.668	-15.465	8.797	-13.5735	-14.1595	0.586	-19.08	-7.4035	-11.6765
ADAMTS19	-9.26	-18.047	8.787	-17.5115	-16.5945	-0.917	-26.4265	-19.0835	-7.343
NUFIP2	-6.861	-15.644	8.783	-4.473	-5.3505	0.8775	5.982	-4.458	10.44
BACE1	-6.883	-15.665	8.782	-17.918	-12.7875	-5.1305	-31.217	-17.6505	-13.5665
ANKRD29	-9.348	-18.13	8.782	-18.662	-19.192	0.53	-23.8335	-20.6315	-3.202
EMX2	-7.211	-15.992	8.781	-10.207	-29.526	19.319	-31.779	-20.0995	-11.6795
MGA	-6.824	-15.605	8.781	-11.8015	-8.5385	-3.263	-12.5025	-14.2425	1.74
EMCN	-8.437	-17.217	8.78	-24.201	-27.1115	2.9105	-33.9345	-17.53	-16.4045
DNAJB1	-7.309	-16.088	8.779	-7.6095	-16.9595	9.35	-8.9095	-15.961	7.0515
CAPZA2	-7.936	-16.714	8.778	-9.7915	-23.817	14.0255	-9.166	-12.1305	2.9645
STARD7	1.16	-7.614	8.774	-7.622	8.6905	-16.3125	9.134	3.232	5.902
REEP4	-5.264	-14.036	8.772	-17.062	-26.6695	9.6075	-42.5325	-18.294	-24.2385
NR3C1	-5.746	-14.515	8.769	-18.769	-18.7785	0.0095	-22.6	-13.3405	-9.2595
NYAP1	-7.231	-15.996	8.765	-8.0945	-17.477	9.3825	-15.941	-8.189	-7.752
RNF213	-6.803	-15.567	8.764	-8.112	-17.02	8.908	-18.352	-16.9835	-1.3685
LRRC4	-2.306	-11.066	8.76	0.693	-20.445	21.138	-14.202	-17.418	3.216
CPOX	-6.256	-15.016	8.76	8.015	-2.7985	10.8135	-3.4275	-15.5295	12.102
C1orf85	-3.598	-12.357	8.759	-17.6955	-16.0005	-1.695	-31.0375	-10.6775	-20.36
SENP7	-1.382	-10.141	8.759	-15.7725	-17.9855	2.213	-14.9085	-15.746	0.8375
IL5	-9.715	-18.473	8.758	-18.7905	-20.7075	1.917	-32.456	-13.033	-19.423
CGGBP1	-9.775	-18.53	8.755	-6.016	-12.2235	6.2075	-12.574	-15.152	2.578
SLC25A17	-6.206	-14.96	8.754	-14.236	-11.346	-2.89	-20.427	-9.081	-11.346
NLRX1	-9.396	-18.147	8.751	-20.4465	-21.81	1.3635	-27.749	-16.834	-10.915
ZNF337	-9.915	-18.664	8.749	-17.1185	-24.1365	7.018	-20.013	-13.966	-6.047
WIPI2	-4.439	-13.187	8.748	-9.7	-19.8115	10.1115	-3.6335	-14.322	10.6885
CBLN3	-6.412	-15.159	8.747	-6.264	-19.1955	12.9315	-14.9705	-9.31	-5.6605
HIF3A	-9.15	-17.893	8.743	-10.491	-33.437	22.946	-34.0405	-14.562	-19.4785
C22orf46	-2.389	-11.132	8.743	-11.0815	-11.7435	0.662	-23.579	-1.202	-22.377
NUPR1L	-1.242	-9.985	8.743	-4.1795	-13.4315	9.252	-17.045	-8.7885	-8.2565
MTO1	-3.279	-12.021	8.742	-5.455	-0.918	-4.537	-6.4395	-5.5675	-0.872
CCSAP	-3.916	-12.654	8.738	-13.232	-15.7695	2.5375	-18.648	-10.1765	-8.4715
TRIB1	-7.638	-16.375	8.737	8.8205	-8.5085	17.329	-7.602	-6.9375	-0.6645
MSH3	-8.087	-16.823	8.736	-21.819	-21.7175	-0.1015	-15.0375	-17.241	2.2035
YWHAE	0.574	-8.16	8.734	-1.8605	-21.2125	19.352	3.348	3.3985	-0.0505
GSK3A	-8.393	-17.123	8.73	-7.0835	-19.0765	11.993	-19.8685	-0.6575	-19.211
FAM161B	-7.996	-16.724	8.728	-8.4465	-27.9545	19.508	-17.83	-20.1545	2.3245
SH3D21	-2.838	-11.564	8.726	-25.5855	-17.166	-8.4195	-30.7965	-9.029	-21.7675
PLA2G15	-1.007	-9.73	8.723	-12.644	-36.8705	24.2265	-26.001	-9.4715	-16.5295
GPR151	-7.451	-16.17	8.719	-12.01	-15.6975	3.6875	-21.399	-13.218	-8.181
CCDC138	-10.19	-18.908	8.718	-20.948	-21.9595	1.0115	-19.984	-15.308	-4.676
MS4A6A	-8.606	-17.323	8.717	-30.8365	-21.478	-9.3585	-33.509	-17.8795	-15.6295
ITGAL	-7.659	-16.371	8.712	-9.5985	-24.59	14.9915	-22.5315	-18.791	-3.7405
PCDHA3	-5.189	-13.898	8.709	-22.7755	-9.1985	-13.577	-23.001	-19.4095	-3.5915
TMED9	-9.337	-18.045	8.708	-15.4445	-22.708	7.2635	-35.276	-15.6535	-19.6225
HPSE	-9.243	-17.946	8.703	-20.1025	-20.772	0.6695	-16.2745	-14.958	-1.3165
INSIG1	-9.112	-17.814	8.702	-25.4865	-36.813	11.3265	-28.7965	-22.0135	-6.783
FAM193B	-6.025	-14.726	8.701	-17.6055	-18.3045	0.699	-28.551	-7.116	-21.435
TTC3	-3.756	-12.456	8.7	-13.7245	-15.3665	1.642	-13.824	-7.316	-6.508
TENC1	0.008	-8.692	8.7	-10.0485	-20.648	10.5995	-20.6545	-5.941	-14.7135
DPYSL2	-9.598	-18.297	8.699	-13.4625	-30.2705	16.808	-30.5785	-18.36	-12.2185
RHBG	-6.864	-15.559	8.695	-16.598	-13.449	-3.149	-5.3045	-9.5855	4.281
CX3CL1	-8.418	-17.111	8.693	-18.399	-24.732	6.333	-26.6225	-18.277	-8.3455
FAM101A	-6.641	-15.334	8.693	-18.6665	-21.1985	2.532	-25.207	-18.046	-7.161
ALS2CR12	-1.432	-10.124	8.692	-10.3015	-14.5405	4.239	-22.0955	-4.987	-17.1085
PLD1	-6.241	-14.932	8.691	-24.8245	-19.8325	-4.992	-27.134	-14.6015	-12.5325
PRDX4	-4.413	-13.102	8.689	-23.0335	-27.348	4.3145	-24.6335	-16.899	-7.7345
TRIM7	-6.703	-15.39	8.687	-4.4965	-13.6645	9.168	-16.429	-7.487	-8.942
ABI1	0.73	-7.951	8.681	-18.7525	-25.6165	6.864	-15.827	-9.3195	-6.5075
SIRT7	-7.216	-15.895	8.679	-12.91	-17.479	4.569	-25.02	-15.745	-9.275
PKD2L2	-4.446	-13.124	8.678	-17.614	-22.52	4.906	-30.9715	-12.054	-18.9175
TMEM106C	-3.112	-11.79	8.678	-12.7445	-14.1515	1.407	-14.153	-12.4955	-1.6575
RFXANK	-7.332	-16.007	8.675	-15.34	-15.4645	0.1245	-23.825	-16.151	-7.674
PPHLN1	-2.058	-10.733	8.675	-13.1735	-8.4005	-4.773	-5.767	-5.174	-0.593
C8orf74	-9.882	-18.557	8.675	-11.303	-28.258	16.955	-30.674	-15.9225	-14.7515
P4HA2	-4.41	-13.084	8.674	-13.887	-17.9295	4.0425	-20.371	-17.6405	-2.7305
SMIM9	-8.396	-17.066	8.67	-17.272	-26.8255	9.5535	-36.0765	-15.5745	-20.502
ACAD9	-6.282	-14.951	8.669	7.1335	38.7825	-31.649	10.8655	-11.2875	22.153
SAR1A	-10.323	-18.991	8.668	-15.9655	-23.75	7.7845	-23.215	-9.1495	-14.0655
C16orf93	-6.429	-15.097	8.668	-13.299	-31.789	18.49	-11.4935	-10.9825	-0.511
FAM181B	-4.159	-12.823	8.664	-18.8565	-33.5245	14.668	-48.4045	-13.189	-35.2155
CYR61	-9.367	-18.03	8.663	-20.4815	-14.133	-6.3485	-20.554	-9.541	-11.013
TACR2	-5.12	-13.777	8.657	-20.037	-16.2305	-3.8065	-20.4985	-11.734	-8.7645
DLG1	-2.205	-10.862	8.657	-23.265	-10.2695	-12.9955	-35.6815	-15.8735	-19.808
FEZF1	-6.383	-15.038	8.655	-23.0525	-23.443	0.3905	-18.7225	-21.9395	3.217
MRGPRE	-1.747	-10.399	8.652	-2.2995	-3.2875	0.988	-12.14	-7.777	-4.363
SLC34A2	-9.756	-18.407	8.651	-22.448	-21.074	-1.374	-21.9065	-11.943	-9.9635
ARL6IP4	-6.48	-15.131	8.651	-20.6265	-22.842	2.2155	-28.268	-15.535	-12.733
ADORA2B	-9.465	-18.113	8.648	-20.822	-17.203	-3.619	-15.7775	-10.318	-5.4595
DDX19A	0.76	-7.887	8.647	-10.4275	-9.6925	-0.735	-8.596	-3.11	-5.486
C10orf105	-1.973	-10.619	8.646	-15.6435	-19.8955	4.252	-16.021	-19.7265	3.7055
KREMEN2	0.354	-8.288	8.642	-9.9015	-15.8055	5.904	-9.0095	-7.2155	-1.794
KAT6B	-7.2	-15.84	8.64	-21.341	-19.2565	-2.0845	-24.9335	-16.639	-8.2945
CNNM1	-4.793	-13.433	8.64	-8.93	-20.9825	12.0525	-24.2655	-17.9955	-6.27
COX10	-6.926	-15.565	8.639	23.858	46.194	-22.336	60.714	45.19	15.524
TM2D1	-8.62	-17.256	8.636	-12.546	-0.857	-11.689	-25.322	-15.518	-9.804
ESRP2	-5.869	-14.505	8.636	-13.9015	-27.052	13.1505	-18.098	-11.5135	-6.5845
MECOM	-7.723	-16.358	8.635	-23.8875	-23.322	-0.5655	-31.577	-21.07	-10.507
[truncated: 16,026 more rows]

## Sheet: description of the dataset
	Dataset EV4. Results of Synthetic Viability screen
	Sheet 1 lists Bayes Factors for all genes in p53 proficient and p53 deficient RPE1, A549, and RKO cells from the Synthetic Viability screens.
	Sheet 2 lists Bayes Factors for hits identified from the Synthetic Viability screens in RPE1 cells.
