# Supplementary material for: Genome-wide CRISPR screens identify novel regulators of wild-type and mutant p53 stability
Source: Mol Syst Biol. 2024 Apr 5;20(6):719–40. doi: 10.1038/s44320-024-00032-x (PMC11148184; doi:10.1038/s44320-024-00032-x)
Supplement: Supplementary file 9 — Dataset EV8 [file 44320_2024_32_MOESM9_ESM.xlsx]

## Sheet: Datos SEC p53
Time Max. (min)	55.6433
Data Points	16694
Detector	UV
Generating Data System	Chromeleon 7.3.0.60919
Exporting Data System	Chromeleon 7.3.0.0
Operator	Instrument Controller
Signal Quantity	Absorbance
Signal Unit	mAU
Signal Min.	-0.07124
Signal Max.	3.6996
Channel	UV_VIS_4
Driver Name	MWD3000.dll
Channel Type	Evaluation
Min. Step (s)	0.2
Max. Step (s)	0.2
Average Step (s)	0.2
Signal Parameter Information:
Signal Info	WVL:280 nm
Chromatogram Data:
Time (min)	Step (s)	Value (mAU)
0	n.a.	0
0.003333	0.2	1.6e-05
0.006667	0.2	2.4e-05
0.01	0.2	-0.000255
0.013333	0.2	-0.001277
0.016667	0.2	-0.002948
0.02	0.2	-0.004276
0.023333	0.2	-0.004167
0.026667	0.2	-0.002524
0.03	0.2	-0.000458
0.033333	0.2	0.000683
0.036667	0.2	0.00064
0.04	0.2	0.000399
0.043333	0.2	0.001038
0.046667	0.2	0.002775
0.05	0.2	0.005013
0.053333	0.2	0.006851
0.056667	0.2	0.007466
0.06	0.2	0.006578
0.063333	0.2	0.005153
0.066667	0.2	0.005052
0.07	0.2	0.006972
0.073333	0.2	0.009405
0.076667	0.2	0.010366
0.08	0.2	0.009134
0.083333	0.2	0.006106
0.086667	0.2	0.002233
0.09	0.2	-0.001595
0.093333	0.2	-0.005347
0.096667	0.2	-0.009206
0.1	0.2	-0.012247
0.103333	0.2	-0.013171
0.106667	0.2	-0.011862
0.11	0.2	-0.009364
0.113333	0.2	-0.006825
0.116667	0.2	-0.004671
0.12	0.2	-0.002645
0.123333	0.2	-0.000697
0.126667	0.2	0.000552
0.13	0.2	0.000401
0.133333	0.2	-0.001333
0.136667	0.2	-0.004069
0.14	0.2	-0.006497
0.143333	0.2	-0.006995
0.146667	0.2	-0.004678
0.15	0.2	-0.000459
0.153333	0.2	0.003604
0.156667	0.2	0.00625
0.16	0.2	0.007792
0.163333	0.2	0.009043
0.166667	0.2	0.009943
0.17	0.2	0.009773
0.173333	0.2	0.00837
0.176667	0.2	0.00604
0.18	0.2	0.00285
0.183333	0.2	-0.000909
0.186667	0.2	-0.004198
0.19	0.2	-0.005877
0.193333	0.2	-0.005675
0.196667	0.2	-0.004456
0.2	0.2	-0.003486
0.203333	0.2	-0.003295
0.206667	0.2	-0.003442
0.21	0.2	-0.003277
0.213333	0.2	-0.00226
0.216667	0.2	9e-06
0.22	0.2	0.002994
0.223333	0.2	0.005089
0.226667	0.2	0.005076
0.23	0.2	0.003164
0.233333	0.2	0.000417
0.236667	0.2	-0.002277
0.24	0.2	-0.004436
0.243333	0.2	-0.005648
0.246667	0.2	-0.005793
0.25	0.2	-0.005619
0.253333	0.2	-0.006216
0.256667	0.2	-0.007554
0.26	0.2	-0.008264
0.263333	0.2	-0.007243
0.266667	0.2	-0.004766
0.27	0.2	-0.001999
0.273333	0.2	-0.000198
0.276667	0.2	-2e-06
0.28	0.2	-0.000775
0.283333	0.2	-0.001258
0.286667	0.2	-0.001106
0.29	0.2	-0.00095
0.293333	0.2	-0.001437
0.296667	0.2	-0.003004
0.3	0.2	-0.005702
0.303333	0.2	-0.00862
0.306667	0.2	-0.010171
0.31	0.2	-0.009357
0.313333	0.2	-0.006437
0.316667	0.2	-0.002626
0.32	0.2	0.000513
0.323333	0.2	0.001888
0.326667	0.2	0.001319
0.33	0.2	-0.000547
0.333333	0.2	-0.002321
0.336667	0.2	-0.002612
0.34	0.2	-0.001384
0.343333	0.2	6.9e-05
0.346667	0.2	0.000656
0.35	0.2	0.000305
0.353333	0.2	-0.000535
0.356667	0.2	-0.001318
0.36	0.2	-0.001456
0.363333	0.2	-0.000611
0.366667	0.2	0.001081
0.37	0.2	0.003133
0.373333	0.2	0.004774
0.376667	0.2	0.005302
0.38	0.2	0.004741
0.383333	0.2	0.003861
0.386667	0.2	0.003384
0.39	0.2	0.003334
0.393333	0.2	0.003406
0.396667	0.2	0.003958
0.4	0.2	0.005836
0.403333	0.2	0.008977
0.406667	0.2	0.012
0.41	0.2	0.013278
0.413333	0.2	0.012074
0.416667	0.2	0.008843
0.42	0.2	0.004944
0.423333	0.2	0.002073
0.426667	0.2	0.0012
0.43	0.2	0.001959
0.433333	0.2	0.003307
0.436667	0.2	0.004229
0.44	0.2	0.003966
0.443333	0.2	0.002197
0.446667	0.2	-0.000819
0.45	0.2	-0.004095
0.453333	0.2	-0.006516
0.456667	0.2	-0.007985
0.46	0.2	-0.009066
0.463333	0.2	-0.009499
0.466667	0.2	-0.008241
0.47	0.2	-0.005006
0.473333	0.2	-0.000659
0.476667	0.2	0.003653
0.48	0.2	0.006796
0.483333	0.2	0.007743
0.486667	0.2	0.006168
0.49	0.2	0.002903
0.493333	0.2	-0.000224
0.496667	0.2	-0.001633
0.5	0.2	-0.001382
0.503333	0.2	-0.000644
0.506667	0.2	-2e-05
0.51	0.2	0.000882
0.513333	0.2	0.002729
0.516667	0.2	0.0057
0.52	0.2	0.009167
0.523333	0.2	0.012107
0.526667	0.2	0.013572
0.53	0.2	0.012928
0.533333	0.2	0.010175
0.536667	0.2	0.00601
0.54	0.2	0.001651
0.543333	0.2	-0.001405
0.546667	0.2	-0.002103
0.55	0.2	-0.000758
0.553333	0.2	0.001066
0.556667	0.2	0.001863
0.56	0.2	0.001309
0.563333	0.2	0.000135
0.566667	0.2	-0.000938
0.57	0.2	-0.001823
0.573333	0.2	-0.002667
0.576667	0.2	-0.003346
0.58	0.2	-0.003371
0.583333	0.2	-0.002321
0.586667	0.2	-0.000461
0.59	0.2	0.001233
0.593333	0.2	0.001526
0.596667	0.2	-0.000206
0.6	0.2	-0.002969
0.603333	0.2	-0.004969
0.606667	0.2	-0.00548
0.61	0.2	-0.004832
0.613333	0.2	-0.003442
0.616667	0.2	-0.001529
0.62	0.2	0.000977
0.623333	0.2	0.00408
0.626667	0.2	0.007179
0.63	0.2	0.009298
0.633333	0.2	0.009689
0.636667	0.2	0.008281
0.64	0.2	0.005829
0.643333	0.2	0.003246
0.646667	0.2	0.000798
0.65	0.2	-0.001379
0.653333	0.2	-0.002846
0.656667	0.2	-0.003467
0.66	0.2	-0.003364
0.663333	0.2	-0.00263
0.666667	0.2	-0.001506
0.67	0.2	-0.000291
0.673333	0.2	0.00054
0.676667	0.2	0.000385
0.68	0.2	-0.00054
0.683333	0.2	-0.00113
0.686667	0.2	-0.000873
0.69	0.2	-0.000473
0.693333	0.2	-0.000781
0.696667	0.2	-0.001835
0.7	0.2	-0.002799
0.703333	0.2	-0.002735
0.706667	0.2	-0.001767
0.71	0.2	-0.001063
0.713333	0.2	-0.001597
0.716667	0.2	-0.003393
0.72	0.2	-0.005595
0.723333	0.2	-0.006934
0.726667	0.2	-0.006421
0.73	0.2	-0.003929
0.733333	0.2	-0.000433
0.736667	0.2	0.002305
0.74	0.2	0.00291
0.743333	0.2	0.001556
0.746667	0.2	-0.00033
0.75	0.2	-0.001433
0.753333	0.2	-0.001426
0.756667	0.2	-0.000684
0.76	0.2	0.000351
0.763333	0.2	0.0012
0.766667	0.2	0.001347
0.77	0.2	0.00078
0.773333	0.2	1e-05
0.776667	0.2	-0.000606
0.78	0.2	-0.000948
0.783333	0.2	-0.000711
0.786667	0.2	0.000334
0.79	0.2	0.00169
0.793333	0.2	0.0024
0.796667	0.2	0.001949
0.8	0.2	0.000382
0.803333	0.2	-0.001986
0.806667	0.2	-0.004274
0.81	0.2	-0.00524
0.813333	0.2	-0.004253
0.816667	0.2	-0.00149
0.82	0.2	0.002498
0.823333	0.2	0.007003
0.826667	0.2	0.011575
0.83	0.2	0.01588
0.833333	0.2	0.018954
0.836667	0.2	0.019669
0.84	0.2	0.017856
0.843333	0.2	0.014329
0.846667	0.2	0.01004
0.85	0.2	0.005648
0.853333	0.2	0.001735
0.856667	0.2	-0.001159
0.86	0.2	-0.002759
0.863333	0.2	-0.003037
0.866667	0.2	-0.002161
0.87	0.2	-0.000455
0.873333	0.2	0.001621
0.876667	0.2	0.003523
0.88	0.2	0.00491
0.883333	0.2	0.006028
0.886667	0.2	0.007525
0.89	0.2	0.009591
0.893333	0.2	0.011626
0.896667	0.2	0.012808
0.9	0.2	0.012607
0.903333	0.2	0.011042
0.906667	0.2	0.008536
0.91	0.2	0.0055
0.913333	0.2	0.002399
0.916667	0.2	-0.000135
0.92	0.2	-0.001638
0.923333	0.2	-0.001941
0.926667	0.2	-0.001001
0.93	0.2	0.000927
0.933333	0.2	0.002981
0.936667	0.2	0.003915
0.94	0.2	0.003026
0.943333	0.2	0.000731
0.946667	0.2	-0.002023
0.95	0.2	-0.004541
0.953333	0.2	-0.006397
0.956667	0.2	-0.007312
0.96	0.2	-0.007167
0.963333	0.2	-0.006035
0.966667	0.2	-0.004226
0.97	0.2	-0.002152
0.973333	0.2	-0.000211
0.976667	0.2	0.001164
0.98	0.2	0.00168
0.983333	0.2	0.00167
0.986667	0.2	0.002078
0.99	0.2	0.003506
0.993333	0.2	0.005621
0.996667	0.2	0.007953
1	0.2	0.010512
1.00333	0.2	0.013112
1.00667	0.2	0.015028
1.01	0.2	0.015584
1.01333	0.2	0.01446
1.01667	0.2	0.011821
1.02	0.2	0.008671
1.02333	0.2	0.00637
1.02667	0.2	0.005456
1.03	0.2	0.005482
1.03333	0.2	0.005987
1.03667	0.2	0.006911
1.04	0.2	0.008209
1.04333	0.2	0.009605
1.04667	0.2	0.010722
1.05	0.2	0.011458
1.05333	0.2	0.011938
1.05667	0.2	0.011623
1.06	0.2	0.009416
1.06333	0.2	0.005131
1.06667	0.2	8.4e-05
1.07	0.2	-0.003867
1.07333	0.2	-0.005679
1.07667	0.2	-0.005389
1.08	0.2	-0.003353
1.08333	0.2	-0.0001
1.08667	0.2	0.003463
1.09	0.2	0.006456
1.09333	0.2	0.008385
1.09667	0.2	0.009249
1.1	0.2	0.009549
1.10333	0.2	0.009694
1.10667	0.2	0.009484
1.11	0.2	0.008688
1.11333	0.2	0.007559
1.11667	0.2	0.006422
1.12	0.2	0.005518
1.12333	0.2	0.005403
1.12667	0.2	0.00656
1.13	0.2	0.008145
1.13333	0.2	0.008016
1.13667	0.2	0.004878
1.14	0.2	-0.000131
1.14333	0.2	-0.004589
1.14667	0.2	-0.006774
1.15	0.2	-0.00615
1.15333	0.2	-0.003323
1.15667	0.2	-2e-06
1.16	0.2	0.002106
1.16333	0.2	0.002435
1.16667	0.2	0.001404
1.17	0.2	-0.000134
1.17333	0.2	-0.001472
1.17667	0.2	-0.002426
1.18	0.2	-0.002862
1.18333	0.2	-0.002717
1.18667	0.2	-0.002493
1.19	0.2	-0.002456
1.19333	0.2	-0.002116
1.19667	0.2	-0.001145
1.2	0.2	0.000258
1.20333	0.2	0.001753
1.20667	0.2	0.002909
1.21	0.2	0.00342
1.21333	0.2	0.003558
1.21667	0.2	0.004184
1.22	0.2	0.006206
1.22333	0.2	0.009717
1.22667	0.2	0.01371
1.23	0.2	0.016771
1.23333	0.2	0.017782
1.23667	0.2	0.016393
1.24	0.2	0.013286
1.24333	0.2	0.009452
1.24667	0.2	0.005213
1.25	0.2	0.000368
1.25333	0.2	-0.00494
1.25667	0.2	-0.009699
1.26	0.2	-0.012675
1.26333	0.2	-0.013531
1.26667	0.2	-0.012573
1.27	0.2	-0.009893
1.27333	0.2	-0.005736
1.27667	0.2	-0.001003
1.28	0.2	0.00326
1.28333	0.2	0.006361
1.28667	0.2	0.00798
1.29	0.2	0.008209
1.29333	0.2	0.007526
1.29667	0.2	0.006537
1.3	0.2	0.005735
1.30333	0.2	0.005403
1.30667	0.2	0.005499
1.31	0.2	0.005782
1.31333	0.2	0.00616
1.31667	0.2	0.006472
1.32	0.2	0.006223
1.32333	0.2	0.005169
1.32667	0.2	0.003675
1.33	0.2	0.002206
1.33333	0.2	0.001061
1.33667	0.2	0.000326
1.34	0.2	-0.000274
1.34333	0.2	-0.001087
1.34667	0.2	-0.002032
1.35	0.2	-0.002541
1.35333	0.2	-0.002005
1.35667	0.2	-0.000544
1.36	0.2	0.000622
1.36333	0.2	0.000375
1.36667	0.2	-0.000555
1.37	0.2	-0.000412
1.37333	0.2	0.001398
1.37667	0.2	0.004001
1.38	0.2	0.005972
1.38333	0.2	0.006138
1.38667	0.2	0.004227
1.39	0.2	0.001199
1.39333	0.2	-0.001355
1.39667	0.2	-0.002459
1.4	0.2	-0.001861
1.40333	0.2	0.000625
1.40667	0.2	0.004539
1.41	0.2	0.008202
1.41333	0.2	0.00992
1.41667	0.2	0.009418
1.42	0.2	0.007681
1.42333	0.2	0.005912
1.42667	0.2	0.005095
1.43	0.2	0.005795
1.43333	0.2	0.007471
1.43667	0.2	0.008552
1.44	0.2	0.007872
1.44333	0.2	0.005756
1.44667	0.2	0.003469
1.45	0.2	0.001867
1.45333	0.2	0.000989
1.45667	0.2	0.000654
1.46	0.2	0.000726
1.46333	0.2	0.001075
1.46667	0.2	0.001516
1.47	0.2	0.001756
1.47333	0.2	0.001621
1.47667	0.2	0.00119
1.48	0.2	0.000606
1.48333	0.2	7e-05
1.48667	0.2	6.6e-05
1.49	0.2	0.001293
1.49333	0.2	0.004004
1.49667	0.2	0.007621
1.5	0.2	0.01104
1.50333	0.2	0.012872
1.50667	0.2	0.011982
1.51	0.2	0.008646
1.51333	0.2	0.004954
1.51667	0.2	0.003469
1.52	0.2	0.005133
1.52333	0.2	0.008676
1.52667	0.2	0.011781
1.53	0.2	0.012432
1.53333	0.2	0.010312
1.53667	0.2	0.00719
1.54	0.2	0.005155
1.54333	0.2	0.005159
1.54667	0.2	0.00687
1.55	0.2	0.008744
1.55333	0.2	0.009239
1.55667	0.2	0.00823
1.56	0.2	0.006635
1.56333	0.2	0.005624
1.56667	0.2	0.006276
1.57	0.2	0.008782
1.57333	0.2	0.012028
1.57667	0.2	0.01442
1.58	0.2	0.01498
1.58333	0.2	0.013804
1.58667	0.2	0.011654
1.59	0.2	0.008984
1.59333	0.2	0.005672
1.59667	0.2	0.001854
1.6	0.2	-0.001669
1.60333	0.2	-0.0043
1.60667	0.2	-0.006151
1.61	0.2	-0.007285
1.61333	0.2	-0.007367
1.61667	0.2	-0.006445
1.62	0.2	-0.005286
1.62333	0.2	-0.004725
1.62667	0.2	-0.004951
1.63	0.2	-0.005476
1.63333	0.2	-0.005587
1.63667	0.2	-0.004718
1.64	0.2	-0.0027
1.64333	0.2	4.3e-05
1.64667	0.2	0.00255
1.65	0.2	0.003998
1.65333	0.2	0.004584
1.65667	0.2	0.005002
1.66	0.2	0.005218
1.66333	0.2	0.004701
1.66667	0.2	0.003345
1.67	0.2	0.001452
1.67333	0.2	-0.00069
1.67667	0.2	-0.00258
1.68	0.2	-0.003172
1.68333	0.2	-0.001616
1.68667	0.2	0.001546
1.69	0.2	0.004709
1.69333	0.2	0.006912
1.69667	0.2	0.008423
1.7	0.2	0.009559
1.70333	0.2	0.009841
1.70667	0.2	0.008726
1.71	0.2	0.006727
1.71333	0.2	0.004843
1.71667	0.2	0.003217
1.72	0.2	0.001521
1.72333	0.2	0.000109
1.72667	0.2	-0.000145
1.73	0.2	0.00112
1.73333	0.2	0.003327
1.73667	0.2	0.005586
1.74	0.2	0.007511
1.74333	0.2	0.00926
1.74667	0.2	0.010787
1.75	0.2	0.011577
1.75333	0.2	0.01126
1.75667	0.2	0.009945
1.76	0.2	0.00804
1.76333	0.2	0.006209
1.76667	0.2	0.005124
1.77	0.2	0.004988
1.77333	0.2	0.005568
1.77667	0.2	0.006175
1.78	0.2	0.005695
1.78333	0.2	0.003626
1.78667	0.2	0.000664
1.79	0.2	-0.002139
1.79333	0.2	-0.00405
1.79667	0.2	-0.004634
1.8	0.2	-0.003703
1.80333	0.2	-0.001351
1.80667	0.2	0.001975
1.81	0.2	0.005315
1.81333	0.2	0.007451
1.81667	0.2	0.007561
1.82	0.2	0.005538
1.82333	0.2	0.002063
1.82667	0.2	-0.001408
1.83	0.2	-0.003352
1.83333	0.2	-0.003372
1.83667	0.2	-0.002595
1.84	0.2	-0.002498
1.84333	0.2	-0.003306
1.84667	0.2	-0.003976
1.85	0.2	-0.003636
1.85333	0.2	-0.002566
1.85667	0.2	-0.001928
1.86	0.2	-0.002513
1.86333	0.2	-0.003848
1.86667	0.2	-0.004668
1.87	0.2	-0.003888
1.87333	0.2	-0.001353
1.87667	0.2	0.001828
1.88	0.2	0.003961
1.88333	0.2	0.003861
1.88667	0.2	0.001376
1.89	0.2	-0.002336
1.89333	0.2	-0.005114
1.89667	0.2	-0.005429
1.9	0.2	-0.003603
1.90333	0.2	-0.001106
1.90667	0.2	0.000585
1.91	0.2	0.000541
1.91333	0.2	-0.001058
1.91667	0.2	-0.002839
1.92	0.2	-0.00354
1.92333	0.2	-0.003294
1.92667	0.2	-0.002962
1.93	0.2	-0.002893
1.93333	0.2	-0.002986
1.93667	0.2	-0.003215
1.94	0.2	-0.003534
1.94333	0.2	-0.003658
1.94667	0.2	-0.003248
1.95	0.2	-0.002232
1.95333	0.2	-0.000983
1.95667	0.2	8e-06
1.96	0.2	0.000706
1.96333	0.2	0.001395
1.96667	0.2	0.002171
1.97	0.2	0.003225
1.97333	0.2	0.005082
1.97667	0.2	0.007963
1.98	0.2	0.011231
1.98333	0.2	0.013594
1.98667	0.2	0.014059
1.99	0.2	0.012941
1.99333	0.2	0.011507
1.99667	0.2	0.01053
2	0.2	0.009699
2.00333	0.2	0.00856
2.00667	0.2	0.007338
2.01	0.2	0.006616
2.01333	0.2	0.006811
2.01667	0.2	0.007971
2.02	0.2	0.009634
2.02333	0.2	0.010904
2.02667	0.2	0.01088
2.03	0.2	0.009131
2.03333	0.2	0.006005
2.03667	0.2	0.002695
2.04	0.2	0.000662
2.04333	0.2	0.000577
2.04667	0.2	0.001937
2.05	0.2	0.003716
2.05333	0.2	0.00493
2.05667	0.2	0.00457
2.06	0.2	0.001861
2.06333	0.2	-0.003046
2.06667	0.2	-0.008646
2.07	0.2	-0.012244
2.07333	0.2	-0.011572
2.07667	0.2	-0.006985
2.08	0.2	-0.001216
2.08333	0.2	0.003225
2.08667	0.2	0.005458
2.09	0.2	0.00539
2.09333	0.2	0.003164
2.09667	0.2	-8.2e-05
2.1	0.2	-0.002377
2.10333	0.2	-0.002645
2.10667	0.2	-0.001434
2.11	0.2	0.000355
2.11333	0.2	0.002756
2.11667	0.2	0.006108
2.12	0.2	0.009487
2.12333	0.2	0.011191
2.12667	0.2	0.010744
2.13	0.2	0.008973
2.13333	0.2	0.006568
2.13667	0.2	0.003822
2.14	0.2	0.001122
2.14333	0.2	-0.001081
2.14667	0.2	-0.002304
2.15	0.2	-0.002073
2.15333	0.2	-0.000767
2.15667	0.2	0.000143
2.16	0.2	-0.000375
2.16333	0.2	-0.001965
2.16667	0.2	-0.00376
2.17	0.2	-0.004993
2.17333	0.2	-0.004941
2.17667	0.2	-0.003373
2.18	0.2	-0.000818
2.18333	0.2	0.001903
2.18667	0.2	0.004002
2.19	0.2	0.004891
2.19333	0.2	0.004474
2.19667	0.2	0.002916
2.2	0.2	0.000249
2.20333	0.2	-0.003222
2.20667	0.2	-0.006307
2.21	0.2	-0.007488
2.21333	0.2	-0.006278
2.21667	0.2	-0.00357
2.22	0.2	-0.000477
2.22333	0.2	0.002439
2.22667	0.2	0.004486
2.23	0.2	0.004786
2.23333	0.2	0.003472
2.23667	0.2	0.001717
2.24	0.2	0.000437
2.24333	0.2	-0.000296
2.24667	0.2	-0.000852
2.25	0.2	-0.001654
2.25333	0.2	-0.003029
2.25667	0.2	-0.004683
2.26	0.2	-0.00544
2.26333	0.2	-0.004053
2.26667	0.2	-0.000295
2.27	0.2	0.004484
2.27333	0.2	0.007897
2.27667	0.2	0.008292
2.28	0.2	0.006239
2.28333	0.2	0.00389
2.28667	0.2	0.002808
2.29	0.2	0.002879
2.29333	0.2	0.003264
2.29667	0.2	0.003327
2.3	0.2	0.002556
2.30333	0.2	0.000848
2.30667	0.2	-0.000994
2.31	0.2	-0.001809
2.31333	0.2	-0.001157
2.31667	0.2	0.000382
2.32	0.2	0.001867
2.32333	0.2	0.00275
2.32667	0.2	0.003248
2.33	0.2	0.004016
2.33333	0.2	0.005319
2.33667	0.2	0.006593
2.34	0.2	0.0069
2.34333	0.2	0.00593
2.34667	0.2	0.004309
2.35	0.2	0.002778
2.35333	0.2	0.001511
2.35667	0.2	0.00047
2.36	0.2	6.6e-05
2.36333	0.2	0.000965
2.36667	0.2	0.003374
2.37	0.2	0.006759
2.37333	0.2	0.01009
2.37667	0.2	0.012525
2.38	0.2	0.013856
2.38333	0.2	0.014014
2.38667	0.2	0.01266
2.39	0.2	0.009936
2.39333	0.2	0.007117
2.39667	0.2	0.005935
2.4	0.2	0.007302
2.40333	0.2	0.010516
2.40667	0.2	0.013644
2.41	0.2	0.015004
2.41333	0.2	0.014431
2.41667	0.2	0.012981
2.42	0.2	0.011784
2.42333	0.2	0.01132
2.42667	0.2	0.011074
2.43	0.2	0.010096
2.43333	0.2	0.008106
2.43667	0.2	0.005531
2.44	0.2	0.003082
2.44333	0.2	0.001534
2.44667	0.2	0.001341
2.45	0.2	0.002609
2.45333	0.2	0.00508
2.45667	0.2	0.007983
2.46	0.2	0.010553
2.46333	0.2	0.012406
2.46667	0.2	0.01339
2.47	0.2	0.013581
2.47333	0.2	0.013025
2.47667	0.2	0.011624
2.48	0.2	0.009743
2.48333	0.2	0.008205
2.48667	0.2	0.007487
2.49	0.2	0.007211
2.49333	0.2	0.006359
2.49667	0.2	0.004251
2.5	0.2	0.001168
2.50333	0.2	-0.002344
2.50667	0.2	-0.006132
2.51	0.2	-0.009519
2.51333	0.2	-0.010596
2.51667	0.2	-0.007957
2.52	0.2	-0.00247
2.52333	0.2	0.003634
2.52667	0.2	0.008561
2.53	0.2	0.011434
2.53333	0.2	0.012176
2.53667	0.2	0.011548
2.54	0.2	0.010732
2.54333	0.2	0.010496
2.54667	0.2	0.010814
2.55	0.2	0.011009
2.55333	0.2	0.010137
2.55667	0.2	0.007765
2.56	0.2	0.004683
2.56333	0.2	0.002561
2.56667	0.2	0.002556
2.57	0.2	0.004183
2.57333	0.2	0.006021
2.57667	0.2	0.0073
2.58	0.2	0.007953
2.58333	0.2	0.008017
2.58667	0.2	0.00772
2.59	0.2	0.007269
2.59333	0.2	0.006412
2.59667	0.2	0.004603
2.6	0.2	0.001468
2.60333	0.2	-0.002792
2.60667	0.2	-0.007136
2.61	0.2	-0.00993
2.61333	0.2	-0.009919
2.61667	0.2	-0.007108
2.62	0.2	-0.002581
2.62333	0.2	0.002303
2.62667	0.2	0.006224
2.63	0.2	0.007935
2.63333	0.2	0.006899
2.63667	0.2	0.003957
2.64	0.2	0.000844
2.64333	0.2	-0.001128
2.64667	0.2	-0.001714
2.65	0.2	-0.001567
2.65333	0.2	-0.001658
2.65667	0.2	-0.002157
2.66	0.2	-0.00214
2.66333	0.2	-0.000951
2.66667	0.2	0.001007
2.67	0.2	0.002751
2.67333	0.2	0.003238
2.67667	0.2	0.001971
2.68	0.2	-0.000512
2.68333	0.2	-0.002987
2.68667	0.2	-0.004269
2.69	0.2	-0.003875
2.69333	0.2	-0.002403
2.69667	0.2	-0.001069
2.7	0.2	-0.000577
2.70333	0.2	-0.000576
2.70667	0.2	-0.000134
2.71	0.2	0.001339
2.71333	0.2	0.003164
2.71667	0.2	0.003686
2.72	0.2	0.002197
2.72333	0.2	-0.000271
2.72667	0.2	-0.002176
2.73	0.2	-0.002513
2.73333	0.2	-0.001111
2.73667	0.2	0.001276
2.74	0.2	0.003238
2.74333	0.2	0.00351
2.74667	0.2	0.001906
2.75	0.2	-0.000807
2.75333	0.2	-0.003614
2.75667	0.2	-0.005305
2.76	0.2	-0.005062
2.76333	0.2	-0.003327
2.76667	0.2	-0.001061
2.77	0.2	0.001144
2.77333	0.2	0.002671
2.77667	0.2	0.002866
2.78	0.2	0.001877
2.78333	0.2	0.000681
2.78667	0.2	1.3e-05
2.79	0.2	-0.000141
2.79333	0.2	-9.3e-05
2.79667	0.2	-0.000108
2.8	0.2	-0.000376
2.80333	0.2	-0.00088
2.80667	0.2	-0.001332
2.81	0.2	-0.001303
2.81333	0.2	-0.000508
2.81667	0.2	0.00092
2.82	0.2	0.002431
2.82333	0.2	0.003265
2.82667	0.2	0.002927
2.83	0.2	0.001726
2.83333	0.2	0.000429
2.83667	0.2	-0.000706
2.84	0.2	-0.001776
2.84333	0.2	-0.002361
2.84667	0.2	-0.002021
2.85	0.2	-0.001461
2.85333	0.2	-0.002094
2.85667	0.2	-0.00462
2.86	0.2	-0.00846
2.86333	0.2	-0.012048
2.86667	0.2	-0.013647
2.87	0.2	-0.01258
2.87333	0.2	-0.009677
2.87667	0.2	-0.006282
2.88	0.2	-0.003105
2.88333	0.2	-0.000297
2.88667	0.2	0.001805
2.89	0.2	0.002733
2.89333	0.2	0.002467
2.89667	0.2	0.001327
2.9	0.2	-0.000227
2.90333	0.2	-0.001416
2.90667	0.2	-0.001611
2.91	0.2	-0.001096
2.91333	0.2	-0.000666
2.91667	0.2	-0.000792
2.92	0.2	-0.001629
2.92333	0.2	-0.003071
2.92667	0.2	-0.004501
2.93	0.2	-0.005167
2.93333	0.2	-0.005019
2.93667	0.2	-0.004678
2.94	0.2	-0.004392
2.94333	0.2	-0.003615
2.94667	0.2	-0.002155
2.95	0.2	-0.000981
2.95333	0.2	-0.001352
2.95667	0.2	-0.0034
2.96	0.2	-0.005603
2.96333	0.2	-0.005865
2.96667	0.2	-0.003143
2.97	0.2	0.001966
2.97333	0.2	0.007733
2.97667	0.2	0.012316
2.98	0.2	0.014513
2.98333	0.2	0.013985
2.98667	0.2	0.011471
2.99	0.2	0.008622
2.99333	0.2	0.006959
2.99667	0.2	0.00662
3	0.2	0.006346
3.00333	0.2	0.004833
3.00667	0.2	0.001947
3.01	0.2	-0.001141
3.01333	0.2	-0.002834
3.01667	0.2	-0.002385
3.02	0.2	-0.000461
3.02333	0.2	0.001592
3.02667	0.2	0.002831
3.03	0.2	0.002905
3.03333	0.2	0.001985
3.03667	0.2	0.000814
3.04	0.2	-5.9e-05
3.04333	0.2	-0.000982
3.04667	0.2	-0.002514
3.05	0.2	-0.004503
3.05333	0.2	-0.006148
3.05667	0.2	-0.006692
3.06	0.2	-0.005921
3.06333	0.2	-0.004119
3.06667	0.2	-0.001926
3.07	0.2	-0.000307
3.07333	0.2	-0.000318
3.07667	0.2	-0.002421
3.08	0.2	-0.005773
3.08333	0.2	-0.008506
3.08667	0.2	-0.00922
3.09	0.2	-0.008336
3.09333	0.2	-0.007561
3.09667	0.2	-0.007767
3.1	0.2	-0.008127
3.10333	0.2	-0.007779
3.10667	0.2	-0.007201
3.11	0.2	-0.007352
3.11333	0.2	-0.00827
3.11667	0.2	-0.009038
3.12	0.2	-0.008806
3.12333	0.2	-0.00747
3.12667	0.2	-0.0054
3.13	0.2	-0.002983
3.13333	0.2	-0.000499
3.13667	0.2	0.001877
3.14	0.2	0.003959
3.14333	0.2	0.005449
3.14667	0.2	0.006127
3.15	0.2	0.006008
3.15333	0.2	0.005393
3.15667	0.2	0.005058
3.16	0.2	0.005905
3.16333	0.2	0.007851
3.16667	0.2	0.009572
3.17	0.2	0.009883
3.17333	0.2	0.008803
3.17667	0.2	0.007105
3.18	0.2	0.005601
3.18333	0.2	0.004948
3.18667	0.2	0.005413
3.19	0.2	0.006496
3.19333	0.2	0.007053
3.19667	0.2	0.006015
3.2	0.2	0.003347
3.20333	0.2	0.000473
3.20667	0.2	-0.000739
3.21	0.2	0.000309
3.21333	0.2	0.002556
3.21667	0.2	0.004168
3.22	0.2	0.003568
3.22333	0.2	0.000397
3.22667	0.2	-0.004115
3.23	0.2	-0.007995
3.23333	0.2	-0.009927
3.23667	0.2	-0.009906
3.24	0.2	-0.008763
3.24333	0.2	-0.007284
3.24667	0.2	-0.005839
3.25	0.2	-0.004559
3.25333	0.2	-0.00346
3.25667	0.2	-0.00249
3.26	0.2	-0.001645
3.26333	0.2	-0.000776
3.26667	0.2	0.000568
3.27	0.2	0.002425
3.27333	0.2	0.003899
3.27667	0.2	0.004183
3.28	0.2	0.003679
3.28333	0.2	0.003442
3.28667	0.2	0.003906
3.29	0.2	0.0046
3.29333	0.2	0.004875
3.29667	0.2	0.004583
3.3	0.2	0.004175
3.30333	0.2	0.00409
3.30667	0.2	0.003906
3.31	0.2	0.002672
3.31333	0.2	0.000177
3.31667	0.2	-0.002742
3.32	0.2	-0.004704
3.32333	0.2	-0.004422
3.32667	0.2	-0.001928
3.33	0.2	0.000947
3.33333	0.2	0.002425
3.33667	0.2	0.002619
3.34	0.2	0.002643
3.34333	0.2	0.002851
3.34667	0.2	0.002565
3.35	0.2	0.000937
3.35333	0.2	-0.002004
3.35667	0.2	-0.005038
3.36	0.2	-0.006456
3.36333	0.2	-0.004989
3.36667	0.2	-0.000755
3.37	0.2	0.004394
3.37333	0.2	0.0085
3.37667	0.2	0.01109
3.38	0.2	0.012292
3.38333	0.2	0.011979
3.38667	0.2	0.010635
3.39	0.2	0.009586
3.39333	0.2	0.009711
3.39667	0.2	0.010446
3.4	0.2	0.01038
3.40333	0.2	0.008718
3.40667	0.2	0.005725
3.41	0.2	0.002158
3.41333	0.2	-0.000974
3.41667	0.2	-0.002717
3.42	0.2	-0.002848
3.42333	0.2	-0.001756
3.42667	0.2	0.00028
3.43	0.2	0.00295
3.43333	0.2	0.005268
3.43667	0.2	0.006089
3.44	0.2	0.005256
3.44333	0.2	0.003586
3.44667	0.2	0.001854
3.45	0.2	0.000316
3.45333	0.2	-0.000858
3.45667	0.2	-0.001176
3.46	0.2	-6.4e-05
3.46333	0.2	0.002499
3.46667	0.2	0.005688
3.47	0.2	0.008399
3.47333	0.2	0.010138
3.47667	0.2	0.011215
3.48	0.2	0.01227
3.48333	0.2	0.013705
3.48667	0.2	0.015024
3.49	0.2	0.015038
3.49333	0.2	0.013368
3.49667	0.2	0.010964
3.5	0.2	0.008925
3.50333	0.2	0.007625
3.50667	0.2	0.006741
3.51	0.2	0.005838
3.51333	0.2	0.004951
3.51667	0.2	0.004332
3.52	0.2	0.004136
3.52333	0.2	0.004443
3.52667	0.2	0.004856
3.53	0.2	0.004465
3.53333	0.2	0.002796
3.53667	0.2	0.000376
3.54	0.2	-0.001885
3.54333	0.2	-0.003457
3.54667	0.2	-0.004232
3.55	0.2	-0.004215
3.55333	0.2	-0.003477
3.55667	0.2	-0.0022
3.56	0.2	-0.000612
3.56333	0.2	0.001018
3.56667	0.2	0.002622
3.57	0.2	0.004431
3.57333	0.2	0.00649
3.57667	0.2	0.008462
3.58	0.2	0.009656
3.58333	0.2	0.009192
3.58667	0.2	0.006967
3.59	0.2	0.00423
3.59333	0.2	0.002617
3.59667	0.2	0.002719
3.6	0.2	0.003821
3.60333	0.2	0.004942
3.60667	0.2	0.00558
3.61	0.2	0.005611
3.61333	0.2	0.005159
3.61667	0.2	0.004424
3.62	0.2	0.003393
3.62333	0.2	0.001893
3.62667	0.2	-3.8e-05
3.63	0.2	-0.00184
3.63333	0.2	-0.002814
3.63667	0.2	-0.002948
3.64	0.2	-0.002916
3.64333	0.2	-0.003384
3.64667	0.2	-0.004593
3.65	0.2	-0.006215
3.65333	0.2	-0.007607
3.65667	0.2	-0.00819
3.66	0.2	-0.007562
3.66333	0.2	-0.005721
3.66667	0.2	-0.003284
3.67	0.2	-0.00111
3.67333	0.2	0.000366
3.67667	0.2	0.001198
3.68	0.2	0.001534
3.68333	0.2	0.001332
3.68667	0.2	0.000293
3.69	0.2	-0.001551
3.69333	0.2	-0.003294
3.69667	0.2	-0.00403
3.7	0.2	-0.003805
3.70333	0.2	-0.003181
3.70667	0.2	-0.002658
3.71	0.2	-0.00267
3.71333	0.2	-0.003483
3.71667	0.2	-0.004827
3.72	0.2	-0.006009
3.72333	0.2	-0.006635
3.72667	0.2	-0.006762
3.73	0.2	-0.006373
3.73333	0.2	-0.005361
3.73667	0.2	-0.004141
3.74	0.2	-0.00352
3.74333	0.2	-0.003619
3.74667	0.2	-0.003889
3.75	0.2	-0.004
3.75333	0.2	-0.003871
3.75667	0.2	-0.003633
3.76	0.2	-0.003723
3.76333	0.2	-0.004056
3.76667	0.2	-0.003762
3.77	0.2	-0.002433
3.77333	0.2	-0.000773
3.77667	0.2	0.000474
3.78	0.2	0.001342
3.78333	0.2	0.002002
3.78667	0.2	0.00238
3.79	0.2	0.002445
3.79333	0.2	0.002006
3.79667	0.2	0.000841
3.8	0.2	-0.000788
3.80333	0.2	-0.002489
3.80667	0.2	-0.004256
3.81	0.2	-0.006249
3.81333	0.2	-0.008309
3.81667	0.2	-0.00996
3.82	0.2	-0.01099
3.82333	0.2	-0.011488
3.82667	0.2	-0.011281
3.83	0.2	-0.010193
3.83333	0.2	-0.008452
3.83667	0.2	-0.006319
3.84	0.2	-0.003882
3.84333	0.2	-0.001171
3.84667	0.2	0.00187
3.85	0.2	0.005212
3.85333	0.2	0.008356
3.85667	0.2	0.010495
3.86	0.2	0.011306
3.86333	0.2	0.011176
3.86667	0.2	0.010512
3.87	0.2	0.009344
3.87333	0.2	0.007715
3.87667	0.2	0.005997
3.88	0.2	0.004653
3.88333	0.2	0.003875
3.88667	0.2	0.003681
3.89	0.2	0.003845
3.89333	0.2	0.003687
3.89667	0.2	0.002715
3.9	0.2	0.001203
3.90333	0.2	-0.000372
3.90667	0.2	-0.001741
3.91	0.2	-0.002471
3.91333	0.2	-0.00216
3.91667	0.2	-0.001213
3.92	0.2	-0.000722
3.92333	0.2	-0.001323
3.92667	0.2	-0.002273
3.93	0.2	-0.002057
3.93333	0.2	-0.000329
3.93667	0.2	0.001441
3.94	0.2	0.00166
3.94333	0.2	0.000198
3.94667	0.2	-0.002021
3.95	0.2	-0.004351
3.95333	0.2	-0.006524
3.95667	0.2	-0.007826
3.96	0.2	-0.007354
3.96333	0.2	-0.005278
3.96667	0.2	-0.003041
3.97	0.2	-0.002084
3.97333	0.2	-0.002807
3.97667	0.2	-0.004594
3.98	0.2	-0.006469
3.98333	0.2	-0.007953
3.98667	0.2	-0.009042
3.99	0.2	-0.00947
3.99333	0.2	-0.008963
3.99667	0.2	-0.008191
4	0.2	-0.008228
4.00333	0.2	-0.008882
4.00667	0.2	-0.008672
4.01	0.2	-0.006586
4.01333	0.2	-0.003049
4.01667	0.2	0.000799
4.02	0.2	0.004016
4.02333	0.2	0.005984
4.02667	0.2	0.006526
4.03	0.2	0.006213
4.03333	0.2	0.005749
4.03667	0.2	0.005106
4.04	0.2	0.003979
4.04333	0.2	0.002642
4.04667	0.2	0.001809
4.05	0.2	0.002036
4.05333	0.2	0.003445
4.05667	0.2	0.005509
4.06	0.2	0.006965
4.06333	0.2	0.006653
4.06667	0.2	0.00482
4.07	0.2	0.00293
4.07333	0.2	0.001805
4.07667	0.2	0.000707
4.08	0.2	-0.001336
4.08333	0.2	-0.004271
4.08667	0.2	-0.007437
4.09	0.2	-0.010265
4.09333	0.2	-0.012052
4.09667	0.2	-0.011843
4.1	0.2	-0.009302
4.10333	0.2	-0.005465
4.10667	0.2	-0.002068
4.11	0.2	-7.1e-05
4.11333	0.2	0.000699
4.11667	0.2	0.000333
4.12	0.2	-0.001484
4.12333	0.2	-0.004081
4.12667	0.2	-0.005824
4.13	0.2	-0.006203
4.13333	0.2	-0.006226
4.13667	0.2	-0.006551
4.14	0.2	-0.006871
4.14333	0.2	-0.007
4.14667	0.2	-0.007246
4.15	0.2	-0.007665
4.15333	0.2	-0.007617
4.15667	0.2	-0.00635
4.16	0.2	-0.003828
4.16333	0.2	-0.00091
4.16667	0.2	0.00104
4.17	0.2	0.000935
4.17333	0.2	-0.001235
4.17667	0.2	-0.00425
4.18	0.2	-0.006279
4.18333	0.2	-0.006177
4.18667	0.2	-0.004566
4.19	0.2	-0.003011
4.19333	0.2	-0.002162
4.19667	0.2	-0.001444
4.2	0.2	-6.5e-05
4.20333	0.2	0.002306
4.20667	0.2	0.005344
4.21	0.2	0.008298
4.21333	0.2	0.010483
4.21667	0.2	0.011357
4.22	0.2	0.010394
4.22333	0.2	0.007288
4.22667	0.2	0.002358
4.23	0.2	-0.003188
4.23333	0.2	-0.007727
4.23667	0.2	-0.010182
4.24	0.2	-0.010319
4.24333	0.2	-0.008316
4.24667	0.2	-0.004469
4.25	0.2	0.000648
4.25333	0.2	0.00604
4.25667	0.2	0.010449
4.26	0.2	0.012696
4.26333	0.2	0.012307
4.26667	0.2	0.009911
4.27	0.2	0.006911
4.27333	0.2	0.004734
4.27667	0.2	0.003843
4.28	0.2	0.003424
4.28333	0.2	0.002755
4.28667	0.2	0.002415
4.29	0.2	0.003221
4.29333	0.2	0.004809
4.29667	0.2	0.005956
4.3	0.2	0.005507
4.30333	0.2	0.003056
4.30667	0.2	-0.00067
4.31	0.2	-0.004273
4.31333	0.2	-0.006379
4.31667	0.2	-0.006108
4.32	0.2	-0.003879
4.32333	0.2	-0.00162
4.32667	0.2	-0.001208
4.33	0.2	-0.002741
4.33333	0.2	-0.004766
4.33667	0.2	-0.005813
4.34	0.2	-0.005647
4.34333	0.2	-0.005313
4.34667	0.2	-0.005532
4.35	0.2	-0.005528
4.35333	0.2	-0.004269
4.35667	0.2	-0.002046
4.36	0.2	-0.000171
4.36333	0.2	0.000335
4.36667	0.2	-0.000541
4.37	0.2	-0.002115
4.37333	0.2	-0.003647
4.37667	0.2	-0.004671
4.38	0.2	-0.005108
4.38333	0.2	-0.005039
4.38667	0.2	-0.004403
4.39	0.2	-0.003332
4.39333	0.2	-0.002463
4.39667	0.2	-0.002525
4.4	0.2	-0.00375
4.40333	0.2	-0.005465
4.40667	0.2	-0.006573
4.41	0.2	-0.006814
4.41333	0.2	-0.006715
4.41667	0.2	-0.006229
4.42	0.2	-0.004592
4.42333	0.2	-0.001617
4.42667	0.2	0.00187
4.43	0.2	0.00479
4.43333	0.2	0.00644
4.43667	0.2	0.006727
4.44	0.2	0.00605
4.44333	0.2	0.00473
4.44667	0.2	0.002889
4.45	0.2	0.000921
4.45333	0.2	-0.000772
4.45667	0.2	-0.00224
4.46	0.2	-0.003669
4.46333	0.2	-0.005147
4.46667	0.2	-0.006603
4.47	0.2	-0.00762
4.47333	0.2	-0.007817
4.47667	0.2	-0.007011
4.48	0.2	-0.004981
4.48333	0.2	-0.00216
4.48667	0.2	2.1e-05
4.49	0.2	0.000232
4.49333	0.2	-0.001724
4.49667	0.2	-0.004622
4.5	0.2	-0.006398
4.50333	0.2	-0.005792
4.50667	0.2	-0.003562
4.51	0.2	-0.001829
4.51333	0.2	-0.002274
4.51667	0.2	-0.004723
4.52	0.2	-0.007222
4.52333	0.2	-0.007677
4.52667	0.2	-0.005507
4.53	0.2	-0.001885
4.53333	0.2	0.001291
4.53667	0.2	0.002699
4.54	0.2	0.002104
4.54333	0.2	-7.4e-05
4.54667	0.2	-0.002925
4.55	0.2	-0.004975
4.55333	0.2	-0.005237
4.55667	0.2	-0.004174
4.56	0.2	-0.002611
4.56333	0.2	-0.000796
4.56667	0.2	0.00095
4.57	0.2	0.002216
4.57333	0.2	0.003088
4.57667	0.2	0.003738
4.58	0.2	0.003938
4.58333	0.2	0.00346
4.58667	0.2	0.002474
4.59	0.2	0.001422
4.59333	0.2	0.000581
4.59667	0.2	-0.00053
4.6	0.2	-0.002831
4.60333	0.2	-0.006235
4.60667	0.2	-0.009349
4.61	0.2	-0.010645
4.61333	0.2	-0.009381
4.61667	0.2	-0.006171
4.62	0.2	-0.002731
4.62333	0.2	-0.000404
4.62667	0.2	0.000566
4.63	0.2	0.00032
4.63333	0.2	-0.000866
4.63667	0.2	-0.002045
4.64	0.2	-0.002039
4.64333	0.2	-0.000706
4.64667	0.2	0.001002
4.65	0.2	0.002185
4.65333	0.2	0.002778
4.65667	0.2	0.003427
4.66	0.2	0.004605
4.66333	0.2	0.005824
4.66667	0.2	0.006164
4.67	0.2	0.005343
4.67333	0.2	0.003702
4.67667	0.2	0.001651
4.68	0.2	-0.000455
4.68333	0.2	-0.00224
4.68667	0.2	-0.003326
4.69	0.2	-0.003801
4.69333	0.2	-0.00421
4.69667	0.2	-0.004606
4.7	0.2	-0.004606
4.70333	0.2	-0.004335
4.70667	0.2	-0.004295
4.71	0.2	-0.004597
4.71333	0.2	-0.00464
4.71667	0.2	-0.003365
4.72	0.2	-0.000396
4.72333	0.2	0.003078
4.72667	0.2	0.005584
4.73	0.2	0.00678
4.73333	0.2	0.006804
4.73667	0.2	0.005731
4.74	0.2	0.004052
4.74333	0.2	0.002509
4.74667	0.2	0.001476
4.75	0.2	0.000962
4.75333	0.2	0.000962
4.75667	0.2	0.001406
4.76	0.2	0.001997
4.76333	0.2	0.002462
4.76667	0.2	0.002765
4.77	0.2	0.002798
4.77333	0.2	0.002129
4.77667	0.2	0.000427
4.78	0.2	-0.002048
4.78333	0.2	-0.004791
4.78667	0.2	-0.007409
4.79	0.2	-0.009276
4.79333	0.2	-0.0095
4.79667	0.2	-0.007795
4.8	0.2	-0.004912
4.80333	0.2	-0.001885
4.80667	0.2	0.000499
4.81	0.2	0.001623
4.81333	0.2	0.001455
4.81667	0.2	0.000708
4.82	0.2	7.7e-05
4.82333	0.2	-0.000115
4.82667	0.2	0.000364
4.83	0.2	0.00139
4.83333	0.2	0.002135
4.83667	0.2	0.00154
4.84	0.2	-0.00098
4.84333	0.2	-0.00479
4.84667	0.2	-0.00775
4.85	0.2	-0.007786
4.85333	0.2	-0.004887
4.85667	0.2	-0.000916
4.86	0.2	0.001912
4.86333	0.2	0.002137
4.86667	0.2	-0.00019
4.87	0.2	-0.003365
4.87333	0.2	-0.005388
4.87667	0.2	-0.005721
4.88	0.2	-0.005229
4.88333	0.2	-0.004498
4.88667	0.2	-0.003123
4.89	0.2	-0.000979
4.89333	0.2	0.001032
4.89667	0.2	0.002227
4.9	0.2	0.002757
4.90333	0.2	0.002625
4.90667	0.2	0.001523
4.91	0.2	-0.000322
4.91333	0.2	-0.001843
4.91667	0.2	-0.00188
4.92	0.2	-0.000357
4.92333	0.2	0.00142
4.92667	0.2	0.001959
4.93	0.2	0.000993
4.93333	0.2	-0.000765
4.93667	0.2	-0.002812
4.94	0.2	-0.004837
4.94333	0.2	-0.006322
4.94667	0.2	-0.007071
4.95	0.2	-0.007283
4.95333	0.2	-0.007091
4.95667	0.2	-0.006934
4.96	0.2	-0.007687
4.96333	0.2	-0.00974
4.96667	0.2	-0.012503
4.97	0.2	-0.015041
4.97333	0.2	-0.016911
4.97667	0.2	-0.018058
4.98	0.2	-0.018191
4.98333	0.2	-0.016986
4.98667	0.2	-0.014601
4.99	0.2	-0.011247
4.99333	0.2	-0.007006
4.99667	0.2	-0.00269
5	0.2	0.000243
5.00333	0.2	0.000927
5.00667	0.2	-0.000417
5.01	0.2	-0.002748
5.01333	0.2	-0.004536
5.01667	0.2	-0.004304
5.02	0.2	-0.001677
5.02333	0.2	0.001959
5.02667	0.2	0.00448
5.03	0.2	0.004662
5.03333	0.2	0.002567
5.03667	0.2	-0.000968
5.04	0.2	-0.004823
5.04333	0.2	-0.008068
5.04667	0.2	-0.01031
5.05	0.2	-0.011448
5.05333	0.2	-0.010998
5.05667	0.2	-0.008485
5.06	0.2	-0.004399
5.06333	0.2	6.4e-05
5.06667	0.2	0.003801
5.07	0.2	0.006183
5.07333	0.2	0.006938
5.07667	0.2	0.005833
5.08	0.2	0.00304
5.08333	0.2	-0.000535
5.08667	0.2	-0.003871
5.09	0.2	-0.006511
5.09333	0.2	-0.008439
5.09667	0.2	-0.00959
5.1	0.2	-0.009718
5.10333	0.2	-0.008868
5.10667	0.2	-0.007599
5.11	0.2	-0.006394
5.11333	0.2	-0.005001
5.11667	0.2	-0.00276
5.12	0.2	0.000231
5.12333	0.2	0.002999
5.12667	0.2	0.00468
5.13	0.2	0.00492
5.13333	0.2	0.003895
5.13667	0.2	0.002315
5.14	0.2	0.001045
5.14333	0.2	0.000579
5.14667	0.2	0.000751
5.15	0.2	0.000863
5.15333	0.2	0.00031
5.15667	0.2	-0.000858
5.16	0.2	-0.002079
5.16333	0.2	-0.002758
5.16667	0.2	-0.002518
5.17	0.2	-0.001436
5.17333	0.2	-4.9e-05
5.17667	0.2	0.001015
5.18	0.2	0.001201
5.18333	0.2	0.000231
5.18667	0.2	-0.001328
5.19	0.2	-0.002399
5.19333	0.2	-0.002866
5.19667	0.2	-0.003777
5.2	0.2	-0.005698
5.20333	0.2	-0.007912
5.20667	0.2	-0.009526
5.21	0.2	-0.010309
5.21333	0.2	-0.010295
5.21667	0.2	-0.009397
5.22	0.2	-0.007476
5.22333	0.2	-0.004604
5.22667	0.2	-0.001555
5.23	0.2	0.000251
5.23333	0.2	-0.000105
5.23667	0.2	-0.001862
5.24	0.2	-0.002916
5.24333	0.2	-0.001908
5.24667	0.2	0.000229
5.25	0.2	0.001625
5.25333	0.2	0.001743
5.25667	0.2	0.001293
5.26	0.2	0.000912
5.26333	0.2	0.000862
5.26667	0.2	0.00105
5.27	0.2	0.000958
5.27333	0.2	0.000267
5.27667	0.2	-0.000681
5.28	0.2	-0.001503
5.28333	0.2	-0.002244
5.28667	0.2	-0.002901
5.29	0.2	-0.003268
5.29333	0.2	-0.003403
5.29667	0.2	-0.003508
5.3	0.2	-0.003582
5.30333	0.2	-0.003805
5.30667	0.2	-0.004825
5.31	0.2	-0.00724
5.31333	0.2	-0.010872
5.31667	0.2	-0.014545
5.32	0.2	-0.016589
5.32333	0.2	-0.015996
5.32667	0.2	-0.013176
5.33	0.2	-0.009488
5.33333	0.2	-0.00634
5.33667	0.2	-0.004407
5.34	0.2	-0.003404
5.34333	0.2	-0.003131
5.34667	0.2	-0.004233
5.35	0.2	-0.006923
5.35333	0.2	-0.009767
5.35667	0.2	-0.010985
5.36	0.2	-0.010478
5.36333	0.2	-0.009487
5.36667	0.2	-0.008762
5.37	0.2	-0.007992
5.37333	0.2	-0.006692
5.37667	0.2	-0.004886
5.38	0.2	-0.003072
5.38333	0.2	-0.002093
5.38667	0.2	-0.002796
5.39	0.2	-0.005077
5.39333	0.2	-0.007599
5.39667	0.2	-0.009065
5.4	0.2	-0.009469
5.40333	0.2	-0.00967
5.40667	0.2	-0.01023
5.41	0.2	-0.010991
5.41333	0.2	-0.011182
5.41667	0.2	-0.009854
5.42	0.2	-0.006739
5.42333	0.2	-0.002635
5.42667	0.2	0.001289
5.43	0.2	0.004278
5.43333	0.2	0.006077
5.43667	0.2	0.006561
5.44	0.2	0.005575
5.44333	0.2	0.003448
5.44667	0.2	0.001135
5.45	0.2	-0.000786
5.45333	0.2	-0.002549
5.45667	0.2	-0.004328
5.46	0.2	-0.005766
5.46333	0.2	-0.006219
5.46667	0.2	-0.005077
5.47	0.2	-0.002488
5.47333	0.2	0.000375
5.47667	0.2	0.002662
5.48	0.2	0.004808
5.48333	0.2	0.007194
5.48667	0.2	0.008892
5.49	0.2	0.008592
5.49333	0.2	0.00593
5.49667	0.2	0.001661
5.5	0.2	-0.002838
5.50333	0.2	-0.006537
5.50667	0.2	-0.009439
5.51	0.2	-0.012105
5.51333	0.2	-0.014718
5.51667	0.2	-0.016667
5.52	0.2	-0.016885
5.52333	0.2	-0.014708
5.52667	0.2	-0.010683
5.53	0.2	-0.006511
5.53333	0.2	-0.003585
5.53667	0.2	-0.001728
5.54	0.2	0.00011
5.54333	0.2	0.002441
5.54667	0.2	0.004625
5.55	0.2	0.005417
5.55333	0.2	0.004431
5.55667	0.2	0.002522
5.56	0.2	0.000542
5.56333	0.2	-0.001326
5.56667	0.2	-0.002941
5.57	0.2	-0.003637
5.57333	0.2	-0.002789
5.57667	0.2	-0.0007
5.58	0.2	0.001686
5.58333	0.2	0.003466
5.58667	0.2	0.003868
5.59	0.2	0.002492
5.59333	0.2	-0.000355
5.59667	0.2	-0.003647
5.6	0.2	-0.005772
5.60333	0.2	-0.005361
5.60667	0.2	-0.002461
5.61	0.2	0.001665
5.61333	0.2	0.005697
5.61667	0.2	0.008629
5.62	0.2	0.009844
5.62333	0.2	0.009652
5.62667	0.2	0.009019
5.63	0.2	0.008304
5.63333	0.2	0.006849
5.63667	0.2	0.004143
5.64	0.2	0.000895
5.64333	0.2	-0.001759
5.64667	0.2	-0.003755
5.65	0.2	-0.005897
5.65333	0.2	-0.008279
5.65667	0.2	-0.009919
5.66	0.2	-0.010335
5.66333	0.2	-0.010268
5.66667	0.2	-0.010226
5.67	0.2	-0.009714
5.67333	0.2	-0.008313
5.67667	0.2	-0.006277
5.68	0.2	-0.004097
5.68333	0.2	-0.002316
5.68667	0.2	-0.00144
5.69	0.2	-0.001539
5.69333	0.2	-0.002249
5.69667	0.2	-0.00318
5.7	0.2	-0.004082
5.70333	0.2	-0.004962
5.70667	0.2	-0.005959
5.71	0.2	-0.006754
5.71333	0.2	-0.006689
5.71667	0.2	-0.005478
5.72	0.2	-0.003326
5.72333	0.2	-0.000629
5.72667	0.2	0.002184
5.73	0.2	0.004677
5.73333	0.2	0.006411
5.73667	0.2	0.006932
5.74	0.2	0.005724
5.74333	0.2	0.002471
5.74667	0.2	-0.002558
5.75	0.2	-0.00839
5.75333	0.2	-0.013324
5.75667	0.2	-0.015657
5.76	0.2	-0.014936
5.76333	0.2	-0.011935
5.76667	0.2	-0.007618
5.77	0.2	-0.003069
5.77333	0.2	0.000144
5.77667	0.2	0.001105
5.78	0.2	0.000492
5.78333	0.2	-0.000744
5.78667	0.2	-0.002578
5.79	0.2	-0.005071
5.79333	0.2	-0.007532
5.79667	0.2	-0.009097
5.8	0.2	-0.009514
5.80333	0.2	-0.008986
5.80667	0.2	-0.007703
5.81	0.2	-0.005864
5.81333	0.2	-0.003966
5.81667	0.2	-0.002756
5.82	0.2	-0.002593
5.82333	0.2	-0.003175
5.82667	0.2	-0.003906
5.83	0.2	-0.004199
5.83333	0.2	-0.004075
5.83667	0.2	-0.004359
5.84	0.2	-0.005765
5.84333	0.2	-0.008291
5.84667	0.2	-0.011158
5.85	0.2	-0.012989
5.85333	0.2	-0.012634
5.85667	0.2	-0.010156
5.86	0.2	-0.006942
5.86333	0.2	-0.004617
5.86667	0.2	-0.00399
5.87	0.2	-0.00505
5.87333	0.2	-0.007117
5.87667	0.2	-0.008895
5.88	0.2	-0.009099
5.88333	0.2	-0.007476
5.88667	0.2	-0.005124
5.89	0.2	-0.00346
5.89333	0.2	-0.003165
5.89667	0.2	-0.004296
5.9	0.2	-0.006614
5.90333	0.2	-0.009248
5.90667	0.2	-0.010602
5.91	0.2	-0.009622
5.91333	0.2	-0.007081
5.91667	0.2	-0.004929
5.92	0.2	-0.004498
5.92333	0.2	-0.005396
5.92667	0.2	-0.006099
5.93	0.2	-0.005695
5.93333	0.2	-0.004736
5.93667	0.2	-0.004237
5.94	0.2	-0.004379
5.94333	0.2	-0.004821
5.94667	0.2	-0.005514
5.95	0.2	-0.00643
5.95333	0.2	-0.007162
5.95667	0.2	-0.007129
5.96	0.2	-0.005858
5.96333	0.2	-0.00319
5.96667	0.2	0.000401
5.97	0.2	0.003794
5.97333	0.2	0.00582
5.97667	0.2	0.005967
5.98	0.2	0.004768
5.98333	0.2	0.00338
5.98667	0.2	0.002476
5.99	0.2	0.001871
5.99333	0.2	0.001202
5.99667	0.2	0.000303
6	0.2	-0.001003
6.00333	0.2	-0.003
6.00667	0.2	-0.00582
6.01	0.2	-0.009059
6.01333	0.2	-0.011832
6.01667	0.2	-0.013097
6.02	0.2	-0.012056
6.02333	0.2	-0.008939
6.02667	0.2	-0.00514
6.03	0.2	-0.002149
6.03333	0.2	-0.000493
6.03667	0.2	0.000275
6.04	0.2	0.000626
6.04333	0.2	0.000532
6.04667	0.2	3.6e-05
6.05	0.2	-0.000367
6.05333	0.2	-0.000177
6.05667	0.2	0.000668
6.06	0.2	0.001765
6.06333	0.2	0.002417
6.06667	0.2	0.001957
6.07	0.2	-5.3e-05
6.07333	0.2	-0.003654
6.07667	0.2	-0.008067
6.08	0.2	-0.011758
6.08333	0.2	-0.01316
6.08667	0.2	-0.011703
6.09	0.2	-0.008554
6.09333	0.2	-0.005645
6.09667	0.2	-0.003769
6.1	0.2	-0.002387
6.10333	0.2	-0.000912
6.10667	0.2	0.000393
6.11	0.2	0.000611
6.11333	0.2	-0.000832
6.11667	0.2	-0.003485
6.12	0.2	-0.006156
6.12333	0.2	-0.007505
6.12667	0.2	-0.006925
6.13	0.2	-0.005117
6.13333	0.2	-0.003495
6.13667	0.2	-0.003148
6.14	0.2	-0.004248
6.14333	0.2	-0.00599
6.14667	0.2	-0.006931
6.15	0.2	-0.005972
6.15333	0.2	-0.003356
6.15667	0.2	-0.000353
6.16	0.2	0.00185
6.16333	0.2	0.002847
6.16667	0.2	0.002855
6.17	0.2	0.002233
6.17333	0.2	0.001611
6.17667	0.2	0.001861
6.18	0.2	0.003093
6.18333	0.2	0.004241
6.18667	0.2	0.004126
6.19	0.2	0.002643
6.19333	0.2	0.00062
6.19667	0.2	-0.001246
6.2	0.2	-0.002921
6.20333	0.2	-0.004437
6.20667	0.2	-0.005129
6.21	0.2	-0.004188
6.21333	0.2	-0.002023
6.21667	0.2	-0.000221
6.22	0.2	8.5e-05
6.22333	0.2	-0.000933
6.22667	0.2	-0.002288
6.23	0.2	-0.002889
6.23333	0.2	-0.002342
6.23667	0.2	-0.001252
6.24	0.2	-0.00043
6.24333	0.2	-0.000153
6.24667	0.2	-0.000216
6.25	0.2	-0.000359
6.25333	0.2	-0.000565
6.25667	0.2	-0.001024
6.26	0.2	-0.001891
6.26333	0.2	-0.002988
6.26667	0.2	-0.003757
6.27	0.2	-0.003763
6.27333	0.2	-0.003021
6.27667	0.2	-0.001841
6.28	0.2	-0.000847
6.28333	0.2	-0.000785
6.28667	0.2	-0.002019
6.29	0.2	-0.004454
6.29333	0.2	-0.007356
6.29667	0.2	-0.009256
6.3	0.2	-0.009414
6.30333	0.2	-0.009165
6.30667	0.2	-0.010426
6.31	0.2	-0.013416
6.31333	0.2	-0.016625
6.31667	0.2	-0.018184
6.32	0.2	-0.017028
6.32333	0.2	-0.013485
6.32667	0.2	-0.009126
6.33	0.2	-0.005813
6.33333	0.2	-0.004467
6.33667	0.2	-0.004545
6.34	0.2	-0.004813
6.34333	0.2	-0.00461
6.34667	0.2	-0.003991
6.35	0.2	-0.002929
6.35333	0.2	-0.001266
6.35667	0.2	0.000839
6.36	0.2	0.003162
6.36333	0.2	0.005438
6.36667	0.2	0.00701
6.37	0.2	0.007407
6.37333	0.2	0.007173
6.37667	0.2	0.00735
6.38	0.2	0.007885
6.38333	0.2	0.007305
6.38667	0.2	0.004497
6.39	0.2	-0.000107
6.39333	0.2	-0.005245
6.39667	0.2	-0.009585
6.4	0.2	-0.011921
6.40333	0.2	-0.011747
6.40667	0.2	-0.009751
6.41	0.2	-0.007238
6.41333	0.2	-0.005107
6.41667	0.2	-0.003559
6.42	0.2	-0.002498
6.42333	0.2	-0.001978
6.42667	0.2	-0.002018
6.43	0.2	-0.002193
6.43333	0.2	-0.002163
6.43667	0.2	-0.002325
6.44	0.2	-0.003144
6.44333	0.2	-0.004292
6.44667	0.2	-0.004859
6.45	0.2	-0.004156
6.45333	0.2	-0.002533
6.45667	0.2	-0.001067
6.46	0.2	-0.000209
6.46333	0.2	0.000536
6.46667	0.2	0.001738
6.47	0.2	0.002997
6.47333	0.2	0.00302
6.47667	0.2	0.00128
6.48	0.2	-0.00108
6.48333	0.2	-0.002502
6.48667	0.2	-0.002475
6.49	0.2	-0.001559
6.49333	0.2	-0.000545
6.49667	0.2	-2.1e-05
6.5	0.2	-0.000452
6.50333	0.2	-0.002104
6.50667	0.2	-0.00458
6.51	0.2	-0.00676
6.51333	0.2	-0.007607
6.51667	0.2	-0.006886
6.52	0.2	-0.004938
6.52333	0.2	-0.002452
6.52667	0.2	-0.000772
6.53	0.2	-0.001026
6.53333	0.2	-0.002464
6.53667	0.2	-0.003062
6.54	0.2	-0.001976
6.54333	0.2	-0.000405
6.54667	0.2	0.000188
6.55	0.2	0.000123
6.55333	0.2	0.000762
6.55667	0.2	0.002172
6.56	0.2	0.00302
6.56333	0.2	0.002514
6.56667	0.2	0.001284
6.57	0.2	0.00031
6.57333	0.2	-0.000225
6.57667	0.2	-0.000689
6.58	0.2	-0.001316
6.58333	0.2	-0.002222
6.58667	0.2	-0.003512
6.59	0.2	-0.00511
6.59333	0.2	-0.006733
6.59667	0.2	-0.008024
[truncated: 14,714 more rows]

## Sheet: Ve
Marker	Tiempo (min)	Ve (ml)
Acetone	43.25	21.62
Blue dextran	17.8	8.9
p53_CD_R273H	26.5	13.25
Quimotripsinogen	27.65	13.83
Inmunoglobulin	18.3	9.15
Transferrin	19.86	9.93
BSA	20.36	10.18
Tripsin Inhibitor	26.84	13.42

## Sheet: description of the dataset
	Dataset EV8. Size exclusion chromatography readouts
	List of raw readouts from Superdex 75 column for generating Appendix Fig S4f.
