# Supplementary material for: Genome-wide CRISPR screens identify novel regulators of wild-type and mutant p53 stability
Source: Mol Syst Biol. 2024 Apr 5;20(6):719–40. doi: 10.1038/s44320-024-00032-x (PMC11148184; doi:10.1038/s44320-024-00032-x)
Supplement: Supplementary file 10 — Source data Fig. 1 [file 44320_2024_32_MOESM10_ESM.zip]

Archive with 47 entries (42 files):
- Figure 1/Figure 1B/
- Figure 1/Figure 1B/Readme-Shorthand cell line names.txt
- Figure 1/Figure 1B/RPE1_4RH9LL-Nutlin10uM24h-12well95p_016.fcs
- Figure 1/Figure 1B/RPE1_4RH9LL-Nutlin10uM24hON24hOFF-12well95p_028.fcs
- Figure 1/Figure 1B/RPE1_4RH9LL-Phi-48h-12well95p_003.fcs
- Figure 1/Figure 1B/RPE1_G245SH1-Nutlin10uM24h-12well95p_021.fcs
- Figure 1/Figure 1B/RPE1_G245SH1-Nutlin10uM24hON24hOFF-12well95p_034.fcs
- Figure 1/Figure 1B/RPE1_G245SH1-Phi-48h-12well95p_008.fcs
- Figure 1/Figure 1B/RPE1_Phi4-Nutlin10uM24h-12well95p_013.fcs
- Figure 1/Figure 1B/RPE1_Phi4-Nutlin10uM24hON24hOFF-12well95p_026.fcs
- Figure 1/Figure 1B/RPE1_Phi4-Phi-48h-12well95p_001.fcs
- Figure 1/Figure 1B/RPE1_R175HH5b-Nutlin10uM24hON24hOFF-12well95p_033.fcs
- Figure 1/Figure 1B/RPE1_R175HH5b-Phi-48h-12well95p_007.fcs
- Figure 1/Figure 1B/RPE1_R175HH5-Nutlin10uM24h-12well95p_020.fcs
- Figure 1/Figure 1B/RPE1_R248QL7-Nutlin10uM24h-12well95p_022.fcs
- Figure 1/Figure 1B/RPE1_R248QL7-Nutlin10uM24hON24hOFF-12well95p_035.fcs
- Figure 1/Figure 1B/RPE1_R248QL7-Phi-48h-12well95p_009.fcs
- Figure 1/Figure 1B/RPE1_R248WL9-Nutlin10uM24h-12well95p_023.fcs
- Figure 1/Figure 1B/RPE1_R248WL9-Nutlin10uM24hON24hOFF-12well95p_036.fcs
- Figure 1/Figure 1B/RPE1_R248WL9-Phi-48h-12well95p_010.fcs
- Figure 1/Figure 1B/RPE1_R249SU8-Nutlin10uM24h-12well95p_024.fcs
- Figure 1/Figure 1B/RPE1_R249SU8-Nutlin10uM24hON24hOFF-12well95p_037.fcs
- Figure 1/Figure 1B/RPE1_R249SU8-Phi-48h-12well95p_011.fcs
- Figure 1/Figure 1B/RPE1_R282WU3-Nutlin10uM24h-12well95p_025.fcs
- Figure 1/Figure 1B/RPE1_R282WU3-Nutlin10uM24hON24hOFF-12well95p_038.fcs
- Figure 1/Figure 1B/RPE1_R282WU3-Phi-48h-12well95p_012.fcs
- Figure 1/Figure 1B/RPE1_R337HU12-Nutlin10uM24h-12well95p_019.fcs
- Figure 1/Figure 1B/RPE1_R337HU12-Nutlin10uM24hON24hOFF-12well95p_032.fcs
- Figure 1/Figure 1B/RPE1_R337HU12-Phi-48h-12well95p_006.fcs
- Figure 1/Figure 1B/RPE1_WTW1-Nutlin10uM24h-12well95p_001_015.fcs
- Figure 1/Figure 1B/RPE1_WTW1-Nutlin10uM24h-12well95p_014.fcs
- Figure 1/Figure 1B/RPE1_WTW1-Nutlin10uM24hON24hOFF-12well95p_027.fcs
- Figure 1/Figure 1B/RPE1_WTW1-Phi-48h-12well95p_002.fcs
- Figure 1/Figure 1C/
- Figure 1/Figure 1C/Readme-Shorthand cell line names.txt
- Figure 1/Figure 1C/RPE1_4RdMDM2-M4-HAp306-D9-95p_017.fcs
- Figure 1/Figure 1C/RPE1_4RdMDM2-M4-MDM2p306-D9-95p_018.fcs
- Figure 1/Figure 1C/RPE1_4RH9LL-sgAAVS1a-226h_018.fcs
- Figure 1/Figure 1C/RPE1_4RH9LL-sgMDM2b-226h_020.fcs
- Figure 1/Figure 1C/RPE1_W1-sgAAVS1a-226h-4K_041.fcs
- Figure 1/Figure 1C/RPE1_W1-sgMDM2b-226h_010.fcs
- Figure 1/Figure 1E/
- Figure 1/Figure 1E/2022-9-6-Supplemental-Table-S1.xlsx
- Figure 1/Figure 1F/
- Figure 1/Figure 1F/2022-9-6-Supplemental-Table-S1.xlsx
- Figure 1/Figure 1H/
- Figure 1/Figure 1H/2022-4-18b-HitsUpSet.txt
