# Supplementary material for: Genome-wide CRISPR screens identify novel regulators of wild-type and mutant p53 stability
Source: Mol Syst Biol. 2024 Apr 5;20(6):719–40. doi: 10.1038/s44320-024-00032-x (PMC11148184; doi:10.1038/s44320-024-00032-x)
Supplement: Supplementary file 10 — Source data Fig. 1 [file 44320_2024_32_MOESM10_ESM.zip › Figure 1/Figure 1B/Readme-Shorthand cell line names.txt]

File names.

Consistent in this series of raw data folders, the p53 reporter cell lines may use the following short-hand names in the file names, in lieu of spelling out the full WT/mutant properties. 

Empty reporter (no p53, but only the mClover2-P2A-mRFP1) -- Phi4,
p53WT reporter -- WTW1,
p53R273H reporter -- 4RH9LL,
	p53R273H-deltaCCDC6 reporter -- dC6b1,
	p53R273H-deltaFBXO42 reporter -- dF42g6,
	p53R273H-deltaC16orf72 reporter -- dC16A5,
	p53R273H-deltaMDM2 reporter -- dM4.

The other mutants, due to no variations used (e.g. further deleting CCDC6, FBXO42), their file names will spell out the full mutant names.
p53R175H reporter -- R175HH5,
p53G245S reporter -- G245SH1,
p53R248W reporter -- R248WL9,
p53R248Q reporter -- R248QL7,
p53R249S reporter -- R249SU8,
p53R282W reporter -- R282WU3, and,
p53R337H reporter -- R337HU12.

Yours sincerely,
Lü, YiQing
