# Supplementary material for: Genome-wide CRISPR screens identify novel regulators of wild-type and mutant p53 stability
Source: Mol Syst Biol. 2024 Apr 5;20(6):719–40. doi: 10.1038/s44320-024-00032-x (PMC11148184; doi:10.1038/s44320-024-00032-x)
Supplement: Supplementary file 10 — Source data Fig. 1 [file 44320_2024_32_MOESM10_ESM.zip › Figure 1/Figure 1E/2022-9-6-Supplemental-Table-S1.xlsx]

## Sheet: SuppTable1A-normZ
GENE	WT-normZ	FDR-WT	R273H-normZ	FDR-R273H	R175H-normZ	FDR-R175H	G245S-normZ	FDR-G245S	R248Q-normZ	FDR-R248Q	R337H-normZ	FDR-R337H	dCCDC6-normZ	FDR-dCCDC6	dFBXO42-normZ	FDR-dFBXO42	Phi-normZ	FDR-Phi			Colouring scheme
EGFP	-17.17	3.88e-62	-21.32	6.93e-97	-17.74	1.76e-66	-25.58	2.06e-140	-19.25	1.19e-78	-21.29	1.19e-96	-13.78	3.14e-39	-21.68	2.69e-100	-19.66	4e-82			Gene name shaded in red = this is a hit (LOF --> p53 up) in one of the six (WT and 5 mutants) p53s.
LacZ	-10.71	3.95e-23	-5.71	5.21e-05	-4.43	0.00411	-7.48	2.25e-10	-7.87	1.56e-11	0.69	0.913	-8.69	1.67e-14	-7.11	2.65e-09	-1.86	0.902			Gene name shaded in blue = this is a hit (LOF --> p53 down) in one of the six (WT and 5 mutants) p53s.
TP53	-6.02	4.46e-06	-3.51	0.4	-5.47	5.8e-05	-10.1	2.5e-20	-4.36	0.0191	-10.1	2.58e-20	-5.03	0.00088	-2.69	0.919	-0.71	0.927			Gene name shaded in orange = this hit differs in effects between R337H and other p53s, i.e. red for other p53s, and blue for R337H.
USP28	-6	4.46e-06	-4.23	0.0297	-0.82	0.931	-0.99	0.916	-1.08	0.93	-2.16	0.579	-2.55	0.934	-0.81	0.919	1.23	0.912
TP53BP1	-5.93	5.55e-06	-2.05	0.942	-2.02	0.931	-1.33	0.916	-3.06	0.93	-1.24	0.952	-2.46	0.934	-4.28	0.0211	-0.07	0.912			Red font: this is a hit (LOF --> p53 up) in this screen.
luciferase	-4.96	0.00106	-2.78	0.942	-1.25	0.931	-4	0.0717	-4.13	0.0304	-0.7	0.93	-4.37	0.0185	-3.99	0.0658	0.01	0.912			Blue font: this is a hit (LOF --> p53 down) in this screen.
KMT2A	-4.71	0.00314	-0.12	0.942	-7.74	3.08e-11	-1.9	0.916	-0.66	0.93	-3.53	0.0288	-1.1	0.934	-1.72	0.919	0.39	0.912
CSNK2B	-4.62	0.00436	0.31	0.945	1.75	0.93	2	0.654	1.19	0.966	2.52	0.913	-0.14	0.934	-1.42	0.919	0.86	0.912			Hits scored ONLY in dCCDC6 or dFBXO42 are not coloured; rather, it is annotated in the private column only.
MEAF6	-4	0.0632	-1.55	0.942	-2.62	0.713	-1.16	0.916	-0.51	0.93	-2.66	0.227	-1.82	0.934	-3.78	0.139	-4.62	0.00109			Dark red font: this is a hit (LOF --> p53 up) in this screen.
THRAP3	-3.85	0.108	-1.35	0.942	-0.51	0.931	-2.15	0.916	-1.31	0.93	-0.28	0.913	-0.44	0.934	0.23	0.922	-3.38	0.0649			Dark blue font: this is a hit (LOF --> p53 down) in this screen.
DALRD3	-3.81	0.114	0.83	0.959	0.29	0.931	0.26	0.92	0.56	0.94	0.66	0.913	-0.2	0.934	-0.63	0.919	-0.41	0.912
CEBPB	-3.77	0.123	-0.45	0.942	-1.93	0.931	-1.88	0.916	-1.46	0.93	0.29	0.913	-0.49	0.934	-1.76	0.919	-5.05	0.000194			Italic = perturbation of this gene also caused changes in the negative control reporter.
ZNF844	-3.36	0.54	0.38	0.945	-0.16	0.931	-1.04	0.916	-0.38	0.93	0.72	0.913	0.22	0.934	-2.19	0.919	0.19	0.912
BNIP3L	-3.23	0.809	0.4	0.946	-0.94	0.931	-0.67	0.916	-0.73	0.93	0.93	0.913	-0.31	0.934	-0.33	0.919	-0.28	0.912			Of note: EGFP itself is not considered a hit.
CBLL1	-3.2	0.809	-0.02	0.942	-2.98	0.367	-3.83	0.116	-3.53	0.253	-4.53	0.00172	-1.17	0.934	-3.61	0.235	-5.06	0.000192
C2CD3	-3.18	0.809	-0.08	0.942	-0.68	0.931	-1.3	0.916	-0.24	0.93	-0.9	0.946	-0.16	0.934	-0.49	0.919	0.16	0.912
HRH3	-3.16	0.809	0.91	0.963	-0.66	0.931	0.28	0.92	-0.6	0.93	0.61	0.913	-0.79	0.934	-0.93	0.919	-0.16	0.912
EIF1AY	-3.14	0.809	-3.03	0.942	-0.55	0.931	-1.87	0.916	-1.56	0.93	-1.08	0.952	-1.15	0.934	-1.39	0.919	-0.11	0.912
DOT1L	-3.14	0.809	-0.78	0.942	-5.02	0.00036	-2.89	0.916	0.32	0.932	-0.58	0.923	-0.91	0.934	-3.52	0.277	-1.41	0.933
TRNT1	-3.11	0.82	0.4	0.946	-0.67	0.931	-0.96	0.916	-0.23	0.93	-1.71	0.952	-0.13	0.934	-0.84	0.919	-1.21	0.933
MYH10	-3.1	0.82	-0.6	0.942	-0.7	0.931	-0.07	0.916	-0.79	0.93	-0.85	0.942	-0.89	0.934	-0.87	0.919	-1.11	0.933
NAP1L1	-3.09	0.82	-0.38	0.942	-0.65	0.931	-1.47	0.916	-1.13	0.93	0.04	0.913	-1.34	0.934	-1.76	0.919	-0.65	0.924
PBRM1	-3.07	0.831	0.33	0.945	0.67	0.94	0.52	0.932	-0.01	0.93	1.44	0.913	0.35	0.937	-2.22	0.919	-0.43	0.912
SGCD	-3.04	0.881	0.57	0.951	0.42	0.932	-0.39	0.916	-0.68	0.93	-2.2	0.543	-0.66	0.934	-1.95	0.919	0.16	0.912
C9orf153	-2.98	0.937	-0.99	0.942	0.04	0.931	-0.31	0.916	-0.47	0.93	0.48	0.913	-0.29	0.934	-1.28	0.919	-0.05	0.912
COLCA1	-2.97	0.937	-1.28	0.942	-0.14	0.931	-1.64	0.916	0.34	0.933	0.12	0.913	-0.86	0.934	-1.35	0.919	1.04	0.912
FOXK1	-2.96	0.937	-2.09	0.942	-0.76	0.931	-0.66	0.916	-2.03	0.93	0.26	0.913	-1.89	0.934	0.64	0.939	-0.07	0.912
ACP1	-2.96	0.937	-1.52	0.942	-0.71	0.931	-0.66	0.916	-0.47	0.93	-0.37	0.916	-0.51	0.934	-0.61	0.919	0.17	0.912
PTPN14	-2.95	0.937	-2.72	0.942	-1.74	0.931	-1.76	0.916	-0.52	0.93	0.55	0.913	-1.56	0.934	-1.95	0.919	-0.34	0.912
TFF2	-2.9	0.937	-0.53	0.942	-0.77	0.931	-1.12	0.916	-1.21	0.93	0.24	0.913	-0.72	0.934	0.19	0.921	-0.95	0.933
ACTB	-2.89	0.937	-3.36	0.504	-2.03	0.931	-2.53	0.916	-2.44	0.93	1.01	0.913	-1.49	0.934	-0.83	0.919	2.36	0.861
TMED10	-2.88	0.937	-1.92	0.942	-0.76	0.931	-0.44	0.916	-0.46	0.93	0.31	0.913	-1.27	0.934	-0.52	0.919	2.02	0.912
BLOC1S5	-2.87	0.937	0.26	0.944	-0.57	0.931	-1.04	0.916	-1.11	0.93	0.46	0.913	-1.11	0.934	-0.71	0.919	-0.31	0.912
ZNF677	-2.86	0.937	-1.13	0.942	-0.2	0.931	-0.84	0.916	-0.98	0.93	-0.74	0.933	-0.13	0.934	-0.72	0.919	0.84	0.912
ZNF90	-2.85	0.937	-0.79	0.942	-0.54	0.931	-0.87	0.916	-2.92	0.93	0.36	0.913	-1.85	0.934	-1.14	0.919	0.55	0.912
ZNF142	-2.82	0.937	-0.67	0.942	-0.71	0.931	0.47	0.927	-0.32	0.93	-0.02	0.913	-0.04	0.934	0.53	0.931	-0.25	0.912
ZFAND2B	-2.82	0.937	-1.99	0.942	0.03	0.931	-1.11	0.916	-0.91	0.93	-0.72	0.932	-0.87	0.934	-1.29	0.919	-0.83	0.933
RHD	-2.78	0.937	-1.89	0.942	-1.57	0.931	-1.48	0.916	-0.82	0.93	0.61	0.913	-1.45	0.934	-0.51	0.919	-0.5	0.915
RPL22	-2.77	0.937	-3.29	0.504	-2.51	0.841	-2.03	0.916	-3	0.93	-0.28	0.913	-2.79	0.934	-3.44	0.349	-1.27	0.933
NF2	-2.76	0.937	-2.42	0.942	-2.2	0.931	-3.85	0.116	-4.22	0.0304	2.43	0.913	-2.6	0.934	-1.84	0.919	-1.09	0.933
ACSM5	-2.73	0.937	0.49	0.95	-0.11	0.931	0.03	0.916	0	0.93	-0.7	0.929	-0.04	0.934	-0.45	0.919	-0.9	0.933
CLCN3	-2.72	0.937	-1.45	0.942	-0.21	0.931	0.37	0.921	-0.16	0.93	-0.17	0.913	-0.99	0.934	-0.61	0.919	0.32	0.912
LRRC57	-2.72	0.937	-1.62	0.942	-0.75	0.931	-1.27	0.916	-0.28	0.93	-0.57	0.923	-1.08	0.934	-1.23	0.919	-0.08	0.912
KAT6A	-2.71	0.937	0.29	0.945	-1.9	0.931	-0.94	0.916	1.52	0.966	0.55	0.913	0.47	0.94	-0.58	0.919	0.21	0.912
CDKL1	-2.71	0.937	-0.69	0.942	0.43	0.932	-0.44	0.916	-2.22	0.93	-0.95	0.95	-1.25	0.934	-1.17	0.919	-0.66	0.924
CITED2	-2.7	0.937	-0.67	0.942	-0.97	0.931	-1.22	0.916	-1.19	0.93	-0.82	0.94	-0.55	0.934	-0.05	0.919	0.51	0.912
FAM162B	-2.69	0.937	-0.73	0.942	-0.29	0.931	-0.83	0.916	-1.29	0.93	-0.83	0.941	-1.19	0.934	-1.1	0.919	-0.29	0.912
PRSS55	-2.65	0.937	-1.22	0.942	0.3	0.931	-0.5	0.916	-0.71	0.93	-0.91	0.947	-0.53	0.934	-0.71	0.919	-0.18	0.912
RNF144A	-2.64	0.937	-0.31	0.942	0.25	0.931	0.13	0.916	-0.76	0.93	-0.54	0.922	-0.71	0.934	-1.48	0.919	0.73	0.912
OR2T4	-2.64	0.937	-0.89	0.942	-0.83	0.931	-1.81	0.916	-1.06	0.93	-0.45	0.92	-0.68	0.934	-1.84	0.919	-0.1	0.912
GH1	-2.63	0.937	-0.82	0.942	-0.9	0.931	-0.98	0.916	-0.87	0.93	-1.33	0.952	-0.38	0.934	-0.92	0.919	-1.13	0.933
OR6C6	-2.62	0.937	-1.08	0.942	0.39	0.931	-0.62	0.916	-1.38	0.93	-0.02	0.913	-0.42	0.934	0.06	0.919	-0.08	0.912
SLTM	-2.62	0.937	-0.72	0.942	-7.5	1.41e-10	-1.19	0.916	-1.02	0.93	-3.36	0.0442	-1.25	0.934	-3.7	0.178	-0.73	0.928
UBE2N	-2.59	0.937	-0.01	0.942	0.72	0.943	-0.05	0.916	-0.86	0.93	0.47	0.913	0.77	0.956	-1.26	0.919	1.11	0.912
PSCA	-2.58	0.937	-1.28	0.942	-0.33	0.931	-1.11	0.916	-0.88	0.93	0.67	0.913	-0.78	0.934	-1.51	0.919	0.69	0.912
FAM86B1	-2.57	0.937	-1.43	0.942	-0.88	0.931	-1.06	0.916	-0.63	0.93	0.14	0.913	-1.26	0.934	-0.77	0.919	0.33	0.912
OR13C8	-2.57	0.937	-1.02	0.942	-0.02	0.931	-0.6	0.916	-0.55	0.93	-0.06	0.913	0.34	0.937	-1.39	0.919	0.6	0.912
CYP2C19	-2.57	0.937	-1.1	0.942	-0.12	0.931	-1.5	0.916	-0.66	0.93	-0.16	0.913	-1.62	0.934	0.59	0.935	-0.12	0.912
THSD7A	-2.56	0.937	-0.63	0.942	-0.57	0.931	-1.01	0.916	0.13	0.93	-0.58	0.924	-1.05	0.934	-0.91	0.919	1.14	0.912
LCE3C	-2.56	0.937	-1.52	0.942	-0.98	0.931	-1.08	0.916	-2.4	0.93	-0.96	0.951	-1.68	0.934	-0.13	0.919	-0.29	0.912
CCL8	-2.54	0.937	-1.8	0.942	-0.65	0.931	-0.94	0.916	-0.47	0.93	0.29	0.913	-0.62	0.934	-0.68	0.919	-1.11	0.933
MS4A14	-2.52	0.937	-1	0.942	-0.88	0.931	-1.49	0.916	-0.25	0.93	0.42	0.913	0.08	0.934	-0.33	0.919	0.02	0.912
ZNF506	-2.5	0.937	-1.54	0.942	-0.06	0.931	-2.08	0.916	-0.95	0.93	0.06	0.913	-0.97	0.934	-0.87	0.919	-0.64	0.923
PDZD9	-2.49	0.937	0.58	0.951	0.01	0.931	-0.54	0.916	-0.24	0.93	0.28	0.913	-0.49	0.934	0.86	0.951	-0.84	0.933
GOLT1B	-2.49	0.937	-1.46	0.942	-0.03	0.931	-1.16	0.916	0.29	0.93	-0.35	0.916	-2.63	0.934	-1.17	0.919	-0.17	0.912
CLIP4	-2.49	0.937	-0.38	0.942	-0.55	0.931	-0.98	0.916	-0.42	0.93	-1.1	0.952	-0.38	0.934	-2.23	0.919	-0.08	0.912
TMEM95	-2.48	0.937	-1.33	0.942	-0.5	0.931	-0.63	0.916	-2.12	0.93	1.32	0.913	-0.42	0.934	-0.98	0.919	-0.88	0.933
OR3A3	-2.48	0.937	-1.15	0.942	-0.19	0.931	-0.5	0.916	-0.78	0.93	0.24	0.913	0.01	0.934	0.02	0.919	-0.6	0.919
ATP2A2	-2.47	0.937	1.2	0.972	0.06	0.931	-1.09	0.916	1.32	0.966	-2.09	0.642	0.2	0.934	1.59	0.96	3.65	0.0333
LINC00998	-2.46	0.937	-0.13	0.942	-0.4	0.931	-0.15	0.916	-0.87	0.93	-2.12	0.62	-1.53	0.934	-0.86	0.919	-0.57	0.917
RGS7	-2.45	0.937	-0.87	0.942	-1.05	0.931	-0.75	0.916	-1.04	0.93	-1.33	0.952	-1.23	0.934	-0.33	0.919	-0.9	0.933
AXIN1	-2.44	0.937	-0.54	0.942	0.52	0.935	-0.2	0.916	-0.56	0.93	0.17	0.913	-0.85	0.934	-1.17	0.919	-1.03	0.933
KIAA1324L	-2.44	0.937	-0.6	0.942	-0.39	0.931	-1.07	0.916	-0.31	0.93	-1.18	0.952	-0.8	0.934	-0.67	0.919	-0.55	0.916
OR52N1	-2.43	0.937	-0.25	0.942	-0.56	0.931	-0.4	0.916	0.08	0.93	0.7	0.913	0.09	0.934	-0.14	0.919	0.31	0.912
C19orf43	-2.43	0.937	-0.93	0.942	1.4	0.955	-0.26	0.916	-1.59	0.93	4.45	0.0132	-1.28	0.934	-0.79	0.919	1.44	0.912
LTB	-2.42	0.937	-1.69	0.942	0.4	0.932	-1.75	0.916	-0.17	0.93	-0.66	0.928	-0.53	0.934	0.02	0.919	0.39	0.912
CDKL5	-2.42	0.937	-1.27	0.942	-0.8	0.931	-1.56	0.916	-1.07	0.93	0.19	0.913	-1.91	0.934	-0.9	0.919	-0.08	0.912
RAB11A	-2.42	0.937	-1.18	0.942	-0.8	0.931	0.18	0.916	-0.6	0.93	-0.97	0.951	-0.52	0.934	-0.18	0.919	0.17	0.912
CHEK2	-2.42	0.937	-4.71	0.00375	-1.67	0.931	-4.07	0.0615	-4.14	0.0304	0.44	0.913	-3.81	0.125	-3.52	0.277	0.15	0.912
ABCD2	-2.4	0.937	-0.22	0.942	-0.58	0.931	-0.12	0.916	-0.93	0.93	0.72	0.913	-0.42	0.934	-1.89	0.919	0.19	0.912
ZNF660	-2.4	0.937	-0.75	0.942	-1.12	0.931	0.16	0.916	-1.26	0.93	0.48	0.913	-1.86	0.934	-1.17	0.919	-0.2	0.912
HDAC4	-2.4	0.937	-0.57	0.942	-0.58	0.931	-0.43	0.916	-0.98	0.93	0.48	0.913	-0.95	0.934	-0.77	0.919	-0.08	0.912
MALSU1	-2.4	0.937	-0.9	0.942	-0.74	0.931	-1.13	0.916	-0.33	0.93	-0.21	0.913	-0.72	0.934	-1.06	0.919	0.66	0.912
MAP4K4	-2.39	0.937	-2.72	0.942	-1.59	0.931	-2.73	0.916	-2.71	0.93	1.1	0.913	-2.51	0.934	-0.81	0.919	0.98	0.912
SI	-2.39	0.937	-1.11	0.942	-0.7	0.931	-1.04	0.916	0.03	0.93	0.36	0.913	-1.69	0.934	-0.42	0.919	0.53	0.912
ZNF552	-2.39	0.937	0.07	0.942	0.33	0.931	-0.69	0.916	-0.78	0.93	-0.27	0.913	-1.02	0.934	-0.26	0.919	-0.33	0.912
TMEM123	-2.39	0.937	-1.53	0.942	-0.24	0.931	-0.44	0.916	-1.9	0.93	0.15	0.913	0.15	0.934	-0.91	0.919	0.71	0.912
PDCD10	-2.39	0.937	-3.58	0.339	-4.56	0.00258	-3.34	0.573	-3.41	0.333	0.43	0.913	-1.51	0.934	-1.91	0.919	3.38	0.077
PTH	-2.38	0.937	-0.78	0.942	-0.01	0.931	0.25	0.92	-0.76	0.93	0.81	0.913	-0.35	0.934	-0.87	0.919	0.44	0.912
HIST1H4H	-2.38	0.937	-0.8	0.942	-0.37	0.931	-0.65	0.916	-1.59	0.93	0.63	0.913	-1.58	0.934	-0.7	0.919	0.02	0.912
LRRC63	-2.38	0.937	-1.02	0.942	-1.09	0.931	-0.64	0.916	-0.22	0.93	0.02	0.913	-2.78	0.934	-1.49	0.919	0.17	0.912
KRTAP25-1	-2.38	0.937	-0.9	0.942	-1.02	0.931	-0.66	0.916	-0.2	0.93	-0.86	0.942	-0.96	0.934	-0.27	0.919	-0.76	0.931
PPFIBP1	-2.37	0.937	-0.64	0.942	-0.67	0.931	0.33	0.92	0.74	0.949	-0.62	0.924	-0.49	0.934	-1.16	0.919	-0.47	0.914
CHRNB1	-2.37	0.937	-1.2	0.942	-0.71	0.931	-0.44	0.916	-1.04	0.93	0	0.913	0.15	0.934	-1.24	0.919	-1.4	0.933
HIST1H3E	-2.37	0.937	-0.69	0.942	-0.84	0.931	-1.12	0.916	-0.89	0.93	-0.04	0.913	-0.62	0.934	-0.65	0.919	-0.66	0.924
GALR1	-2.37	0.937	-1.07	0.942	-0.29	0.931	-1.51	0.916	-0.86	0.93	-0.68	0.928	-1.06	0.934	-2.23	0.919	-0.51	0.915
ZNF846	-2.36	0.937	-2.26	0.942	-0.26	0.931	-1	0.916	-0.87	0.93	0.62	0.913	-0.75	0.934	-0.79	0.919	-0.1	0.912
CLEC9A	-2.36	0.937	-0.3	0.942	-1.22	0.931	-0.83	0.916	-0.3	0.93	0.12	0.913	-0.92	0.934	-1.62	0.919	-0.07	0.912
ALDH3A1	-2.35	0.937	0.33	0.945	-0.03	0.931	0.24	0.918	-1.06	0.93	1.51	0.913	-0.81	0.934	0.36	0.925	-0.17	0.912
ZFP42	-2.35	0.937	-0.44	0.942	-0.8	0.931	-0.19	0.916	-0.79	0.93	0.64	0.913	-1.23	0.934	-0.57	0.919	0.56	0.912
OR5T3	-2.35	0.937	-0.66	0.942	-0.74	0.931	-1.69	0.916	0.08	0.93	-0.78	0.937	-2.1	0.934	-0.67	0.919	-0.62	0.922
TCEANC	-2.35	0.937	-1.52	0.942	-0.46	0.931	-1.35	0.916	-1.37	0.93	0.16	0.913	-1.79	0.934	-0.34	0.919	-0.47	0.914
ZNF615	-2.34	0.937	0.01	0.942	-1.02	0.931	-0.92	0.916	-0.89	0.93	0.86	0.913	-0.62	0.934	-1.33	0.919	0.08	0.912
OR8B12	-2.34	0.937	-0.7	0.942	-0.65	0.931	0	0.916	-0.42	0.93	-0.75	0.934	-1.32	0.934	-0.41	0.919	0.72	0.912
PRSS1	-2.34	0.937	-1.75	0.942	-0.76	0.931	-1.93	0.916	-0.52	0.93	-0.14	0.913	-1.96	0.934	-0.59	0.919	-0.18	0.912
POM121L12	-2.33	0.937	0.42	0.948	-1.02	0.931	-1.09	0.916	-0.1	0.93	0.33	0.913	0.09	0.934	-0.11	0.919	0.29	0.912
FAM118B	-2.33	0.937	-0.08	0.942	0.02	0.931	-1.06	0.916	-1.28	0.93	-0.52	0.921	-0.33	0.934	-0.07	0.919	1.33	0.912
PIK3R4	-2.32	0.937	-0.8	0.942	-0.61	0.931	-0.44	0.916	-0.5	0.93	0.3	0.913	-0.18	0.934	-0.72	0.919	-0.05	0.912
APC	-2.32	0.937	-2.2	0.942	-0.82	0.931	-1.56	0.916	-0.25	0.93	-2.85	0.148	-1.14	0.934	-0.66	0.919	-1.33	0.933
TMEM41B	-2.31	0.937	-0.53	0.942	-1.5	0.931	0.11	0.916	-0.72	0.93	0.26	0.913	-2.2	0.934	-1.11	0.919	1.98	0.912
GLYATL2	-2.31	0.937	-1.85	0.942	-0.44	0.931	-0.34	0.916	-0.85	0.93	-1.85	0.861	-0.04	0.934	-0.35	0.919	0.79	0.912
NXT1	-2.31	0.937	0.18	0.942	-3.61	0.0774	-1.36	0.916	-1.5	0.93	-2.4	0.377	-1.94	0.934	-2.09	0.919	0.59	0.912
SIGLEC11	-2.3	0.937	0.39	0.946	-0.51	0.931	-0.18	0.916	0.6	0.942	1.61	0.913	-0.84	0.934	0.07	0.919	0.79	0.912
ZMAT3	-2.3	0.937	-1.92	0.942	-0.47	0.931	-0.74	0.916	-0.99	0.93	0.26	0.913	-1.29	0.934	-1.31	0.919	-0.01	0.912
MAN2A1	-2.3	0.937	-0.69	0.942	-0.04	0.931	-1.15	0.916	-0.07	0.93	-0.93	0.949	0.39	0.938	-0.5	0.919	0.53	0.912
KLHL21	-2.29	0.937	-1.37	0.942	-3.02	0.348	-2.29	0.916	-1.86	0.93	1.75	0.913	-2.29	0.934	-0.55	0.919	-0.18	0.912
MYH11	-2.28	0.937	0.83	0.959	0.27	0.931	-0.11	0.916	-0.21	0.93	0.61	0.913	-0.39	0.934	-0.13	0.919	-0.16	0.912
FGB	-2.28	0.937	-0.59	0.942	-0.43	0.931	-1.75	0.916	-0.65	0.93	0.14	0.913	0.59	0.947	-0.56	0.919	0.31	0.912
C5orf46	-2.28	0.937	0.05	0.942	-0.11	0.931	-0.84	0.916	-2.32	0.93	-0.27	0.913	-0.19	0.934	-0.1	0.919	-1.79	0.933
OR4C11	-2.28	0.937	-1.52	0.942	-0.37	0.931	-0.89	0.916	-1.54	0.93	-1.41	0.952	-1.55	0.934	-3.15	0.785	0.3	0.912
SERPINB3	-2.28	0.937	-1.36	0.942	-1.1	0.931	-1.77	0.916	-1.26	0.93	-0.7	0.93	-0.95	0.934	-1.04	0.919	0.26	0.912
ATP5I	-2.27	0.937	-0.23	0.942	-1.21	0.931	-0.82	0.916	0.66	0.943	-0.89	0.945	0.5	0.942	0.65	0.939	1.01	0.912
DEFB126	-2.27	0.937	-0.39	0.942	-0.4	0.931	0.16	0.916	-1.27	0.93	-0.04	0.913	-0.2	0.934	0.11	0.919	-0.11	0.912
DOCK3	-2.27	0.937	-0.24	0.942	0.12	0.931	-0.2	0.916	-0.48	0.93	-0.47	0.92	0.52	0.943	0.34	0.924	-0.03	0.912
CST5	-2.27	0.937	-0.68	0.942	-0.11	0.931	-0.58	0.916	-0.94	0.93	-0.43	0.919	-0.92	0.934	-1.27	0.919	-1.32	0.933
SMARCC2	-2.26	0.937	-0.73	0.942	-0.11	0.931	-0.32	0.916	-2.13	0.93	0.09	0.913	-0.2	0.934	0.21	0.922	0.56	0.912
FNBP1L	-2.26	0.937	-0.88	0.942	-1.54	0.931	-0.58	0.916	-1.57	0.93	0.03	0.913	-0.35	0.934	-2.11	0.919	0.18	0.912
CUL3	-2.26	0.937	-1.08	0.942	-2.87	0.481	-3.08	0.916	-4.17	0.0304	-0.29	0.913	-1.14	0.934	-0.93	0.919	-1.36	0.933
ORM2	-2.25	0.937	-0.77	0.942	0.94	0.955	-0.24	0.916	0.12	0.93	-0.82	0.94	-0.84	0.934	-0.12	0.919	0.15	0.912
SESN3	-2.25	0.937	-1.55	0.942	-0.04	0.931	-0.74	0.916	-0.39	0.93	-0.48	0.92	-0.07	0.934	-0.65	0.919	0.53	0.912
OR10H5	-2.24	0.937	-1.23	0.942	-0.07	0.931	-0.08	0.916	-1.22	0.93	-0.46	0.92	-0.47	0.934	-1.15	0.919	0.03	0.912
OR1G1	-2.23	0.937	-0.19	0.942	-0.22	0.931	-0.67	0.916	-0.51	0.93	0.46	0.913	-0.76	0.934	-0.33	0.919	0.31	0.912
PLCH1	-2.22	0.937	-0.89	0.942	-0.46	0.931	-0.28	0.916	-0.21	0.93	0.75	0.913	-1.72	0.934	-1.63	0.919	0.2	0.912
NDUFA5	-2.22	0.937	0.05	0.942	0.16	0.931	-0.33	0.916	-1.11	0.93	0.35	0.913	-1.02	0.934	-0.89	0.919	-0.66	0.924
TTC39B	-2.22	0.937	0.18	0.942	-0.33	0.931	-1.03	0.916	-0.4	0.93	0.25	0.913	-0.68	0.934	-0.36	0.919	-1.12	0.933
MS4A4A	-2.22	0.937	-1.87	0.942	-0.56	0.931	-1.36	0.916	-0.13	0.93	-0.16	0.913	-0.18	0.934	-1.75	0.919	0.94	0.912
SPINK9	-2.22	0.937	-1.62	0.942	-0.85	0.931	-1.4	0.916	-0.44	0.93	-1.22	0.952	-0.45	0.934	-0.45	0.919	-0.24	0.912
PANK2	-2.21	0.937	1.15	0.972	0.5	0.934	-0.63	0.916	-1.6	0.93	0.29	0.913	-1.31	0.934	-0.04	0.919	0.57	0.912
OR10Z1	-2.21	0.937	0.29	0.945	-0.25	0.931	-0.57	0.916	-1.01	0.93	0.3	0.913	-0.81	0.934	-1	0.919	0.39	0.912
FBXL18	-2.21	0.937	-1.29	0.942	-0.76	0.931	-0.96	0.916	-0.83	0.93	0	0.913	-5.74	2.92e-05	-5.2	0.000352	0.19	0.912
GDPD4	-2.21	0.937	-0.65	0.942	-0.41	0.931	-0.6	0.916	-1.38	0.93	-1.75	0.948	-0.82	0.934	-1.4	0.919	0.59	0.912
BET1	-2.21	0.937	-0.25	0.942	-0.71	0.931	-0.49	0.916	-0.51	0.93	-1.56	0.952	-0.12	0.934	-0.04	0.919	-0.18	0.912
ZNF570	-2.2	0.937	-0.4	0.942	-0.53	0.931	-0.68	0.916	0.14	0.93	0.71	0.913	0.38	0.938	-1.05	0.919	0.71	0.912
ARNT	-2.2	0.937	-1.35	0.942	0.68	0.941	-1.32	0.916	-0.15	0.93	-0.12	0.913	-0.76	0.934	0.8	0.947	-6.31	2.6e-07
FAHD2B	-2.2	0.937	-1.24	0.942	-0.65	0.931	-0.82	0.916	-0.04	0.93	-0.32	0.914	0.02	0.934	-0.05	0.919	-0.53	0.915
INPP5B	-2.19	0.937	-0.71	0.942	-0.77	0.931	-0.15	0.916	-2.23	0.93	1.15	0.913	-0.95	0.934	-0.52	0.919	-0.37	0.912
MFSD4	-2.19	0.937	0.07	0.942	0.38	0.931	-0.41	0.916	-0.57	0.93	0.44	0.913	-0.45	0.934	0.5	0.929	-0.41	0.912
ASXL2	-2.19	0.937	0.28	0.944	-0.36	0.931	-0.95	0.916	-0.16	0.93	-0.82	0.94	0.14	0.934	-0.36	0.919	-0.7	0.926
ATG4D	-2.18	0.937	-0.91	0.942	-0.25	0.931	0.6	0.935	1.06	0.966	-0.53	0.921	-0.67	0.934	-0.47	0.919	-1.42	0.933
SOX5	-2.18	0.937	-0.4	0.942	-0.51	0.931	-0.27	0.916	-0.65	0.93	0.82	0.913	-0.42	0.934	-0.82	0.919	1.4	0.912
ZNF501	-2.18	0.937	-1.54	0.942	-0.49	0.931	-1.29	0.916	-0.78	0.93	0.3	0.913	-0.23	0.934	-1.91	0.919	-0.13	0.912
LYPD6	-2.18	0.937	0.15	0.942	-0.12	0.931	-0.03	0.916	0.01	0.93	-0.95	0.95	-0.25	0.934	-1.2	0.919	0.44	0.912
ABCF2	-2.18	0.937	-0.49	0.942	-2.73	0.581	-0.36	0.916	-0.74	0.93	-0.6	0.924	-0.8	0.934	-0.96	0.919	0.1	0.912
CDKN1A	-2.17	0.937	-0.54	0.942	0.17	0.931	-0.33	0.916	-0.74	0.93	1.08	0.913	-0.05	0.934	-0.47	0.919	-0.62	0.922
PPEF1	-2.17	0.937	0.95	0.965	-0.22	0.931	-0.76	0.916	-0.58	0.93	-0.62	0.924	-0.82	0.934	-0.15	0.919	0.09	0.912
ZC3H12C	-2.17	0.937	-3.11	0.84	0.69	0.942	-0.88	0.916	-0.77	0.93	-0.86	0.943	-1.64	0.934	-1.11	0.919	0.73	0.912
DHH	-2.17	0.937	-1.07	0.942	-0.66	0.931	0.42	0.925	-1.09	0.93	-0.27	0.913	-0.75	0.934	-0.85	0.919	1.59	0.912
NAP1L6	-2.17	0.937	-0.37	0.942	-0.02	0.931	-1.27	0.916	-1.18	0.93	-0.31	0.914	-0.82	0.934	-0.75	0.919	-0.26	0.912
ZNF670	-2.17	0.937	-0.91	0.942	-0.52	0.931	-0.14	0.916	-1.29	0.93	-0.44	0.92	-0.82	0.934	-1.38	0.919	-0.15	0.912
USP53	-2.16	0.937	-0.24	0.942	0.6	0.938	-0.05	0.916	-1.17	0.93	0.41	0.913	-1.06	0.934	-0.81	0.919	0.24	0.912
SNX14	-2.16	0.937	-0.05	0.942	-1.58	0.931	-1.17	0.916	-1.1	0.93	0.13	0.913	0.03	0.934	-0.28	0.919	0.33	0.912
TAOK2	-2.16	0.937	-0.65	0.942	-0.64	0.931	-2.12	0.916	-1.9	0.93	0.27	0.913	0.15	0.934	-1.06	0.919	0.54	0.912
FAM134A	-2.16	0.937	-0.13	0.942	-0.52	0.931	-0.58	0.916	-0.49	0.93	0.19	0.913	-0.52	0.934	-0.43	0.919	-1.97	0.826
ATM	-2.16	0.937	-5.29	0.000369	-2.77	0.561	-5.37	0.000179	-6.7	6.2e-08	-2.04	0.685	-4.25	0.0245	-9.07	5.48e-16	0.82	0.912
ZNF345	-2.15	0.937	-0.9	0.942	-0.03	0.931	-0.37	0.916	-0.46	0.93	0.24	0.913	-0.46	0.934	-1.64	0.919	0.25	0.912
C11orf44	-2.15	0.937	-1.56	0.942	-0.73	0.931	-0.9	0.916	-0.78	0.93	0.12	0.913	-1.25	0.934	-0.97	0.919	-0.19	0.912
SRY	-2.15	0.937	-1.21	0.942	-0.66	0.931	-1.81	0.916	-2.77	0.93	-0.56	0.923	-2.43	0.934	-0.31	0.919	0.56	0.912
ZNF429	-2.14	0.937	-0.87	0.942	-0.35	0.931	-0.62	0.916	-1.09	0.93	1.98	0.913	-1.05	0.934	-0.37	0.919	0.18	0.912
SMARCD1	-2.14	0.937	-2.46	0.942	-1.54	0.931	0.82	0.95	-0.17	0.93	1.4	0.913	-1.08	0.934	-1.66	0.919	3.69	0.0299
YLPM1	-2.13	0.937	-0.21	0.942	-1.28	0.931	-2.53	0.916	-2.19	0.93	-2.89	0.139	-1.25	0.934	-0.39	0.919	-0.05	0.912
C18orf42	-2.12	0.937	-1.85	0.942	-0.7	0.931	-1.01	0.916	-0.7	0.93	-0.18	0.913	-1.5	0.934	-2.28	0.919	0.51	0.912
TTI1	-2.12	0.937	-4.92	0.00153	-3.79	0.048	-2.94	0.916	-3.65	0.18	-3.03	0.0984	-5.16	0.000547	-7.53	1.49e-10	-1.53	0.933
DEFB127	-2.11	0.937	0.18	0.942	-0.78	0.931	-0.4	0.916	-0.07	0.93	1.02	0.913	-0.29	0.934	-1.56	0.919	-0.45	0.913
SLC26A3	-2.11	0.937	-1.96	0.942	-0.93	0.931	-0.79	0.916	-1.16	0.93	0.64	0.913	-0.71	0.934	-0.98	0.919	0.83	0.912
HRC	-2.11	0.937	-0.61	0.942	0.18	0.931	-0.19	0.916	-0.55	0.93	0.49	0.913	-1.51	0.934	-0.35	0.919	0.26	0.912
KRTAP19-7	-2.11	0.937	-1.08	0.942	-0.7	0.931	-1.15	0.916	-1.66	0.93	0.41	0.913	-1.01	0.934	-2.21	0.919	-0.19	0.912
ACVR1C	-2.11	0.937	-0.1	0.942	-0.9	0.931	0.37	0.921	-0.3	0.93	0.21	0.913	-0.22	0.934	-0.76	0.919	0.48	0.912
LCE3B	-2.11	0.937	-1.29	0.942	-1.11	0.931	-2.26	0.916	-1.39	0.93	0.31	0.913	-2.4	0.934	-1.26	0.919	-0.08	0.912
TAS2R9	-2.11	0.937	-0.9	0.942	-0.54	0.931	-0.2	0.916	-0.09	0.93	-0.53	0.921	-0.42	0.934	-1.32	0.919	-0.38	0.912
AANAT	-2.11	0.937	-1.18	0.942	-0.49	0.931	-0.26	0.916	-0.92	0.93	-0.69	0.929	-1.89	0.934	-0.04	0.919	-0.76	0.931
CLCF1	-2.11	0.937	-1.29	0.942	-1.32	0.931	-1.15	0.916	-0.95	0.93	-0.34	0.916	-0.43	0.934	-0.27	0.919	-0.46	0.914
AHR	-2.1	0.937	-2.11	0.942	0.18	0.931	-3.28	0.676	-2.43	0.93	2.1	0.913	-4.17	0.03	-0.98	0.919	5.35	3.33e-05
SSX1	-2.1	0.937	-0.37	0.942	-1.01	0.931	-0.97	0.916	0.52	0.938	1.09	0.913	-0.47	0.934	-0.15	0.919	0.03	0.912
SIL1	-2.1	0.937	-1.15	0.942	-0.2	0.931	-1.28	0.916	-0.15	0.93	0.87	0.913	-0.64	0.934	0.39	0.925	0.13	0.912
MRGPRG	-2.1	0.937	-1.21	0.942	-0.68	0.931	-1.44	0.916	-0.41	0.93	0.65	0.913	-0.99	0.934	-0.61	0.919	-0.39	0.912
RAD9B	-2.1	0.937	-0.4	0.942	-0.62	0.931	-0.12	0.916	-1.18	0.93	0.6	0.913	-1.07	0.934	-1.24	0.919	-0.01	0.912
EIF2S3L	-2.1	0.937	0.17	0.942	0.32	0.931	-0.13	0.916	-1.03	0.93	-0.41	0.918	-0.81	0.934	0.21	0.922	0	0.912
FRS2	-2.1	0.937	-0.14	0.942	-1.34	0.931	0.06	0.916	-0.61	0.93	0.22	0.913	1.04	0.971	-0.4	0.919	0.23	0.912
CHTOP	-2.1	0.937	-1.19	0.942	0	0.931	0.2	0.916	0.43	0.935	0.17	0.913	0.03	0.934	-0.23	0.919	0.02	0.912
TRIM60	-2.09	0.937	-0.6	0.942	-0.83	0.931	-0.23	0.916	-0.14	0.93	1.22	0.913	-0.5	0.934	-0.38	0.919	-1	0.933
IVL	-2.09	0.937	1.06	0.972	-0.37	0.931	-1.23	0.916	-0.5	0.93	1.08	0.913	-0.96	0.934	-0.38	0.919	-0.02	0.912
TRIM5	-2.09	0.937	-0.14	0.942	-0.34	0.931	-0.48	0.916	-0.29	0.93	0.32	0.913	-0.94	0.934	0.29	0.924	-0.2	0.912
C7orf71	-2.09	0.937	-1.71	0.942	-0.17	0.931	-1.04	0.916	-1.07	0.93	-0.84	0.942	-0.46	0.934	-0.1	0.919	0.05	0.912
OR10K2	-2.08	0.937	-1.28	0.942	0.54	0.935	0.02	0.916	0.53	0.939	0	0.913	0.11	0.934	-1.22	0.919	-0.23	0.912
ANGPT1	-2.07	0.937	0.01	0.942	-0.19	0.931	-0.72	0.916	-0.59	0.93	-0.54	0.922	-1.43	0.934	-0.57	0.919	-0.88	0.933
TNFAIP3	-2.06	0.937	-0.69	0.942	-0.95	0.931	-1.95	0.916	-1.6	0.93	1.46	0.913	-0.96	0.934	-1.67	0.919	-1.51	0.933
SLC39A2	-2.06	0.937	-1.08	0.942	0.48	0.933	-1.31	0.916	-0.77	0.93	0.06	0.913	0.15	0.934	-0.72	0.919	-1.17	0.933
BCL7A	-2.06	0.937	-1.97	0.942	-0.54	0.931	0.08	0.916	-0.82	0.93	0.27	0.913	-0.08	0.934	-0.13	0.919	0.54	0.912
ZNF138	-2.06	0.937	-2.31	0.942	-0.9	0.931	-1.04	0.916	-0.11	0.93	-0.53	0.921	-0.17	0.934	-0.11	0.919	1.12	0.912
ACOT8	-2.06	0.937	-0.44	0.942	-0.87	0.931	-1.64	0.916	-1.11	0.93	-0.5	0.92	-0.28	0.934	-1.39	0.919	0.3	0.912
COPS7A	-2.05	0.937	0.04	0.942	1.68	0.955	-0.09	0.916	0.27	0.93	0.73	0.913	0.64	0.948	1.63	0.96	-0.72	0.928
KCNK9	-2.05	0.937	-0.08	0.942	-0.33	0.931	-0.97	0.916	-0.14	0.93	1.29	0.913	-1.29	0.934	-0.81	0.919	0.04	0.912
ADAMTS20	-2.05	0.937	-0.22	0.942	-0.8	0.931	-0.53	0.916	-0.47	0.93	1.18	0.913	-0.58	0.934	-0.8	0.919	-0.25	0.912
ALCAM	-2.05	0.937	-1.54	0.942	0.99	0.955	-0.81	0.916	-0.75	0.93	1.16	0.913	-0.14	0.934	-1.03	0.919	-0.52	0.915
DFNA5	-2.05	0.937	-1.14	0.942	0.6	0.938	-0.76	0.916	-0.08	0.93	-0.01	0.913	-1.34	0.934	-0.97	0.919	0.18	0.912
KLHL24	-2.05	0.937	-0.8	0.942	0.57	0.936	-0.94	0.916	0.24	0.93	0.53	0.913	-0.53	0.934	-0.7	0.919	0.35	0.912
OR8J1	-2.05	0.937	-0.96	0.942	-0.46	0.931	-0.01	0.916	-0.74	0.93	-0.62	0.924	-0.46	0.934	0.79	0.947	0.12	0.912
OR10AG1	-2.05	0.937	-2.15	0.942	-0.93	0.931	-0.08	0.916	-0.25	0.93	-0.04	0.913	-1.18	0.934	-2.2	0.919	0.92	0.912
ZNF439	-2.04	0.937	-1.38	0.942	0.18	0.931	-0.98	0.916	-0.24	0.93	1.01	0.913	-1.78	0.934	-0.57	0.919	-0.17	0.912
GNA14	-2.04	0.937	0.38	0.945	-0.51	0.931	-1.02	0.916	-1.2	0.93	-1.19	0.952	0.07	0.934	-1.05	0.919	-0.48	0.915
GCC2	-2.04	0.937	0.19	0.942	-1.1	0.931	-0.01	0.916	-0.47	0.93	0.24	0.913	-0.85	0.934	-0.81	0.919	-1.29	0.933
OR10A6	-2.04	0.937	-0.69	0.942	-1.34	0.931	-0.18	0.916	-0.28	0.93	0.08	0.913	-1.07	0.934	-1.68	0.919	-0.15	0.912
PITHD1	-2.04	0.937	-0.43	0.942	-1.83	0.931	-0.6	0.916	-1.37	0.93	-1.29	0.952	-0.2	0.934	-0.44	0.919	-0.43	0.912
GDF2	-2.03	0.937	1.24	0.972	0.18	0.931	-0.79	0.916	-2.24	0.93	0.89	0.913	-0.11	0.934	-0.49	0.919	-0.14	0.912
COX17	-2.03	0.937	-0.27	0.942	-1.38	0.931	-0.21	0.916	0.52	0.939	0.99	0.913	0.44	0.939	0.96	0.959	-0.71	0.928
AAGAB	-2.03	0.937	0.84	0.96	-0.04	0.931	0.28	0.92	-0.93	0.93	0.44	0.913	-0.1	0.934	0.13	0.919	0.14	0.912
DENND2A	-2.03	0.937	-0.71	0.942	-0.49	0.931	-0.84	0.916	-0.75	0.93	0.43	0.913	-1.12	0.934	-0.27	0.919	-0.44	0.912
OR8D2	-2.03	0.937	-1.34	0.942	-0.58	0.931	-0.02	0.916	0.28	0.93	-0.08	0.913	-1.07	0.934	-1.56	0.919	0.11	0.912
ZDHHC11	-2.03	0.937	-1.38	0.942	-0.07	0.931	-0.66	0.916	-0.77	0.93	-0.58	0.924	-1.84	0.934	-1.43	0.919	-0.03	0.912
PPP1R32	-2.03	0.937	-1.18	0.942	-0.37	0.931	-0.22	0.916	-0.92	0.93	-0.07	0.913	-0.71	0.934	-0.34	0.919	1.2	0.912
NCEH1	-2.03	0.937	-0.87	0.942	-0.41	0.931	-1.03	0.916	-1.21	0.93	-0.54	0.922	-0.96	0.934	-0.02	0.919	0.02	0.912
TMEM260	-2.02	0.937	-0.55	0.942	-0.38	0.931	-1.53	0.916	-1.88	0.93	0.33	0.913	-1.07	0.934	-1.15	0.919	-0.46	0.914
PPBP	-2.02	0.937	0.32	0.945	-0.26	0.931	-1.66	0.916	0.1	0.93	0.12	0.913	-1.25	0.934	-0.43	0.919	-0.15	0.912
TMEM31	-2.02	0.937	-2.23	0.942	-0.11	0.931	-1.1	0.916	-1.26	0.93	-0.88	0.944	-1.1	0.934	-0.05	0.919	0.49	0.912
FBXO42	-2.02	0.937	-5.07	0.000912	-0.98	0.931	-2.99	0.916	-5.65	3.58e-05	0.16	0.913	-1.78	0.934	-1.53	0.919	0.09	0.912
HERPUD1	-2.01	0.937	0.04	0.942	-0.3	0.931	-0.31	0.916	-0.65	0.93	-1.75	0.945	0.61	0.948	-1.34	0.919	-0.89	0.933
SPATA12	-2	0.937	-0.65	0.942	-0.29	0.931	-1.34	0.916	1.17	0.966	0.52	0.913	-0.64	0.934	-0.99	0.919	-0.45	0.913
TGFB3	-2	0.937	0.19	0.943	-0.3	0.931	-1.22	0.916	-2.06	0.93	0.65	0.913	-1.19	0.934	-0.92	0.919	-0.04	0.912
CAPN14	-2	0.937	0.51	0.95	0.13	0.931	-0.14	0.916	0.26	0.93	-1.53	0.952	-0.4	0.934	-0.66	0.919	0.41	0.912
ACVR1	-2	0.937	0.05	0.942	-0.68	0.931	-1.78	0.916	0.44	0.935	-0.07	0.913	-1.34	0.934	-0.26	0.919	-0.11	0.912
OR8K3	-2	0.937	-0.88	0.942	-2.26	0.931	-0.32	0.916	-0.45	0.93	-0.12	0.913	-1.15	0.934	-0.61	0.919	0.1	0.912
ATP1A1	-2	0.937	-1.99	0.942	-1.84	0.931	-1.42	0.916	-0.94	0.93	-1.3	0.952	-2.85	0.934	-2.81	0.919	-0.45	0.913
C4B	-1.99	0.937	-0.25	0.942	0.73	0.944	-0.19	0.916	0.11	0.93	1.47	0.913	-0.46	0.934	-0.07	0.919	-0.03	0.912
RBM5	-1.99	0.937	-0.41	0.942	-0.16	0.931	0.83	0.951	0.06	0.93	0.39	0.913	-0.16	0.934	0.52	0.93	0.77	0.912
FAM159A	-1.99	0.937	-1.85	0.942	-1.67	0.931	-0.08	0.916	-0.5	0.93	-0.82	0.94	-1.74	0.934	-1.74	0.919	-0.72	0.928
RAB22A	-1.99	0.937	-0.13	0.942	-0.34	0.931	-0.7	0.916	-1.09	0.93	-0.25	0.913	-0.67	0.934	-0.62	0.919	-0.25	0.912
C3orf30	-1.99	0.937	-0.4	0.942	-1.13	0.931	-0.72	0.916	-1.09	0.93	-0.23	0.913	-0.99	0.934	0.09	0.919	-0.52	0.915
AMOTL2	-1.99	0.937	-2.62	0.942	-1.77	0.931	-2.24	0.916	-4.48	0.0132	1.07	0.913	-2.39	0.934	-0.7	0.919	-0.38	0.912
ATXN3	-1.99	0.937	-3.64	0.308	-1.1	0.931	-1.58	0.916	-3.43	0.333	-2.48	0.322	-1.37	0.934	-1.17	0.919	-0.17	0.912
GLUD2	-1.98	0.937	-0.93	0.942	0.08	0.931	-0.88	0.916	-0.88	0.93	0.92	0.913	-0.71	0.934	0.39	0.925	-0.14	0.912
SMC1B	-1.98	0.937	-0.4	0.942	0.22	0.931	-1.3	0.916	-1.64	0.93	-1.44	0.952	-1.13	0.934	0.25	0.922	0.66	0.912
HES5	-1.97	0.937	-1.93	0.942	-0.54	0.931	-0.79	0.916	-1.08	0.93	1.12	0.913	-1.86	0.934	-1.89	0.919	-0.24	0.912
OPN1SW	-1.97	0.937	0.62	0.953	-0.12	0.931	0.09	0.916	-1.25	0.93	0.65	0.913	-1.57	0.934	0.73	0.943	-0.98	0.933
PPP2R5A	-1.97	0.937	-1.29	0.942	-0.58	0.931	-0.61	0.916	-0.49	0.93	0.65	0.913	-0.98	0.934	-0.09	0.919	-0.38	0.912
ZNF420	-1.97	0.937	-0.53	0.942	-0.52	0.931	-0.73	0.916	-0.41	0.93	-0.21	0.913	-0.53	0.934	-1.05	0.919	-0.28	0.912
AADACL2	-1.96	0.937	-1.68	0.942	-0.91	0.931	-0.85	0.916	-0.75	0.93	0.49	0.913	-0.9	0.934	-0.03	0.919	-0.89	0.933
TMSB4Y	-1.96	0.937	-2.39	0.942	-0.12	0.931	-0.51	0.916	-0.98	0.93	0.47	0.913	-1.47	0.934	-2.08	0.919	-0.12	0.912
C11orf74	-1.96	0.937	-0.94	0.942	-0.33	0.931	-0.82	0.916	-0.86	0.93	0.09	0.913	-0.87	0.934	-0.84	0.919	-1.59	0.933
IGFL3	-1.96	0.937	-0.38	0.942	-0.51	0.931	0.07	0.916	-1.33	0.93	0.01	0.913	-0.99	0.934	-1.26	0.919	0.49	0.912
TMEM99	-1.96	0.937	-1.13	0.942	-1.15	0.931	-0.25	0.916	-0.52	0.93	-1.76	0.945	-1.11	0.934	-0.03	0.919	-0.05	0.912
TAS2R39	-1.96	0.937	-1.24	0.942	-0.92	0.931	-1.66	0.916	-0.27	0.93	-0.41	0.918	-0.61	0.934	-1.79	0.919	-0.43	0.912
SLCO5A1	-1.95	0.937	0.2	0.943	-0.19	0.931	1.19	0.959	0.14	0.93	-0.29	0.913	-0.05	0.934	-0.36	0.919	0.01	0.912
OTUD7B	-1.95	0.937	0.42	0.947	0.02	0.931	-0.54	0.916	0.66	0.943	0.27	0.913	0.48	0.94	-0.1	0.919	-0.36	0.912
CLEC5A	-1.95	0.937	-1.32	0.942	-0.37	0.931	-1.81	0.916	0.49	0.937	0.17	0.913	-2.07	0.934	0.23	0.922	0	0.912
SHANK1	-1.95	0.937	-0.6	0.942	-0.01	0.931	-0.43	0.916	-0.65	0.93	0.47	0.913	-0.96	0.934	-0.35	0.919	-0.62	0.922
ATP5J	-1.95	0.937	0.26	0.944	-1.25	0.931	0.42	0.925	-1.07	0.93	0.38	0.913	-0.23	0.934	-0.3	0.919	-0.5	0.915
EIF2AK2	-1.95	0.937	-0.59	0.942	-0.13	0.931	-0.18	0.916	0.37	0.933	-0.57	0.923	1	0.97	-0.47	0.919	-0.1	0.912
PCDHGA3	-1.95	0.937	-0.7	0.942	-0.56	0.931	-1.93	0.916	-0.27	0.93	0.24	0.913	-1.26	0.934	-2	0.919	0.18	0.912
OR6C68	-1.95	0.937	-1.97	0.942	-0.68	0.931	-0.45	0.916	-1.64	0.93	0.17	0.913	-0.81	0.934	-1.48	0.919	0.07	0.912
ARL1	-1.95	0.937	-0.15	0.942	-0.25	0.931	-0.11	0.916	-1.09	0.93	-0.38	0.916	-0.14	0.934	-1.36	0.919	-0.41	0.912
AC007040.11	-1.95	0.937	-1.21	0.942	-0.77	0.931	-0.63	0.916	-0.6	0.93	-2.86	0.148	-2.12	0.934	-1.74	0.919	-0.99	0.933
KRTAP10-7	-1.95	0.937	-0.84	0.942	-0.47	0.931	-0.74	0.916	-0.57	0.93	-0.55	0.923	-0.76	0.934	-0.65	0.919	0.56	0.912
IGSF1	-1.94	0.937	-1.44	0.942	1.18	0.955	0.39	0.923	-1.25	0.93	-0.24	0.913	-0.79	0.934	-0.91	0.919	0.55	0.912
ART1	-1.94	0.937	0.52	0.95	-0.56	0.931	-0.01	0.916	1.15	0.966	0.83	0.913	-0.07	0.934	0.38	0.925	0.16	0.912
WRNIP1	-1.94	0.937	-0.44	0.942	0.75	0.945	-0.92	0.916	-1.79	0.93	-0.64	0.926	-0.14	0.934	0.49	0.929	1.02	0.912
FAM91A1	-1.94	0.937	-0.3	0.942	-0.8	0.931	-0.36	0.916	0.71	0.946	-0.52	0.921	-0.65	0.934	-0.72	0.919	0.29	0.912
SEC14L2	-1.94	0.937	-0.63	0.942	-0.67	0.931	-0.81	0.916	-0.17	0.93	0.66	0.913	-0.28	0.934	-1.22	0.919	0.81	0.912
RFX4	-1.94	0.937	-1.17	0.942	-0.27	0.931	0.04	0.916	0.07	0.93	0.38	0.913	-0.59	0.934	-0.45	0.919	0.39	0.912
FAM127A	-1.94	0.937	-0.86	0.942	-0.18	0.931	-0.57	0.916	-0.24	0.93	0.37	0.913	-1.39	0.934	-1.03	0.919	-0.22	0.912
TRIP10	-1.94	0.937	-1.12	0.942	-0.21	0.931	-0.88	0.916	-0.01	0.93	0.09	0.913	-0.35	0.934	-1.11	0.919	-0.37	0.912
CCL2	-1.94	0.937	-0.32	0.942	-1.7	0.931	-1.54	0.916	-0.64	0.93	-0.05	0.913	-0.78	0.934	-1.13	0.919	-0.83	0.933
CNGB1	-1.94	0.937	-0.1	0.942	-1.26	0.931	-0.65	0.916	-0.74	0.93	-0.57	0.923	0.33	0.936	-0.94	0.919	0.6	0.912
MTMR7	-1.94	0.937	-2.4	0.942	-0.26	0.931	-0.6	0.916	-0.39	0.93	-0.55	0.923	-1.43	0.934	-0.68	0.919	-0.01	0.912
ZFX	-1.94	0.937	-1.76	0.942	1.18	0.955	-1.57	0.916	-1.57	0.93	3.67	0.11	-1.27	0.934	-0.2	0.919	-0.07	0.912
ABCG5	-1.93	0.937	0.52	0.95	-0.35	0.931	-0.46	0.916	0.99	0.963	-2.43	0.353	-0.97	0.934	0.5	0.929	-0.29	0.912
DOK5	-1.93	0.937	-0.54	0.942	-1.17	0.931	-1.34	0.916	-1.24	0.93	0.27	0.913	-1.27	0.934	-0.8	0.919	-0.54	0.916
SYCP3	-1.93	0.937	-1.08	0.942	0.23	0.931	-0.69	0.916	-0.64	0.93	-0.11	0.913	-1.17	0.934	-2.19	0.919	1.26	0.912
SLC38A6	-1.93	0.937	-0.87	0.942	-1.16	0.931	-1.38	0.916	-1.24	0.93	-0.12	0.913	-0.3	0.934	-1.33	0.919	-0.45	0.913
MS4A5	-1.93	0.937	-0.19	0.942	-1.12	0.931	-0.73	0.916	-1.24	0.93	-0.51	0.92	-1.78	0.934	-0.37	0.919	-0.02	0.912
ENOSF1	-1.92	0.937	-0.43	0.942	-0.53	0.931	-1.69	0.916	-1.48	0.93	0.72	0.913	-0.87	0.934	-0.35	0.919	0.05	0.912
RHAG	-1.92	0.937	-1.78	0.942	0.01	0.931	-0.68	0.916	-1.28	0.93	0.52	0.913	-0.48	0.934	-0.64	0.919	0.02	0.912
GDI2	-1.92	0.937	-1.03	0.942	0.38	0.931	-0.93	0.916	0.1	0.93	-0.13	0.913	-1.15	0.934	0.14	0.919	0.16	0.912
TSPAN19	-1.92	0.937	-1.48	0.942	0.27	0.931	-1.06	0.916	-0.56	0.93	-0.57	0.923	-0.79	0.934	-0.51	0.919	0.03	0.912
IFI27	-1.92	0.937	-0.83	0.942	-1.38	0.931	-0.64	0.916	-0.61	0.93	-0.02	0.913	0.61	0.948	-0.2	0.919	-0.41	0.912
RHCE	-1.92	0.937	-1.26	0.942	-0.38	0.931	-1.03	0.916	-0.6	0.93	-0.49	0.92	-1.45	0.934	-1.15	0.919	-0.27	0.912
KEAP1	-1.91	0.937	-2.7	0.942	0.79	0.946	-1.07	0.916	-1.86	0.93	0.73	0.913	-1.23	0.934	-2.48	0.919	2.7	0.454
DPEP2	-1.91	0.937	-0.43	0.942	0.02	0.931	-0.08	0.916	-1.33	0.93	0.52	0.913	-0.3	0.934	-0.2	0.919	0.18	0.912
SYT12	-1.91	0.937	-0.8	0.942	-1.37	0.931	-0.73	0.916	-0.9	0.93	0.43	0.913	-0.26	0.934	-0.42	0.919	0.6	0.912
RFX6	-1.91	0.937	-0.29	0.942	-0.2	0.931	-0.81	0.916	-0.18	0.93	0.09	0.913	-0.41	0.934	-0.45	0.919	0.2	0.912
PRG3	-1.91	0.937	-0.91	0.942	-0.34	0.931	-0.1	0.916	-0.78	0.93	0.07	0.913	-0.7	0.934	-1.24	0.919	0.05	0.912
PHF6	-1.9	0.937	-0.38	0.942	1.18	0.955	-0.52	0.916	-0.6	0.93	0.61	0.913	-0.36	0.934	-0.24	0.919	-0.67	0.924
OR1E2	-1.9	0.937	-0.63	0.942	0.67	0.94	-0.96	0.916	-0.85	0.93	-0.46	0.92	-2.31	0.934	-0.82	0.919	0.68	0.912
MRPS33	-1.9	0.937	-0.93	0.942	-1.09	0.931	-1.67	0.916	-0.04	0.93	0.6	0.913	-1.08	0.934	-1.21	0.919	0.38	0.912
SLCO1A2	-1.9	0.937	-1.16	0.942	-0.21	0.931	-0.92	0.916	-0.78	0.93	0.54	0.913	-0.42	0.934	-1.16	0.919	-0.71	0.926
KRTAP5-10	-1.9	0.937	-1.33	0.942	-0.76	0.931	-1.07	0.916	-1.05	0.93	0.39	0.913	0.33	0.936	-0.7	0.919	-0.35	0.912
PLA2G16	-1.9	0.937	-1.3	0.942	-1.49	0.931	-0.88	0.916	-0.85	0.93	-0.06	0.913	-1.06	0.934	-1.23	0.919	0.47	0.912
PPP6R3	-1.9	0.937	-2.64	0.942	-1.48	0.931	-1.16	0.916	-1.57	0.93	-0.94	0.95	-0.44	0.934	-1.42	0.919	1.78	0.912
AHRR	-1.89	0.937	0.81	0.958	0.66	0.94	0.38	0.922	0.68	0.944	0.11	0.913	0.04	0.934	0.43	0.927	-0.62	0.922
TECRL	-1.89	0.937	0.47	0.949	0.9	0.954	0.33	0.92	-1.16	0.93	0.76	0.913	0.55	0.943	0.04	0.919	0.05	0.912
OXNAD1	-1.89	0.937	-0.61	0.942	-0.41	0.931	-0.25	0.916	0.47	0.935	0.87	0.913	-0.7	0.934	-0.12	0.919	-0.23	0.912
TSPAN2	-1.89	0.937	-1.58	0.942	-1.59	0.931	-0.81	0.916	0.03	0.93	0.35	0.913	-0.35	0.934	-2	0.919	-1.24	0.933
ZNF480	-1.89	0.937	-2.16	0.942	-0.45	0.931	-0.61	0.916	-1.47	0.93	0.21	0.913	-1.45	0.934	-0.91	0.919	0.45	0.912
FAM150B	-1.89	0.937	-0.1	0.942	-1.44	0.931	0.07	0.916	-0.71	0.93	-0.03	0.913	-0.05	0.934	-0.08	0.919	-0.3	0.912
GIMAP4	-1.89	0.937	-1.45	0.942	-0.17	0.931	-1.05	0.916	-0.88	0.93	-0.63	0.924	-0.51	0.934	-2.09	0.919	0.06	0.912
NPHS2	-1.88	0.937	0.29	0.945	0.37	0.931	-0.27	0.916	1.42	0.966	-0.23	0.913	-0.13	0.934	0.66	0.939	0.4	0.912
PITPNC1	-1.88	0.937	-0.85	0.942	-0.49	0.931	0.37	0.921	0.07	0.93	1.4	0.913	-0.58	0.934	-0.02	0.919	-0.39	0.912
CKS2	-1.88	0.937	1.21	0.972	0.14	0.931	0.24	0.918	0.98	0.962	-0.54	0.922	0.17	0.934	1.11	0.96	0.41	0.912
ZNF202	-1.88	0.937	-0.12	0.942	-0.99	0.931	0.6	0.935	1.04	0.966	-0.28	0.913	1.15	0.971	0.38	0.925	1.65	0.912
ENTHD1	-1.88	0.937	-0.42	0.942	-0.28	0.931	0.29	0.92	0.64	0.943	0.98	0.913	-0.08	0.934	-0.42	0.919	-1.11	0.933
GRAMD1C	-1.88	0.937	-1.3	0.942	-0.41	0.931	-0.25	0.916	0.52	0.939	0.84	0.913	-0.13	0.934	-0.52	0.919	1.03	0.912
CLDN5	-1.88	0.937	-0.41	0.942	0.73	0.943	-1.42	0.916	-1.52	0.93	0.21	0.913	-1.14	0.934	-0.77	0.919	0.24	0.912
ENO4	-1.88	0.937	-1.36	0.942	0.62	0.938	-0.07	0.916	0.36	0.933	0.07	0.913	-0.26	0.934	0.33	0.924	0.14	0.912
TMEM91	-1.88	0.937	-0.17	0.942	-0.99	0.931	0.49	0.928	-0.59	0.93	-0.57	0.923	-0.42	0.934	-0.28	0.919	0.06	0.912
TAS2R42	-1.88	0.937	-0.96	0.942	-0.22	0.931	-0.61	0.916	-0.56	0.93	0.48	0.913	0.05	0.934	-0.25	0.919	0.5	0.912
OR5M3	-1.88	0.937	-1.72	0.942	-0.84	0.931	0.36	0.92	-0.79	0.93	-0.32	0.914	-0.75	0.934	-0.2	0.919	0.01	0.912
HNF1B	-1.88	0.937	-0.91	0.942	-0.39	0.931	-0.4	0.916	-1.04	0.93	0.32	0.913	-1.4	0.934	-0.5	0.919	-1.09	0.933
FBXO39	-1.88	0.937	-0.59	0.942	-0.48	0.931	-0.7	0.916	-0.45	0.93	0.32	0.913	-0.77	0.934	0.19	0.921	-0.04	0.912
RNF207	-1.88	0.937	-0.73	0.942	-0.79	0.931	-1.43	0.916	-0.14	0.93	0.07	0.913	-1.38	0.934	-1.82	0.919	-0.91	0.933
HIST3H3	-1.88	0.937	-0.92	0.942	-0.43	0.931	-0.58	0.916	-0.71	0.93	-0.36	0.916	-1.04	0.934	-0.33	0.919	0.66	0.912
SLC9A7	-1.88	0.937	-0.99	0.942	-0.22	0.931	-0.05	0.916	-1.29	0.93	-0.38	0.916	-0.94	0.934	-1.22	0.919	0.03	0.912
RPS4Y1	-1.87	0.937	-0.02	0.942	-0.71	0.931	-1.31	0.916	-0.56	0.93	1.97	0.913	-0.11	0.934	0.16	0.92	1.2	0.912
ZIK1	-1.87	0.937	0.61	0.952	-1.2	0.931	-0.33	0.916	0.15	0.93	0.31	0.913	-0.11	0.934	-1.02	0.919	-0.59	0.919
GTF3C6	-1.87	0.937	-0.87	0.942	-0.61	0.931	-1.09	0.916	-0.44	0.93	0.97	0.913	-0.09	0.934	-1.22	0.919	-0.09	0.912
TMEM170B	-1.87	0.937	-1.04	0.942	0.64	0.938	-0.45	0.916	-1.73	0.93	0.18	0.913	-0.59	0.934	0.17	0.921	-0.32	0.912
MYH4	-1.87	0.937	-0.91	0.942	-0.36	0.931	0.56	0.935	-0.42	0.93	0.34	0.913	-0.94	0.934	0.48	0.928	-0.42	0.912
TBL1Y	-1.87	0.937	-1.57	0.942	-0.87	0.931	-1.04	0.916	-1.04	0.93	-0.01	0.913	-2.18	0.934	-1.68	0.919	-0.06	0.912
COL7A1	-1.87	0.937	-0.5	0.942	-0.17	0.931	-0.94	0.916	-0.57	0.93	-1	0.952	-0.88	0.934	-1.31	0.919	-0.46	0.914
WAC	-1.86	0.937	0.44	0.948	1.21	0.955	-0.94	0.916	-0.72	0.93	-1.93	0.786	-0.63	0.934	0.07	0.919	0.67	0.912
KDM3B	-1.86	0.937	0.56	0.951	-1.49	0.931	-1.28	0.916	-1.74	0.93	0.73	0.913	-0.53	0.934	-0.32	0.919	-0.1	0.912
RAB33A	-1.86	0.937	-0.99	0.942	0.09	0.931	-1.15	0.916	0.07	0.93	0.63	0.913	0.48	0.941	-0.54	0.919	1.41	0.912
FCN1	-1.86	0.937	0.45	0.949	0.06	0.931	-0.21	0.916	-0.21	0.93	0.61	0.913	-0.61	0.934	-0.29	0.919	-0.32	0.912
STK25	-1.86	0.937	0.31	0.945	0.1	0.931	0.61	0.936	-0.59	0.93	-1.03	0.952	-0.9	0.934	0.06	0.919	0.37	0.912
SYNE3	-1.86	0.937	-0.57	0.942	-0.43	0.931	-0.84	0.916	-0.42	0.93	0.38	0.913	-0.85	0.934	-0.95	0.919	0.44	0.912
BIRC8	-1.86	0.937	-0.58	0.942	-0.15	0.931	-1.35	0.916	-0.51	0.93	0.35	0.913	-1.25	0.934	-1.59	0.919	0.42	0.912
CTAGE1	-1.86	0.937	-1.73	0.942	0.09	0.931	-1.19	0.916	-2.09	0.93	0.31	0.913	-0.92	0.934	-1.21	0.919	0.15	0.912
GLIS1	-1.86	0.937	-0.84	0.942	-0.75	0.931	-0.51	0.916	-1.3	0.93	0.23	0.913	-2.12	0.934	-1.59	0.919	-1.21	0.933
CBFA2T3	-1.86	0.937	0.11	0.942	-0.05	0.931	-0.13	0.916	-0.07	0.93	-0.91	0.947	-0.67	0.934	0.19	0.921	-0.36	0.912
HYAL4	-1.86	0.937	-1.35	0.942	-0.1	0.931	-1.66	0.916	0.06	0.93	-0.22	0.913	-1.13	0.934	-0.44	0.919	-0.57	0.918
STEAP1B	-1.86	0.937	-0.99	0.942	-0.74	0.931	-1.15	0.916	-1.1	0.93	-0.26	0.913	-2.42	0.934	0.12	0.919	1.57	0.912
C21orf62	-1.86	0.937	-0.42	0.942	-1.4	0.931	-0.95	0.916	-0.6	0.93	-1.65	0.952	-0.38	0.934	-0.3	0.919	-0.83	0.933
FRYL	-1.86	0.937	-2.42	0.942	-2.57	0.761	-2.55	0.916	-1.83	0.93	-1.31	0.952	-2.39	0.934	-2.5	0.919	0.88	0.912
VCX2	-1.85	0.937	-1.42	0.942	-1.89	0.931	-0.12	0.916	-0.78	0.93	1.01	0.913	-0.25	0.934	-1.21	0.919	-0.2	0.912
MYL9	-1.85	0.937	-0.79	0.942	-1.96	0.931	-0.97	0.916	-1.15	0.93	0.96	0.913	-1.77	0.934	-2.01	0.919	0.39	0.912
NRN1L	-1.85	0.937	-0.37	0.942	0.51	0.934	-0.41	0.916	0.11	0.93	-2.39	0.384	-0.36	0.934	-1.23	0.919	0.32	0.912
OR13C9	-1.85	0.937	-1.46	0.942	-0.14	0.931	-1.09	0.916	-0.54	0.93	0.4	0.913	-1.1	0.934	-1.32	0.919	-0.72	0.928
LILRB4	-1.85	0.937	-0.81	0.942	-0.39	0.931	-0.2	0.916	0.35	0.933	0.03	0.913	-1.16	0.934	-0.57	0.919	0.17	0.912
ZNF697	-1.85	0.937	-0.6	0.942	-0.52	0.931	-1.03	0.916	-1.53	0.93	0.34	0.913	-1.85	0.934	-2.18	0.919	-1.07	0.933
LGMN	-1.85	0.937	-0.5	0.942	-0.37	0.931	-0.95	0.916	0.33	0.933	0.21	0.913	-0.97	0.934	-1.79	0.919	-0.31	0.912
HP	-1.85	0.937	0.12	0.942	-0.25	0.931	-1.94	0.916	-1.66	0.93	-0.15	0.913	-0.32	0.934	-2.42	0.919	-0.02	0.912
OFD1	-1.85	0.937	-0.79	0.942	-1.02	0.931	-1.63	0.916	-1.16	0.93	-0.15	0.913	-1	0.934	-0.04	0.919	0.2	0.912
SLC22A8	-1.85	0.937	-0.68	0.942	-0.43	0.931	-0.92	0.916	-0.5	0.93	-0.72	0.932	-0.42	0.934	-0.53	0.919	0.25	0.912
RAP2B	-1.84	0.937	-1.51	0.942	-1.66	0.931	-1.89	0.916	-1.24	0.93	1.28	0.913	-1.3	0.934	-2.83	0.919	1.48	0.912
FLG	-1.84	0.937	0.23	0.944	0.61	0.938	-0.23	0.916	-0.48	0.93	-1.07	0.952	-0.01	0.934	0.16	0.919	-1.13	0.933
TRIM58	-1.84	0.937	0.57	0.951	0.27	0.931	-0.8	0.916	-0.5	0.93	0.41	0.913	-0.9	0.934	1.07	0.96	-1.2	0.933
LYSMD3	-1.84	0.937	-1.58	0.942	0.04	0.931	-1.22	0.916	-1.09	0.93	-0.14	0.913	-0.86	0.934	-1.31	0.919	-0.74	0.93
STX5	-1.84	0.937	-0.91	0.942	-0.75	0.931	-1.17	0.916	-0.71	0.93	-1.67	0.952	0.07	0.934	-0.54	0.919	0.62	0.912
DUOX1	-1.83	0.937	-0.05	0.942	-1.41	0.931	0.21	0.917	-0.6	0.93	1.28	0.913	0.05	0.934	-0.6	0.919	0.09	0.912
MGAT3	-1.83	0.937	-0.58	0.942	1.26	0.955	0.13	0.916	0.01	0.93	-0.94	0.949	-0.44	0.934	-0.55	0.919	-0.27	0.912
NOBOX	-1.83	0.937	-0.7	0.942	-0.17	0.931	-0.64	0.916	-0.35	0.93	0.66	0.913	-1.26	0.934	0.07	0.919	0.06	0.912
HIST1H2BI	-1.83	0.937	0.5	0.95	0.23	0.931	-0.34	0.916	-0.52	0.93	0.41	0.913	-0.55	0.934	-1.06	0.919	0.9	0.912
C14orf1	-1.83	0.937	0.38	0.945	-0.8	0.931	-0.41	0.916	-1.02	0.93	-0.45	0.92	-0.26	0.934	-0.82	0.919	-0.87	0.933
FAM20A	-1.83	0.937	0.17	0.942	-0.63	0.931	-0.35	0.916	0.27	0.93	-0.59	0.924	-0.1	0.934	-0.7	0.919	-1.35	0.933
NDUFAF4	-1.83	0.937	-0.47	0.942	-0.01	0.931	-1.78	0.916	-2.15	0.93	0.15	0.913	0.01	0.934	-0.97	0.919	-0.87	0.933
C8A	-1.83	0.937	-1.24	0.942	-1.54	0.931	-0.86	0.916	-0.59	0.93	-0.16	0.913	-1.3	0.934	-1.77	0.919	-2.12	0.704
HOXB2	-1.83	0.937	-1.31	0.942	-1.03	0.931	-0.5	0.916	-0.51	0.93	-0.7	0.929	-1.32	0.934	-1.21	0.919	0.11	0.912
PEX11G	-1.82	0.937	1.24	0.972	1.28	0.955	0.22	0.918	-0.37	0.93	-0.2	0.913	0.61	0.948	0.25	0.922	-0.43	0.912
SMIM3	-1.82	0.937	-2.03	0.942	-0.56	0.931	-0.74	0.916	-0.11	0.93	1.22	0.913	0.21	0.934	-1.1	0.919	-0.42	0.912
CRYZL1	-1.82	0.937	-0.56	0.942	-0.69	0.931	-0.21	0.916	0.68	0.944	-0.17	0.913	-0.35	0.934	0.42	0.926	0	0.912
PHACTR1	-1.82	0.937	0.07	0.942	0.38	0.931	-1.04	0.916	-0.23	0.93	-0.23	0.913	-0.1	0.934	-2.21	0.919	1.53	0.912
MAP10	-1.82	0.937	-1.09	0.942	-0.44	0.931	-0.68	0.916	0.24	0.93	0.3	0.913	-0.14	0.934	-1.17	0.919	-0.54	0.916
KRTAP24-1	-1.82	0.937	-0.63	0.942	-0.42	0.931	0.24	0.918	-0.42	0.93	-0.48	0.92	-0.31	0.934	-0.89	0.919	-0.51	0.915
SLC35F3	-1.82	0.937	-0.05	0.942	-0.06	0.931	-0.67	0.916	-0.13	0.93	-1.14	0.952	-1.19	0.934	0.19	0.921	-0.87	0.933
PREX1	-1.82	0.937	-0.4	0.942	-0.86	0.931	-0.56	0.916	-1.72	0.93	0.17	0.913	-1.28	0.934	-1.26	0.919	0.21	0.912
SPTBN2	-1.82	0.937	0.05	0.942	-0.5	0.931	-1.15	0.916	-1.29	0.93	-0.07	0.913	-1.01	0.934	-0.02	0.919	0.37	0.912
ZIC1	-1.82	0.937	-0.82	0.942	0.01	0.931	-0.57	0.916	-0.2	0.93	-1.69	0.952	-0.64	0.934	-0.74	0.919	-0.14	0.912
ZNF554	-1.81	0.937	-0.59	0.942	0.98	0.955	-0.22	0.916	1.56	0.966	0.03	0.913	0.31	0.935	1.1	0.96	0.3	0.912
CAMTA2	-1.81	0.937	-0.36	0.942	0.87	0.952	-0.75	0.916	0.83	0.955	-0.7	0.929	-0.75	0.934	0.62	0.935	-0.02	0.912
GBE1	-1.81	0.937	-0.99	0.942	-1.21	0.931	-0.94	0.916	-0.81	0.93	0.67	0.913	-0.16	0.934	0.05	0.919	-0.57	0.917
PDLIM4	-1.81	0.937	-0.96	0.942	-1.1	0.931	-1.49	0.916	-1.38	0.93	0.34	0.913	-1.15	0.934	-0.72	0.919	0.11	0.912
PLA2G2C	-1.81	0.937	-0.76	0.942	-0.8	0.931	0.19	0.916	-1.05	0.93	0.13	0.913	-0.78	0.934	-0.65	0.919	-0.74	0.929
KRT18	-1.81	0.937	-1.59	0.942	0.04	0.931	-0.23	0.916	-1.67	0.93	-0.23	0.913	-0.57	0.934	-1.35	0.919	0.56	0.912
OR10A5	-1.81	0.937	-0.77	0.942	-0.21	0.931	-1.28	0.916	-0.04	0.93	-0.53	0.921	-3.21	0.85	-1.03	0.919	-0.54	0.916
ANKRD30A	-1.81	0.937	-0.08	0.942	-1.15	0.931	-1.42	0.916	-0.83	0.93	-0.47	0.92	-1.32	0.934	-1.35	0.919	-0.26	0.912
AIMP2	-1.81	0.937	-2.71	0.942	-1.36	0.931	-0.62	0.916	-0.13	0.93	-0.58	0.923	-1.03	0.934	-0.64	0.919	-0.07	0.912
ELF4	-1.8	0.937	-2.21	0.942	-1.19	0.931	-1.52	0.916	-1.29	0.93	0.72	0.913	-0.76	0.934	-0.45	0.919	-0.61	0.921
DCAF8	-1.8	0.937	-0.94	0.942	-0.46	0.931	-1.16	0.916	-0.21	0.93	0.54	0.913	0.03	0.934	0.5	0.929	0.39	0.912
UTY	-1.8	0.937	-1.33	0.942	-1.02	0.931	-1.57	0.916	-1.9	0.93	0.5	0.913	-1.59	0.934	-2.03	0.919	0	0.912
CT47B1	-1.8	0.937	-1.1	0.942	0.3	0.931	-0.38	0.916	-1.12	0.93	-0.76	0.935	-0.55	0.934	-0.86	0.919	0.13	0.912
BTG2	-1.8	0.937	-1.02	0.942	-0.14	0.931	0.13	0.916	-0.04	0.93	-0.03	0.913	-0.55	0.934	-0.62	0.919	-1.11	0.933
CLDN17	-1.8	0.937	-0.24	0.942	0.13	0.931	-1.51	0.916	-0.15	0.93	-0.14	0.913	-0.51	0.934	-0.62	0.919	0.41	0.912
MRPL40	-1.8	0.937	-1.44	0.942	0.11	0.931	-1.42	0.916	-1.64	0.93	-0.06	0.913	-0.72	0.934	-0.02	0.919	0.53	0.912
SLC16A4	-1.8	0.937	-1.36	0.942	-0.44	0.931	-0.85	0.916	-0.68	0.93	0.05	0.913	-1.24	0.934	-1.28	0.919	-1.07	0.933
CYLD	-1.8	0.937	-1.13	0.942	-0.28	0.931	-0.83	0.916	-1.44	0.93	0	0.913	-0.34	0.934	-2.01	0.919	-0.65	0.924
IMPAD1	-1.79	0.937	-1.68	0.942	0.43	0.932	-0.52	0.916	-0.29	0.93	1.66	0.913	-0.11	0.934	-0.7	0.919	0.44	0.912
PCK1	-1.79	0.937	0.62	0.953	-0.3	0.931	0.12	0.916	0.26	0.93	0.59	0.913	-1.93	0.934	-0.22	0.919	-0.96	0.933
CLEC12A	-1.79	0.937	-1.29	0.942	-0.39	0.931	-0.97	0.916	-1.82	0.93	0.5	0.913	0.43	0.939	-0.5	0.919	0.05	0.912
MAPK13	-1.79	0.937	-0.85	0.942	0.39	0.932	-0.31	0.916	-0.74	0.93	0.06	0.913	-1	0.934	-0.81	0.919	1.08	0.912
CCNE1	-1.79	0.937	-0.94	0.942	0.21	0.931	-0.88	0.916	-2.1	0.93	0.37	0.913	0.12	0.934	-0.64	0.919	0.12	0.912
TRMT5	-1.79	0.937	0.14	0.942	0.35	0.931	-1.12	0.916	-0.52	0.93	-1.72	0.952	-0.58	0.934	-0.53	0.919	-1.54	0.933
DBX2	-1.79	0.937	-1.64	0.942	0.33	0.931	-0.42	0.916	-0.99	0.93	-0.18	0.913	-1.03	0.934	-0.19	0.919	0.38	0.912
FMOD	-1.79	0.937	-0.24	0.942	-0.7	0.931	0.1	0.916	-0.35	0.93	-0.21	0.913	-1.4	0.934	-0.91	0.919	-0.07	0.912
PLA2G5	-1.79	0.937	-1.46	0.942	0.13	0.931	-1.41	0.916	0.08	0.93	-0.23	0.913	-1.05	0.934	-1.7	0.919	-0.69	0.926
CCDC22	-1.79	0.937	0.11	0.942	0.1	0.931	-0.48	0.916	-0.07	0.93	0	0.913	-0.98	0.934	-0.63	0.919	0.28	0.912
TSPAN8	-1.79	0.937	-0.55	0.942	-0.46	0.931	-0.08	0.916	-0.94	0.93	-0.86	0.942	-1.48	0.934	-0.7	0.919	0.01	0.912
MAN1A2	-1.79	0.937	-2.37	0.942	-1.66	0.931	-0.6	0.916	-1.22	0.93	-0.08	0.913	-1.22	0.934	-1.55	0.919	-1.52	0.933
IFT80	-1.78	0.937	0.15	0.942	-1.3	0.931	-0.22	0.916	-1.39	0.93	1.59	0.913	-2.47	0.934	-1.24	0.919	0.45	0.912
JUN	-1.78	0.937	-0.31	0.942	-0.6	0.931	-0.92	0.916	-0.15	0.93	1.1	0.913	-0.39	0.934	-0.3	0.919	-0.86	0.933
ZNF527	-1.78	0.937	0.19	0.943	0.47	0.932	0.35	0.92	-0.56	0.93	-0.27	0.913	-1.11	0.934	-0.36	0.919	1.3	0.912
ZNF484	-1.78	0.937	-0.44	0.942	-0.15	0.931	-0.53	0.916	0.71	0.946	0.64	0.913	-0.74	0.934	-1.25	0.919	0.17	0.912
BOD1L2	-1.78	0.937	-1.7	0.942	-0.62	0.931	-1.3	0.916	-0.19	0.93	-0.35	0.916	-1.41	0.934	-1.36	0.919	-0.58	0.918
TMEM55B	-1.77	0.937	-1.26	0.942	-0.77	0.931	0.2	0.916	-1.51	0.93	1.19	0.913	-0.85	0.934	-0.87	0.919	-0.61	0.922
SKIV2L	-1.77	0.937	0.5	0.95	0.79	0.946	-0.27	0.916	-0.26	0.93	0.71	0.913	-0.61	0.934	-0.22	0.919	0.95	0.912
MUC21	-1.77	0.937	-0.78	0.942	0.49	0.933	-0.05	0.916	-1.36	0.93	-0.02	0.913	-1.21	0.934	-1.4	0.919	0.74	0.912
IQCC	-1.77	0.937	-1.12	0.942	-1.38	0.931	-1.58	0.916	-2.28	0.93	0.42	0.913	-1.57	0.934	-1.65	0.919	-0.65	0.923
TTC9B	-1.77	0.937	0.06	0.942	-0.44	0.931	-0.81	0.916	-0.32	0.93	-0.16	0.913	-0.11	0.934	-0.28	0.919	-0.65	0.923
ZNF320	-1.77	0.937	-1.55	0.942	-1.7	0.931	-1.16	0.916	-1.91	0.93	0.13	0.913	-0.68	0.934	-0.94	0.919	-1.16	0.933
FZD6	-1.77	0.937	-0.65	0.942	0.1	0.931	-1.18	0.916	-1.25	0.93	0.09	0.913	0.23	0.934	-0.79	0.919	-0.26	0.912
BNIP1	-1.77	0.937	-0.31	0.942	-0.53	0.931	-0.26	0.916	-0.16	0.93	-1.19	0.952	-0.47	0.934	-1.14	0.919	0.77	0.912
2022-09-15	-1.77	0.937	-1.6	0.942	-1.96	0.931	-1.58	0.916	-2.07	0.93	-0.18	0.913	-2.11	0.934	-0.5	0.919	-1.6	0.933
RBM27	-1.76	0.937	1.29	0.972	-1.01	0.931	0.14	0.916	0.25	0.93	1.78	0.913	0.39	0.938	0.76	0.944	-1.11	0.933
FATE1	-1.76	0.937	0.73	0.956	-0.01	0.931	-0.61	0.916	0.62	0.942	-0.21	0.913	-0.75	0.934	-0.08	0.919	0.27	0.912
VNN3	-1.76	0.937	-0.94	0.942	-1.17	0.931	-0.61	0.916	-0.63	0.93	0.65	0.913	-0.19	0.934	-1.01	0.919	-1.07	0.933
ANKRD30BL	-1.76	0.937	-0.5	0.942	0.54	0.935	0.08	0.916	-0.6	0.93	-0.32	0.914	0.17	0.934	-0.21	0.919	-0.19	0.912
TESC	-1.76	0.937	-1.08	0.942	-0.43	0.931	-0.42	0.916	-0.68	0.93	0.41	0.913	-1.12	0.934	-0.42	0.919	0.33	0.912
ARID1A	-1.76	0.937	-0.79	0.942	-1.63	0.931	-2.46	0.916	-1.92	0.93	0.39	0.913	-2.44	0.934	-0.12	0.919	-3.3	0.0755
ABI3BP	-1.76	0.937	-0.08	0.942	-0.71	0.931	0.1	0.916	-0.12	0.93	0.01	0.913	-1.45	0.934	-0.58	0.919	-0.73	0.928
OR52A5	-1.76	0.937	-1.26	0.942	-0.43	0.931	-0.92	0.916	0.09	0.93	0.25	0.913	-0.85	0.934	-0.9	0.919	-0.53	0.915
PTS	-1.76	0.937	-1.2	0.942	-0.02	0.931	-0.84	0.916	-0.88	0.93	0.16	0.913	-0.57	0.934	-0.06	0.919	0.15	0.912
ZNF567	-1.76	0.937	0.15	0.942	-0.17	0.931	-0.4	0.916	-0.14	0.93	-0.43	0.919	-1.35	0.934	-0.37	0.919	0.17	0.912
SPOPL	-1.76	0.937	0.06	0.942	-0.97	0.931	-0.09	0.916	-0.87	0.93	-1.22	0.952	-0.98	0.934	-2.71	0.919	-1.19	0.933
SPANXN3	-1.76	0.937	-0.95	0.942	-0.12	0.931	-1.76	0.916	-1.47	0.93	-0.29	0.913	-1.02	0.934	-1.04	0.919	0.47	0.912
WLS	-1.76	0.937	-1.2	0.942	-0.56	0.931	-1.48	0.916	-0.41	0.93	-0.53	0.921	-1.53	0.934	-2.05	0.919	-0.94	0.933
TAOK1	-1.76	0.937	-3.29	0.504	-3.45	0.107	-2.27	0.916	-2.59	0.93	0.61	0.913	-0.75	0.934	-1.53	0.919	1.01	0.912
MOV10	-1.76	0.937	-0.97	0.942	-1.56	0.931	-1.47	0.916	-3.4	0.333	-0.05	0.913	-1.56	0.934	-1.12	0.919	-1.36	0.933
ZNF512B	-1.75	0.937	1.64	0.972	-0.36	0.931	-0.2	0.916	-0.65	0.93	0.55	0.913	-1.02	0.934	-1.05	0.919	-0.23	0.912
TAAR6	-1.75	0.937	-1.58	0.942	0.82	0.948	-1.45	0.916	-1.17	0.93	0.58	0.913	-0.98	0.934	-1.95	0.919	0.19	0.912
RP11-408E5.4	-1.75	0.937	-1.74	0.942	0.1	0.931	0.25	0.919	0.53	0.939	0.79	0.913	-0.03	0.934	0.34	0.924	0.73	0.912
ZNF160	-1.75	0.937	-0.48	0.942	-0.28	0.931	-0.22	0.916	-1.35	0.93	0.69	0.913	0.38	0.937	-0.74	0.919	1.59	0.912
TPRXL	-1.75	0.937	-1.31	0.942	-0.28	0.931	0	0.916	0.5	0.938	0.44	0.913	0.2	0.934	-0.92	0.919	0.09	0.912
OR5AN1	-1.75	0.937	-1.67	0.942	-0.55	0.931	-0.64	0.916	-0.35	0.93	0.49	0.913	0.4	0.939	-0.95	0.919	0.87	0.912
GNAL	-1.75	0.937	-0.97	0.942	-0.52	0.931	-1.09	0.916	-0.32	0.93	0.47	0.913	-1.26	0.934	-1.98	0.919	0.13	0.912
CNIH4	-1.75	0.937	-0.78	0.942	-0.64	0.931	-0.49	0.916	0.06	0.93	0.24	0.913	0.1	0.934	0	0.919	0.51	0.912
ZNF354A	-1.75	0.937	-0.78	0.942	0.14	0.931	-1.18	0.916	-0.84	0.93	-0.16	0.913	-1.31	0.934	-0.96	0.919	-0.47	0.914
SPATA8	-1.75	0.937	-1.11	0.942	-0.23	0.931	-0.98	0.916	-0.88	0.93	-0.07	0.913	-1.18	0.934	-1.77	0.919	-1.07	0.933
GNG11	-1.75	0.937	-1.14	0.942	-0.09	0.931	-0.58	0.916	-0.57	0.93	-0.21	0.913	-0.8	0.934	0.04	0.919	0.71	0.912
GRK7	-1.75	0.937	-0.13	0.942	-1.31	0.931	-0.74	0.916	-1.19	0.93	-0.45	0.92	-0.01	0.934	-0.76	0.919	-1.02	0.933
SKIDA1	-1.75	0.937	-0.56	0.942	-0.88	0.931	-0.63	0.916	-0.93	0.93	-0.94	0.95	-0.7	0.934	0.05	0.919	-0.26	0.912
UBE2V2	-1.74	0.937	1.1	0.972	1.36	0.955	0.95	0.959	1.23	0.966	2.06	0.913	0.9	0.964	0.24	0.922	0.78	0.912
METTL21C	-1.74	0.937	0.27	0.944	-0.64	0.931	-0.2	0.916	-1.15	0.93	1.24	0.913	0.34	0.937	-0.02	0.919	0.56	0.912
PIGL	-1.74	0.937	0.55	0.951	-0.07	0.931	0.15	0.916	0.25	0.93	0.72	0.913	0.18	0.934	-0.69	0.919	-0.38	0.912
ZHX3	-1.74	0.937	-1.04	0.942	-0.57	0.931	-0.9	0.916	-0.54	0.93	0.56	0.913	-1.66	0.934	-0.44	0.919	-0.76	0.931
NOL4	-1.74	0.937	-0.2	0.942	-1.07	0.931	-0.25	0.916	-0.31	0.93	0.55	0.913	-1.76	0.934	-2.18	0.919	-0.16	0.912
DNAJC24	-1.74	0.937	-0.37	0.942	0.49	0.933	-1.39	0.916	-0.35	0.93	0.35	0.913	-1.39	0.934	0.3	0.924	0.85	0.912
C22orf26	-1.74	0.937	-0.62	0.942	0.35	0.931	-0.76	0.916	-1	0.93	-0.6	0.924	-0.93	0.934	-0.18	0.919	-0.39	0.912
PELI2	-1.74	0.937	-0.22	0.942	-1.22	0.931	-0.87	0.916	-1.65	0.93	0.28	0.913	-0.48	0.934	0.11	0.919	-0.58	0.918
EIF1B	-1.74	0.937	-0.8	0.942	-0.15	0.931	0.15	0.916	0	0.93	-0.52	0.921	0.35	0.937	0.43	0.926	1.97	0.912
VIP	-1.74	0.937	-0.85	0.942	-0.23	0.931	-1.31	0.916	-0.97	0.93	0.08	0.913	-1.17	0.934	-0.31	0.919	0.34	0.912
FLRT1	-1.74	0.937	-0.94	0.942	-1.15	0.931	0.03	0.916	-0.78	0.93	-0.31	0.914	-1.43	0.934	-1.36	0.919	0.64	0.912
EFCAB9	-1.74	0.937	-0.36	0.942	-0.17	0.931	-1.66	0.916	0.01	0.93	-0.3	0.913	-1.18	0.934	0.1	0.919	-1.01	0.933
ELFN1	-1.74	0.937	-0.86	0.942	-0.15	0.931	-1.21	0.916	-1.37	0.93	0	0.913	-1.48	0.934	-1.12	0.919	-0.35	0.912
INSL5	-1.74	0.937	-2.32	0.942	-1.22	0.931	-0.35	0.916	-1.84	0.93	-1.08	0.952	-1.45	0.934	-1.74	0.919	-0.48	0.915
LYRM1	-1.73	0.937	-0.68	0.942	-1.06	0.931	-1.87	0.916	-1.82	0.93	0.73	0.913	-0.88	0.934	-0.82	0.919	-0.3	0.912
ZNF560	-1.73	0.937	0.07	0.942	0.61	0.938	0.57	0.935	0.52	0.939	0.33	0.913	0.82	0.958	-0.21	0.919	0.09	0.912
RECQL	-1.73	0.937	-0.1	0.942	0.28	0.931	-0.11	0.916	0.54	0.939	0.17	0.913	-0.16	0.934	-0.18	0.919	0.03	0.912
C15orf56	-1.73	0.937	0.52	0.95	-0.29	0.931	-1.06	0.916	0.13	0.93	-0.16	0.913	-0.37	0.934	-1.2	0.919	-0.14	0.912
ATP1B4	-1.73	0.937	-0.65	0.942	0.16	0.931	-0.92	0.916	-0.1	0.93	0.46	0.913	-1.52	0.934	-1.57	0.919	0.51	0.912
TRPV2	-1.73	0.937	-1.11	0.942	0.37	0.931	0.06	0.916	-0.17	0.93	0.31	0.913	0.27	0.934	-0.64	0.919	-0.19	0.912
HEXDC	-1.73	0.937	-1.37	0.942	0.21	0.931	-0.59	0.916	-0.5	0.93	-0.6	0.924	-0.14	0.934	-0.27	0.919	-0.45	0.913
NEUROD6	-1.73	0.937	-0.43	0.942	-0.16	0.931	-0.84	0.916	0.14	0.93	0.07	0.913	-1.27	0.934	-0.87	0.919	-0.12	0.912
ASIC2	-1.73	0.937	-1.17	0.942	0.1	0.931	-0.37	0.916	-1.55	0.93	0.05	0.913	0.55	0.943	-0.75	0.919	-0.26	0.912
ZFY	-1.73	0.937	-1.99	0.942	-0.7	0.931	-1.71	0.916	-1.48	0.93	-0.03	0.913	-0.91	0.934	-1.69	0.919	-0.71	0.927
STRBP	-1.73	0.937	-0.59	0.942	-0.24	0.931	-0.28	0.916	-0.21	0.93	-0.59	0.924	-0.13	0.934	-1.25	0.919	-0.29	0.912
FBXL3	-1.72	0.937	-0.93	0.942	-1.09	0.931	-0.33	0.916	-0.96	0.93	1.89	0.913	-0.44	0.934	-0.54	0.919	-1.31	0.933
ALPPL2	-1.72	0.937	-1.83	0.942	-1.42	0.931	-1.66	0.916	-1.35	0.93	0.8	0.913	-1.01	0.934	-0.2	0.919	0.07	0.912
TWSG1	-1.72	0.937	-1.1	0.942	-0.39	0.931	-1.02	0.916	0.52	0.938	-0.57	0.923	-0.13	0.934	-0.42	0.919	0.56	0.912
OVOL2	-1.72	0.937	-0.52	0.942	-0.44	0.931	-1.05	0.916	0.02	0.93	0.4	0.913	-0.91	0.934	-1.31	0.919	-0.45	0.913
NOTCH1	-1.72	0.937	0.13	0.942	-0.47	0.931	-0.89	0.916	-0.58	0.93	-0.2	0.913	-0.75	0.934	-1.18	0.919	-0.34	0.912
TIMM10B	-1.72	0.937	0.04	0.942	-0.6	0.931	-0.04	0.916	-0.52	0.93	0.02	0.913	-0.76	0.934	0.25	0.922	0.1	0.912
SERPINB13	-1.71	0.937	0.22	0.944	-0.56	0.931	-0.76	0.916	-1.39	0.93	0.97	0.913	-0.6	0.934	0.13	0.919	0.15	0.912
ZCCHC5	-1.71	0.937	-1.23	0.942	0.14	0.931	-0.75	0.916	-1.79	0.93	0.96	0.913	-1.23	0.934	-0.69	0.919	0.6	0.912
TRIM24	-1.71	0.937	-0.32	0.942	0.61	0.938	-0.45	0.916	-0.31	0.93	-0.52	0.921	-0.66	0.934	-0.48	0.919	1.13	0.912
FXYD2	-1.71	0.937	-0.48	0.942	0.09	0.931	-0.83	0.916	-0.32	0.93	0.39	0.913	-1.49	0.934	-1.36	0.919	-0.25	0.912
PTPN4	-1.71	0.937	-0.67	0.942	0.32	0.931	0.24	0.919	-0.97	0.93	-0.45	0.92	-0.14	0.934	0.57	0.933	-0.52	0.915
TRIM6	-1.71	0.937	-0.67	0.942	-1.46	0.931	-1.38	0.916	-0.62	0.93	0.26	0.913	-0.94	0.934	-1.17	0.919	-0.32	0.912
SLC22A23	-1.71	0.937	0.19	0.943	0	0.931	-0.32	0.916	-0.81	0.93	-0.98	0.951	-0.76	0.934	-1.14	0.919	-0.68	0.925
FAM186A	-1.71	0.937	-2.07	0.942	-0.05	0.931	-0.59	0.916	-1.31	0.93	-0.29	0.913	-0.32	0.934	-0.99	0.919	-0.01	0.912
GIMAP7	-1.71	0.937	-0.53	0.942	-0.51	0.931	-0.55	0.916	-1.28	0.93	-0.23	0.913	-0.81	0.934	-0.49	0.919	0	0.912
ZNF382	-1.7	0.937	0.13	0.942	-0.35	0.931	-0.51	0.916	-0.95	0.93	1.31	0.913	-1.58	0.934	-0.01	0.919	-0.12	0.912
SECISBP2	-1.7	0.937	-0.56	0.942	1.24	0.955	-0.09	0.916	-0.23	0.93	-0.44	0.92	0.81	0.957	-0.41	0.919	0.26	0.912
SLC7A2	-1.7	0.937	-0.58	0.942	-0.63	0.931	-0.47	0.916	-0.01	0.93	1.06	0.913	0.58	0.946	-0.4	0.919	-0.52	0.915
PTTG1IP	-1.7	0.937	-0.37	0.942	-0.86	0.931	-0.72	0.916	-0.32	0.93	0.59	0.913	-0.57	0.934	0.43	0.926	-0.02	0.912
ENTPD4	-1.7	0.937	0.13	0.942	-0.55	0.931	-0.97	0.916	0.22	0.93	0.51	0.913	-0.2	0.934	-0.34	0.919	-0.08	0.912
DEFB123	-1.7	0.937	-1.42	0.942	-1.36	0.931	-1.1	0.916	-0.63	0.93	-0.85	0.942	-0.46	0.934	-1.55	0.919	-0.5	0.915
TBC1D15	-1.69	0.937	-1.05	0.942	-1.29	0.931	-0.03	0.916	-0.15	0.93	1.78	0.913	0.31	0.935	-1.6	0.919	0.03	0.912
CSMD2	-1.69	0.937	-1.96	0.942	-0.15	0.931	-1.19	0.916	0.11	0.93	1.68	0.913	-1.96	0.934	-0.94	0.919	-0.25	0.912
CCDC122	-1.69	0.937	-1.48	0.942	-0.94	0.931	-0.81	0.916	-0.86	0.93	1.41	0.913	-2.08	0.934	-0.27	0.919	-0.58	0.918
ARMC2	-1.69	0.937	-1.13	0.942	-0.37	0.931	-1.2	0.916	-1.65	0.93	1.04	0.913	-0.98	0.934	-1.59	0.919	-0.09	0.912
C9orf53	-1.69	0.937	-0.57	0.942	-0.64	0.931	-0.17	0.916	-0.63	0.93	0.68	0.913	-1.57	0.934	-0.21	0.919	-0.18	0.912
ABCA6	-1.69	0.937	-0.59	0.942	-0.72	0.931	0.28	0.92	-0.91	0.93	0.45	0.913	0.29	0.934	-0.7	0.919	0.41	0.912
PLA2G2F	-1.69	0.937	-1.57	0.942	-1.15	0.931	-0.7	0.916	-1.78	0.93	0.29	0.913	-0.81	0.934	-2.31	0.919	-0.38	0.912
EIF5A	-1.69	0.937	-0.22	0.942	-1.96	0.931	-1.18	0.916	-0.62	0.93	-1.78	0.933	-0.09	0.934	-0.84	0.919	-1.42	0.933
MMP2	-1.69	0.937	-0.28	0.942	-0.67	0.931	-1.12	0.916	-0.95	0.93	-0.14	0.913	-0.1	0.934	-0.79	0.919	0.4	0.912
CSK	-1.68	0.937	-0.23	0.942	-1.84	0.931	-1.01	0.916	-1.41	0.93	1.49	0.913	-0.4	0.934	-0.66	0.919	-0.12	0.912
LRRK2	-1.68	0.937	1.13	0.972	-0.1	0.931	-1.07	0.916	-0.38	0.93	0.13	0.913	0.06	0.934	-0.09	0.919	0.25	0.912
OR56A1	-1.68	0.937	-0.85	0.942	0.38	0.931	-0.33	0.916	0.32	0.932	1.04	0.913	-1	0.934	-0.82	0.919	-0.36	0.912
IL33	-1.68	0.937	-1.59	0.942	0.2	0.931	0.23	0.918	-0.61	0.93	0.98	0.913	0.01	0.934	-1.29	0.919	-0.34	0.912
ZNF57	-1.68	0.937	0.11	0.942	0.84	0.949	-1.17	0.916	-0.74	0.93	0.32	0.913	-0.17	0.934	-0.72	0.919	0.1	0.912
TMED4	-1.68	0.937	-1.64	0.942	-0.97	0.931	-0.05	0.916	-0.48	0.93	0.53	0.913	-0.54	0.934	0.13	0.919	2.01	0.912
TSPAN12	-1.68	0.937	-0.22	0.942	-0.23	0.931	-1.45	0.916	-0.07	0.93	0.49	0.913	0.33	0.937	-0.15	0.919	-0.36	0.912
GNAQ	-1.68	0.937	-1.66	0.942	-0.06	0.931	0.32	0.92	-0.48	0.93	-0.07	0.913	-1.59	0.934	-0.34	0.919	-0.88	0.933
PARP14	-1.68	0.937	-0.76	0.942	-0.59	0.931	-1.02	0.916	0.29	0.93	0.3	0.913	-1.16	0.934	-0.44	0.919	-0.56	0.916
FAM206A	-1.68	0.937	-0.05	0.942	0.22	0.931	-1.02	0.916	0.15	0.93	0.08	0.913	-1.06	0.934	-1.07	0.919	0.29	0.912
TADA2B	-1.68	0.937	-0.15	0.942	-2.18	0.931	-0.73	0.916	0.16	0.93	-0.58	0.924	-1.43	0.934	-1.69	0.919	-4.55	0.00141
ARHGAP25	-1.68	0.937	0.06	0.942	-0.44	0.931	-0.17	0.916	-0.93	0.93	-1.4	0.952	-0.25	0.934	-1.22	0.919	-0.58	0.918
POU4F2	-1.68	0.937	-0.79	0.942	-0.48	0.931	-0.11	0.916	-1.38	0.93	-0.62	0.924	0.09	0.934	-1.17	0.919	-0.46	0.914
SETD1B	-1.68	0.937	-0.35	0.942	-1.01	0.931	-3.43	0.487	-2.1	0.93	-2.6	0.257	-1.27	0.934	-0.72	0.919	0.53	0.912
HSCB	-1.67	0.937	2.03	0.723	0.61	0.938	0.88	0.955	2.11	0.632	0.45	0.913	-0.47	0.934	-0.61	0.919	0.34	0.912
TFG	-1.67	0.937	-0.32	0.942	-0.84	0.931	0.11	0.916	0.81	0.954	1.35	0.913	-0.92	0.934	0	0.919	-0.11	0.912
GPR50	-1.67	0.937	-1.42	0.942	0.24	0.931	-1.16	0.916	-0.94	0.93	1.17	0.913	-1.01	0.934	-1.39	0.919	-0.42	0.912
KIR3DL1	-1.67	0.937	-0.55	0.942	-1.86	0.931	-0.38	0.916	-0.44	0.93	1.1	0.913	0.28	0.934	-0.44	0.919	-0.04	0.912
CNKSR2	-1.67	0.937	0.15	0.942	0.21	0.931	-0.25	0.916	1.04	0.966	0.68	0.913	-0.38	0.934	0.17	0.921	0.28	0.912
SPATS2	-1.67	0.937	-1.07	0.942	0.55	0.935	0.3	0.92	-1.01	0.93	-0.11	0.913	-0.04	0.934	-0.95	0.919	0.31	0.912
OR2T7	-1.67	0.937	-1.63	0.942	-1.26	0.931	-0.64	0.916	-1.4	0.93	0.27	0.913	-1.92	0.934	-1.47	0.919	-0.8	0.933
EPB41L4A	-1.67	0.937	-1.69	0.942	-1.06	0.931	-1.06	0.916	0.26	0.93	-0.89	0.945	-0.6	0.934	-1.35	0.919	-0.14	0.912
ZSCAN30	-1.67	0.937	-0.63	0.942	-0.23	0.931	-0.44	0.916	-1.73	0.93	0.12	0.913	-0.49	0.934	-0.23	0.919	-0.52	0.915
GPC4	-1.67	0.937	-1.26	0.942	-0.08	0.931	-0.69	0.916	-0.66	0.93	-0.12	0.913	-0.5	0.934	-0.32	0.919	0.17	0.912
BBX	-1.67	0.937	-2.23	0.942	-2.39	0.931	-0.2	0.916	-1.55	0.93	-0.85	0.942	0.03	0.934	-1.5	0.919	-1.68	0.933
ZNF680	-1.67	0.937	-0.9	0.942	-1.07	0.931	-0.66	0.916	-0.99	0.93	-0.39	0.917	-1.58	0.934	-1.87	0.919	0.13	0.912
IGSF9	-1.66	0.937	0.76	0.956	1.13	0.955	-0.2	0.916	-0.38	0.93	-0.07	0.913	0.12	0.934	-0.12	0.919	-0.2	0.912
PIGF	-1.66	0.937	0.03	0.942	-0.63	0.931	-0.05	0.916	1.09	0.966	-2	0.726	0.05	0.934	1.11	0.96	-0.83	0.933
MRPL24	-1.66	0.937	-0.54	0.942	-0.09	0.931	-0.21	0.916	0.85	0.956	-0.17	0.913	-1.93	0.934	-0.89	0.919	-0.28	0.912
CRNN	-1.66	0.937	0.17	0.942	0.8	0.946	0.82	0.951	0.41	0.934	-0.45	0.92	0.33	0.936	-1.16	0.919	-0.62	0.922
PRPF40B	-1.66	0.937	0.13	0.942	-0.27	0.931	0.74	0.945	-0.05	0.93	-0.66	0.928	0.19	0.934	0.99	0.96	0.75	0.912
GJE1	-1.66	0.937	0.7	0.955	-0.6	0.931	-1.22	0.916	0.14	0.93	-0.45	0.92	-1.21	0.934	-0.66	0.919	0.02	0.912
C4A	-1.66	0.937	-0.14	0.942	-0.15	0.931	-0.49	0.916	0.02	0.93	0.65	0.913	0.46	0.94	-0.96	0.919	-1.4	0.933
CR1L	-1.66	0.937	-0.71	0.942	0.34	0.931	-0.91	0.916	-0.61	0.93	0.58	0.913	-1.44	0.934	-1.26	0.919	-0.65	0.924
FCRL2	-1.66	0.937	-0.3	0.942	0.53	0.935	-0.01	0.916	0.51	0.938	-1.01	0.952	0.1	0.934	-0.16	0.919	-0.4	0.912
PEMT	-1.66	0.937	0.22	0.944	-0.54	0.931	-1.11	0.916	-0.34	0.93	0.26	0.913	0.1	0.934	-0.2	0.919	0.47	0.912
PDE1C	-1.66	0.937	-0.55	0.942	0.33	0.931	-1.28	0.916	0.3	0.93	-0.34	0.916	-0.66	0.934	-0.38	0.919	0.65	0.912
ACPP	-1.66	0.937	0.3	0.945	-0.47	0.931	-0.97	0.916	-0.61	0.93	-1.12	0.952	-0.26	0.934	-1.24	0.919	0.22	0.912
CMTM7	-1.66	0.937	0.17	0.942	-0.53	0.931	-1.06	0.916	-0.6	0.93	-0.39	0.917	-0.34	0.934	-1.28	0.919	0.02	0.912
ENPP1	-1.66	0.937	-0.46	0.942	-1.29	0.931	-1.3	0.916	-0.95	0.93	-0.01	0.913	-0.16	0.934	-1.09	0.919	-0.01	0.912
N4BP1	-1.66	0.937	-1.27	0.942	-0.46	0.931	-0.59	0.916	-0.45	0.93	-0.69	0.929	-1.76	0.934	-1.86	0.919	-1.46	0.933
CSNK2A1	-1.65	0.937	0.86	0.96	0.44	0.932	0.83	0.951	1.75	0.906	0.13	0.913	0.06	0.934	0.67	0.94	-1.12	0.933
ITPR1	-1.65	0.937	0.26	0.944	0.92	0.955	-0.58	0.916	-0.29	0.93	0.6	0.913	-0.61	0.934	-0.72	0.919	-0.41	0.912
FGD3	-1.65	0.937	-0.74	0.942	-0.19	0.931	-0.11	0.916	-0.22	0.93	0.82	0.913	-0.9	0.934	-0.13	0.919	-0.38	0.912
C20orf195	-1.65	0.937	-0.09	0.942	-1.91	0.931	-1.6	0.916	-0.47	0.93	0.78	0.913	-1.06	0.934	-0.54	0.919	-0.69	0.926
TMEM189	-1.65	0.937	0.05	0.942	-0.57	0.931	-0.5	0.916	0.58	0.941	0.4	0.913	-0.96	0.934	0.41	0.926	-0.16	0.912
RSPH1	-1.65	0.937	-0.05	0.942	0.56	0.936	-0.64	0.916	-0.52	0.93	-0.81	0.939	-0.16	0.934	-0.21	0.919	-0.12	0.912
OR51Q1	-1.65	0.937	0.09	0.942	0.15	0.931	0.19	0.916	0.08	0.93	0.26	0.913	0.08	0.934	0.14	0.919	0.22	0.912
ABAT	-1.65	0.937	-1.12	0.942	-0.58	0.931	-0.44	0.916	-0.56	0.93	0.43	0.913	-1.71	0.934	-0.91	0.919	-1.22	0.933
LHX6	-1.65	0.937	-0.01	0.942	-0.59	0.931	0.37	0.921	-1.9	0.93	-0.4	0.918	-0.91	0.934	-0.87	0.919	-0.41	0.912
PLCL1	-1.65	0.937	-0.61	0.942	-0.21	0.931	0	0.916	-1.31	0.93	0.31	0.913	-0.8	0.934	-0.16	0.919	-0.64	0.923
EXOC8	-1.65	0.937	-0.47	0.942	0.25	0.931	-0.67	0.916	-0.2	0.93	-0.8	0.939	-0.72	0.934	-0.48	0.919	-0.1	0.912
MAGEB3	-1.65	0.937	-1.4	0.942	-0.7	0.931	-2.03	0.916	-1.77	0.93	0.2	0.913	-1.95	0.934	-0.35	0.919	-0.36	0.912
POLM	-1.65	0.937	-0.66	0.942	-0.51	0.931	-1.47	0.916	-1.15	0.93	0.04	0.913	-1.01	0.934	-0.33	0.919	0.11	0.912
SPOP	-1.65	0.937	-1.63	0.942	-1.41	0.931	-0.16	0.916	-0.2	0.93	-0.29	0.913	-0.13	0.934	0.47	0.928	-3.49	0.051
NAP1L3	-1.65	0.937	-1.04	0.942	-0.23	0.931	-1.36	0.916	-2.23	0.93	-0.36	0.916	-0.11	0.934	-0.28	0.919	0.28	0.912
SCN3A	-1.65	0.937	-0.42	0.942	-0.49	0.931	-0.75	0.916	-0.7	0.93	-1.19	0.952	-0.13	0.934	-0.52	0.919	-1.03	0.933
OR52K1	-1.65	0.937	-0.88	0.942	-0.79	0.931	-1.33	0.916	-1.02	0.93	-0.47	0.92	-1.32	0.934	-1.3	0.919	-0.08	0.912
XPO7	-1.65	0.937	-0.94	0.942	-2.29	0.931	-2.47	0.916	-4.13	0.0304	0.1	0.913	-1.73	0.934	-3.41	0.371	0.21	0.912
ITGB1	-1.64	0.937	-0.46	0.942	-1.3	0.931	-2.43	0.916	-1.76	0.93	1.69	0.913	-1.7	0.934	-0.46	0.919	-0.1	0.912
CST2	-1.64	0.937	-1.59	0.942	-0.47	0.931	-0.87	0.916	0.48	0.936	1.42	0.913	-0.44	0.934	-1.03	0.919	0.12	0.912
PTPN7	-1.64	0.937	1.14	0.972	-0.13	0.931	0.04	0.916	1.36	0.966	-0.22	0.913	1.24	0.971	0.43	0.926	0.41	0.912
PDIA2	-1.64	0.937	1.27	0.972	0.25	0.931	-0.16	0.916	-0.29	0.93	0.26	0.913	-0.98	0.934	-0.59	0.919	0.55	0.912
TGFB2	-1.64	0.937	-0.97	0.942	1.2	0.955	0.67	0.939	0.93	0.96	-0.93	0.949	0.55	0.943	0.91	0.954	-0.52	0.915
ZNF20	-1.64	0.937	-1.02	0.942	-0.3	0.931	-0.1	0.916	0.02	0.93	1.19	0.913	-0.82	0.934	-0.5	0.919	0.58	0.912
TLE6	-1.64	0.937	0.18	0.942	0.54	0.935	0.96	0.959	0.3	0.93	0.47	0.913	-0.67	0.934	-0.64	0.919	-0.45	0.913
CCDC126	-1.64	0.937	-1.67	0.942	-0.57	0.931	-0.83	0.916	-0.88	0.93	0.72	0.913	-0.79	0.934	-1.9	0.919	-0.89	0.933
SPRR2G	-1.64	0.937	-1.95	0.942	-0.34	0.931	-0.98	0.916	-0.87	0.93	0.71	0.913	-1.05	0.934	0.36	0.925	-0.03	0.912
STAM2	-1.64	0.937	-0.64	0.942	-0.48	0.931	0.5	0.93	0.27	0.93	-0.71	0.93	-0.69	0.934	-1.71	0.919	-1.01	0.933
EPHA3	-1.64	0.937	-1.56	0.942	-0.38	0.931	-0.97	0.916	0.07	0.93	-0.48	0.92	0.14	0.934	-1.47	0.919	0.22	0.912
DAAM1	-1.64	0.937	-1.45	0.942	-0.11	0.931	-0.74	0.916	-0.98	0.93	-0.34	0.915	-1.61	0.934	-0.91	0.919	-1.05	0.933
CLRN1	-1.64	0.937	-1.05	0.942	-0.64	0.931	-0.19	0.916	-0.72	0.93	-0.44	0.92	-1.05	0.934	-0.81	0.919	0.11	0.912
KRT40	-1.64	0.937	-0.88	0.942	-0.76	0.931	-1.12	0.916	-0.89	0.93	-0.2	0.913	0.25	0.934	-0.03	0.919	-1.13	0.933
DOCK4	-1.64	0.937	-1	0.942	-1.01	0.931	-0.46	0.916	-0.92	0.93	-0.41	0.918	-0.99	0.934	-0.9	0.919	-0.01	0.912
CYorf17	-1.64	0.937	-0.61	0.942	-1.44	0.931	-1.83	0.916	-2.01	0.93	-0.46	0.92	-1.94	0.934	-1.45	0.919	-0.95	0.933
BHLHE23	-1.63	0.937	0.52	0.95	-1.11	0.931	-0.75	0.916	0.08	0.93	1.71	0.913	-0.4	0.934	-1.24	0.919	0.75	0.912
SERPINB12	-1.63	0.937	0.27	0.944	-0.83	0.931	-1.25	0.916	-0.58	0.93	1.42	0.913	-0.1	0.934	-0.59	0.919	0.19	0.912
OR2G6	-1.63	0.937	-1.11	0.942	0.26	0.931	1.06	0.959	1.27	0.966	0.07	0.913	0.47	0.94	0.75	0.944	-0.46	0.914
COX7B	-1.63	0.937	-0.32	0.942	0.53	0.935	-0.87	0.916	-0.91	0.93	1.05	0.913	-0.87	0.934	-0.45	0.919	-0.66	0.924
OR13F1	-1.63	0.937	0.89	0.962	0.03	0.931	0.86	0.953	0.83	0.955	-0.1	0.913	-0.23	0.934	-0.34	0.919	0.67	0.912
SMPD2	-1.63	0.937	0.85	0.96	-1.18	0.931	-1.65	0.916	-1.61	0.93	-0.77	0.936	-1.86	0.934	-0.63	0.919	0.23	0.912
GHRHR	-1.63	0.937	0.76	0.956	0.41	0.932	0.38	0.923	-0.24	0.93	-0.9	0.946	-0.47	0.934	0.07	0.919	1.08	0.912
CTBP1	-1.63	0.937	-0.22	0.942	-0.78	0.931	-0.22	0.916	-0.75	0.93	0.72	0.913	-0.54	0.934	0.68	0.94	-0.48	0.915
BEX4	-1.63	0.937	-0.48	0.942	0.67	0.94	0.15	0.916	-1.23	0.93	-0.16	0.913	-1.4	0.934	-1.8	0.919	0.99	0.912
ATP13A4	-1.63	0.937	-0.94	0.942	0.66	0.94	-0.46	0.916	0.52	0.939	-0.39	0.916	-0.54	0.934	0.19	0.921	0.21	0.912
IKBKAP	-1.63	0.937	0.65	0.954	0.12	0.931	-0.49	0.916	-1.71	0.93	-1.06	0.952	1.24	0.971	0	0.919	-3.23	0.0928
LECT2	-1.63	0.937	-2	0.942	-0.23	0.931	-1.82	0.916	0.23	0.93	0.22	0.913	-2.25	0.934	-0.43	0.919	0.36	0.912
C8orf4	-1.63	0.937	0.21	0.944	0.17	0.931	-1.37	0.916	-0.62	0.93	-0.14	0.913	-1.76	0.934	-0.12	0.919	-0.5	0.915
HBS1L	-1.63	0.937	-2.18	0.942	-0.84	0.931	-2.06	0.916	-1.87	0.93	0.21	0.913	-1.02	0.934	-1.57	0.919	0.55	0.912
ZNF221	-1.63	0.937	-0.12	0.942	0.14	0.931	-0.82	0.916	-0.48	0.93	-0.21	0.913	0.07	0.934	-0.79	0.919	0.08	0.912
KRTAP6-3	-1.63	0.937	-1.19	0.942	-0.6	0.931	-0.76	0.916	-0.45	0.93	0.12	0.913	-0.93	0.934	-0.5	0.919	0.03	0.912
ZNF491	-1.63	0.937	-0.58	0.942	0.12	0.931	-0.55	0.916	-0.55	0.93	-0.19	0.913	-0.66	0.934	-1.43	0.919	0.15	0.912
TF	-1.63	0.937	-0.68	0.942	-0.64	0.931	-0.03	0.916	-0.98	0.93	-0.3	0.913	-1.08	0.934	-1.42	0.919	-0.1	0.912
OR52H1	-1.63	0.937	-0.12	0.942	-0.81	0.931	-0.28	0.916	-0.46	0.93	-0.04	0.913	-0.41	0.934	-0.29	0.919	0.27	0.912
STX2	-1.63	0.937	-0.5	0.942	-0.17	0.931	-0.93	0.916	-0.31	0.93	-0.14	0.913	-0.96	0.934	0.3	0.924	0.73	0.912
WDR45B	-1.62	0.937	-0.24	0.942	0.12	0.931	0.17	0.916	0.32	0.932	1.33	0.913	0.08	0.934	0.43	0.926	0.58	0.912
PCED1B	-1.62	0.937	-0.84	0.942	-0.26	0.931	1.14	0.959	-0.51	0.93	0.36	0.913	-0.56	0.934	0.16	0.92	0.66	0.912
CPO	-1.62	0.937	1.02	0.97	0.57	0.936	-0.05	0.916	0.37	0.933	-0.18	0.913	0.05	0.934	0.33	0.924	0.35	0.912
TNFRSF11A	-1.62	0.937	-0.16	0.942	-0.8	0.931	-0.04	0.916	0.69	0.944	0.33	0.913	-0.67	0.934	-0.6	0.919	-0.41	0.912
JMY	-1.62	0.937	-0.53	0.942	-0.09	0.931	-1.47	0.916	-0.23	0.93	0.61	0.913	-1.21	0.934	-1.09	0.919	-0.77	0.932
UFC1	-1.62	0.937	0.54	0.95	-1.12	0.931	-1.09	0.916	0.38	0.933	-0.58	0.923	0.74	0.955	3.19	0.0698	-0.38	0.912
UBE2U	-1.62	0.937	-1.52	0.942	-1.36	0.931	-0.77	0.916	-0.56	0.93	0.32	0.913	-1.68	0.934	-1.97	0.919	-0.68	0.924
OBSL1	-1.62	0.937	-0.59	0.942	0.32	0.931	-0.9	0.916	-0.47	0.93	-0.73	0.933	-0.04	0.934	-0.25	0.919	0.47	0.912
TIAM2	-1.62	0.937	-0.45	0.942	-0.35	0.931	-0.54	0.916	-1.07	0.93	-0.35	0.916	-1.22	0.934	-0.62	0.919	-0.31	0.912
DUSP18	-1.62	0.937	-1.77	0.942	0.29	0.931	-1.3	0.916	-1.34	0.93	0.3	0.913	-1.28	0.934	-1.22	0.919	-0.43	0.912
KRTAP29-1	-1.62	0.937	-0.67	0.942	-0.89	0.931	-0.19	0.916	-0.29	0.93	0.14	0.913	0.85	0.96	-0.48	0.919	-1.19	0.933
FAM19A2	-1.62	0.937	-1.62	0.942	-0.21	0.931	-0.02	0.916	-0.39	0.93	0.11	0.913	-1.03	0.934	-0.73	0.919	0.04	0.912
USH2A	-1.62	0.937	-0.04	0.942	-0.51	0.931	-0.21	0.916	-0.06	0.93	0.09	0.913	-0.07	0.934	-0.73	0.919	-0.41	0.912
HSD17B6	-1.62	0.937	-1.76	0.942	-0.4	0.931	-1.1	0.916	-0.51	0.93	0.06	0.913	-0.77	0.934	0.06	0.919	0.68	0.912
LMCD1	-1.62	0.937	-0.23	0.942	-0.96	0.931	-0.78	0.916	0.04	0.93	-0.06	0.913	-0.76	0.934	-1.34	0.919	0.7	0.912
SPCS3	-1.62	0.937	-0.88	0.942	-2.27	0.931	-2.15	0.916	-0.08	0.93	-0.49	0.92	-0.27	0.934	0.13	0.919	-0.88	0.933
MFSD2B	-1.62	0.937	-0.23	0.942	-0.6	0.931	-0.52	0.916	-0.17	0.93	-0.58	0.924	-0.33	0.934	-0.46	0.919	0.37	0.912
CAB39	-1.62	0.937	-0.21	0.942	-0.74	0.931	-2.46	0.916	-2.01	0.93	-1.59	0.952	-1.43	0.934	-1.61	0.919	1.6	0.912
MLK4	-1.61	0.937	0.11	0.942	-0.63	0.931	-0.43	0.916	-2.19	0.93	2.32	0.913	-0.71	0.934	-0.07	0.919	-0.01	0.912
ENY2	-1.61	0.937	-1.14	0.942	-1	0.931	-0.14	0.916	-0.33	0.93	1.75	0.913	-1.03	0.934	-0.61	0.919	-0.41	0.912
NKX2-4	-1.61	0.937	-1.28	0.942	-1.11	0.931	-0.43	0.916	-1.28	0.93	1.55	0.913	-1.64	0.934	-1.19	0.919	-0.22	0.912
METTL24	-1.61	0.937	0.05	0.942	-1.1	0.931	-0.31	0.916	-0.24	0.93	1.4	0.913	-1.3	0.934	-0.63	0.919	-0.25	0.912
ZNF256	-1.61	0.937	-0.28	0.942	0.64	0.938	-0.3	0.916	0.63	0.943	-0.01	0.913	-0.37	0.934	-0.03	0.919	-0.03	0.912
CCNB3	-1.61	0.937	-0.53	0.942	-0.09	0.931	-0.96	0.916	-1.5	0.93	0.64	0.913	-0.3	0.934	-0.65	0.919	0.78	0.912
SCML2	-1.61	0.937	-0.78	0.942	-0.92	0.931	-1.05	0.916	-0.91	0.93	0.53	0.913	-0.73	0.934	-1.35	0.919	0.41	0.912
ZNF222	-1.61	0.937	-0.5	0.942	-0.64	0.931	-0.85	0.916	0.44	0.935	-0.4	0.918	-0.69	0.934	-1.41	0.919	0.11	0.912
GSTT1	-1.61	0.937	-2.02	0.942	-1.13	0.931	-1	0.916	-1.17	0.93	0.38	0.913	-2.75	0.934	-0.93	0.919	-0.73	0.928
EPB41	-1.61	0.937	-1.02	0.942	-0.87	0.931	-0.18	0.916	-0.77	0.93	0.36	0.913	-1.18	0.934	-1.54	0.919	-0.8	0.933
EBLN1	-1.61	0.937	-0.67	0.942	0.25	0.931	-0.88	0.916	-0.44	0.93	-0.11	0.913	-1.6	0.934	-1.8	0.919	-0.67	0.924
NDRG1	-1.61	0.937	-0.85	0.942	-0.09	0.931	0.02	0.916	-0.82	0.93	0.14	0.913	-1.07	0.934	-1.7	0.919	-0.93	0.933
GPATCH8	-1.61	0.937	-1.93	0.942	-0.16	0.931	-0.09	0.916	-1.31	0.93	-0.8	0.939	0.25	0.934	-1.18	0.919	-1.19	0.933
ZFP62	-1.61	0.937	-0.54	0.942	-0.86	0.931	-1.08	0.916	-0.37	0.93	-0.12	0.913	-1.16	0.934	-0.17	0.919	-0.18	0.912
PRAMEF12	-1.61	0.937	-3.3	0.504	-1.23	0.931	-1.19	0.916	-0.82	0.93	-0.15	0.913	-0.93	0.934	-1.18	0.919	0.03	0.912
PTBP2	-1.61	0.937	-1.71	0.942	-0.93	0.931	-0.57	0.916	-1.53	0.93	-0.95	0.95	-1.21	0.934	-1.54	0.919	-1.96	0.83
SAV1	-1.61	0.937	-2.09	0.942	-1.36	0.931	-2.36	0.916	-2.82	0.93	-1.13	0.952	-1.89	0.934	-1.05	0.919	-1.7	0.933
KIF25	-1.6	0.937	-0.41	0.942	-0.51	0.931	-0.48	0.916	-0.04	0.93	0.99	0.913	-0.66	0.934	-0.81	0.919	-0.15	0.912
PTN	-1.6	0.937	-0.92	0.942	0.97	0.955	-0.24	0.916	-1.14	0.93	-0.53	0.921	-0.57	0.934	-0.52	0.919	0.4	0.912
CXADR	-1.6	0.937	0.2	0.943	-0.34	0.931	-1.35	0.916	-0.7	0.93	-0.92	0.948	-0.22	0.934	-0.02	0.919	-0.16	0.912
HMSD	-1.6	0.937	0.53	0.95	-0.11	0.931	-0.15	0.916	-0.48	0.93	-0.72	0.932	0.32	0.935	-0.92	0.919	-0.04	0.912
IGFL1	-1.6	0.937	0.53	0.95	-0.44	0.931	-0.48	0.916	-1.65	0.93	0	0.913	-1.28	0.934	-0.87	0.919	-0.71	0.926
PCP4L1	-1.6	0.937	0.4	0.946	-1.17	0.931	-0.13	0.916	-0.97	0.93	0.15	0.913	-0.23	0.934	0.65	0.939	0.29	0.912
TUSC1	-1.6	0.937	-0.14	0.942	-0.29	0.931	0.07	0.916	0.28	0.93	-0.51	0.921	-0.48	0.934	-1.66	0.919	-0.24	0.912
MAP3K5	-1.6	0.937	-1.34	0.942	-0.83	0.931	-1.84	0.916	-1.22	0.93	0.2	0.913	-1.16	0.934	-0.29	0.919	0.16	0.912
ZNF165	-1.6	0.937	-0.84	0.942	-0.08	0.931	-1.26	0.916	-1.2	0.93	-0.11	0.913	-0.7	0.934	0.02	0.919	-0.15	0.912
CETN3	-1.6	0.937	-0.49	0.942	-0.46	0.931	-1.61	0.916	-0.35	0.93	-0.08	0.913	-0.03	0.934	-0.63	0.919	-0.17	0.912
ELAVL4	-1.6	0.937	-2.16	0.942	-1.07	0.931	-1	0.916	-1.01	0.93	-0.18	0.913	-1.37	0.934	-0.85	0.919	-0.55	0.916
UBE2J1	-1.6	0.937	-0.48	0.942	-1.2	0.931	-1.62	0.916	-0.99	0.93	-0.46	0.92	-1.34	0.934	-0.03	0.919	0.18	0.912
ZNF157	-1.6	0.937	-1.11	0.942	-2.33	0.931	-0.91	0.916	-0.73	0.93	-1.1	0.952	-1.15	0.934	-1.37	0.919	0.58	0.912
HYAL1	-1.59	0.937	1.15	0.972	0.34	0.931	-0.02	0.916	0.48	0.937	-0.24	0.913	-0.4	0.934	0.02	0.919	0.12	0.912
IFT81	-1.59	0.937	-0.71	0.942	0.12	0.931	-0.86	0.916	1.12	0.966	-0.25	0.913	-0.84	0.934	-1.48	0.919	0.75	0.912
ACAN	-1.59	0.937	-0.9	0.942	0.36	0.931	-1.37	0.916	0.98	0.963	-1.17	0.952	-0.74	0.934	-1.32	0.919	0.18	0.912
SHISA2	-1.59	0.937	0.58	0.951	-0.95	0.931	-0.31	0.916	0.92	0.96	0.42	0.913	-0.14	0.934	0.65	0.939	-0.41	0.912
PLIN2	-1.59	0.937	0.62	0.953	-0.4	0.931	-0.4	0.916	-0.18	0.93	-0.24	0.913	-0.41	0.934	-0.44	0.919	-0.51	0.915
LRRC3B	-1.59	0.937	0.02	0.942	0.76	0.945	0.12	0.916	-0.04	0.93	0.3	0.913	0.83	0.96	-0.27	0.919	0.47	0.912
IRX1	-1.59	0.937	-0.16	0.942	0.48	0.933	-0.45	0.916	-0.42	0.93	0.76	0.913	-0.23	0.934	-0.12	0.919	0.61	0.912
SCN3B	-1.59	0.937	-0.92	0.942	-0.33	0.931	-1.03	0.916	-0.43	0.93	0.56	0.913	-1.8	0.934	-0.93	0.919	0.36	0.912
MAFB	-1.59	0.937	-1.06	0.942	-1.94	0.931	-0.91	0.916	-0.86	0.93	0.36	0.913	-0.05	0.934	-0.87	0.919	-0.38	0.912
SLC16A11	-1.59	0.937	0.23	0.944	0.03	0.931	-0.09	0.916	0.31	0.931	-0.87	0.943	-0.59	0.934	-1.23	0.919	-0.95	0.933
DCBLD1	-1.59	0.937	-0.88	0.942	-0.19	0.931	-1.27	0.916	-1.87	0.93	0.24	0.913	-0.93	0.934	-0.36	0.919	0.28	0.912
RNF146	-1.59	0.937	-0.25	0.942	-1.25	0.931	-1.71	0.916	-0.97	0.93	-0.17	0.913	-0.49	0.934	-0.34	0.919	-0.26	0.912
TAS2R43	-1.59	0.937	-0.62	0.942	-1.04	0.931	-0.97	0.916	-0.2	0.93	-1.02	0.952	-0.88	0.934	-1.53	0.919	-0.52	0.915
CCDC176	-1.59	0.937	-0.64	0.942	-1.22	0.931	-2.77	0.916	-1.48	0.93	-2.87	0.146	-0.51	0.934	-1.36	0.919	0.38	0.912
GGH	-1.58	0.937	-0.57	0.942	0.18	0.931	1.23	0.959	0.52	0.938	0.51	0.913	0.55	0.943	-0.14	0.919	-0.26	0.912
C10orf53	-1.58	0.937	0.28	0.944	0.87	0.952	-0.52	0.916	-1.03	0.93	-1.03	0.952	-0.68	0.934	-0.13	0.919	0.38	0.912
CBX3	-1.58	0.937	-0.57	0.942	-0.03	0.931	-0.11	0.916	-0.13	0.93	0.66	0.913	-1.43	0.934	0.14	0.919	0.94	0.912
CCDC160	-1.58	0.937	-1.18	0.942	0.64	0.938	-0.8	0.916	-0.34	0.93	0.14	0.913	-0.6	0.934	-1.41	0.919	1.07	0.912
BEND3	-1.58	0.937	-0.64	0.942	-1.68	0.931	-0.45	0.916	0.25	0.93	0.63	0.913	-0.97	0.934	-0.71	0.919	0.25	0.912
SALL3	-1.58	0.937	0.26	0.944	-0.46	0.931	-0.44	0.916	-1.69	0.93	0.5	0.913	-2.07	0.934	-0.92	0.919	-0.44	0.913
SMCP	-1.58	0.937	-1.1	0.942	0.48	0.932	-0.41	0.916	-0.62	0.93	-0.49	0.92	-0.12	0.934	-0.1	0.919	-0.24	0.912
BMP4	-1.58	0.937	-0.71	0.942	0.37	0.931	-0.46	0.916	-0.44	0.93	-1.09	0.952	-0.56	0.934	-0.96	0.919	-0.65	0.923
EPS15	-1.58	0.937	-1.12	0.942	-1.51	0.931	-0.58	0.916	-1.18	0.93	0.28	0.913	-1.51	0.934	-1.65	0.919	-2.59	0.353
BCL11A	-1.58	0.937	0.28	0.944	-0.28	0.931	-0.03	0.916	-0.5	0.93	-2.21	0.542	-0.45	0.934	-0.23	0.919	0	0.912
RMND5B	-1.58	0.937	-0.01	0.942	0.2	0.931	-1.67	0.916	-0.9	0.93	-0.28	0.913	-0.03	0.934	-0.61	0.919	0.56	0.912
TXNDC8	-1.58	0.937	0.18	0.942	-0.52	0.931	0.04	0.916	-0.95	0.93	-0.36	0.916	-1.05	0.934	-0.47	0.919	0.3	0.912
SLC25A18	-1.58	0.937	-0.84	0.942	0.04	0.931	-1.24	0.916	-1.16	0.93	-0.19	0.913	-1.01	0.934	-0.71	0.919	-0.46	0.914
PHIP	-1.57	0.937	-0.74	0.942	-1.12	0.931	-0.11	0.916	-2.33	0.93	1.05	0.913	-0.21	0.934	0.01	0.919	-2.2	0.64
USP9Y	-1.57	0.937	-1.56	0.942	-0.53	0.931	-1.27	0.916	-1.15	0.93	1.01	0.913	-1.07	0.934	-2.2	0.919	0.61	0.912
MAGOHB	-1.57	0.937	-0.4	0.942	0.92	0.955	-0.64	0.916	-0.08	0.93	-0.14	0.913	-1.64	0.934	-0.36	0.919	0.07	0.912
DDX39A	-1.57	0.937	0.12	0.942	0.71	0.943	-0.08	0.916	-0.26	0.93	-0.13	0.913	-0.63	0.934	0.65	0.939	-0.64	0.923
PSME2	-1.57	0.937	-0.34	0.942	-0.4	0.931	-1.58	0.916	-1.73	0.93	0.16	0.913	-0.69	0.934	-0.54	0.919	-1.1	0.933
MAGEB16	-1.57	0.937	-0.01	0.942	0.28	0.931	-0.85	0.916	-2.07	0.93	0.38	0.913	-1.39	0.934	-0.64	0.919	0.72	0.912
SIGLECL1	-1.57	0.937	-0.31	0.942	-0.2	0.931	0.31	0.92	-0.68	0.93	0	0.913	-0.83	0.934	-1.27	0.919	-0.58	0.918
STX18	-1.57	0.937	-0.92	0.942	0.3	0.931	-0.17	0.916	-0.09	0.93	-1.81	0.897	0.1	0.934	0.33	0.924	1.29	0.912
NALCN	-1.57	0.937	-1.6	0.942	-0.09	0.931	-0.74	0.916	-0.51	0.93	0.18	0.913	-2.01	0.934	-0.15	0.919	0.25	0.912
MS4A13	-1.57	0.937	0.16	0.942	-0.49	0.931	-0.46	0.916	-1.19	0.93	0.14	0.913	-0.68	0.934	-0.61	0.919	-0.13	0.912
KATNAL2	-1.57	0.937	-0.33	0.942	0.09	0.931	-0.19	0.916	-0.59	0.93	-1	0.952	0	0.934	-0.14	0.919	-0.33	0.912
SLC25A21	-1.57	0.937	0.07	0.942	-0.43	0.931	-0.91	0.916	-0.85	0.93	-0.77	0.936	-0.17	0.934	-0.78	0.919	-0.81	0.933
SPATS2L	-1.57	0.937	-0.37	0.942	-0.13	0.931	-0.75	0.916	-1.05	0.93	-0.49	0.92	-0.95	0.934	-0.6	0.919	-0.05	0.912
ACOT2	-1.57	0.937	-0.33	0.942	-1.33	0.931	-1.02	0.916	-0.19	0.93	-0.95	0.95	-0.85	0.934	0.54	0.932	-1.01	0.933
C12orf55	-1.56	0.937	-0.1	0.942	1.17	0.955	0.09	0.916	-0.84	0.93	1.69	0.913	0.99	0.97	0.02	0.919	0.05	0.912
ASNSD1	-1.56	0.937	-0.47	0.942	-0.03	0.931	-0.01	0.916	1.59	0.966	-0.57	0.923	-0.36	0.934	-1.57	0.919	-0.63	0.923
DENND5B	-1.56	0.937	-0.29	0.942	1.03	0.955	-0.31	0.916	-0.61	0.93	-0.42	0.919	-0.67	0.934	-1.16	0.919	-0.55	0.916
OR6B1	-1.56	0.937	-0.16	0.942	-0.82	0.931	-0.22	0.916	-1.03	0.93	-0.65	0.926	-0.37	0.934	-0.01	0.919	0.41	0.912
SH3RF1	-1.56	0.937	-0.12	0.942	-0.29	0.931	-0.61	0.916	0.23	0.93	-0.76	0.935	-0.15	0.934	0.07	0.919	-0.6	0.92
TMEM100	-1.56	0.937	-0.53	0.942	-1.26	0.931	0.46	0.926	-1.7	0.93	-0.06	0.913	-0.7	0.934	-0.93	0.919	0.2	0.912
SOX6	-1.56	0.937	0.32	0.945	-1.02	0.931	-0.16	0.916	0.16	0.93	-0.13	0.913	-0.36	0.934	-1.2	0.919	-0.36	0.912
VTA1	-1.56	0.937	-0.84	0.942	-0.41	0.931	-0.64	0.916	-1.68	0.93	0.25	0.913	-1.03	0.934	-1.49	0.919	0	0.912
BMP7	-1.56	0.937	-0.73	0.942	-0.64	0.931	-1.42	0.916	0.24	0.93	-0.7	0.929	-0.5	0.934	0.23	0.922	-0.22	0.912
ZNF208	-1.56	0.937	-0.46	0.942	-0.42	0.931	-0.96	0.916	0.19	0.93	-0.32	0.914	-1.03	0.934	-0.35	0.919	-0.83	0.933
ZNF626	-1.56	0.937	-0.55	0.942	-0.81	0.931	-1.4	0.916	-1.51	0.93	-0.09	0.913	-1.49	0.934	-0.98	0.919	-0.31	0.912
NKX2-1	-1.56	0.937	-0.25	0.942	-0.16	0.931	-1.25	0.916	-0.45	0.93	-0.61	0.924	-0.97	0.934	0.51	0.93	0.34	0.912
NMU	-1.56	0.937	-0.27	0.942	-0.26	0.931	-0.42	0.916	-1.42	0.93	-0.79	0.937	-0.66	0.934	-0.54	0.919	-0.07	0.912
SEC22A	-1.56	0.937	-1.45	0.942	-0.74	0.931	-0.3	0.916	-2.42	0.93	-0.79	0.938	0.72	0.953	-0.2	0.919	-0.97	0.933
PIK3R3	-1.56	0.937	-1.66	0.942	-1.35	0.931	-1.06	0.916	-1.16	0.93	-0.57	0.923	-0.9	0.934	-1.83	0.919	-0.74	0.93
CASQ1	-1.55	0.937	-0.54	0.942	0.6	0.938	0.33	0.92	0.88	0.958	0.08	0.913	0.53	0.943	-0.19	0.919	0.67	0.912
NPY2R	-1.55	0.937	-0.16	0.942	0.79	0.946	-1.28	0.916	-0.6	0.93	0.05	0.913	0.07	0.934	-0.25	0.919	0.17	0.912
CPNE8	-1.55	0.937	-1.48	0.942	-0.52	0.931	-0.37	0.916	-0.05	0.93	0.72	0.913	0	0.934	-0.65	0.919	-0.01	0.912
TMEM200A	-1.55	0.937	-1.36	0.942	-0.75	0.931	-0.86	0.916	-1.12	0.93	0.7	0.913	-2.11	0.934	-1.07	0.919	-0.13	0.912
OLIG2	-1.55	0.937	-0.24	0.942	-1.5	0.931	-0.59	0.916	-0.07	0.93	0.6	0.913	-0.18	0.934	-0.57	0.919	0.01	0.912
KCTD18	-1.55	0.937	0.31	0.945	0.01	0.931	0.59	0.935	0.54	0.939	-0.04	0.913	-0.15	0.934	0.66	0.939	-0.69	0.926
SEMA4D	-1.55	0.937	-0.47	0.942	0.45	0.932	0.48	0.927	-0.51	0.93	-0.07	0.913	1.37	0.971	0.02	0.919	0.38	0.912
SERPING1	-1.55	0.937	-1.28	0.942	-0.67	0.931	-0.17	0.916	0.25	0.93	0.46	0.913	-0.42	0.934	0.28	0.924	0.08	0.912
SLC5A7	-1.55	0.937	0.36	0.945	0.21	0.931	-0.11	0.916	0.33	0.933	0.45	0.913	0.13	0.934	-0.05	0.919	-0.28	0.912
SLC35E4	-1.55	0.937	-0.4	0.942	0.44	0.932	-0.84	0.916	-0.94	0.93	-0.78	0.937	-1.62	0.934	-0.29	0.919	1.38	0.912
MYL1	-1.55	0.937	-0.37	0.942	0.31	0.931	-1.15	0.916	-0.88	0.93	-0.64	0.925	-1.45	0.934	-1.98	0.919	-0.32	0.912
RGL4	-1.55	0.937	-1.08	0.942	-0.05	0.931	-1.03	0.916	-0.65	0.93	0.23	0.913	-0.3	0.934	-1.41	0.919	-0.02	0.912
EDDM3A	-1.55	0.937	-0.78	0.942	-0.23	0.931	-1.06	0.916	-0.55	0.93	0.09	0.913	-0.95	0.934	-1.42	0.919	0.15	0.912
SDR9C7	-1.55	0.937	-1.44	0.942	-1.05	0.931	-0.13	0.916	-0.61	0.93	0.09	0.913	0.02	0.934	-0.66	0.919	0.57	0.912
TMPRSS15	-1.55	0.937	0.01	0.942	-0.6	0.931	-0.78	0.916	-0.08	0.93	-0.24	0.913	-1.9	0.934	-0.15	0.919	0.02	0.912
RSBN1L	-1.55	0.937	-0.21	0.942	-0.03	0.931	-0.36	0.916	-0.46	0.93	-1.38	0.952	-0.17	0.934	0.23	0.922	-0.31	0.912
PADI2	-1.55	0.937	-1.1	0.942	-1.91	0.931	-1.31	0.916	-0.9	0.93	-0.2	0.913	-1.22	0.934	-0.8	0.919	-0.9	0.933
PEX3	-1.55	0.937	-0.6	0.942	-0.45	0.931	-0.9	0.916	-0.38	0.93	-0.9	0.946	-0.34	0.934	-0.46	0.919	-0.68	0.924
CAND1	-1.54	0.937	-2.7	0.942	-0.18	0.931	-2.7	0.916	-2.83	0.93	1.44	0.913	-0.85	0.934	-0.09	0.919	0.19	0.912
TTC29	-1.54	0.937	0.73	0.956	-0.93	0.931	-0.55	0.916	-0.03	0.93	0.96	0.913	-0.86	0.934	-0.14	0.919	-0.46	0.914
OR2K2	-1.54	0.937	0.48	0.95	-0.31	0.931	0.09	0.916	0.64	0.943	0.88	0.913	1.08	0.971	0.81	0.947	0.68	0.912
OR4K14	-1.54	0.937	-0.64	0.942	0.81	0.947	-1.63	0.916	-1.21	0.93	-1.28	0.952	-0.36	0.934	-0.31	0.919	-0.04	0.912
ACSL1	-1.54	0.937	0.8	0.958	0.33	0.931	-0.19	0.916	0	0.93	0.17	0.913	-0.33	0.934	-0.63	0.919	0.62	0.912
LETM2	-1.54	0.937	0.63	0.953	-0.94	0.931	0.14	0.916	-0.52	0.93	0.13	0.913	-1.07	0.934	0.13	0.919	0.78	0.912
DAW1	-1.54	0.937	-0.39	0.942	0.52	0.935	0.26	0.92	0.44	0.935	-0.06	0.913	0.12	0.934	-0.51	0.919	-0.42	0.912
TBC1D24	-1.54	0.937	0.18	0.942	0.38	0.931	-0.41	0.916	-0.42	0.93	-0.83	0.941	0.08	0.934	0.64	0.938	0.89	0.912
BFSP2	-1.54	0.937	-0.37	0.942	0.27	0.931	-0.56	0.916	-1.11	0.93	-1.52	0.952	-1.13	0.934	-0.69	0.919	-1.22	0.933
KRT78	-1.54	0.937	-0.72	0.942	-0.75	0.931	-1.35	0.916	-1.79	0.93	0.26	0.913	-0.66	0.934	-1.46	0.919	-0.25	0.912
REG1B	-1.54	0.937	-0.52	0.942	0.07	0.931	-0.07	0.916	-0.07	0.93	-1.68	0.952	0.7	0.951	-0.98	0.919	-0.67	0.924
SYNDIG1	-1.54	0.937	-1.53	0.942	-1.01	0.931	-1.48	0.916	-0.46	0.93	-0.02	0.913	-0.96	0.934	0.38	0.925	0.01	0.912
C1orf185	-1.54	0.937	-1.46	0.942	-1.43	0.931	-1.54	0.916	-0.89	0.93	-0.06	0.913	-1.42	0.934	-1.12	0.919	-1.07	0.933
KRTAP10-10	-1.54	0.937	-0.11	0.942	-0.23	0.931	-0.61	0.916	-0.48	0.93	-0.52	0.921	0.06	0.934	-0.53	0.919	-0.62	0.922
ZNF117	-1.54	0.937	-1.43	0.942	-1.33	0.931	-1.48	0.916	-1.12	0.93	-0.23	0.913	0.11	0.934	-2.05	0.919	-1.05	0.933
SDC3	-1.54	0.937	-1.19	0.942	-1.31	0.931	-1.53	0.916	-1.1	0.93	-0.49	0.92	-1.6	0.934	-1.46	0.919	-0.29	0.912
CAPZB	-1.54	0.937	-1.23	0.942	-0.51	0.931	-2.56	0.916	-1.6	0.93	-1.24	0.952	-1.22	0.934	-0.9	0.919	1.47	0.912
SLC26A7	-1.53	0.937	-0.53	0.942	0.76	0.945	0.48	0.927	1.16	0.966	1.59	0.913	0.49	0.942	-0.64	0.919	0.48	0.912
HOOK3	-1.53	0.937	-0.2	0.942	0.05	0.931	-0.34	0.916	1.39	0.966	0.47	0.913	0.53	0.943	-0.02	0.919	-0.46	0.914
CPEB4	-1.53	0.937	-0.64	0.942	-1.52	0.931	-0.93	0.916	0.66	0.943	1.18	0.913	0.42	0.939	-0.75	0.919	-1.48	0.933
SLCO1B7	-1.53	0.937	-1.55	0.942	-0.47	0.931	-1.04	0.916	-1.66	0.93	0.87	0.913	-0.93	0.934	-1.81	0.919	-0.8	0.933
THUMPD3	-1.53	0.937	-1.22	0.942	0.85	0.95	-0.85	0.916	0.34	0.933	-0.42	0.919	-0.53	0.934	-0.59	0.919	-0.45	0.913
ANXA2R	-1.53	0.937	-0.19	0.942	0.2	0.931	-0.85	0.916	0.16	0.93	0.79	0.913	-0.17	0.934	-1.52	0.919	-0.29	0.912
TFRC	-1.53	0.937	0.47	0.95	0.79	0.946	0.03	0.916	-1	0.93	-0.77	0.936	-0.01	0.934	1.38	0.96	1.22	0.912
FAM20B	-1.53	0.937	-0.34	0.942	-1.08	0.931	0.55	0.934	0.68	0.944	-0.44	0.92	0.09	0.934	-0.51	0.919	-0.8	0.933
OR10W1	-1.53	0.937	-1.41	0.942	-0.85	0.931	-0.59	0.916	0.36	0.933	0.67	0.913	-0.55	0.934	-1.05	0.919	0.25	0.912
SPACA7	-1.53	0.937	0.32	0.945	-0.47	0.931	-0.48	0.916	-0.16	0.93	0.46	0.913	-0.77	0.934	-0.03	0.919	-0.42	0.912
C2orf40	-1.53	0.937	0.34	0.945	0.04	0.931	-0.14	0.916	0.24	0.93	-1.65	0.952	-0.07	0.934	0.35	0.925	-0.32	0.912
APBA1	-1.53	0.937	-0.37	0.942	-1.35	0.931	-0.65	0.916	-1.12	0.93	0.26	0.913	-1.42	0.934	0.13	0.919	0.56	0.912
SLC37A3	-1.53	0.937	-0.01	0.942	0.04	0.931	-0.24	0.916	-0.18	0.93	-0.39	0.917	-1.04	0.934	-0.25	0.919	-0.15	0.912
BTN3A3	-1.53	0.937	-0.81	0.942	-0.71	0.931	-0.89	0.916	-2.6	0.93	-1.01	0.952	-0.85	0.934	-1.15	0.919	-0.16	0.912
CEACAM18	-1.53	0.937	-0.89	0.942	-0.9	0.931	-0.21	0.916	-0.57	0.93	-0.51	0.921	-0.25	0.934	-1.2	0.919	0.45	0.912
LILRB1	-1.53	0.937	-1.29	0.942	-0.43	0.931	-0.61	0.916	-0.92	0.93	-0.33	0.915	-1.71	0.934	-1.24	0.919	0.21	0.912
SYPL1	-1.52	0.937	-0.45	0.942	-0.67	0.931	-0.73	0.916	-1.91	0.93	1.18	0.913	-0.52	0.934	-0.55	0.919	-0.78	0.933
NUPL2	-1.52	0.937	-0.21	0.942	0.71	0.943	0.55	0.934	0.44	0.935	1.02	0.913	-0.29	0.934	0.72	0.943	1.35	0.912
GLYATL1	-1.52	0.937	-2	0.942	-0.85	0.931	-0.37	0.916	-1.01	0.93	0.86	0.913	0.34	0.937	-1.5	0.919	0.44	0.912
C4orf40	-1.52	0.937	0.48	0.95	0.73	0.943	-0.83	0.916	-0.17	0.93	-0.32	0.914	-0.28	0.934	0.28	0.924	0.14	0.912
CXorf58	-1.52	0.937	-0.78	0.942	0.38	0.931	-1.23	0.916	-1.23	0.93	0.54	0.913	-0.95	0.934	-0.42	0.919	0.13	0.912
HIST1H2BB	-1.52	0.937	-1.43	0.942	0.52	0.935	-0.13	0.916	-0.64	0.93	-0.6	0.924	-0.58	0.934	-0.15	0.919	0.07	0.912
SYNPR	-1.52	0.937	-0.85	0.942	0.51	0.934	-0.05	0.916	-0.34	0.93	-0.11	0.913	-1.58	0.934	-1.26	0.919	-0.02	0.912
SLC26A2	-1.52	0.937	-0.39	0.942	-0.2	0.931	-1.66	0.916	-0.16	0.93	0.48	0.913	-0.03	0.934	0.17	0.921	-0.2	0.912
ECE2	-1.52	0.937	-0.63	0.942	0.26	0.931	-0.65	0.916	-0.29	0.93	0.46	0.913	-1.37	0.934	-0.36	0.919	-1.53	0.933
HIST1H3J	-1.52	0.937	-1.58	0.942	-0.85	0.931	-0.51	0.916	-1.1	0.93	0.4	0.913	-0.8	0.934	-0.67	0.919	0.15	0.912
KLHL2	-1.52	0.937	-0.89	0.942	0.34	0.931	-0.51	0.916	-1.16	0.93	-0.19	0.913	-0.63	0.934	-1.06	0.919	0.52	0.912
CACNA1G	-1.52	0.937	-0.58	0.942	-1.17	0.931	-0.75	0.916	0.33	0.932	-0.28	0.913	-1.45	0.934	-0.18	0.919	-1.14	0.933
DIRAS2	-1.52	0.937	-0.93	0.942	0.23	0.931	-0.36	0.916	-0.99	0.93	0.19	0.913	-1.49	0.934	-1.59	0.919	0.2	0.912
SPINK7	-1.52	0.937	-0.01	0.942	0.02	0.931	-1.05	0.916	0.2	0.93	-0.93	0.949	0.53	0.943	-0.49	0.919	-0.61	0.921
OR52E8	-1.52	0.937	-0.1	0.942	-0.59	0.931	-0.06	0.916	0.06	0.93	-0.09	0.913	-0.14	0.934	0.36	0.925	1.09	0.912
ZNF878	-1.52	0.937	-0.81	0.942	0.05	0.931	-0.99	0.916	-1.83	0.93	-0.11	0.913	-0.06	0.934	0.43	0.926	-0.47	0.914
PNCK	-1.52	0.937	0.03	0.942	-0.11	0.931	-0.66	0.916	-0.87	0.93	-0.3	0.913	-1.45	0.934	-1.33	0.919	-0.46	0.914
FAM133A	-1.52	0.937	-1.38	0.942	-0.93	0.931	-1.69	0.916	-1.45	0.93	0.02	0.913	-0.98	0.934	-0.7	0.919	0.11	0.912
OR10A2	-1.52	0.937	-0.54	0.942	-0.66	0.931	-0.98	0.916	-0.08	0.93	0.02	0.913	-1.06	0.934	-0.74	0.919	0.31	0.912
ACSF3	-1.52	0.937	-0.85	0.942	-0.26	0.931	-0.73	0.916	-0.93	0.93	0	0.913	-1.04	0.934	-0.65	0.919	-1.15	0.933
MYO1A	-1.52	0.937	-0.99	0.942	-0.03	0.931	-0.13	0.916	-0.7	0.93	-0.23	0.913	-0.53	0.934	-0.18	0.919	0.49	0.912
PFN2	-1.52	0.937	-0.79	0.942	-1.32	0.931	-0.57	0.916	-0.43	0.93	-0.04	0.913	-1.4	0.934	-0.33	0.919	-0.54	0.916
PRPF39	-1.52	0.937	-0.19	0.942	-0.69	0.931	-0.6	0.916	-0.52	0.93	-0.07	0.913	0.22	0.934	-0.86	0.919	-0.91	0.933
NPAP1	-1.52	0.937	-1.31	0.942	-0.5	0.931	-1.4	0.916	-1.51	0.93	-0.13	0.913	-1.04	0.934	-0.89	0.919	1.4	0.912
CEPT1	-1.52	0.937	-2.04	0.942	-1.14	0.931	-0.24	0.916	-1.52	0.93	-0.21	0.913	-1.39	0.934	-1.23	0.919	-2.01	0.787
PRKACB	-1.52	0.937	-0.61	0.942	-1.71	0.931	-1.38	0.916	-1.3	0.93	-0.99	0.952	-1.17	0.934	-1.53	0.919	-2.43	0.464
GNAS	-1.52	0.937	-0.33	0.942	-2.26	0.931	-1.28	0.916	-1.37	0.93	-0.6	0.924	-0.64	0.934	-0.03	0.919	-0.72	0.928
POU4F1	-1.51	0.937	0.21	0.943	-1.44	0.931	0.13	0.916	0.34	0.933	1.71	0.913	0.11	0.934	-0.43	0.919	-0.92	0.933
C14orf37	-1.51	0.937	-1.35	0.942	0.74	0.944	-1.14	0.916	-1.52	0.93	-0.56	0.923	-0.44	0.934	-0.34	0.919	-0.34	0.912
SCRG1	-1.51	0.937	0.12	0.942	0.09	0.931	-0.76	0.916	-0.51	0.93	0.47	0.913	-0.65	0.934	-0.8	0.919	0.88	0.912
KIAA1147	-1.51	0.937	-1.31	0.942	-0.03	0.931	-0.66	0.916	0.01	0.93	0.39	0.913	-0.09	0.934	-0.17	0.919	-0.09	0.912
ICA1	-1.51	0.937	-0.81	0.942	0.38	0.931	-1.11	0.916	0.1	0.93	0.37	0.913	-0.57	0.934	-0.84	0.919	0.76	0.912
IAPP	-1.51	0.937	-0.33	0.942	-0.6	0.931	-1.27	0.916	-0.67	0.93	-1.27	0.952	-0.73	0.934	0.04	0.919	0.54	0.912
PIH1D2	-1.51	0.937	0.21	0.943	-0.94	0.931	-0.44	0.916	-0.13	0.93	-0.43	0.919	-0.62	0.934	-0.37	0.919	1.03	0.912
KLRC3	-1.51	0.937	-0.98	0.942	-0.6	0.931	-1.46	0.916	-0.59	0.93	-0.25	0.913	-1.57	0.934	-1.58	0.919	0.78	0.912
CCDC88C	-1.51	0.937	-1.53	0.942	-0.96	0.931	-0.83	0.916	-1.68	0.93	-0.5	0.92	-0.74	0.934	-0.24	0.919	-0.86	0.933
DIP2B	-1.5	0.937	-1.13	0.942	-0.39	0.931	-1.1	0.916	-0.63	0.93	1.89	0.913	-1.12	0.934	-1.32	0.919	1.59	0.912
RANGRF	-1.5	0.937	-0.04	0.942	-0.23	0.931	0.31	0.92	-0.68	0.93	1.75	0.913	0.65	0.949	-1.08	0.919	-0.12	0.912
SUCLG1	-1.5	0.937	0.07	0.942	0.84	0.949	1.04	0.959	0.45	0.935	-2.85	0.151	1.13	0.971	0.35	0.925	0.45	0.912
ANO1	-1.5	0.937	0.84	0.96	-0.79	0.931	-0.52	0.916	-1.1	0.93	-0.67	0.928	-0.32	0.934	-0.27	0.919	0.68	0.912
ZNF547	-1.5	0.937	0.27	0.944	0.83	0.948	0.35	0.92	-0.16	0.93	-0.84	0.941	-0.86	0.934	-0.79	0.919	-0.77	0.932
ADM	-1.5	0.937	0.17	0.942	-1.01	0.931	0.83	0.951	0.22	0.93	0.16	0.913	0.37	0.937	-0.05	0.919	-0.67	0.924
CLCN4	-1.5	0.937	0.77	0.957	0.06	0.931	-0.34	0.916	-1.74	0.93	0.76	0.913	-0.31	0.934	-0.25	0.919	-0.49	0.915
CHURC1	-1.5	0.937	0.13	0.942	-0.58	0.931	-0.25	0.916	0.24	0.93	0.7	0.913	-0.56	0.934	-0.4	0.919	-0.2	0.912
FAM200B	-1.5	0.937	0.59	0.952	-0.37	0.931	-1.45	0.916	-0.04	0.93	0.65	0.913	0.1	0.934	-0.37	0.919	0.43	0.912
NAPEPLD	-1.5	0.937	0.63	0.953	-0.55	0.931	-0.08	0.916	-0.68	0.93	0.48	0.913	-0.46	0.934	-0.35	0.919	-0.59	0.919
ZNF616	-1.5	0.937	0.36	0.945	0.25	0.931	-0.06	0.916	-0.26	0.93	0.35	0.913	-1.13	0.934	-0.48	0.919	0.78	0.912
GDF10	-1.5	0.937	-0.8	0.942	0.27	0.931	0.55	0.934	-0.54	0.93	-1.75	0.95	-0.7	0.934	-0.25	0.919	-0.42	0.912
SIAH1	-1.5	0.937	-1.26	0.942	0.53	0.935	-2.71	0.916	0.12	0.93	0.45	0.913	-1.44	0.934	-1.07	0.919	0.47	0.912
OR10G4	-1.5	0.937	-1.98	0.942	0.52	0.935	-0.23	0.916	-0.9	0.93	-0.96	0.951	-1.11	0.934	-1	0.919	-0.43	0.912
PRICKLE2	-1.5	0.937	0.28	0.944	0.18	0.931	0.13	0.916	-0.61	0.93	0.42	0.913	-0.06	0.934	-0.53	0.919	-0.08	0.912
TMEM242	-1.5	0.937	0.17	0.942	-0.14	0.931	-0.56	0.916	0.42	0.935	-0.55	0.923	-0.09	0.934	-0.8	0.919	0.3	0.912
MEOX2	-1.5	0.937	-1.1	0.942	-0.13	0.931	-0.61	0.916	0.4	0.934	0.29	0.913	-1.15	0.934	0.16	0.92	0.76	0.912
PEG3	-1.5	0.937	-0.07	0.942	0.36	0.931	0.26	0.92	0.06	0.93	-0.52	0.921	-0.47	0.934	-0.41	0.919	-0.47	0.915
PHLDB1	-1.5	0.937	-0.71	0.942	0.05	0.931	-0.3	0.916	0.34	0.933	-1.33	0.952	0.64	0.948	-1.22	0.919	0.47	0.912
FASTKD3	-1.5	0.937	-0.76	0.942	-0.49	0.931	-1.24	0.916	0.19	0.93	0.3	0.913	0.4	0.938	-0.41	0.919	-0.68	0.924
SULT1C2	-1.5	0.937	-0.52	0.942	-0.21	0.931	-0.45	0.916	-1.05	0.93	0.3	0.913	-0.56	0.934	-0.37	0.919	0.01	0.912
EYA1	-1.5	0.937	0.18	0.942	-0.14	0.931	-0.13	0.916	-0.4	0.93	-0.19	0.913	-0.44	0.934	0	0.919	0.28	0.912
TIMMDC1	-1.5	0.937	-1.64	0.942	-1.74	0.931	-1.36	0.916	-0.86	0.93	0.17	0.913	-1.59	0.934	-0.75	0.919	-1.58	0.933
C10orf67	-1.5	0.937	-1.32	0.942	-0.87	0.931	-1.17	0.916	-0.46	0.93	0.12	0.913	-0.52	0.934	-1.25	0.919	-0.41	0.912
MRGPRX4	-1.5	0.937	-1.03	0.942	-1.01	0.931	-0.86	0.916	-1.04	0.93	0.09	0.913	-1.24	0.934	-1.1	0.919	-0.21	0.912
TXNDC5	-1.5	0.937	-1.85	0.942	-0.44	0.931	-1.69	0.916	-0.84	0.93	-0.16	0.913	0.61	0.948	-0.28	0.919	0.23	0.912
C7orf62	-1.5	0.937	-0.93	0.942	-0.58	0.931	-1.26	0.916	-0.74	0.93	-0.36	0.916	-1.04	0.934	-0.81	0.919	-1.46	0.933
SYT6	-1.5	0.937	-1.24	0.942	-2.01	0.931	-1.01	0.916	-1.12	0.93	-1.06	0.952	-0.76	0.934	-0.19	0.919	-1.69	0.933
RNF103	-1.49	0.937	0.04	0.942	-0.65	0.931	0.61	0.935	1.79	0.868	-2.75	0.185	-0.21	0.934	0.55	0.932	0.14	0.912
ZNF610	-1.49	0.937	-0.87	0.942	-0.99	0.931	0.81	0.95	0.51	0.938	0.27	0.913	-0.7	0.934	-0.75	0.919	0.41	0.912
COL14A1	-1.49	0.937	-1.68	0.942	-0.5	0.931	-0.87	0.916	-0.69	0.93	0.7	0.913	-0.62	0.934	-1.24	0.919	-0.71	0.927
ADAMTS19	-1.49	0.937	-0.01	0.942	-1.1	0.931	-0.95	0.916	-0.13	0.93	-0.79	0.938	0.47	0.94	-1.04	0.919	-0.23	0.912
TGM4	-1.49	0.937	0.67	0.954	-0.29	0.931	-0.04	0.916	0.13	0.93	0.37	0.913	1.14	0.971	0.15	0.919	0.35	0.912
NEURL2	-1.49	0.937	0.63	0.953	-0.59	0.931	-1.27	0.916	-0.5	0.93	0	0.913	-1.77	0.934	-0.88	0.919	0.38	0.912
IKBIP	-1.49	0.937	-0.93	0.942	0.2	0.931	-0.04	0.916	-0.12	0.93	0.62	0.913	0.19	0.934	-0.56	0.919	0.48	0.912
PITPNM3	-1.49	0.937	-0.66	0.942	-0.35	0.931	0.51	0.931	-1.88	0.93	-1.49	0.952	-0.53	0.934	-0.68	0.919	-0.98	0.933
ASGR2	-1.49	0.937	0.5	0.95	-0.5	0.931	0.01	0.916	-0.36	0.93	-0.21	0.913	-0.06	0.934	-1.84	0.919	-0.37	0.912
MAPKAPK2	-1.49	0.937	0.16	0.942	-2.15	0.931	0.08	0.916	-0.74	0.93	0.5	0.913	0.35	0.937	0.31	0.924	0.31	0.912
TYK2	-1.49	0.937	0.1	0.942	0.44	0.932	-0.15	0.916	-0.05	0.93	-0.91	0.947	0.16	0.934	-0.1	0.919	-1.05	0.933
MOSPD3	-1.49	0.937	-0.1	0.942	-0.15	0.931	-0.55	0.916	0.01	0.93	-0.79	0.938	-0.06	0.934	-0.87	0.919	0.07	0.912
KATNBL1	-1.49	0.937	-1.17	0.942	-0.4	0.931	-1.12	0.916	0.41	0.934	0.26	0.913	-0.95	0.934	-1.2	0.919	0.31	0.912
LPPR4	-1.49	0.937	-0.66	0.942	-1.66	0.931	-1.3	0.916	-0.92	0.93	0.38	0.913	-1.39	0.934	-0.36	0.919	-0.92	0.933
ACOX1	-1.49	0.937	-0.59	0.942	-1.06	0.931	0.34	0.92	-0.46	0.93	-0.46	0.92	0.49	0.942	-0.29	0.919	0.24	0.912
C3orf79	-1.49	0.937	-0.89	0.942	-0.16	0.931	-0.54	0.916	-1.04	0.93	0.31	0.913	-0.63	0.934	0.41	0.926	-0.28	0.912
NAALAD2	-1.49	0.937	-1.07	0.942	-0.4	0.931	0.3	0.92	-1.34	0.93	-0.83	0.941	0.47	0.94	-0.2	0.919	1.51	0.912
WNT5A	-1.49	0.937	-0.38	0.942	0.23	0.931	-0.23	0.916	0.09	0.93	0.15	0.913	-0.17	0.934	-0.08	0.919	0.32	0.912
BDKRB2	-1.49	0.937	-0.31	0.942	-1.03	0.931	-0.7	0.916	-0.33	0.93	0.12	0.913	-0.76	0.934	-0.39	0.919	-0.24	0.912
CXCR6	-1.49	0.937	-0.44	0.942	-0.06	0.931	0.09	0.916	-0.13	0.93	-0.05	0.913	0.03	0.934	-0.95	0.919	1.32	0.912
LRRC8C	-1.49	0.937	0.04	0.942	-2.58	0.761	-0.76	0.916	-2.02	0.93	-0.61	0.924	-2.51	0.934	-0.66	0.919	-3.31	0.0741
UGT1A6	-1.49	0.937	-0.24	0.942	-0.35	0.931	-0.88	0.916	-0.42	0.93	0.03	0.913	-0.9	0.934	0.79	0.947	0.25	0.912
CALCA	-1.49	0.937	-0.17	0.942	0	0.931	-0.98	0.916	-0.55	0.93	-0.21	0.913	-1.61	0.934	-1.4	0.919	-0.41	0.912
FAM227B	-1.49	0.937	-0.95	0.942	-1.25	0.931	-0.14	0.916	-1	0.93	-0.5	0.92	-0.75	0.934	-1.15	0.919	-0.03	0.912
OR10G7	-1.49	0.937	-1.02	0.942	-0.34	0.931	-1.09	0.916	-1.88	0.93	-0.27	0.913	-0.92	0.934	-0.92	0.919	0.92	0.912
DYNLRB2	-1.49	0.937	-0.58	0.942	-0.88	0.931	-1.63	0.916	-0.97	0.93	-0.67	0.928	0.22	0.934	-1.96	0.919	-0.14	0.912
SYTL1	-1.49	0.937	-2	0.942	-1.27	0.931	-0.92	0.916	-0.84	0.93	-0.69	0.929	-1.48	0.934	-0.38	0.919	-0.94	0.933
USP30	-1.48	0.937	-0.67	0.942	-0.63	0.931	-0.47	0.916	-1.08	0.93	1.97	0.913	-0.51	0.934	-0.46	0.919	0.43	0.912
ZNF148	-1.48	0.937	-0.54	0.942	1.43	0.955	-0.22	0.916	-0.57	0.93	1.37	0.913	0.07	0.934	0.71	0.943	-0.42	0.912
ASAP2	-1.48	0.937	0.05	0.942	-0.25	0.931	-1.02	0.916	-1.37	0.93	1.39	0.913	-0.99	0.934	0.34	0.924	0.34	0.912
SPRYD3	-1.48	0.937	-0.74	0.942	-0.74	0.931	0	0.916	0.3	0.93	1.32	0.913	0.07	0.934	-0.34	0.919	0.79	0.912
PRB4	-1.48	0.937	-0.59	0.942	0.04	0.931	-0.96	0.916	-1.32	0.93	1.16	0.913	-0.83	0.934	-0.52	0.919	-1.12	0.933
ZNF728	-1.48	0.937	-1.93	0.942	-0.3	0.931	0.51	0.931	-0.46	0.93	0.83	0.913	-0.07	0.934	0.11	0.919	-0.37	0.912
C20orf187	-1.48	0.937	-0.97	0.942	0.47	0.932	-0.21	0.916	0.75	0.95	-0.8	0.939	-0.3	0.934	-1.1	0.919	-0.78	0.933
CX3CR1	-1.48	0.937	-0.12	0.942	0	0.931	0.03	0.916	-0.28	0.93	0.75	0.913	-0.09	0.934	0.33	0.924	0.77	0.912
C3orf67	-1.48	0.937	0.72	0.955	0.54	0.935	-0.48	0.916	-0.28	0.93	0.24	0.913	0.1	0.934	-0.4	0.919	0.01	0.912
TRMT6	-1.48	0.937	0.65	0.954	0.28	0.931	-1.05	0.916	-0.92	0.93	-0.34	0.915	-2.21	0.934	-0.14	0.919	0.28	0.912
WISP1	-1.48	0.937	0.65	0.954	-0.25	0.931	-0.03	0.916	-1.06	0.93	-0.53	0.921	-1.25	0.934	-0.01	0.919	1.27	0.912
ZNF732	-1.48	0.937	0.62	0.952	-0.51	0.931	-0.26	0.916	-0.63	0.93	0.01	0.913	-0.75	0.934	-1.57	0.919	0.15	0.912
AMELY	-1.48	0.937	-0.65	0.942	-0.78	0.931	-0.19	0.916	-1.83	0.93	0.58	0.913	-2.23	0.934	-1.3	0.919	0.02	0.912
IQGAP1	-1.48	0.937	-1.17	0.942	-1.03	0.931	-1.34	0.916	-0.99	0.93	0.57	0.913	-0.76	0.934	-1.61	0.919	0.46	0.912
OAS3	-1.48	0.937	-0.42	0.942	0.51	0.934	0.02	0.916	-0.28	0.93	-0.54	0.922	-0.93	0.934	-1.2	0.919	0.22	0.912
SULT1C4	-1.48	0.937	-0.04	0.942	0.48	0.932	-1.07	0.916	-0.71	0.93	-0.04	0.913	-0.76	0.934	-0.88	0.919	-0.05	0.912
NMB	-1.48	0.937	-1.12	0.942	-0.1	0.931	-0.98	0.916	-0.96	0.93	0.47	0.913	-1.14	0.934	-1.38	0.919	-0.19	0.912
TAS2R50	-1.48	0.937	-0.42	0.942	-0.88	0.931	0.08	0.916	-0.46	0.93	-0.21	0.913	0.09	0.934	-1.32	0.919	0.28	0.912
FBXW4	-1.48	0.937	-0.17	0.942	0.4	0.932	-0.66	0.916	-0.05	0.93	-0.17	0.913	0.24	0.934	1.57	0.96	0.32	0.912
NTN1	-1.48	0.937	0.35	0.945	-0.67	0.931	-0.84	0.916	-0.36	0.93	0.1	0.913	-1.41	0.934	-1.02	0.919	-0.08	0.912
C9orf57	-1.48	0.937	-1.97	0.942	0.32	0.931	-0.06	0.916	-1.14	0.93	-1.02	0.952	-0.28	0.934	-1.41	0.919	-0.26	0.912
KCNH8	-1.48	0.937	-0.98	0.942	0.02	0.931	-0.52	0.916	0.28	0.93	-0.21	0.913	-0.86	0.934	-0.62	0.919	-0.85	0.933
SCGB1D1	-1.48	0.937	-0.13	0.942	-1.09	0.931	-0.34	0.916	-0.52	0.93	0.22	0.913	-1.38	0.934	0.15	0.919	0.4	0.912
AQP6	-1.48	0.937	-0.66	0.942	-0.12	0.931	0.13	0.916	-1.82	0.93	-0.16	0.913	0.39	0.938	-0.68	0.919	1.15	0.912
YME1L1	-1.48	0.937	-0.09	0.942	0.11	0.931	-1.21	0.916	-0.3	0.93	-0.1	0.913	-0.3	0.934	0.62	0.936	-0.09	0.912
APOBEC3A	-1.48	0.937	-1.09	0.942	0.09	0.931	-1.7	0.916	-0.38	0.93	-1.17	0.952	-1.07	0.934	-1.41	0.919	-0.83	0.933
IL20RB	-1.48	0.937	-1.19	0.942	-1.19	0.931	-1.65	0.916	-0.51	0.93	-0.09	0.913	-2.43	0.934	-1.31	0.919	0.17	0.912
SEMA7A	-1.48	0.937	-1.23	0.942	-0.74	0.931	-0.1	0.916	-1.3	0.93	-0.26	0.913	-1.6	0.934	0.62	0.936	0.28	0.912
PCDH11Y	-1.48	0.937	-0.64	0.942	-1.8	0.931	-0.81	0.916	-1.75	0.93	-0.17	0.913	-0.69	0.934	-1.28	0.919	-0.17	0.912
HRASLS2	-1.48	0.937	-1.21	0.942	-0.5	0.931	-1.24	0.916	-1.1	0.93	-0.2	0.913	-0.64	0.934	-0.92	0.919	-0.22	0.912
DRAXIN	-1.48	0.937	-0.27	0.942	-0.56	0.931	-1.86	0.916	-0.6	0.93	-1.27	0.952	-2.26	0.934	-1.18	0.919	-0.53	0.915
OR4D10	-1.48	0.937	-1.96	0.942	-0.85	0.931	-0.29	0.916	-0.96	0.93	-0.27	0.913	0.08	0.934	-0.46	0.919	0.23	0.912
SMIM4	-1.47	0.937	1.03	0.971	0.65	0.939	0.58	0.935	0.98	0.963	0.99	0.913	0.67	0.949	0.09	0.919	0.53	0.912
PTPN6	-1.47	0.937	-0.12	0.942	-0.74	0.931	-1.5	0.916	-0.79	0.93	1.17	0.913	-0.06	0.934	0.81	0.947	1.01	0.912
TMPRSS11F	-1.47	0.937	0.12	0.942	1.14	0.955	-0.08	0.916	-0.59	0.93	-1.02	0.952	-0.78	0.934	0.21	0.922	1.42	0.912
INIP	-1.47	0.937	-0.52	0.942	0.97	0.955	-0.01	0.916	0.45	0.935	0.33	0.913	-0.68	0.934	-0.73	0.919	1.72	0.912
ZNF564	-1.47	0.937	0.93	0.964	0.95	0.955	0.53	0.932	0.08	0.93	0.05	0.913	-0.04	0.934	-0.23	0.919	0.74	0.912
SLC35F5	-1.47	0.937	-0.34	0.942	0.55	0.935	-0.33	0.916	-0.33	0.93	-1.09	0.952	-0.03	0.934	-0.35	0.919	-1.96	0.83
TNNT3	-1.47	0.937	-2.12	0.942	-0.84	0.931	-0.98	0.916	-0.43	0.93	0.83	0.913	-1.16	0.934	-1.4	0.919	-0.16	0.912
CDC14B	-1.47	0.937	-0.6	0.942	-0.25	0.931	-0.99	0.916	-0.79	0.93	0.79	0.913	-0.88	0.934	-0.26	0.919	-1.08	0.933
CTSE	-1.47	0.937	0.79	0.957	-0.91	0.931	-0.09	0.916	-0.08	0.93	0.43	0.913	0.05	0.934	0.38	0.925	-0.56	0.916
OR7E24	-1.47	0.937	0.52	0.95	-0.13	0.931	-0.01	0.916	0.23	0.93	0.74	0.913	0.57	0.945	1.55	0.96	-0.53	0.915
CCDC136	-1.47	0.937	-1.07	0.942	0.46	0.932	-0.79	0.916	-1.05	0.93	-1.34	0.952	-1.2	0.934	-1.01	0.919	-0.33	0.912
GRIK1	-1.47	0.937	0.45	0.949	-1.03	0.931	0.14	0.916	-0.68	0.93	0.13	0.913	-0.61	0.934	-0.04	0.919	-0.47	0.915
HIP1	-1.47	0.937	-1.06	0.942	-0.48	0.931	-0.33	0.916	-0.38	0.93	0.39	0.913	-0.31	0.934	-0.7	0.919	-0.75	0.93
PUS7L	-1.47	0.937	-0.29	0.942	-0.4	0.931	-0.71	0.916	0.35	0.933	0.13	0.913	-0.3	0.934	-1.45	0.919	1.53	0.912
MYZAP	-1.47	0.937	-1.14	0.942	-0.43	0.931	-1.04	0.916	0.11	0.93	0.25	0.913	-1.39	0.934	-0.65	0.919	-0.25	0.912
TRPM7	-1.47	0.937	-1.29	0.942	-0.88	0.931	-1.46	0.916	0.19	0.93	-1.43	0.952	-0.86	0.934	-1.15	0.919	0.86	0.912
OSTN	-1.47	0.937	-0.68	0.942	-0.33	0.931	-0.98	0.916	-1.31	0.93	0.06	0.913	-0.59	0.934	-0.59	0.919	-0.31	0.912
RAB38	-1.47	0.937	-1.71	0.942	-0.31	0.931	-0.21	0.916	-1.16	0.93	-0.24	0.913	-0.37	0.934	-1.5	0.919	0.8	0.912
HFM1	-1.47	0.937	-0.61	0.942	-1.72	0.931	-1.91	0.916	-1.04	0.93	-0.47	0.92	-0.52	0.934	-0.15	0.919	-1.66	0.933
CXorf61	-1.47	0.937	-1	0.942	-1.12	0.931	-1.2	0.916	-1.17	0.93	-1.09	0.952	-2.64	0.934	-1.06	0.919	-1.04	0.933
RP11-422N16.3	-1.46	0.937	-0.78	0.942	-0.01	0.931	-1.16	0.916	0.44	0.935	1.54	0.913	-0.82	0.934	-0.2	0.919	0.72	0.912
PTPN3	-1.46	0.937	-0.4	0.942	1.05	0.955	-0.32	0.916	0.05	0.93	-0.34	0.915	0.1	0.934	-0.68	0.919	0.29	0.912
SLC18B1	-1.46	0.937	-0.69	0.942	0.07	0.931	-0.84	0.916	-0.95	0.93	1.01	0.913	-0.71	0.934	-0.86	0.919	0.26	0.912
TNFSF11	-1.46	0.937	0.06	0.942	-0.99	0.931	-0.28	0.916	-0.06	0.93	0.94	0.913	-0.69	0.934	-0.68	0.919	-0.53	0.915
CD69	-1.46	0.937	0.28	0.944	0.73	0.943	0.47	0.927	0.86	0.956	0.79	0.913	0.55	0.943	-0.06	0.919	-0.23	0.912
DMRT2	-1.46	0.937	0.86	0.96	-0.65	0.931	-0.32	0.916	0.06	0.93	-0.75	0.934	-0.89	0.934	0.38	0.925	-0.04	0.912
PFKFB3	-1.46	0.937	0.84	0.96	-0.04	0.931	0.01	0.916	-0.31	0.93	0.22	0.913	0.11	0.934	-0.31	0.919	-0.72	0.928
RPS6KC1	-1.46	0.937	-0.02	0.942	0.01	0.931	-0.97	0.916	-0.05	0.93	-1.37	0.952	-0.1	0.934	-0.84	0.919	-0.55	0.916
B3GALNT1	-1.46	0.937	-0.24	0.942	-0.47	0.931	0.03	0.916	-0.32	0.93	0.59	0.913	-0.54	0.934	-0.84	0.919	1.06	0.912
IGF1R	-1.46	0.937	-1.12	0.942	-1.04	0.931	0.45	0.926	-1.34	0.93	0.3	0.913	-1.87	0.934	-0.34	0.919	0.06	0.912
ARHGEF10L	-1.46	0.937	-1.35	0.942	-2.01	0.931	-1.37	0.916	-0.84	0.93	0.44	0.913	-0.47	0.934	-1.59	0.919	-1.05	0.933
TMEM198	-1.46	0.937	0.3	0.945	-0.07	0.931	-0.07	0.916	0.33	0.932	-0.17	0.913	0.22	0.934	-1.13	0.919	-0.5	0.915
TTYH3	-1.46	0.937	-0.86	0.942	-0.07	0.931	0.3	0.92	-0.16	0.93	0.06	0.913	-0.69	0.934	0.74	0.944	-0.08	0.912
KLRD1	-1.46	0.937	-0.82	0.942	0.2	0.931	-0.47	0.916	0.28	0.93	0.15	0.913	0.12	0.934	-0.93	0.919	-0.85	0.933
CSGALNACT1	-1.46	0.937	0.28	0.944	-0.05	0.931	-0.29	0.916	-0.64	0.93	-0.75	0.934	-0.57	0.934	0.24	0.922	-0.72	0.928
F13A1	-1.46	0.937	-0.16	0.942	-0.46	0.931	-0.01	0.916	-0.65	0.93	0.23	0.913	-0.78	0.934	-0.15	0.919	-0.02	0.912
WBP2NL	-1.46	0.937	0.16	0.942	-0.1	0.931	-0.22	0.916	-0.56	0.93	-0.39	0.916	-0.91	0.934	0.18	0.921	-0.12	0.912
CSTL1	-1.46	0.937	-0.08	0.942	0.14	0.931	-0.01	0.916	-0.63	0.93	0.11	0.913	-0.97	0.934	-0.59	0.919	-0.02	0.912
FRMD1	-1.46	0.937	-1.07	0.942	0	0.931	0.12	0.916	-1.73	0.93	-0.6	0.924	-0.64	0.934	0.08	0.919	0.38	0.912
ZNF311	-1.46	0.937	-0.57	0.942	0.06	0.931	-0.6	0.916	-0.71	0.93	-0.13	0.913	0	0.934	-0.82	0.919	-0.53	0.915
OR6C3	-1.46	0.937	-0.26	0.942	-0.06	0.931	-0.16	0.916	-0.04	0.93	-0.06	0.913	-0.7	0.934	-1.81	0.919	0.05	0.912
EP300	-1.46	0.937	-0.21	0.942	-0.5	0.931	-0.88	0.916	-0.88	0.93	-0.37	0.916	-0.99	0.934	-0.81	0.919	0.14	0.912
MAGEA4	-1.46	0.937	-2.22	0.942	-0.49	0.931	-0.58	0.916	-0.95	0.93	-0.42	0.919	-1.01	0.934	-0.68	0.919	0.81	0.912
NOTCH3	-1.45	0.937	0.59	0.951	1.03	0.955	-0.14	0.916	-0.67	0.93	1.59	0.913	0.31	0.935	0.88	0.952	-0.74	0.929
ZNF555	-1.45	0.937	0.03	0.942	0.92	0.955	-0.4	0.916	1.5	0.966	-0.15	0.913	0.71	0.953	-0.33	0.919	0.39	0.912
RGCC	-1.45	0.937	-0.77	0.942	-1.43	0.931	-0.29	0.916	-0.32	0.93	1	0.913	-0.91	0.934	-1.25	0.919	0.27	0.912
BDH1	-1.45	0.937	0.09	0.942	0.19	0.931	0.18	0.916	0.87	0.957	0.57	0.913	0.71	0.952	0.41	0.926	0.69	0.912
POSTN	-1.45	0.937	-1.47	0.942	-0.85	0.931	0.08	0.916	0.25	0.93	0.83	0.913	0.03	0.934	-0.72	0.919	0.39	0.912
CCDC102B	-1.45	0.937	-0.89	0.942	-0.14	0.931	0.61	0.936	-0.85	0.93	-0.71	0.93	-0.44	0.934	0.66	0.939	-0.49	0.915
AGPAT2	-1.45	0.937	-0.45	0.942	0.22	0.931	-0.61	0.916	-0.22	0.93	0.58	0.913	0.6	0.947	0.36	0.925	0.01	0.912
SPATA16	-1.45	0.937	-1.28	0.942	-0.2	0.931	-0.54	0.916	-1.24	0.93	0.51	0.913	-0.53	0.934	0.09	0.919	0.65	0.912
OLR1	-1.45	0.937	-0.44	0.942	0.11	0.931	-0.44	0.916	0.47	0.936	-0.64	0.926	-0.23	0.934	-1.46	0.919	0.99	0.912
MYF5	-1.45	0.937	-1.6	0.942	0.45	0.932	0.01	0.916	0.27	0.93	0.06	0.913	-0.95	0.934	0.35	0.925	0.62	0.912
KLRF1	-1.45	0.937	-0.51	0.942	-0.08	0.931	-0.27	0.916	0.03	0.93	0.11	0.913	-1.06	0.934	-1.82	0.919	-0.53	0.916
APBB1IP	-1.45	0.937	-0.89	0.942	-0.2	0.931	-1.09	0.916	-0.23	0.93	-0.12	0.913	-0.53	0.934	-0.35	0.919	-1.57	0.933
EHBP1L1	-1.45	0.937	-1.7	0.942	-0.29	0.931	-1.31	0.916	-0.14	0.93	-0.45	0.92	-0.57	0.934	-1.13	0.919	-0.36	0.912
OR52A1	-1.45	0.937	-1.83	0.942	-0.6	0.931	-0.45	0.916	-0.55	0.93	-0.53	0.921	-1.97	0.934	-0.49	0.919	-0.07	0.912
NT5C	-1.44	0.937	0.6	0.952	-0.62	0.931	-0.43	0.916	-1.26	0.93	1.5	0.913	-0.28	0.934	0.76	0.944	-1.46	0.933
RASSF8	-1.44	0.937	0.04	0.942	-0.85	0.931	-0.64	0.916	-0.82	0.93	1.3	0.913	-0.06	0.934	-0.86	0.919	0.05	0.912
FIZ1	-1.44	0.937	-0.63	0.942	-0.98	0.931	0.92	0.958	0	0.93	0.24	0.913	-1.06	0.934	-1.02	0.919	0.48	0.912
PAFAH1B3	-1.44	0.937	0.62	0.952	0.78	0.945	-0.34	0.916	0.88	0.957	-0.22	0.913	-1.07	0.934	0.07	0.919	0.08	0.912
HIST1H4F	-1.44	0.937	-0.51	0.942	0.33	0.931	-0.08	0.916	-0.85	0.93	0.84	0.913	0.51	0.943	-1.21	0.919	0.57	0.912
TYMP	-1.44	0.937	0.17	0.942	-0.15	0.931	-0.4	0.916	-0.63	0.93	0.81	0.913	-0.63	0.934	0.53	0.931	0.11	0.912
SNX15	-1.44	0.937	-1.32	0.942	-0.38	0.931	0.81	0.95	0.62	0.942	-0.73	0.932	0.76	0.956	0.25	0.922	0.7	0.912
SLC25A32	-1.44	0.937	-0.64	0.942	0.36	0.931	0.59	0.935	0.7	0.946	0.81	0.913	-0.41	0.934	0.72	0.943	0.8	0.912
GPC5	-1.44	0.937	-1.19	0.942	-1.55	0.931	-0.61	0.916	-1.96	0.93	0.73	0.913	-1.06	0.934	-1.06	0.919	0.06	0.912
RBPJ	-1.44	0.937	0.35	0.945	-1.43	0.931	-0.16	0.916	-1.02	0.93	0.59	0.913	-1.36	0.934	0.03	0.919	0.34	0.912
CCDC38	-1.44	0.937	-1.18	0.942	-0.23	0.931	0.46	0.927	-0.36	0.93	0.67	0.913	0.07	0.934	-0.45	0.919	1.59	0.912
GNPTG	-1.44	0.937	-0.07	0.942	-0.41	0.931	0.08	0.916	-0.22	0.93	-0.9	0.946	0.22	0.934	-0.65	0.919	-0.51	0.915
FAM105A	-1.44	0.937	0.44	0.948	0.28	0.931	0.18	0.916	-0.27	0.93	0.62	0.913	-0.35	0.934	-0.47	0.919	-0.64	0.923
NKAIN3	-1.44	0.937	-0.25	0.942	-0.38	0.931	-1.29	0.916	-0.84	0.93	0.61	0.913	-0.58	0.934	-0.51	0.919	0.46	0.912
OR10J1	-1.44	0.937	0.11	0.942	0.58	0.937	-0.3	0.916	0.18	0.93	-0.52	0.921	-1.15	0.934	-0.4	0.919	-0.41	0.912
HPS4	-1.44	0.937	-1.02	0.942	0.35	0.931	-1.71	0.916	0.57	0.941	0.07	0.913	-1.16	0.934	-1.04	0.919	0.66	0.912
MIA3	-1.44	0.937	-0.05	0.942	0.56	0.936	0.11	0.916	-0.74	0.93	0.31	0.913	0.83	0.959	0.55	0.932	-0.64	0.923
ARSD	-1.44	0.937	-0.17	0.942	-0.23	0.931	-0.87	0.916	-0.53	0.93	0.5	0.913	-0.36	0.934	-0.07	0.919	0.21	0.912
RBM12B	-1.44	0.937	-0.14	0.942	-0.9	0.931	-1.28	0.916	0.44	0.935	-1.64	0.952	-0.81	0.934	-0.83	0.919	0.31	0.912
SSX7	-1.44	0.937	0.43	0.948	0.19	0.931	-0.23	0.916	-0.77	0.93	0.4	0.913	-0.34	0.934	0.54	0.932	0.73	0.912
OR10H3	-1.44	0.937	-0.65	0.942	-0.28	0.931	0.1	0.916	-0.01	0.93	0.42	0.913	0.09	0.934	-0.53	0.919	0.82	0.912
FHL1	-1.44	0.937	-2.06	0.942	0.37	0.931	-1.63	0.916	-0.39	0.93	-0.18	0.913	-0.12	0.934	-0.6	0.919	-0.64	0.923
DRP2	-1.44	0.937	-0.6	0.942	-0.06	0.931	-0.95	0.916	-0.18	0.93	0.32	0.913	-0.7	0.934	-0.63	0.919	-0.23	0.912
OR5L1	-1.44	0.937	-0.13	0.942	-0.97	0.931	-0.12	0.916	0.29	0.93	-0.09	0.913	0.27	0.934	-0.21	0.919	0.84	0.912
HMGN4	-1.44	0.937	-1.65	0.942	0.26	0.931	-0.42	0.916	-0.67	0.93	-0.43	0.919	-1.2	0.934	-0.36	0.919	-0.81	0.933
C14orf39	-1.44	0.937	-0.05	0.942	-0.62	0.931	-1.51	0.916	-0.33	0.93	0.15	0.913	-1.26	0.934	-1.98	0.919	-0.18	0.912
C1orf50	-1.44	0.937	-1.21	0.942	-1.14	0.931	-1.48	0.916	-1.29	0.93	0.12	0.913	-2	0.934	-0.79	0.919	-1.71	0.933
C16orf78	-1.44	0.937	-1.72	0.942	0.08	0.931	-0.39	0.916	-1.28	0.93	-0.83	0.941	-0.97	0.934	-1.15	0.919	0.05	0.912
ZNF582	-1.44	0.937	-0.88	0.942	0.06	0.931	-0.16	0.916	-0.69	0.93	-1.46	0.952	-0.06	0.934	0.65	0.939	-0.3	0.912
MOB3B	-1.44	0.937	-0.23	0.942	-0.49	0.931	0.04	0.916	-0.13	0.93	-0.61	0.924	-0.59	0.934	-0.68	0.919	-0.65	0.924
MS4A3	-1.44	0.937	-1.37	0.942	-0.62	0.931	-0.62	0.916	-1.48	0.93	0	0.913	-0.17	0.934	-0.73	0.919	0.5	0.912
TSSK3	-1.44	0.937	-1.08	0.942	-1.26	0.931	-0.77	0.916	-1.91	0.93	-0.19	0.913	-2.04	0.934	-1.3	0.919	-1.12	0.933
GPR34	-1.44	0.937	-0.91	0.942	-0.19	0.931	-0.46	0.916	-0.74	0.93	-0.68	0.928	-0.19	0.934	-0.22	0.919	0.14	0.912
METTL4	-1.44	0.937	-0.8	0.942	-0.34	0.931	-1.24	0.916	-0.56	0.93	-0.46	0.92	-0.88	0.934	-0.09	0.919	0.25	0.912
OR5T2	-1.44	0.937	-1.9	0.942	-0.44	0.931	-0.67	0.916	-1.19	0.93	-0.38	0.916	-0.73	0.934	-1.15	0.919	-1.06	0.933
DHRS13	-1.43	0.937	-1.29	0.942	-0.85	0.931	1.92	0.728	0.71	0.946	0.76	0.913	1.16	0.971	0.4	0.925	-2.51	0.403
ISOC2	-1.43	0.937	0.9	0.962	0.13	0.931	-0.03	0.916	0.24	0.93	1.43	0.913	-0.62	0.934	-0.48	0.919	-0.05	0.912
RABL6	-1.43	0.937	-0.52	0.942	-0.22	0.931	0.59	0.935	1.16	0.966	-0.1	0.913	0.23	0.934	-0.06	0.919	-0.41	0.912
RMDN1	-1.43	0.937	-0.67	0.942	0.36	0.931	-0.4	0.916	0.36	0.933	0.86	0.913	-1.33	0.934	-0.01	0.919	0.42	0.912
ZNF319	-1.43	0.937	-1.34	0.942	0.43	0.932	-0.03	0.916	0.37	0.933	0.5	0.913	-1.1	0.934	-0.93	0.919	1.02	0.912
KIAA1644	-1.43	0.937	-1.01	0.942	0.24	0.931	-1.37	0.916	0.33	0.932	-0.32	0.914	-0.55	0.934	-0.95	0.919	0.02	0.912
RNF214	-1.43	0.937	-0.05	0.942	-1.54	0.931	-0.86	0.916	-1.22	0.93	-0.21	0.913	-1.01	0.934	-0.04	0.919	-0.75	0.93
FAM13B	-1.43	0.937	-0.22	0.942	0.26	0.931	-1.25	0.916	-1.8	0.93	0.21	0.913	-0.45	0.934	-1.28	0.919	0.18	0.912
CCDC25	-1.43	0.937	-1.44	0.942	-1.54	0.931	-0.82	0.916	-1.08	0.93	0.09	0.913	-1.82	0.934	-2.41	0.919	-1.32	0.933
GRB10	-1.43	0.937	-0.04	0.942	-0.32	0.931	-0.68	0.916	-0.93	0.93	0.01	0.913	-0.39	0.934	-0.79	0.919	0.89	0.912
RAMP3	-1.43	0.937	-0.63	0.942	-1.34	0.931	-1.4	0.916	-0.01	0.93	-0.32	0.914	-2.23	0.934	-1.24	0.919	0.87	0.912
DGKH	-1.42	0.937	0.84	0.96	-0.25	0.931	0.38	0.922	-0.2	0.93	1.58	0.913	-0.3	0.934	-0.95	0.919	-0.5	0.915
PPIP5K1	-1.42	0.937	0.02	0.942	-1.18	0.931	-0.51	0.916	-1.77	0.93	1.54	0.913	-0.49	0.934	-2.24	0.919	0.26	0.912
PPL	-1.42	0.937	0.42	0.947	0.08	0.931	-0.07	0.916	0.04	0.93	1.44	0.913	-0.25	0.934	-0.16	0.919	0.61	0.912
MED23	-1.42	0.937	-0.29	0.942	1.42	0.955	-0.76	0.916	-0.81	0.93	-2.24	0.503	0.52	0.943	0.98	0.96	0.71	0.912
PARK2	-1.42	0.937	-0.3	0.942	0.47	0.932	-0.71	0.916	-1.64	0.93	1.07	0.913	-0.86	0.934	-0.93	0.919	0.2	0.912
PRKAB1	-1.42	0.937	-0.14	0.942	1.05	0.955	-0.59	0.916	0.52	0.938	0.62	0.913	1	0.97	-0.23	0.919	1.54	0.912
KLK13	-1.42	0.937	0.23	0.944	-0.3	0.931	-0.06	0.916	-0.9	0.93	0.45	0.913	-0.27	0.934	0.4	0.925	0.62	0.912
CASQ2	-1.42	0.937	-0.67	0.942	-1.7	0.931	-1.66	0.916	-0.45	0.93	1.04	0.913	-0.91	0.934	-1.51	0.919	-1.8	0.933
MCMDC2	-1.42	0.937	0.19	0.943	-0.29	0.931	0.03	0.916	1.03	0.966	-0.13	0.913	0.65	0.949	-1.1	0.919	0.58	0.912
FABP9	-1.42	0.937	-0.34	0.942	-0.05	0.931	-0.56	0.916	-0.76	0.93	0.96	0.913	-0.1	0.934	-0.86	0.919	0.04	0.912
EDN3	-1.42	0.937	0.43	0.948	-0.32	0.931	-0.23	0.916	-0.41	0.93	0.93	0.913	-0.11	0.934	0.46	0.927	0.36	0.912
ITGB8	-1.42	0.937	0.36	0.945	-0.33	0.931	0.91	0.957	-0.23	0.93	-1.15	0.952	-0.72	0.934	-1.28	0.919	1.35	0.912
DFFA	-1.42	0.937	-0.03	0.942	-0.77	0.931	0.2	0.916	-0.83	0.93	0.86	0.913	-1.09	0.934	-1.01	0.919	-0.76	0.931
ZNF746	-1.42	0.937	0.26	0.944	0.86	0.951	-0.63	0.916	-0.45	0.93	-0.17	0.913	-1.01	0.934	-0.45	0.919	0.75	0.912
VIT	-1.42	0.937	-0.33	0.942	-0.73	0.931	0.8	0.949	0.36	0.933	-1.34	0.952	0.28	0.934	-0.14	0.919	0.49	0.912
RAB3IP	-1.42	0.937	-0.75	0.942	0.71	0.943	-0.08	0.916	-0.54	0.93	-0.95	0.95	-0.11	0.934	-0.76	0.919	0.21	0.912
FBXL8	-1.42	0.937	-0.6	0.942	-0.4	0.931	-0.14	0.916	0.1	0.93	0.62	0.913	-1.33	0.934	-0.38	0.919	-0.58	0.918
CDC42SE1	-1.42	0.937	-1	0.942	0.12	0.931	0.62	0.936	-0.3	0.93	-0.6	0.924	0.21	0.934	0.64	0.938	-0.26	0.912
GSPT2	-1.42	0.937	-1.38	0.942	-0.49	0.931	0.07	0.916	0.18	0.93	0.61	0.913	-0.63	0.934	-0.31	0.919	-0.05	0.912
LYZ	-1.42	0.937	-1.67	0.942	-0.71	0.931	-0.7	0.916	0.07	0.93	0.58	0.913	-1.34	0.934	0.66	0.939	0.51	0.912
ABHD6	-1.42	0.937	-0.28	0.942	-0.12	0.931	-0.47	0.916	-1.03	0.93	0.47	0.913	-0.94	0.934	0.66	0.939	0.94	0.912
NUTM1	-1.42	0.937	-0.74	0.942	-0.72	0.931	-0.81	0.916	0.23	0.93	0.14	0.913	0.14	0.934	-0.47	0.919	1.32	0.912
DNAI2	-1.42	0.937	-0.58	0.942	-0.19	0.931	0.2	0.916	0.19	0.93	-0.37	0.916	0.32	0.936	0.54	0.932	-0.22	0.912
CNTN5	-1.42	0.937	-0.89	0.942	-0.45	0.931	-0.66	0.916	0.16	0.93	-0.28	0.913	-0.82	0.934	-1.73	0.919	0.17	0.912
SLC35G3	-1.42	0.937	-1.07	0.942	0.08	0.931	-0.47	0.916	-0.95	0.93	-0.11	0.913	-0.17	0.934	0.04	0.919	-0.63	0.923
GNG2	-1.42	0.937	-0.74	0.942	-0.64	0.931	-1.57	0.916	-2.03	0.93	0.06	0.913	-0.97	0.934	-0.04	0.919	-0.43	0.912
UBE2E2	-1.42	0.937	-1.07	0.942	-0.79	0.931	0.04	0.916	-0.95	0.93	-0.77	0.936	0.06	0.934	-1.2	0.919	-0.13	0.912
PRAC1	-1.42	0.937	-0.32	0.942	-1.15	0.931	-0.93	0.916	-1.12	0.93	-0.36	0.916	0.02	0.934	-0.46	0.919	0.87	0.912
LILRA2	-1.42	0.937	-0.68	0.942	-0.9	0.931	-1.79	0.916	-1.23	0.93	-0.54	0.922	-0.51	0.934	-0.81	0.919	-0.82	0.933
C11orf24	-1.42	0.937	-1.95	0.942	-0.47	0.931	-0.96	0.916	-1.55	0.93	-0.55	0.923	-0.78	0.934	-1.11	0.919	-0.31	0.912
PPP1R14D	-1.41	0.937	1.26	0.972	-1.38	0.931	1.34	0.959	-0.37	0.93	-0.46	0.92	0.89	0.963	-0.81	0.919	-0.62	0.922
OR2T6	-1.41	0.937	-0.54	0.942	1.21	0.955	-0.78	0.916	-0.42	0.93	0.52	0.913	1.14	0.971	0.06	0.919	-0.09	0.912
PLEK	-1.41	0.937	0.84	0.959	-0.35	0.931	1.21	0.959	0.7	0.946	-1.98	0.743	-0.29	0.934	-0.09	0.919	0.06	0.912
S100B	-1.41	0.937	0.31	0.945	-0.42	0.931	0.12	0.916	0.19	0.93	1.08	0.913	0.34	0.937	-0.06	0.919	0.38	0.912
GFOD1	-1.41	0.937	-0.48	0.942	-0.4	0.931	-0.83	0.916	-0.49	0.93	0.7	0.913	-1.91	0.934	-1.31	0.919	0.13	0.912
TNNI1	-1.41	0.937	0.12	0.942	-0.48	0.931	0.59	0.935	0.45	0.935	0.69	0.913	0.57	0.945	0.55	0.932	0.49	0.912
RP11-389E17.1	-1.41	0.937	-0.56	0.942	0.27	0.931	-0.37	0.916	-0.67	0.93	0.68	0.913	0.19	0.934	0.17	0.921	1.26	0.912
DEFB128	-1.41	0.937	-0.59	0.942	0.64	0.938	-1.66	0.916	-0.6	0.93	-0.99	0.952	-0.88	0.934	0.04	0.919	0.4	0.912
PCDHB8	-1.41	0.937	-1.86	0.942	-0.91	0.931	-0.82	0.916	-0.3	0.93	0.61	0.913	-1.49	0.934	-1.8	0.919	0.09	0.912
STT3A	-1.41	0.937	-1.42	0.942	-0.19	0.931	-0.56	0.916	-0.64	0.93	0.54	0.913	-0.02	0.934	-0.78	0.919	1.56	0.912
PACRG	-1.41	0.937	0.47	0.95	0.34	0.931	-0.62	0.916	-0.11	0.93	0.35	0.913	-0.17	0.934	-0.13	0.919	0.29	0.912
LTA	-1.41	0.937	0.15	0.942	0.34	0.931	-0.63	0.916	-1.16	0.93	0.07	0.913	-0.55	0.934	0.5	0.929	1.37	0.912
FSCB	-1.41	0.937	-0.53	0.942	0.11	0.931	0.31	0.92	-0.61	0.93	-0.49	0.92	0.72	0.953	-0.54	0.919	0.34	0.912
ZP4	-1.41	0.937	-0.87	0.942	0.24	0.931	-0.93	0.916	-1.31	0.93	0.17	0.913	0.35	0.937	0.03	0.919	-0.7	0.926
ZFP69	-1.41	0.937	0.16	0.942	-0.88	0.931	-1.4	0.916	-0.29	0.93	0.18	0.913	-2.09	0.934	-0.73	0.919	-1.74	0.933
CYP3A43	-1.41	0.937	-0.01	0.942	-0.36	0.931	-0.23	0.916	-0.28	0.93	-1.2	0.952	-0.11	0.934	-0.37	0.919	0.43	0.912
TMEM218	-1.41	0.937	-1.39	0.942	-0.03	0.931	-0.83	0.916	-2.98	0.93	-0.3	0.913	-1.23	0.934	-0.29	0.919	-0.45	0.913
GLRX2	-1.41	0.937	-0.57	0.942	-0.09	0.931	-0.34	0.916	-1.11	0.93	-0.69	0.929	-0.89	0.934	-0.81	0.919	-0.04	0.912
DDX4	-1.41	0.937	-1.12	0.942	-0.34	0.931	-0.42	0.916	-0.74	0.93	-0.23	0.913	-0.54	0.934	0.42	0.926	0.2	0.912
FABP5	-1.41	0.937	-0.23	0.942	-0.92	0.931	-1.87	0.916	-1.06	0.93	-0.82	0.94	-1.42	0.934	-0.23	0.919	-0.79	0.933
OR2AT4	-1.41	0.937	-0.67	0.942	-0.44	0.931	-2.07	0.916	-0.68	0.93	-0.51	0.921	-0.52	0.934	-0.61	0.919	0.62	0.912
MOXD1	-1.41	0.937	-1.39	0.942	-1.16	0.931	-0.97	0.916	-1.32	0.93	-0.75	0.935	-1.17	0.934	-0.78	0.919	-0.31	0.912
NUP43	-1.41	0.937	0.76	0.956	2.61	0.295	0.35	0.92	1.51	0.966	-3.16	0.073	0.43	0.939	0.44	0.927	-1	0.933
PEX2	-1.4	0.937	0.34	0.945	0.76	0.945	0.16	0.916	1.41	0.966	0.65	0.913	0.74	0.955	0.69	0.941	0.91	0.912
IQCK	-1.4	0.937	-0.24	0.942	1.36	0.955	-0.71	0.916	-0.81	0.93	0	0.913	-0.83	0.934	-1.29	0.919	-0.07	0.912
OR2B6	-1.4	0.937	-1.28	0.942	0.19	0.931	-1.03	0.916	-1.12	0.93	1.34	0.913	-0.64	0.934	-1.14	0.919	0.12	0.912
TBRG1	-1.4	0.937	-0.38	0.942	-0.18	0.931	-0.19	0.916	-0.89	0.93	1.26	0.913	-1.03	0.934	-0.58	0.919	-0.66	0.924
GC	-1.4	0.937	0.15	0.942	1.24	0.955	-0.65	0.916	-0.41	0.93	-0.23	0.913	0.31	0.935	0.11	0.919	0.86	0.912
WDR19	-1.4	0.937	1.15	0.972	-0.48	0.931	-0.2	0.916	0.2	0.93	-0.01	0.913	0.81	0.958	-0.79	0.919	0.09	0.912
CRY1	-1.4	0.937	0.93	0.964	0.38	0.931	-0.02	0.916	-0.38	0.93	1.12	0.913	0.3	0.934	0.06	0.919	0.66	0.912
PCDP1	-1.4	0.937	0.57	0.951	0.27	0.931	0.23	0.918	0.79	0.953	0.05	0.913	0.03	0.934	-0.22	0.919	-0.56	0.916
MFI2	-1.4	0.937	-0.55	0.942	0.77	0.945	-0.89	0.916	-0.78	0.93	0.1	0.913	-0.55	0.934	-0.11	0.919	0.7	0.912
FAM63B	-1.4	0.937	0.04	0.942	-1.06	0.931	0.57	0.935	-0.81	0.93	0.07	0.913	-0.14	0.934	-1.04	0.919	-0.45	0.913
CHDH	-1.4	0.937	-0.38	0.942	-0.11	0.931	0.49	0.929	-0.6	0.93	0.52	0.913	-0.01	0.934	-0.36	0.919	-0.05	0.912
GIP	-1.4	0.937	-0.22	0.942	-1.17	0.931	-0.1	0.916	0.3	0.93	-0.86	0.943	0.21	0.934	-0.97	0.919	-0.05	0.912
HECTD2	-1.4	0.937	-1.04	0.942	0.21	0.931	0.29	0.92	-0.5	0.93	-1.84	0.876	0.04	0.934	-1.73	0.919	-0.26	0.912
GPR135	-1.4	0.937	-0.57	0.942	-0.43	0.931	0.11	0.916	-1.19	0.93	0.23	0.913	-1.33	0.934	-0.67	0.919	-0.76	0.931
STRN3	-1.4	0.937	0.08	0.942	-0.77	0.931	-1.05	0.916	-0.31	0.93	-0.52	0.921	-0.35	0.934	0.13	0.919	-1.3	0.933
CCDC68	-1.4	0.937	-0.65	0.942	0.11	0.931	-1	0.916	-0.85	0.93	-0.73	0.933	-0.82	0.934	-0.65	0.919	-0.6	0.92
OR13A1	-1.4	0.937	-0.2	0.942	-0.43	0.931	-0.53	0.916	-1	0.93	0.08	0.913	-0.03	0.934	1.06	0.96	0.15	0.912
TFF3	-1.4	0.937	-0.57	0.942	-0.92	0.931	-1.18	0.916	-0.36	0.93	0.03	0.913	-0.96	0.934	-0.8	0.919	-0.38	0.912
FSIP2	-1.4	0.937	-0.04	0.942	0.01	0.931	-1.72	0.916	-0.43	0.93	-1.79	0.918	-1.45	0.934	-1.25	0.919	-0.79	0.933
ZCCHC11	-1.4	0.937	-1.43	0.942	-1.05	0.931	-1.23	0.916	-0.08	0.93	-0.19	0.913	-1.59	0.934	-1.61	0.919	-1.93	0.849
AMD1	-1.4	0.937	-0.16	0.942	-0.42	0.931	-0.82	0.916	-1.1	0.93	-1.21	0.952	-1.83	0.934	-1	0.919	-0.96	0.933
GPD2	-1.4	0.937	-0.61	0.942	-0.22	0.931	-0.54	0.916	-0.36	0.93	-1.23	0.952	-0.88	0.934	0.27	0.923	-0.82	0.933
PNLIPRP3	-1.4	0.937	-1.25	0.942	-0.54	0.931	-0.55	0.916	-2.21	0.93	-0.4	0.918	-1.36	0.934	0.15	0.919	-0.01	0.912
TAC1	-1.4	0.937	-1.44	0.942	-0.58	0.931	-1.31	0.916	-0.8	0.93	-1.49	0.952	-1.7	0.934	-0.08	0.919	0.12	0.912
MAGI3	-1.4	0.937	-1.04	0.942	-1.44	0.931	-2.19	0.916	-1.15	0.93	-0.88	0.944	-1.16	0.934	-1.62	0.919	-2.03	0.777
IGLL5	-1.39	0.937	-1.07	0.942	-0.31	0.931	-1.09	0.916	-0.66	0.93	1.18	0.913	-0.85	0.934	-0.85	0.919	-0.18	0.912
PIGG	-1.39	0.937	0.46	0.949	0.11	0.931	0.99	0.959	-0.42	0.93	0.48	0.913	-1.52	0.934	0.08	0.919	-0.18	0.912
FNBP1	-1.39	0.937	-0.92	0.942	-0.05	0.931	-0.39	0.916	0.92	0.96	-1.06	0.952	-0.4	0.934	-1.13	0.919	0.23	0.912
KIAA1586	-1.39	0.937	-0.77	0.942	-0.31	0.931	-0.59	0.916	-0.23	0.93	0.81	0.913	0.66	0.949	-0.1	0.919	0.82	0.912
CYP4F11	-1.39	0.937	-0.58	0.942	0.56	0.936	0.64	0.937	-0.56	0.93	0.69	0.913	0.49	0.942	0.59	0.935	-0.51	0.915
SLC2A9	-1.39	0.937	-0.06	0.942	-0.05	0.931	-1.03	0.916	0.31	0.931	0.44	0.913	-0.74	0.934	0.43	0.926	0.68	0.912
ARRDC2	-1.39	0.937	-1.11	0.942	0.05	0.931	0.22	0.918	-0.51	0.93	0.62	0.913	-1.23	0.934	-0.54	0.919	-0.08	0.912
TWF2	-1.39	0.937	0.22	0.944	-0.96	0.931	0.14	0.916	-0.33	0.93	0.17	0.913	-0.11	0.934	0.49	0.929	-0.56	0.916
MMP8	-1.39	0.937	-0.21	0.942	-0.6	0.931	-0.55	0.916	-1.43	0.93	0.59	0.913	-0.07	0.934	-0.08	0.919	0.98	0.912
CR1	-1.39	0.937	-0.06	0.942	-1.33	0.931	0.53	0.932	0.46	0.935	0.08	0.913	0.11	0.934	0.34	0.924	0.28	0.912
C14orf177	-1.39	0.937	-1.89	0.942	-1.52	0.931	-1.05	0.916	-1.95	0.93	0.51	0.913	-1.56	0.934	-1.2	0.919	-0.63	0.923
RB1	-1.39	0.937	-0.56	0.942	-1.97	0.931	-0.96	0.916	-0.86	0.93	0.51	0.913	-0.84	0.934	-2.09	0.919	-1.11	0.933
HSPB11	-1.39	0.937	0.25	0.944	-0.61	0.931	-2.16	0.916	-1.42	0.93	0.37	0.913	-1.95	0.934	-0.77	0.919	0.25	0.912
MRPL11	-1.39	0.937	-0.33	0.942	-0.17	0.931	0.34	0.92	-0.52	0.93	-0.88	0.944	-0.46	0.934	-0.3	0.919	0.31	0.912
PTPRB	-1.39	0.937	0.09	0.942	0.33	0.931	0.13	0.916	-1.19	0.93	-0.29	0.913	-0.96	0.934	-0.95	0.919	-0.04	0.912
NHSL2	-1.39	0.937	-0.15	0.942	0.18	0.931	0.19	0.916	-0.98	0.93	0.26	0.913	-1.29	0.934	-0.87	0.919	0.19	0.912
OTOP3	-1.39	0.937	-0.16	0.942	-0.69	0.931	-0.07	0.916	-1.28	0.93	-0.33	0.915	-0.73	0.934	-0.91	0.919	-0.56	0.916
S100A1	-1.39	0.937	-0.34	0.942	-0.24	0.931	-0.37	0.916	0.17	0.93	0.06	0.913	0.16	0.934	-1.18	0.919	-0.57	0.918
EFCAB11	-1.39	0.937	-0.73	0.942	-0.63	0.931	-0.6	0.916	-0.61	0.93	0.15	0.913	-0.25	0.934	-1.05	0.919	-0.78	0.933
CRISPLD2	-1.39	0.937	-0.3	0.942	-0.2	0.931	-0.28	0.916	-0.97	0.93	0.12	0.913	-0.79	0.934	0.15	0.919	-0.08	0.912
PLSCR4	-1.39	0.937	-1.98	0.942	0.01	0.931	0.04	0.916	-1.14	0.93	-0.69	0.929	-0.32	0.934	-0.94	0.919	-0.96	0.933
PDE11A	-1.39	0.937	-0.97	0.942	-0.33	0.931	-0.68	0.916	-0.18	0.93	0.03	0.913	-0.28	0.934	-0.27	0.919	0	0.912
TOMM34	-1.39	0.937	-0.77	0.942	-0.71	0.931	-0.63	0.916	-0.93	0.93	0.01	0.913	-0.42	0.934	-0.84	0.919	-0.67	0.924
ZNF44	-1.38	0.937	-0.03	0.942	0.24	0.931	0.03	0.916	-0.21	0.93	1.52	0.913	-0.02	0.934	0.55	0.932	-0.14	0.912
DPYSL3	-1.38	0.937	0.6	0.952	-0.88	0.931	-0.18	0.916	0.14	0.93	1.22	0.913	0.33	0.937	0.28	0.924	0.23	0.912
TRAM2	-1.38	0.937	-0.13	0.942	-1.12	0.931	-0.8	0.916	-1.78	0.93	1.02	0.913	-1.11	0.934	0.48	0.928	-0.6	0.92
FGD6	-1.38	0.937	-1.04	0.942	-0.78	0.931	-0.97	0.916	-0.3	0.93	0.96	0.913	-0.04	0.934	-1.05	0.919	-0.56	0.916
MOB1A	-1.38	0.937	0.68	0.954	-0.83	0.931	-0.3	0.916	-0.35	0.93	-2.76	0.182	-0.38	0.934	-0.38	0.919	0.09	0.912
PLXNA1	-1.38	0.937	-1.09	0.942	-2.47	0.894	-1.28	0.916	-1.51	0.93	0.9	0.913	-1.34	0.934	-1.86	0.919	-0.09	0.912
ADRB3	-1.38	0.937	0.23	0.944	-0.36	0.931	-0.9	0.916	-0.78	0.93	0.86	0.913	-0.73	0.934	-0.4	0.919	-0.17	0.912
MEF2D	-1.38	0.937	0.79	0.957	0.12	0.931	0.33	0.92	0.07	0.93	-0.98	0.952	0.17	0.934	-0.04	0.919	-0.46	0.914
COQ10A	-1.38	0.937	-0.69	0.942	-0.16	0.931	0.14	0.916	-1.03	0.93	0.79	0.913	-0.43	0.934	-0.24	0.919	1.33	0.912
MUC7	-1.38	0.937	-0.7	0.942	-0.61	0.931	-0.75	0.916	-1.04	0.93	0.57	0.913	-1.06	0.934	-0.54	0.919	-0.5	0.915
ELOVL7	-1.38	0.937	-0.84	0.942	-0.42	0.931	-1.07	0.916	-0.89	0.93	0.56	0.913	0.17	0.934	-0.05	0.919	0.51	0.912
OR2A5	-1.38	0.937	-0.75	0.942	-0.23	0.931	-1.72	0.916	-0.55	0.93	0.55	0.913	0.26	0.934	-0.97	0.919	0.84	0.912
IFI44L	-1.38	0.937	-0.46	0.942	-0.66	0.931	-1.36	0.916	-1.52	0.93	0.49	0.913	-3	0.934	-0.84	0.919	-0.26	0.912
NEURL4	-1.38	0.937	-0.69	0.942	-0.74	0.931	-1.39	0.916	-0.57	0.93	0.46	0.913	-0.67	0.934	-1.73	0.919	-0.3	0.912
CCL16	-1.38	0.937	-0.18	0.942	-0.84	0.931	0.45	0.926	-0.38	0.93	-1.54	0.952	-0.41	0.934	-0.32	0.919	-0.27	0.912
PATL2	-1.38	0.937	0.38	0.945	-1.08	0.931	0.33	0.92	0	0.93	-0.93	0.949	-1.09	0.934	-0.31	0.919	0.37	0.912
MYT1L	-1.38	0.937	-1.18	0.942	0.15	0.931	-0.81	0.916	0.17	0.93	-1.02	0.952	-0.88	0.934	-0.9	0.919	-0.17	0.912
MEP1A	-1.38	0.937	-0.77	0.942	-0.2	0.931	-1.11	0.916	-0.93	0.93	0.07	0.913	-0.25	0.934	-1.08	0.919	0.43	0.912
SELPLG	-1.38	0.937	-1.81	0.942	-1.33	0.931	-1.01	0.916	-2.04	0.93	-0.05	0.913	-1.68	0.934	-2.41	0.919	-0.18	0.912
HIVEP1	-1.38	0.937	-0.69	0.942	-0.36	0.931	-0.82	0.916	-0.6	0.93	-0.54	0.921	-0.74	0.934	-0.56	0.919	0.62	0.912
TAOK3	-1.38	0.937	-1.53	0.942	-0.79	0.931	-1.22	0.916	-1.85	0.93	-0.62	0.924	-0.8	0.934	-0.56	0.919	0.89	0.912
MTOR	-1.38	0.937	-0.98	0.942	-0.44	0.931	-2.14	0.916	-1.09	0.93	-3.03	0.0984	-0.78	0.934	-0.42	0.919	-4.72	0.000775
TAPBP	-1.37	0.937	0.08	0.942	1.26	0.955	-0.33	0.916	-0.36	0.93	-0.39	0.916	-0.53	0.934	-0.93	0.919	-0.21	0.912
KRTAP12-1	-1.37	0.937	-0.08	0.942	-0.76	0.931	-0.51	0.916	-0.57	0.93	1.18	0.913	-1.55	0.934	-0.34	0.919	0	0.912
FCER1A	-1.37	0.937	0.05	0.942	0.26	0.931	-0.57	0.916	0.12	0.93	0.91	0.913	-0.58	0.934	-1.18	0.919	1.26	0.912
SBNO2	-1.37	0.937	0.77	0.957	0.34	0.931	-0.56	0.916	-1.01	0.93	0.38	0.913	-0.67	0.934	-0.43	0.919	0.4	0.912
ARMCX4	-1.37	0.937	-0.65	0.942	0.03	0.931	-1.37	0.916	-0.21	0.93	0.75	0.913	-0.14	0.934	-1.31	0.919	0.39	0.912
UQCR10	-1.37	0.937	-0.87	0.942	0.73	0.944	-0.15	0.916	-1.4	0.93	0.71	0.913	-0.39	0.934	-0.66	0.919	0.5	0.912
PPP2R2B	-1.37	0.937	-1.26	0.942	-0.52	0.931	-1.88	0.916	-1.13	0.93	0.63	0.913	-0.97	0.934	-0.07	0.919	0.06	0.912
KIFAP3	-1.37	0.937	-0.1	0.942	0.58	0.937	-0.52	0.916	-0.28	0.93	-0.83	0.941	0.33	0.937	-0.35	0.919	-0.07	0.912
OTC	-1.37	0.937	-1.53	0.942	-0.31	0.931	-0.53	0.916	-1.05	0.93	0.51	0.913	-1.5	0.934	-1.61	0.919	0.55	0.912
IER5L	-1.37	0.937	-0.04	0.942	0.46	0.932	0.03	0.916	-0.47	0.93	-0.03	0.913	0.23	0.934	-0.23	0.919	-0.17	0.912
TUFT1	-1.37	0.937	-0.13	0.942	-0.5	0.931	-0.75	0.916	-0.84	0.93	-0.45	0.92	-0.13	0.934	0.14	0.919	-0.07	0.912
CHPT1	-1.37	0.937	-1.33	0.942	0.36	0.931	-0.75	0.916	-1.21	0.93	0.32	0.913	-1.48	0.934	-0.42	0.919	1.37	0.912
SYNJ1	-1.37	0.937	-0.51	0.942	-0.9	0.931	-0.3	0.916	-0.62	0.93	-0.78	0.937	-1.08	0.934	-1.84	0.919	-0.11	0.912
PRSS45	-1.37	0.937	0.22	0.944	-0.2	0.931	-0.86	0.916	-0.82	0.93	-0.87	0.943	-0.47	0.934	-0.93	0.919	-0.02	0.912
OR8H1	-1.37	0.937	-2.75	0.942	-0.39	0.931	-1.22	0.916	-1.71	0.93	0.03	0.913	-0.37	0.934	-0.09	0.919	1.15	0.912
IQCJ-SCHIP1	-1.37	0.937	-0.16	0.942	-0.34	0.931	-0.02	0.916	-0.2	0.93	-0.09	0.913	-0.01	0.934	-1.14	0.919	-0.61	0.921
ZNF550	-1.37	0.937	-0.75	0.942	-0.36	0.931	-0.08	0.916	0	0.93	-1.18	0.952	0.66	0.949	-0.2	0.919	-1.12	0.933
LYVE1	-1.37	0.937	-0.25	0.942	-0.99	0.931	-0.15	0.916	-0.55	0.93	-0.38	0.916	-0.6	0.934	-0.33	0.919	0.33	0.912
CYP39A1	-1.37	0.937	-1.14	0.942	-0.23	0.931	-1.28	0.916	-2.1	0.93	-1.13	0.952	-0.2	0.934	-1.86	0.919	-0.21	0.912
OR4A16	-1.37	0.937	-1.73	0.942	-1.21	0.931	-1.89	0.916	-1.03	0.93	-0.29	0.913	-0.98	0.934	-0.47	0.919	0.05	0.912
ARG2	-1.37	0.937	-0.71	0.942	-0.3	0.931	-1.37	0.916	-1.58	0.93	-0.91	0.947	-0.28	0.934	-0.91	0.919	-0.39	0.912
C6ORF165	-1.37	0.937	-0.83	0.942	-1.06	0.931	-0.75	0.916	-0.59	0.93	-0.53	0.921	-0.99	0.934	-0.23	0.919	0.5	0.912
PREX2	-1.36	0.937	-0.27	0.942	0.52	0.935	0.4	0.924	-0.61	0.93	1.88	0.913	-0.01	0.934	-0.3	0.919	0.59	0.912
IZUMO3	-1.36	0.937	-1.31	0.942	-0.72	0.931	-0.5	0.916	-0.85	0.93	0.97	0.913	-0.36	0.934	-1.85	0.919	0.79	0.912
ZNF253	-1.36	0.937	-0.91	0.942	-0.71	0.931	-1.13	0.916	0.11	0.93	0.87	0.913	-1.8	0.934	-1.56	0.919	-1.23	0.933
MANSC4	-1.36	0.937	0.75	0.956	-0.84	0.931	0.67	0.938	-0.81	0.93	-1.14	0.952	0.03	0.934	-0.42	0.919	0.22	0.912
LYPLAL1	-1.36	0.937	-0.66	0.942	0.75	0.944	-0.9	0.916	-0.7	0.93	0.48	0.913	-1.14	0.934	-0.42	0.919	0.53	0.912
DSC2	-1.36	0.937	-0.18	0.942	-1.18	0.931	0.31	0.92	-0.14	0.93	0.74	0.913	0.72	0.953	-0.61	0.919	0.43	0.912
GSC	-1.36	0.937	-0.25	0.942	-1.55	0.931	-1.67	0.916	-0.3	0.93	0.67	0.913	-0.55	0.934	-0.91	0.919	-0.52	0.915
SEMG2	-1.36	0.937	-0.85	0.942	-0.52	0.931	-1.8	0.916	-1.83	0.93	0.67	0.913	-1.12	0.934	-1.34	0.919	-0.38	0.912
HES2	-1.36	0.937	-1.65	0.942	-1.64	0.931	-0.86	0.916	-1.01	0.93	0.66	0.913	-1.39	0.934	-1.52	0.919	-0.69	0.926
EHD1	-1.36	0.937	-1.33	0.942	-0.23	0.931	0.34	0.92	0.11	0.93	0.65	0.913	-0.74	0.934	0	0.919	-0.22	0.912
MYH2	-1.36	0.937	0.3	0.945	-0.31	0.931	-0.49	0.916	0.63	0.943	-0.08	0.913	-1.91	0.934	-1.37	0.919	0.37	0.912
PRKX	-1.36	0.937	-1.3	0.942	-0.1	0.931	-0.47	0.916	-0.3	0.93	0.62	0.913	-0.6	0.934	-0.87	0.919	1.59	0.912
DDX60	-1.36	0.937	-0.98	0.942	0.61	0.938	0.02	0.916	-0.44	0.93	-0.46	0.92	-0.16	0.934	0.4	0.925	0.15	0.912
NR1D2	-1.36	0.937	0.05	0.942	0.07	0.931	0.46	0.926	-0.59	0.93	0.6	0.913	0.41	0.939	0.62	0.936	0.36	0.912
STK17B	-1.36	0.937	-0.27	0.942	-0.34	0.931	0.56	0.935	0.21	0.93	0.51	0.913	-0.24	0.934	0.55	0.932	-0.7	0.926
PCDHA5	-1.36	0.937	-0.27	0.942	-1.11	0.931	-1.12	0.916	-0.47	0.93	0.46	0.913	-0.57	0.934	-0.2	0.919	-0.04	0.912
MIB2	-1.36	0.937	-0.85	0.942	-1.65	0.931	0.41	0.924	-1.19	0.93	0.01	0.913	-1.24	0.934	-0.64	0.919	-1.59	0.933
VPS13A	-1.36	0.937	-1.16	0.942	0.4	0.932	-0.5	0.916	-0.68	0.93	-1.09	0.952	-0.03	0.934	-0.2	0.919	0.44	0.912
SLC35A3	-1.36	0.937	-0.27	0.942	-1.92	0.931	-0.73	0.916	-0.4	0.93	-0.08	0.913	-1.28	0.934	-0.83	0.919	-2.05	0.759
SMARCC1	-1.36	0.937	-0.48	0.942	0.05	0.931	0.31	0.92	-0.58	0.93	-1	0.952	0.64	0.948	0.69	0.941	0.36	0.912
LYSMD4	-1.36	0.937	-0.96	0.942	-0.15	0.931	-0.23	0.916	-0.81	0.93	0.29	0.913	-0.29	0.934	-0.48	0.919	0.67	0.912
LRRC4C	-1.36	0.937	-0.15	0.942	0.19	0.931	-0.77	0.916	-0.32	0.93	-0.11	0.913	-0.77	0.934	-0.16	0.919	-0.94	0.933
CORO2A	-1.36	0.937	-0.4	0.942	-0.25	0.931	0.01	0.916	-0.46	0.93	0.05	0.913	-0.22	0.934	-0.29	0.919	0.02	0.912
GPR62	-1.36	0.937	-0.79	0.942	-0.63	0.931	-0.09	0.916	-1.01	0.93	-0.55	0.923	-1.4	0.934	-1.39	0.919	0.21	0.912
KRTAP19-8	-1.36	0.937	-1.04	0.942	-1.02	0.931	-1.2	0.916	-0.82	0.93	-0.2	0.913	-0.8	0.934	-0.58	0.919	-0.26	0.912
IFNA2	-1.36	0.937	-0.83	0.942	-0.81	0.931	-1.18	0.916	-0.62	0.93	-0.2	0.913	-1.19	0.934	-0.54	0.919	0.12	0.912
GCLM	-1.36	0.937	-2.28	0.942	-0.57	0.931	-0.35	0.916	-1.26	0.93	-0.26	0.913	-2.4	0.934	-1.44	0.919	-1.64	0.933
C10orf25	-1.36	0.937	-0.66	0.942	-0.53	0.931	-0.46	0.916	-0.7	0.93	-0.56	0.923	-0.15	0.934	-0.59	0.919	0.35	0.912
SETD6	-1.36	0.937	-1.7	0.942	-0.49	0.931	-0.65	0.916	-0.78	0.93	-0.46	0.92	-0.19	0.934	0.09	0.919	1.17	0.912
SHC1	-1.36	0.937	-0.71	0.942	-0.54	0.931	-0.82	0.916	-0.65	0.93	-0.62	0.924	0.31	0.935	-0.64	0.919	-0.9	0.933
IFI6	-1.36	0.937	-1.69	0.942	-0.68	0.931	-0.96	0.916	-1.47	0.93	-1.15	0.952	-1.54	0.934	-1.58	0.919	-0.29	0.912
C1orf109	-1.35	0.937	1.64	0.972	-0.79	0.931	-0.59	0.916	0.83	0.955	0.86	0.913	0.02	0.934	-1.93	0.919	-0.76	0.931
TDRD6	-1.35	0.937	-0.74	0.942	0.63	0.938	-0.54	0.916	-0.02	0.93	1.46	0.913	-0.14	0.934	-0.8	0.919	0.13	0.912
FAM71B	-1.35	0.937	-0.55	0.942	-0.94	0.931	-0.6	0.916	-0.47	0.93	1.31	0.913	-1.43	0.934	0.08	0.919	0.89	0.912
FCRLB	-1.35	0.937	-0.82	0.942	0.67	0.94	0.04	0.916	1.3	0.966	0.74	0.913	-0.89	0.934	-0.86	0.919	0.07	0.912
ARID3A	-1.35	0.937	0.36	0.945	1.17	0.955	-0.7	0.916	0.25	0.93	-0.41	0.918	0.34	0.937	-0.49	0.919	1.28	0.912
GNA15	-1.35	0.937	0.67	0.954	1.16	0.955	-0.1	0.916	1.12	0.966	0.64	0.913	0.7	0.951	1.49	0.96	0.61	0.912
KBTBD4	-1.35	0.937	0.76	0.956	1.03	0.955	0.84	0.952	0.59	0.942	-1.38	0.952	1.12	0.971	1.8	0.863	-1.32	0.933
TDRD10	-1.35	0.937	0.49	0.95	-0.2	0.931	0.28	0.92	0.36	0.933	-0.4	0.918	0.88	0.962	0.17	0.921	-0.66	0.924
VEZF1	-1.35	0.937	0.09	0.942	0.45	0.932	1.01	0.959	0.56	0.94	-0.09	0.913	0.2	0.934	0.71	0.943	-0.29	0.912
DYRK4	-1.35	0.937	-0.94	0.942	-0.59	0.931	-1.33	0.916	-0.52	0.93	0.98	0.913	-0.86	0.934	-0.88	0.919	0.46	0.912
NR1I2	-1.35	0.937	-0.66	0.942	-1.21	0.931	-0.49	0.916	-0.3	0.93	0.82	0.913	-0.88	0.934	-0.03	0.919	-0.68	0.925
PGAP3	-1.35	0.937	-0.6	0.942	-0.41	0.931	0.31	0.92	0.76	0.951	0.47	0.913	0.25	0.934	-0.31	0.919	-0.27	0.912
SH2D1A	-1.35	0.937	-0.87	0.942	0.75	0.945	-1.53	0.916	-0.91	0.93	-0.02	0.913	-0.76	0.934	0.03	0.919	0.35	0.912
PPM1L	-1.35	0.937	-1.86	0.942	0.73	0.944	-0.62	0.916	-1	0.93	-0.1	0.913	0.08	0.934	0.33	0.924	0.89	0.912
FAM3A	-1.35	0.937	-1.17	0.942	0.05	0.931	0.71	0.941	0.15	0.93	-1.24	0.952	-0.79	0.934	0.01	0.919	0.8	0.912
HLA-DPA1	-1.35	0.937	-0.45	0.942	0.7	0.942	-0.89	0.916	-0.48	0.93	0.67	0.913	-0.11	0.934	-1.28	0.919	0.09	0.912
ZNF300	-1.35	0.937	-0.35	0.942	-0.14	0.931	-1.58	0.916	-0.9	0.93	0.68	0.913	-0.52	0.934	0.32	0.924	0.51	0.912
MBLAC1	-1.35	0.937	-0.08	0.942	0.55	0.935	0.63	0.937	-0.72	0.93	-0.66	0.928	-0.79	0.934	0.11	0.919	0.35	0.912
PXK	-1.35	0.937	-0.71	0.942	-0.47	0.931	-1	0.916	-0.38	0.93	0.62	0.913	0.05	0.934	-0.78	0.919	-0.6	0.919
ZNF850	-1.35	0.937	0.6	0.952	-0.09	0.931	-0.05	0.916	0.45	0.935	0.08	0.913	-0.49	0.934	0.53	0.931	0.44	0.912
SCRN3	-1.35	0.937	-0.25	0.942	-0.7	0.931	-0.04	0.916	0.57	0.941	-0.88	0.944	-0.75	0.934	0.44	0.927	-0.8	0.933
PRSS38	-1.35	0.937	-0.83	0.942	-0.43	0.931	-0.94	0.916	-1.09	0.93	0.5	0.913	-1.82	0.934	-0.49	0.919	0.61	0.912
OR2W1	-1.35	0.937	-1.18	0.942	0.34	0.931	-1.29	0.916	-0.9	0.93	0.49	0.913	-1.07	0.934	-1.07	0.919	-0.24	0.912
CCL5	-1.35	0.937	-0.34	0.942	-0.9	0.931	0.46	0.926	0.31	0.931	-0.56	0.923	0.01	0.934	-0.77	0.919	-0.82	0.933
S100A8	-1.35	0.937	-0.44	0.942	0.33	0.931	0.04	0.916	0.08	0.93	-0.78	0.937	0.35	0.937	-0.5	0.919	1.03	0.912
VSIG1	-1.35	0.937	-1.87	0.942	0.29	0.931	-0.7	0.916	-1.21	0.93	-0.51	0.92	0.83	0.959	-0.06	0.919	0.42	0.912
FDFT1	-1.35	0.937	0.18	0.942	-0.47	0.931	-0.87	0.916	-1.22	0.93	-0.9	0.946	-1.29	0.934	0.13	0.919	0.38	0.912
LILRB2	-1.35	0.937	-0.7	0.942	-0.52	0.931	0.15	0.916	-0.85	0.93	-0.47	0.92	-0.76	0.934	-0.49	0.919	0.65	0.912
TLR6	-1.35	0.937	0.01	0.942	-0.45	0.931	-0.93	0.916	-1.34	0.93	0.15	0.913	0.31	0.935	0.88	0.952	0.73	0.912
TMEM119	-1.35	0.937	-0.53	0.942	0.08	0.931	-0.63	0.916	-0.55	0.93	-0.45	0.92	-0.18	0.934	-0.05	0.919	-0.28	0.912
HIST1H3D	-1.35	0.937	-0.76	0.942	-0.29	0.931	-0.35	0.916	-0.21	0.93	-0.07	0.913	-0.7	0.934	0.26	0.923	0.8	0.912
ZNF354C	-1.35	0.937	-0.49	0.942	-1.08	0.931	-0.53	0.916	-0.21	0.93	-0.05	0.913	-0.43	0.934	-0.34	0.919	0.87	0.912
ZNF292	-1.35	0.937	-0.3	0.942	-1.38	0.931	-1.07	0.916	-1.41	0.93	-0.11	0.913	0.26	0.934	-0.3	0.919	0.46	0.912
RPS6KB2	-1.35	0.937	-0.46	0.942	-1.3	0.931	-1.1	0.916	-0.21	0.93	-0.61	0.924	-0.66	0.934	0.22	0.922	-0.12	0.912
NR4A2	-1.35	0.937	-0.62	0.942	-0.92	0.931	-0.63	0.916	-0.22	0.93	-0.24	0.913	0.43	0.939	-0.89	0.919	-1.34	0.933
MAPK7	-1.35	0.937	-0.33	0.942	-0.8	0.931	-1.11	0.916	-0.39	0.93	-1.2	0.952	-0.82	0.934	-1.04	0.919	-1.91	0.857
IFFO2	-1.35	0.937	-0.43	0.942	-0.49	0.931	-0.8	0.916	-1.23	0.93	-0.54	0.921	-1.05	0.934	-0.48	0.919	-1.23	0.933
RFX1	-1.34	0.937	-0.43	0.942	1.7	0.955	0.41	0.925	-0.27	0.93	1.25	0.913	0.35	0.937	1.53	0.96	-0.73	0.928
CYP24A1	-1.34	0.937	-0.92	0.942	0.01	0.931	-1.03	0.916	-0.29	0.93	1.58	0.913	-1.18	0.934	-0.75	0.919	-0.43	0.912
CCDC18	-1.34	0.937	-1.26	0.942	-2.62	0.713	-1.86	0.916	-0.69	0.93	1.54	0.913	-1.34	0.934	-1.42	0.919	-1.37	0.933
NFE2L2	-1.34	0.937	1.37	0.972	-0.55	0.931	-0.09	0.916	1.02	0.966	0.43	0.913	0.83	0.96	0.27	0.923	-2.02	0.786
IL1RAP	-1.34	0.937	-0.02	0.942	-0.15	0.931	-0.06	0.916	0.63	0.943	1.24	0.913	0.59	0.947	1.23	0.96	1.31	0.912
TYMS	-1.34	0.937	0.85	0.96	0.4	0.932	-1.27	0.916	-0.15	0.93	1.17	0.913	-1.51	0.934	-0.66	0.919	-0.29	0.912
RNF32	-1.34	0.937	0.12	0.942	0.84	0.949	-0.48	0.916	-0.54	0.93	0.08	0.913	0.18	0.934	0.28	0.924	0.3	0.912
FAM150A	-1.34	0.937	-0.34	0.942	0.16	0.931	-0.17	0.916	0.74	0.949	0.48	0.913	-0.34	0.934	-0.92	0.919	0.59	0.912
SIGLEC1	-1.34	0.937	-0.3	0.942	-1.15	0.931	-1.41	0.916	-1.23	0.93	0.73	0.913	-1.56	0.934	-0.07	0.919	-1.18	0.933
KLKB1	-1.34	0.937	-0.6	0.942	0.29	0.931	0.04	0.916	-0.86	0.93	0.68	0.913	0.36	0.937	0.36	0.925	1.04	0.912
ABCC9	-1.34	0.937	-0.45	0.942	-0.27	0.931	-1.13	0.916	-0.6	0.93	0.62	0.913	0.21	0.934	-0.24	0.919	0.45	0.912
GPX6	-1.34	0.937	-0.31	0.942	0.19	0.931	-0.7	0.916	-1.92	0.93	0.53	0.913	0.09	0.934	-0.99	0.919	0.37	0.912
RARS2	-1.34	0.937	-0.56	0.942	-1.27	0.931	-1.7	0.916	-2.04	0.93	0.53	0.913	-1.85	0.934	-0.68	0.919	-0.63	0.923
KRT81	-1.34	0.937	-1.91	0.942	-0.12	0.931	-0.05	0.916	-0.21	0.93	0.44	0.913	0.56	0.943	0.28	0.924	-0.22	0.912
OR52J3	-1.34	0.937	-0.37	0.942	0.28	0.931	-0.05	0.916	-0.59	0.93	0.39	0.913	-0.32	0.934	-0.98	0.919	-0.2	0.912
GABRA6	-1.34	0.937	-0.39	0.942	-0.18	0.931	-0.92	0.916	-0.36	0.93	0.34	0.913	-0.17	0.934	-1.27	0.919	0.13	0.912
ZNF275	-1.34	0.937	-1.23	0.942	-0.41	0.931	-0.21	0.916	-0.82	0.93	0.33	0.913	-1.22	0.934	0.05	0.919	0.7	0.912
PCDHGA12	-1.34	0.937	-0.43	0.942	-0.32	0.931	-0.9	0.916	-0.71	0.93	0.25	0.913	-0.64	0.934	0.1	0.919	-0.45	0.913
ADAMTSL2	-1.34	0.937	-1.03	0.942	0.22	0.931	-1.78	0.916	-0.02	0.93	-0.55	0.922	-1.61	0.934	-0.66	0.919	0.7	0.912
FAM182B	-1.34	0.937	-1.28	0.942	-0.99	0.931	-1.45	0.916	-1.43	0.93	0.01	0.913	-1.54	0.934	-0.55	0.919	-0.42	0.912
PTPN21	-1.34	0.937	-0.87	0.942	-1.07	0.931	-1.32	0.916	-0.06	0.93	-0.37	0.916	0.02	0.934	-0.16	0.919	-0.11	0.912
TCP11L2	-1.34	0.937	-1.15	0.942	-1.1	0.931	-0.32	0.916	-0.8	0.93	-0.08	0.913	-0.95	0.934	-0.15	0.919	0.33	0.912
ERI3	-1.34	0.937	-0.36	0.942	-1.33	0.931	-0.28	0.916	-1.42	0.93	-0.1	0.913	-1.01	0.934	-0.79	0.919	-1.23	0.933
UNC13C	-1.34	0.937	-0.65	0.942	-1.6	0.931	-0.15	0.916	-0.33	0.93	-0.14	0.913	-1.44	0.934	-1.22	0.919	0.22	0.912
ATP5C1	-1.34	0.937	-0.6	0.942	-0.68	0.931	-1.26	0.916	-1.06	0.93	-0.19	0.913	0.07	0.934	-1.11	0.919	-0.25	0.912
NEXN	-1.34	0.937	-0.33	0.942	-1.37	0.931	-0.4	0.916	-0.22	0.93	-1.21	0.952	-0.18	0.934	-1.98	0.919	-3.31	0.0753
CRTC2	-1.34	0.937	-1.52	0.942	-0.31	0.931	-1.05	0.916	-1.06	0.93	-0.36	0.916	0.48	0.941	0.02	0.919	-0.63	0.923
PIM3	-1.34	0.937	-0.32	0.942	-0.37	0.931	-0.58	0.916	-1.1	0.93	-0.4	0.917	-0.89	0.934	0.21	0.921	0.61	0.912
TNFAIP8	-1.34	0.937	-1.51	0.942	-0.36	0.931	-0.9	0.916	-1.09	0.93	-2.2	0.543	-0.58	0.934	-0.23	0.919	-0.71	0.928
FNIP1	-1.34	0.937	-1.44	0.942	-2.44	0.929	-0.92	0.916	-0.93	0.93	-0.36	0.916	-0.81	0.934	-0.37	0.919	-0.84	0.933
R3HCC1	-1.33	0.937	0.52	0.95	-0.74	0.931	-0.05	0.916	0.07	0.93	1.66	0.913	-1.46	0.934	0.77	0.945	-0.27	0.912
MXD4	-1.33	0.937	-0.38	0.942	0.88	0.953	-0.81	0.916	-0.66	0.93	1.15	0.913	-0.2	0.934	1.08	0.96	-0.09	0.912
C9orf169	-1.33	0.937	-1.71	0.942	-1.1	0.931	-1.93	0.916	1.07	0.966	-0.06	0.913	-1.16	0.934	-0.41	0.919	-0.47	0.914
ECI1	-1.33	0.937	0.52	0.95	0.64	0.938	0.15	0.916	0.11	0.93	1.05	0.913	-0.01	0.934	-0.52	0.919	-0.2	0.912
TLX1NB	-1.33	0.937	0.66	0.954	1.05	0.955	0.3	0.92	0.35	0.933	-1.3	0.952	-0.14	0.934	-0.53	0.919	0.04	0.912
BECN1	-1.33	0.937	-0.64	0.942	1.03	0.955	0.56	0.935	-0.37	0.93	0.63	0.913	0.52	0.943	-0.89	0.919	0.97	0.912
LLGL2	-1.33	0.937	0.96	0.967	-0.06	0.931	0.37	0.921	0.14	0.93	-0.09	0.913	0.45	0.939	-0.18	0.919	-0.22	0.912
ARHGEF2	-1.33	0.937	0.14	0.942	0.96	0.955	0.13	0.916	0.31	0.931	0.34	0.913	0.64	0.948	0.48	0.928	0.32	0.912
RAPGEF6	-1.33	0.937	0.88	0.961	-0.23	0.931	-0.63	0.916	-0.42	0.93	0.86	0.913	0.43	0.939	0.63	0.938	-0.45	0.913
OR13G1	-1.33	0.937	-1.08	0.942	0.84	0.949	-0.08	0.916	0.39	0.933	-0.29	0.913	-0.77	0.934	0.13	0.919	0	0.912
CORIN	-1.33	0.937	-0.18	0.942	-0.43	0.931	0.57	0.935	0.8	0.953	0.57	0.913	0.68	0.949	-0.23	0.919	0.06	0.912
FAM25E	-1.33	0.937	0.58	0.951	0.72	0.943	-1.01	0.916	-0.77	0.93	-0.08	0.913	-0.35	0.934	-0.18	0.919	-0.18	0.912
WWC3	-1.33	0.937	-0.86	0.942	-1.19	0.931	-0.88	0.916	-1.3	0.93	0.64	0.913	-0.71	0.934	-1.65	0.919	-0.15	0.912
TMEM258	-1.33	0.937	-0.06	0.942	-1.63	0.931	0.53	0.932	-1.18	0.93	0.61	0.913	0.55	0.943	-0.67	0.919	1.13	0.912
SDK2	-1.33	0.937	-0.17	0.942	0.58	0.937	-0.2	0.916	0.02	0.93	-0.34	0.915	0	0.934	-0.64	0.919	-0.13	0.912
ZNF749	-1.33	0.937	-0.65	0.942	-0.98	0.931	-0.26	0.916	-0.42	0.93	0.58	0.913	-0.77	0.934	-0.34	0.919	0.05	0.912
AC091801.1	-1.33	0.937	-0.7	0.942	-0.53	0.931	-0.82	0.916	-0.06	0.93	0.54	0.913	-1.71	0.934	-1.31	0.919	-0.26	0.912
OR10D3	-1.33	0.937	-0.78	0.942	0.49	0.933	-1.1	0.916	-1.29	0.93	-0.17	0.913	-0.84	0.934	-0.78	0.919	0.76	0.912
TOMM5	-1.33	0.937	0.17	0.942	-0.38	0.931	-0.74	0.916	0.48	0.937	0.02	0.913	0.49	0.942	1.01	0.96	0.46	0.912
RAB4A	-1.33	0.937	-0.99	0.942	0.21	0.931	-2.3	0.916	-0.31	0.93	0.48	0.913	-0.46	0.934	-1.46	0.919	-0.32	0.912
CST4	-1.33	0.937	0.39	0.946	-0.43	0.931	-0.78	0.916	-1.1	0.93	0.46	0.913	-1.61	0.934	-0.43	0.919	-0.26	0.912
KLHL4	-1.33	0.937	0.41	0.947	-0.62	0.931	-0.13	0.916	0.39	0.933	-0.2	0.913	-1.18	0.934	-1.16	0.919	0.6	0.912
MAGEL2	-1.33	0.937	-1.43	0.942	-0.37	0.931	-0.9	0.916	-1.13	0.93	0.35	0.913	-1.01	0.934	-0.81	0.919	-0.14	0.912
CRISPLD1	-1.33	0.937	-1.49	0.942	-0.5	0.931	-0.42	0.916	0.26	0.93	-0.31	0.914	-0.54	0.934	-1.66	0.919	0.7	0.912
CCDC83	-1.33	0.937	-0.38	0.942	0.23	0.931	-0.98	0.916	-0.59	0.93	-0.82	0.94	-0.08	0.934	-0.73	0.919	-0.09	0.912
TRIM31	-1.33	0.937	-0.43	0.942	-0.09	0.931	-1.49	0.916	-1.28	0.93	0.12	0.913	-1.16	0.934	-0.13	0.919	1.03	0.912
STIM1	-1.33	0.937	-0.29	0.942	-0.55	0.931	-2.02	0.916	-1.74	0.93	0.05	0.913	-0.74	0.934	-0.43	0.919	0.82	0.912
DSCR4	-1.33	0.937	0.03	0.942	-0.72	0.931	-1.18	0.916	-0.39	0.93	-0.61	0.924	-2.1	0.934	-0.93	0.919	-0.52	0.915
TMEM261	-1.33	0.937	-0.5	0.942	-0.33	0.931	-0.73	0.916	0	0.93	-0.03	0.913	0.2	0.934	-0.79	0.919	0.21	0.912
M6PR	-1.33	0.937	-0.83	0.942	-0.2	0.931	-1.95	0.916	-0.97	0.93	-0.47	0.92	0.06	0.934	-1.03	0.919	0.49	0.912
CEP128	-1.33	0.937	-0.95	0.942	-1.3	0.931	-1.58	0.916	-1.76	0.93	-0.21	0.913	-0.41	0.934	-0.49	0.919	-0.67	0.924
FUT9	-1.33	0.937	-1.37	0.942	-0.5	0.931	-1.75	0.916	-0.4	0.93	-0.76	0.935	-0.2	0.934	-1.13	0.919	0.83	0.912
CXorf31	-1.32	0.937	-0.74	0.942	-0.48	0.931	-1.25	0.916	-0.85	0.93	1.68	0.913	-1.18	0.934	-1.02	0.919	0.47	0.912
SCXA	-1.32	0.937	1.19	0.972	0.04	0.931	-0.09	0.916	0.18	0.93	-0.19	0.913	0.2	0.934	-0.21	0.919	-0.08	0.912
ULK3	-1.32	0.937	-0.51	0.942	-1.42	0.931	0.43	0.925	0.42	0.935	1.18	0.913	0.23	0.934	0.41	0.926	0.53	0.912
MTERFD1	-1.32	0.937	-0.91	0.942	0.16	0.931	1.15	0.959	1.02	0.966	0.47	0.913	0.33	0.937	-0.83	0.919	-0.03	0.912
CLLU1OS	-1.32	0.937	-1.23	0.942	-0.51	0.931	-0.42	0.916	-0.68	0.93	0.91	0.913	-0.52	0.934	-0.51	0.919	-0.27	0.912
SMUG1	-1.32	0.937	-0.29	0.942	0.86	0.951	0.22	0.918	-0.21	0.93	0.06	0.913	0.26	0.934	0.33	0.924	1.04	0.912
OR6C4	-1.32	0.937	-0.66	0.942	-0.71	0.931	-0.79	0.916	-0.06	0.93	0.68	0.913	-0.42	0.934	-1.05	0.919	-0.37	0.912
DCBLD2	-1.32	0.937	-0.92	0.942	-1.36	0.931	-1	0.916	0.62	0.942	-0.32	0.914	-1.46	0.934	-0.23	0.919	-0.38	0.912
HSPA13	-1.32	0.937	-1.13	0.942	-1.2	0.931	-0.18	0.916	-1.16	0.93	0.59	0.913	-0.13	0.934	-0.5	0.919	-0.95	0.933
PDYN	-1.32	0.937	-1.2	0.942	-0.28	0.931	-0.77	0.916	-1.35	0.93	0.52	0.913	-0.81	0.934	-0.41	0.919	0.05	0.912
SLC16A9	-1.32	0.937	-0.95	0.942	0.49	0.933	-0.48	0.916	-1.98	0.93	-0.09	0.913	-1.5	0.934	-1.33	0.919	0.51	0.912
OSGIN2	-1.32	0.937	0.46	0.949	-0.64	0.931	-0.69	0.916	-0.8	0.93	0.27	0.913	-1.21	0.934	-1.41	0.919	-0.97	0.933
ELMO1	-1.32	0.937	-0.21	0.942	0.05	0.931	-0.02	0.916	-0.24	0.93	0.44	0.913	-0.33	0.934	-0.7	0.919	0.71	0.912
MLH3	-1.32	0.937	0.12	0.942	-0.83	0.931	0.43	0.925	-0.45	0.93	-2	0.719	-1.57	0.934	0.11	0.919	0.01	0.912
RP1L1	-1.32	0.937	0.11	0.942	-0.71	0.931	-0.33	0.916	-0.84	0.93	0.3	0.913	-0.47	0.934	-1.31	0.919	-0.13	0.912
NAALADL2	-1.32	0.937	-1.01	0.942	-0.16	0.931	-0.52	0.916	-0.41	0.93	0.08	0.913	0.24	0.934	1.01	0.96	-0.57	0.918
XAGE5	-1.32	0.937	-1.05	0.942	-0.34	0.931	0.06	0.916	-0.74	0.93	-1.12	0.952	-0.75	0.934	0.15	0.919	0.19	0.912
HRASLS	-1.32	0.937	-0.61	0.942	-1.19	0.931	-0.99	0.916	-0.87	0.93	0.05	0.913	-0.98	0.934	0.25	0.922	0.02	0.912
TMBIM6	-1.32	0.937	-1.57	0.942	-1.33	0.931	-0.51	0.916	-0.07	0.93	-0.87	0.943	-0.98	0.934	0.08	0.919	0.6	0.912
FHL5	-1.32	0.937	-1.22	0.942	-1.02	0.931	-0.73	0.916	-1.78	0.93	-0.09	0.913	-1.14	0.934	-1.32	0.919	0.66	0.912
CTTNBP2NL	-1.32	0.937	-1.51	0.942	-0.77	0.931	-1.01	0.916	-0.66	0.93	-0.36	0.916	-0.66	0.934	-0.41	0.919	-1.67	0.933
ARL6	-1.32	0.937	-2.04	0.942	-1.13	0.931	-0.59	0.916	-0.91	0.93	-0.49	0.92	0.44	0.939	0.08	0.919	-0.68	0.924
SPTBN1	-1.32	0.937	-0.52	0.942	-1.46	0.931	-1.18	0.916	-0.83	0.93	-1.25	0.952	-1.46	0.934	-1.21	0.919	-0.71	0.926
CCDC30	-1.32	0.937	-1.01	0.942	-0.66	0.931	-1.94	0.916	-1.76	0.93	-1.24	0.952	-1.73	0.934	-0.86	0.919	-1.71	0.933
DYNC2LI1	-1.32	0.937	0.51	0.95	0.1	0.931	0.3	0.92	-0.03	0.93	-3.41	0.0393	0.37	0.937	-0.09	0.919	0.57	0.912
PCDHA13	-1.31	0.937	-1.35	0.942	0.14	0.931	-0.85	0.916	-0.84	0.93	1.28	0.913	-2.29	0.934	-0.59	0.919	0.02	0.912
CLEC2D	-1.31	0.937	-0.22	0.942	-0.34	0.931	-0.28	0.916	-0.37	0.93	1.21	0.913	-1.06	0.934	0.08	0.919	0.08	0.912
HPSE2	-1.31	0.937	-1.17	0.942	0.48	0.933	-0.8	0.916	-0.53	0.93	1.2	0.913	0.19	0.934	-0.91	0.919	-0.14	0.912
HS3ST5	-1.31	0.937	-0.83	0.942	-0.38	0.931	-1.07	0.916	-1.3	0.93	1.17	0.913	-0.97	0.934	0.27	0.923	0.44	0.912
PHLDA3	-1.31	0.937	0.72	0.955	0.28	0.931	0.31	0.92	0.08	0.93	1.1	0.913	1.23	0.971	0.04	0.919	0.08	0.912
CAD	-1.31	0.937	0.9	0.962	-0.42	0.931	-0.84	0.916	-1.63	0.93	-1.88	0.84	-0.32	0.934	0.66	0.939	0.13	0.912
GPSM1	-1.31	0.937	0.33	0.945	0.21	0.931	0.15	0.916	0.36	0.933	0.99	0.913	0.17	0.934	-1.09	0.919	-0.04	0.912
HESX1	-1.31	0.937	0.4	0.947	0.85	0.951	0.05	0.916	0.79	0.953	0.09	0.913	-0.88	0.934	-0.49	0.919	0.12	0.912
DPY19L2	-1.31	0.937	-1.06	0.942	-0.34	0.931	0.82	0.951	0.28	0.93	-0.23	0.913	0.4	0.939	0.97	0.96	2.22	0.912
TMEM154	-1.31	0.937	-0.28	0.942	0.41	0.932	-0.65	0.916	0.14	0.93	0.8	0.913	0.15	0.934	-0.35	0.919	-0.5	0.915
SLC25A26	-1.31	0.937	-0.29	0.942	-0.23	0.931	0.66	0.938	-0.3	0.93	0.54	0.913	-0.98	0.934	-0.29	0.919	0.35	0.912
PRL	-1.31	0.937	-0.49	0.942	0.62	0.938	-0.5	0.916	-0.6	0.93	-1.67	0.952	0.4	0.939	-2.12	0.919	0.66	0.912
SOCS7	-1.31	0.937	-0.77	0.942	-0.32	0.931	0.49	0.929	-0.27	0.93	-0.57	0.923	-0.2	0.934	-0.26	0.919	-1.95	0.839
ART4	-1.31	0.937	-0.09	0.942	0.14	0.931	-0.83	0.916	0.37	0.933	0.45	0.913	-0.71	0.934	-0.39	0.919	-0.23	0.912
PCDHGA11	-1.31	0.937	0.44	0.948	-0.12	0.931	-0.98	0.916	-0.79	0.93	0.34	0.913	0.04	0.934	-0.57	0.919	0.13	0.912
KCNQ5	-1.31	0.937	-0.77	0.942	-0.48	0.931	-1.05	0.916	-0.55	0.93	0.43	0.913	0.2	0.934	-1.02	0.919	-0.25	0.912
ADAMTS17	-1.31	0.937	0.14	0.942	-0.39	0.931	0.17	0.916	-1.88	0.93	0.41	0.913	-0.96	0.934	-0.8	0.919	-0.06	0.912
AKR1C2	-1.31	0.937	-0.62	0.942	-0.16	0.931	-0.53	0.916	0.15	0.93	0.03	0.913	-0.33	0.934	-1.16	0.919	-0.01	0.912
TTC30A	-1.31	0.937	-0.26	0.942	-0.44	0.931	-0.23	0.916	-0.11	0.93	-0.61	0.924	-1.44	0.934	-1.74	0.919	0.47	0.912
FAM209B	-1.31	0.937	-0.9	0.942	-0.19	0.931	0.11	0.916	-1	0.93	-0.41	0.918	-0.43	0.934	-0.38	0.919	-0.99	0.933
FAM135A	-1.31	0.937	-1.49	0.942	0	0.931	-1.33	0.916	-1.21	0.93	-0.39	0.917	-1.15	0.934	-0.3	0.919	0.08	0.912
CYCS	-1.31	0.937	-0.37	0.942	-1.19	0.931	-0.73	0.916	-0.04	0.93	-0.85	0.942	-0.13	0.934	-0.08	0.919	0.13	0.912
HSBP1L1	-1.31	0.937	-0.29	0.942	-0.63	0.931	-0.74	0.916	-0.92	0.93	-0.1	0.913	-0.06	0.934	-1.42	0.919	-0.04	0.912
MS4A7	-1.31	0.937	-0.73	0.942	-1.55	0.931	-0.85	0.916	-0.12	0.93	-0.47	0.92	-0.74	0.934	-0.77	0.919	0.95	0.912
OR5D16	-1.31	0.937	-2.23	0.942	-0.52	0.931	-0.32	0.916	-0.23	0.93	-0.17	0.913	0.61	0.948	-0.82	0.919	0.87	0.912
RGPD2	-1.31	0.937	-1.23	0.942	-0.54	0.931	-0.81	0.916	-0.67	0.93	-0.28	0.913	-0.25	0.934	-0.57	0.919	0.75	0.912
MARK1	-1.31	0.937	-0.44	0.942	-0.28	0.931	-1.83	0.916	-1.43	0.93	-1.61	0.952	-1.46	0.934	-1.18	0.919	-0.52	0.915
HTR1E	-1.31	0.937	-0.34	0.942	-0.47	0.931	-1.09	0.916	-0.62	0.93	-0.41	0.918	-0.08	0.934	-0.7	0.919	0.29	0.912
PGM1	-1.31	0.937	-1.48	0.942	-0.59	0.931	-0.8	0.916	-1.02	0.93	-1.32	0.952	-1.88	0.934	-0.92	0.919	-2.42	0.467
TMEM138	-1.31	0.937	-1	0.942	-0.96	0.931	-1.21	0.916	-1.77	0.93	-1.33	0.952	-0.94	0.934	0.4	0.925	-0.06	0.912
TIMM23	-1.3	0.937	0.48	0.95	1.84	0.856	0.86	0.953	1.55	0.966	0.14	0.913	0.33	0.936	0.76	0.944	0.71	0.912
DPYD	-1.3	0.937	-1.36	0.942	-1.26	0.931	-0.51	0.916	-1	0.93	1.49	0.913	-0.82	0.934	-0.82	0.919	-2.87	0.207
BST2	-1.3	0.937	0.19	0.942	1.3	0.955	0.92	0.958	0.85	0.956	0.91	0.913	-0.28	0.934	-0.08	0.919	0.01	0.912
SEC14L5	-1.3	0.937	0.84	0.96	0.46	0.932	0.42	0.925	0.54	0.939	1.03	0.913	-0.25	0.934	-0.39	0.919	0.2	0.912
COL2A1	-1.3	0.937	0.48	0.95	-0.12	0.931	-0.08	0.916	-0.26	0.93	1.02	0.913	-0.34	0.934	0.05	0.919	0.1	0.912
CPEB2	-1.3	0.937	0.84	0.96	0.38	0.931	0.09	0.916	0.6	0.942	-0.07	0.913	-0.01	0.934	-0.49	0.919	-0.3	0.912
VASH2	-1.3	0.937	0.76	0.956	0.72	0.943	-0.88	0.916	-1.07	0.93	0.02	0.913	-0.03	0.934	0.07	0.919	0.27	0.912
METTL8	-1.3	0.937	0.03	0.942	0.23	0.931	-0.92	0.916	0.11	0.93	0.3	0.913	-1.58	0.934	-0.03	0.919	0.27	0.912
AC093802.1	-1.3	0.937	-1.08	0.942	-0.49	0.931	-1.13	0.916	0.61	0.942	-0.13	0.913	-0.76	0.934	-1.15	0.919	-0.09	0.912
FAM19A1	-1.3	0.937	-0.52	0.942	-0.02	0.931	-0.27	0.916	-1.39	0.93	-0.79	0.938	0.61	0.948	-0.23	0.919	-0.05	0.912
TOR1B	-1.3	0.937	-0.5	0.942	0.45	0.932	-0.77	0.916	0.55	0.939	-0.57	0.923	0.1	0.934	-0.14	0.919	0.35	0.912
RGS8	-1.3	0.937	-0.41	0.942	0.54	0.935	0.1	0.916	0.2	0.93	0.07	0.913	0.88	0.962	1.21	0.96	-0.02	0.912
EGF	-1.3	0.937	-1.96	0.942	0.16	0.931	-0.81	0.916	-0.28	0.93	0.4	0.913	-1.01	0.934	-0.56	0.919	0.28	0.912
KRTAP20-4	-1.3	0.937	-0.3	0.942	-0.92	0.931	-1.07	0.916	-0.22	0.93	0.39	0.913	-0.41	0.934	-0.61	0.919	-0.26	0.912
DSG2	-1.3	0.937	-0.71	0.942	-0.4	0.931	-0.39	0.916	-1.1	0.93	0.37	0.913	-0.37	0.934	-0.5	0.919	-0.05	0.912
PCED1A	-1.3	0.937	-0.36	0.942	-0.39	0.931	-0.5	0.916	-0.52	0.93	0.21	0.913	-1.66	0.934	-1.39	0.919	-1.03	0.933
HOXA6	-1.3	0.937	-1.16	0.942	-0.35	0.931	-1.33	0.916	0.01	0.93	0.21	0.913	-1.96	0.934	-0.62	0.919	0.77	0.912
SYT9	-1.3	0.937	-0.24	0.942	0.18	0.931	0.11	0.916	-1.02	0.93	-0.08	0.913	-0.69	0.934	-0.36	0.919	-0.81	0.933
SPRR4	-1.3	0.937	-0.7	0.942	-0.09	0.931	-0.77	0.916	-0.68	0.93	0.17	0.913	-0.77	0.934	0.28	0.924	0.02	0.912
SPRR3	-1.3	0.937	-1	0.942	0.1	0.931	-0.35	0.916	-0.3	0.93	-0.57	0.923	-0.31	0.934	-0.44	0.919	-0.46	0.914
CASP4	-1.3	0.937	-0.48	0.942	-0.58	0.931	-1.16	0.916	-0.5	0.93	-0.21	0.913	-0.07	0.934	-1.53	0.919	0.75	0.912
KRTAP13-3	-1.3	0.937	-0.74	0.942	-0.86	0.931	-0.31	0.916	-0.08	0.93	-0.14	0.913	-0.31	0.934	-0.09	0.919	-1.5	0.933
MS4A1	-1.3	0.937	-0.39	0.942	-1.23	0.931	-0.25	0.916	-1.8	0.93	-0.15	0.913	-0.25	0.934	-1.79	0.919	0.58	0.912
REPS1	-1.3	0.937	-0.19	0.942	-0.97	0.931	-0.86	0.916	-1.52	0.93	-1.05	0.952	-0.38	0.934	0.14	0.919	-0.65	0.924
NANOG	-1.3	0.937	-0.21	0.942	-0.43	0.931	-0.82	0.916	-0.41	0.93	-0.43	0.919	-1.14	0.934	-0.28	0.919	-0.16	0.912
PTGDR2	-1.3	0.937	-1.39	0.942	-0.47	0.931	-0.68	0.916	-1.64	0.93	-0.39	0.916	-0.32	0.934	0.01	0.919	-0.39	0.912
ADAMTS12	-1.3	0.937	-1.48	0.942	-0.69	0.931	-0.86	0.916	-0.51	0.93	-0.84	0.941	-1.01	0.934	-0.27	0.919	-0.45	0.913
CYR61	-1.3	0.937	-1.22	0.942	-1.55	0.931	-1.9	0.916	-1.57	0.93	-0.9	0.946	-1.15	0.934	-2.03	0.919	-4.5	0.00155
UBE2L3	-1.3	0.937	-3.33	0.504	-0.95	0.931	-1.4	0.916	-2.16	0.93	-2.31	0.447	-0.76	0.934	-1.21	0.919	-1.83	0.93
EIF4G1	-1.29	0.937	0.4	0.946	2.26	0.52	2.28	0.434	1.13	0.966	0.88	0.913	0.35	0.937	1.67	0.96	5.4	2.71e-05
KCNB2	-1.29	0.937	0.15	0.942	0.1	0.931	-0.09	0.916	-0.31	0.93	1.6	0.913	-0.2	0.934	-0.93	0.919	-0.34	0.912
TRIM26	-1.29	0.937	-0.35	0.942	-0.31	0.931	-1.01	0.916	-0.47	0.93	1.42	0.913	-0.73	0.934	0.24	0.922	0.72	0.912
RPN2	-1.29	0.937	0.58	0.951	-2.25	0.931	-0.35	0.916	0.87	0.957	0.64	0.913	-0.45	0.934	-0.6	0.919	-0.36	0.912
RAD51AP2	-1.29	0.937	1.01	0.97	-0.05	0.931	0.97	0.959	-0.25	0.93	-1.55	0.952	0.97	0.968	0.2	0.921	0.64	0.912
CFH	-1.29	0.937	0.35	0.945	0.65	0.938	0.3	0.92	0.99	0.963	0.52	0.913	0.62	0.948	0.07	0.919	1.04	0.912
LCLAT1	-1.29	0.937	0.95	0.966	0.94	0.955	0.29	0.92	0.15	0.93	-2.2	0.543	-0.44	0.934	0.18	0.921	0.54	0.912
SMCO3	-1.29	0.937	-0.66	0.942	0.12	0.931	-0.38	0.916	0.37	0.933	0.92	0.913	-0.23	0.934	-0.23	0.919	-0.19	0.912
ZNF812	-1.29	0.937	-1.21	0.942	0.91	0.955	-0.01	0.916	-0.38	0.93	-0.21	0.913	-0.75	0.934	-0.52	0.919	-0.69	0.926
OR10AD1	-1.29	0.937	0.7	0.955	0.03	0.931	0.79	0.948	0.48	0.937	0.49	0.913	0.5	0.942	0.01	0.919	0.15	0.912
TRIM22	-1.29	0.937	0.22	0.944	-0.74	0.931	-0.87	0.916	0.17	0.93	0.77	0.913	0.1	0.934	-0.42	0.919	0.08	0.912
TCF24	-1.29	0.937	0.64	0.953	-0.21	0.931	0.25	0.92	0.69	0.944	0.61	0.913	-0.47	0.934	-0.77	0.919	0.11	0.912
RAB40C	-1.29	0.937	0.43	0.948	0.27	0.931	0.08	0.916	0.23	0.93	0.61	0.913	0.29	0.934	1	0.96	0.7	0.912
TSSC1	-1.29	0.937	0.07	0.942	0.56	0.936	0.31	0.92	-0.99	0.93	0.37	0.913	-0.5	0.934	0.21	0.922	-0.34	0.912
ZNF706	-1.29	0.937	-0.49	0.942	-0.16	0.931	0.2	0.916	0.43	0.935	-0.57	0.923	-0.5	0.934	-1.03	0.919	1	0.912
COL19A1	-1.29	0.937	-1.08	0.942	-0.52	0.931	-0.41	0.916	0.13	0.93	0.41	0.913	0.42	0.939	-1.17	0.919	0.28	0.912
FGF18	-1.29	0.937	-1.03	0.942	-0.71	0.931	-1.59	0.916	-0.92	0.93	0.32	0.913	-1.55	0.934	0.16	0.92	-0.35	0.912
EVPL	-1.29	0.937	0.27	0.944	-0.44	0.931	-0.5	0.916	-0.84	0.93	0.28	0.913	-0.4	0.934	-0.36	0.919	-0.39	0.912
BVES	-1.29	0.937	0.25	0.944	-0.61	0.931	-1.33	0.916	-0.64	0.93	-1.51	0.952	-0.5	0.934	-1.67	0.919	-0.52	0.915
FAT2	-1.29	0.937	0.2	0.943	-0.84	0.931	-0.94	0.916	-0.05	0.93	-0.19	0.913	0.1	0.934	-0.11	0.919	-0.12	0.912
REG3A	-1.29	0.937	-0.27	0.942	0.17	0.931	-1.27	0.916	-0.69	0.93	-1.26	0.952	-0.48	0.934	-0.59	0.919	-0.21	0.912
VPS37C	-1.29	0.937	0.13	0.942	-1.05	0.931	-0.01	0.916	-0.07	0.93	-0.69	0.929	-0.38	0.934	0.07	0.919	-0.63	0.923
CD52	-1.29	0.937	-1.1	0.942	0.05	0.931	-1.34	0.916	-0.36	0.93	-0.03	0.913	-0.54	0.934	-1.28	0.919	-0.13	0.912
IL6ST	-1.29	0.937	-0.86	0.942	-1.22	0.931	-2.28	0.916	0.05	0.93	-0.06	0.913	0.04	0.934	-0.37	0.919	-0.42	0.912
KCNS3	-1.29	0.937	-0.62	0.942	-0.04	0.931	-0.99	0.916	-1.13	0.93	-0.31	0.914	0.24	0.934	0.5	0.929	-0.12	0.912
TAS2R8	-1.29	0.937	-0.28	0.942	-0.5	0.931	-0.83	0.916	-0.46	0.93	-0.32	0.914	-0.5	0.934	-0.61	0.919	0.9	0.912
LRRC19	-1.29	0.937	-0.43	0.942	-0.39	0.931	-0.47	0.916	-0.75	0.93	-0.46	0.92	-0.48	0.934	-1.17	0.919	0.17	0.912
EGLN3	-1.29	0.937	-0.57	0.942	-0.9	0.931	-1.29	0.916	-0.58	0.93	-0.44	0.92	-0.66	0.934	-0.86	0.919	-1.12	0.933
RFXANK	-1.28	0.937	-0.28	0.942	2.06	0.673	1.1	0.959	1.12	0.966	-0.2	0.913	0.78	0.956	0.81	0.948	-0.76	0.931
RPUSD1	-1.28	0.937	1.52	0.972	0.33	0.931	0.35	0.92	-1.27	0.93	0.53	0.913	1.13	0.971	1.11	0.96	-1.79	0.933
LRRC52	-1.28	0.937	-0.02	0.942	0.23	0.931	-0.03	0.916	0.07	0.93	1.43	0.913	0.41	0.939	-1.88	0.919	-0.1	0.912
ASB8	-1.28	0.937	-2.02	0.942	0.08	0.931	-0.42	0.916	-0.19	0.93	1.37	0.913	-0.03	0.934	-1.65	0.919	0.7	0.912
LAMA3	-1.28	0.937	-0.01	0.942	-0.77	0.931	1.01	0.959	0.64	0.943	1.2	0.913	-0.24	0.934	0.13	0.919	-0.16	0.912
C17orf104	-1.28	0.937	-1.09	0.942	-0.7	0.931	0.83	0.951	1.1	0.966	0.75	0.913	1.03	0.971	-0.21	0.919	-0.51	0.915
TRIM62	-1.28	0.937	-0.83	0.942	-1.02	0.931	-0.84	0.916	-0.04	0.93	1.08	0.913	-1.03	0.934	-1.73	0.919	-2.02	0.786
GLTPD2	-1.28	0.937	0.5	0.95	-0.6	0.931	-0.55	0.916	0.81	0.954	-0.23	0.913	-0.69	0.934	-0.26	0.919	-0.09	0.912
DAZL	-1.28	0.937	0.73	0.956	-0.85	0.931	0.58	0.935	-0.74	0.93	0.78	0.913	0.59	0.947	-0.2	0.919	0.09	0.912
MMD2	-1.28	0.937	0.53	0.95	-0.09	0.931	-0.74	0.916	-0.86	0.93	-0.34	0.915	-0.6	0.934	-1.8	0.919	-0.04	0.912
RBM18	-1.28	0.937	0.1	0.942	-0.84	0.931	-0.92	0.916	-0.32	0.93	0.31	0.913	-0.3	0.934	-0.57	0.919	1.09	0.912
CDH19	-1.28	0.937	0.04	0.942	-0.71	0.931	0.7	0.94	-0.09	0.93	0.03	0.913	-0.02	0.934	-0.51	0.919	0.5	0.912
CLEC4A	-1.28	0.937	-0.91	0.942	0.29	0.931	-1.18	0.916	0.61	0.942	0.31	0.913	-0.38	0.934	0.1	0.919	-0.32	0.912
LGALS16	-1.28	0.937	-0.97	0.942	-0.09	0.931	-0.46	0.916	-0.47	0.93	0.58	0.913	-0.67	0.934	0.11	0.919	-0.04	0.912
CD300E	-1.28	0.937	-0.36	0.942	0.05	0.931	-0.85	0.916	-0.59	0.93	0.55	0.913	-0.42	0.934	0.37	0.925	-1.4	0.933
PYCR1	-1.28	0.937	0.51	0.95	-1.02	0.931	0.09	0.916	0.22	0.93	-1.15	0.952	-0.87	0.934	0.51	0.93	0.58	0.912
RHEBL1	-1.28	0.937	-1.35	0.942	-0.11	0.931	0.5	0.929	-1	0.93	0.09	0.913	0.25	0.934	-0.73	0.919	0.49	0.912
YY2	-1.28	0.937	-0.95	0.942	0.46	0.932	-0.98	0.916	-0.66	0.93	-0.26	0.913	-0.65	0.934	-0.3	0.919	0.55	0.912
AARS2	-1.28	0.937	-0.42	0.942	-0.1	0.931	-0.86	0.916	-1.21	0.93	0.43	0.913	0.14	0.934	-0.55	0.919	0.45	0.912
TMEM133	-1.28	0.937	-1.28	0.942	-0.56	0.931	-0.31	0.916	0.33	0.932	0.21	0.913	-0.16	0.934	0.2	0.921	0.6	0.912
EFCAB13	-1.28	0.937	-0.6	0.942	-0.31	0.931	0.31	0.92	0.24	0.93	0.14	0.913	-0.39	0.934	0.51	0.929	-1.68	0.933
DUSP1	-1.28	0.937	-0.24	0.942	-0.82	0.931	-0.75	0.916	-1.15	0.93	0.3	0.913	0.27	0.934	-0.49	0.919	0.97	0.912
PARK7	-1.28	0.937	-2.27	0.942	-0.75	0.931	-0.42	0.916	0.16	0.93	0.18	0.913	-1.75	0.934	-1.31	0.919	-0.82	0.933
GPR1	-1.28	0.937	-0.49	0.942	-1.41	0.931	-0.55	0.916	-1.58	0.93	0.12	0.913	-1.93	0.934	-1.33	0.919	0.22	0.912
ADCYAP1R1	-1.28	0.937	-1.12	0.942	-0.88	0.931	-0.73	0.916	0.09	0.93	-1.09	0.952	-0.94	0.934	-0.99	0.919	1.07	0.912
ANKRD13C	-1.28	0.937	-0.75	0.942	-1.26	0.931	-0.65	0.916	-1.86	0.93	0.03	0.913	-1.43	0.934	-0.94	0.919	-2.02	0.786
COL1A2	-1.28	0.937	-0.81	0.942	-0.71	0.931	-1.16	0.916	-0.87	0.93	-0.18	0.913	-1	0.934	-0.41	0.919	-0.42	0.912
BPIFA1	-1.28	0.937	-0.03	0.942	-0.23	0.931	-0.77	0.916	-0.09	0.93	-0.4	0.918	-0.55	0.934	-1.06	0.919	-0.1	0.912
TGIF1	-1.27	0.937	-0.01	0.942	1.21	0.955	0.84	0.952	0.08	0.93	1.29	0.913	0.73	0.954	0.08	0.919	2.91	0.257
OR52W1	-1.27	0.937	-0.25	0.942	-0.2	0.931	-0.15	0.916	0.02	0.93	-0.95	0.95	-0.6	0.934	0.08	0.919	-0.66	0.924
FAM167B	-1.27	0.937	-0.99	0.942	-0.7	0.931	-0.74	0.916	-0.26	0.93	1.06	0.913	-1.98	0.934	-0.19	0.919	-0.9	0.933
VSTM4	-1.27	0.937	-0.3	0.942	0.88	0.953	0.05	0.916	-0.52	0.93	0.71	0.913	-1.16	0.934	-1.28	0.919	0.63	0.912
MAGIX	-1.27	0.937	-0.9	0.942	-0.64	0.931	-1.38	0.916	-0.53	0.93	0.84	0.913	0.55	0.943	-1.31	0.919	0.85	0.912
ABRACL	-1.27	0.937	-1.22	0.942	0.18	0.931	-1.89	0.916	-2.02	0.93	0.8	0.913	-0.72	0.934	-1.25	0.919	-0.24	0.912
ACOX3	-1.27	0.937	0.65	0.954	0.17	0.931	-0.07	0.916	0.45	0.935	0.11	0.913	0.1	0.934	1.02	0.96	-0.58	0.918
COQ4	-1.27	0.937	-0.03	0.942	-0.85	0.931	-0.84	0.916	-0.21	0.93	-1.19	0.952	0.47	0.94	-1.22	0.919	0.23	0.912
TNS4	-1.27	0.937	-0.66	0.942	-1.16	0.931	-0.8	0.916	-0.27	0.93	0.59	0.913	-0.14	0.934	-0.76	0.919	-0.71	0.928
NETO1	-1.27	0.937	0.38	0.945	0.31	0.931	-0.33	0.916	-0.08	0.93	0.56	0.913	0.11	0.934	-0.83	0.919	0.54	0.912
PPP1R17	-1.27	0.937	-1.41	0.942	-0.36	0.931	-0.3	0.916	-1.47	0.93	0.56	0.913	-1.07	0.934	-1.48	0.919	0.52	0.912
MAPK9	-1.27	0.937	-0.26	0.942	-0.47	0.931	-1.04	0.916	-0.06	0.93	0.55	0.913	-0.61	0.934	-0.14	0.919	0.3	0.912
MSANTD2	-1.27	0.937	-0.55	0.942	0.41	0.932	-0.12	0.916	-0.18	0.93	0.08	0.913	-0.15	0.934	0.49	0.928	1.1	0.912
HBD	-1.27	0.937	-1.05	0.942	-0.4	0.931	-0.9	0.916	-1.53	0.93	-0.48	0.92	-0.62	0.934	-1.03	0.919	0.06	0.912
COL16A1	-1.27	0.937	-0.09	0.942	-2.74	0.581	-0.92	0.916	0.39	0.933	0.03	0.913	-1.74	0.934	-0.34	0.919	0.26	0.912
ZNF268	-1.27	0.937	-0.4	0.942	-0.44	0.931	-1	0.916	-0.89	0.93	0.38	0.913	-1.1	0.934	-0.59	0.919	0.02	0.912
ANKAR	-1.27	0.937	-0.14	0.942	-0.43	0.931	-0.84	0.916	-0.09	0.93	0.25	0.913	-0.34	0.934	-0.99	0.919	-0.87	0.933
SIAH2	-1.27	0.937	-1.3	0.942	-1.81	0.931	0.13	0.916	-0.64	0.93	-0.47	0.92	-0.09	0.934	-1.05	0.919	-0.77	0.933
LGSN	-1.27	0.937	-1.51	0.942	-1.34	0.931	-0.15	0.916	-1.81	0.93	0.06	0.913	0.3	0.934	-1.01	0.919	0.21	0.912
SEL1L2	-1.27	0.937	-0.49	0.942	-0.94	0.931	-1.59	0.916	-0.32	0.93	0.05	0.913	-1.78	0.934	-0.98	0.919	-0.2	0.912
OR1E1	-1.27	0.937	-0.5	0.942	-0.1	0.931	-0.66	0.916	-0.81	0.93	-0.02	0.913	-0.29	0.934	0.01	0.919	-0.2	0.912
PRKAA2	-1.27	0.937	-1.14	0.942	-1.54	0.931	-0.28	0.916	-0.66	0.93	-0.04	0.913	-1.37	0.934	-1.76	0.919	-1.47	0.933
TCEAL4	-1.27	0.937	-0.91	0.942	-0.26	0.931	-0.93	0.916	-1.29	0.93	-0.95	0.95	-1.36	0.934	-1.62	0.919	-0.22	0.912
CCDC23	-1.27	0.937	-1.8	0.942	-0.79	0.931	-1.51	0.916	-0.77	0.93	-0.55	0.922	-0.97	0.934	-1.5	0.919	-1.2	0.933
NPBWR1	-1.26	0.937	-0.56	0.942	0.4	0.932	0.35	0.92	-0.06	0.93	2.02	0.913	0.2	0.934	0.38	0.925	-0.31	0.912
TUBB1	-1.26	0.937	-0.78	0.942	-1.61	0.931	-0.44	0.916	-0.5	0.93	1.78	0.913	-0.86	0.934	-0.75	0.919	0.29	0.912
KRTAP12-3	-1.26	0.937	-1.11	0.942	-1.09	0.931	-0.87	0.916	1.66	0.957	0.3	0.913	-0.46	0.934	-1.36	0.919	0.1	0.912
LMO7	-1.26	0.937	-1.18	0.942	-0.36	0.931	0.03	0.916	-0.56	0.93	1.54	0.913	-0.44	0.934	-0.49	0.919	-2.23	0.616
MTMR11	-1.26	0.937	0.3	0.945	-0.51	0.931	0.33	0.92	1.19	0.966	-0.33	0.915	1.2	0.971	0.37	0.925	0.94	0.912
PABPC3	-1.26	0.937	1.16	0.972	-0.52	0.931	-0.54	0.916	0.49	0.937	0.7	0.913	-0.22	0.934	0.23	0.922	0.05	0.912
RCN3	-1.26	0.937	0.65	0.954	-0.49	0.931	-0.08	0.916	-0.33	0.93	0.65	0.913	-0.81	0.934	0.3	0.924	0.13	0.912
ZNF423	-1.26	0.937	-0.73	0.942	0.99	0.955	0.35	0.92	-0.86	0.93	-0.66	0.928	-0.38	0.934	-1.1	0.919	-0.42	0.912
SPZ1	-1.26	0.937	-1.55	0.942	-0.38	0.931	-1.47	0.916	-1.62	0.93	0.94	0.913	0.63	0.948	-0.72	0.919	-0.2	0.912
ZCRB1	-1.26	0.937	0.26	0.944	0.48	0.933	-0.01	0.916	-0.07	0.93	0.81	0.913	-0.19	0.934	-0.32	0.919	-0.16	0.912
PSEN2	-1.26	0.937	-0.78	0.942	0.68	0.94	-0.68	0.916	0.78	0.952	-0.65	0.926	0.03	0.934	-0.47	0.919	-0.11	0.912
LY6E	-1.26	0.937	0.07	0.942	-0.34	0.931	-0.63	0.916	-0.03	0.93	0.75	0.913	-0.86	0.934	-1.22	0.919	-0.11	0.912
SURF4	-1.26	0.937	-0.81	0.942	0.07	0.931	-1.06	0.916	-0.19	0.93	0.71	0.913	0.58	0.946	-0.77	0.919	0.94	0.912
WDFY4	-1.26	0.937	0.67	0.954	0.36	0.931	-1.15	0.916	-1.03	0.93	-0.07	0.913	-2.01	0.934	-0.89	0.919	0.2	0.912
SSUH2	-1.26	0.937	-0.68	0.942	-0.17	0.931	0.09	0.916	0	0.93	0.6	0.913	-0.31	0.934	-1.53	0.919	0.08	0.912
ASB14	-1.26	0.937	-0.73	0.942	-0.49	0.931	0.59	0.935	-0.55	0.93	0.36	0.913	0.12	0.934	-0.23	0.919	0.07	0.912
LPIN1	-1.26	0.937	0.58	0.951	-0.63	0.931	0.49	0.929	-0.14	0.93	-0.05	0.913	-0.1	0.934	-0.58	0.919	0.15	0.912
TBC1D20	-1.26	0.937	0.57	0.951	-0.81	0.931	-1.05	0.916	-0.35	0.93	-1.68	0.952	0.07	0.934	-1.38	0.919	0.5	0.912
ADH1A	-1.26	0.937	-0.67	0.942	0.48	0.933	0.4	0.924	-0.2	0.93	-0.28	0.913	-0.92	0.934	-0.68	0.919	-0.21	0.912
SSC5D	-1.26	0.937	0.47	0.949	0.13	0.931	0.21	0.917	0.43	0.935	0.06	0.913	-1.23	0.934	0.9	0.954	0	0.912
GPR18	-1.26	0.937	-0.69	0.942	0.15	0.931	-0.47	0.916	0.46	0.935	0.46	0.913	-1.72	0.934	-1.51	0.919	0.08	0.912
HERPUD2	-1.26	0.937	-1.46	0.942	-0.36	0.931	-0.45	0.916	-1.19	0.93	0.38	0.913	0.16	0.934	-0.87	0.919	0.8	0.912
PDLIM3	-1.26	0.937	-0.26	0.942	-0.4	0.931	-0.97	0.916	-0.67	0.93	0.32	0.913	-0.71	0.934	0.06	0.919	-0.23	0.912
FLOT1	-1.26	0.937	-0.29	0.942	0.31	0.931	-0.27	0.916	-0.96	0.93	0	0.913	-1.81	0.934	-0.65	0.919	-0.62	0.922
CKMT2	-1.26	0.937	-0.78	0.942	-1.31	0.931	-1.99	0.916	-0.14	0.93	0.3	0.913	-0.36	0.934	0.23	0.922	-0.66	0.924
ACAD10	-1.26	0.937	-0.6	0.942	0.11	0.931	-0.28	0.916	0.2	0.93	0.24	0.913	-0.99	0.934	-0.38	0.919	-0.07	0.912
TBX22	-1.26	0.937	-0.76	0.942	0.24	0.931	-1.01	0.916	-1.5	0.93	-0.33	0.915	-1.99	0.934	-1.64	0.919	0.16	0.912
LILRA1	-1.26	0.937	-0.82	0.942	-0.59	0.931	-0.49	0.916	-1.19	0.93	0.16	0.913	-1.64	0.934	-0.76	0.919	-0.88	0.933
ATG3	-1.26	0.937	-0.56	0.942	-0.2	0.931	-0.27	0.916	0.16	0.93	-0.67	0.928	0.06	0.934	0.47	0.928	0.2	0.912
CHMP4A	-1.26	0.937	-1.05	0.942	-0.02	0.931	0.05	0.916	0.1	0.93	-0.32	0.914	-0.16	0.934	-0.22	0.919	-0.47	0.914
KAZN	-1.26	0.937	-0.96	0.942	-0.58	0.931	-1.16	0.916	-1.8	0.93	-0.09	0.913	-2.35	0.934	-1.52	0.919	-0.69	0.926
CPT1B	-1.26	0.937	-0.87	0.942	-0.13	0.931	-0.7	0.916	-1.5	0.93	-0.48	0.92	-1.41	0.934	-0.55	0.919	-0.94	0.933
POM121	-1.26	0.937	-0.34	0.942	-0.26	0.931	-0.59	0.916	-0.16	0.93	-1.6	0.952	-0.07	0.934	-0.41	0.919	-1.22	0.933
STC1	-1.26	0.937	-1.03	0.942	-0.64	0.931	-2.11	0.916	-1.57	0.93	-0.25	0.913	-0.46	0.934	-0.54	0.919	0.08	0.912
TM2D1	-1.26	0.937	-1.53	0.942	-1.89	0.931	-0.6	0.916	-0.75	0.93	-0.26	0.913	-0.79	0.934	-0.23	0.919	-1.17	0.933
MORC1	-1.26	0.937	-1.86	0.942	-0.4	0.931	-1.15	0.916	-0.33	0.93	-0.52	0.921	-0.84	0.934	-0.06	0.919	0.24	0.912
MIER1	-1.26	0.937	-2.12	0.942	-1.4	0.931	-1.17	0.916	-0.62	0.93	-0.42	0.919	-1.3	0.934	-0.46	0.919	-2.82	0.23
OR4K17	-1.26	0.937	-1.83	0.942	-0.87	0.931	-1.45	0.916	-0.99	0.93	-0.96	0.951	-0.47	0.934	-0.98	0.919	-0.49	0.915
MFSD12	-1.25	0.937	0.09	0.942	1.34	0.955	-0.3	0.916	-1.06	0.93	0.42	0.913	-0.6	0.934	0.06	0.919	-0.51	0.915
CRYBA2	-1.25	0.937	0.03	0.942	-0.48	0.931	-0.9	0.916	-0.63	0.93	1.17	0.913	-1.5	0.934	0.62	0.936	-0.32	0.912
ZNF676	-1.25	0.937	0.31	0.945	0.99	0.955	-0.81	0.916	-0.35	0.93	0	0.913	-0.54	0.934	-0.73	0.919	0.34	0.912
GMNC	-1.25	0.937	-1.13	0.942	-0.35	0.931	-0.33	0.916	-0.77	0.93	0.79	0.913	-0.31	0.934	0.41	0.926	1.34	0.912
RAB3GAP1	-1.25	0.937	0.71	0.955	-0.24	0.931	-0.2	0.916	-0.09	0.93	-0.15	0.913	-0.78	0.934	0.12	0.919	-1.96	0.83
LIN7A	-1.25	0.937	0.6	0.952	0.63	0.938	0.17	0.916	-0.68	0.93	0.44	0.913	0.34	0.937	-0.18	0.919	0.75	0.912
TRIM17	-1.25	0.937	0.48	0.95	0.59	0.938	0.21	0.917	0.29	0.93	-0.08	0.913	0.68	0.949	0.01	0.919	1.03	0.912
CASP8	-1.25	0.937	-0.42	0.942	0.56	0.936	-0.86	0.916	-0.31	0.93	0.44	0.913	0.14	0.934	-0.19	0.919	0.04	0.912
ZNF354B	-1.25	0.937	0.11	0.942	-0.1	0.931	-0.45	0.916	-1.24	0.93	-0.19	0.913	-0.16	0.934	0.4	0.925	-0.14	0.912
RARRES2	-1.25	0.937	-0.42	0.942	-0.63	0.931	-0.58	0.916	-1.46	0.93	0.42	0.913	-1.24	0.934	-1.42	0.919	-0.51	0.915
ANGPTL7	-1.25	0.937	-1.27	0.942	-0.89	0.931	-0.69	0.916	-1.85	0.93	0.38	0.913	-1.19	0.934	-0.33	0.919	-1.69	0.933
GCC1	-1.25	0.937	-0.56	0.942	0.33	0.931	-0.3	0.916	-1.01	0.93	0.33	0.913	-0.33	0.934	-0.73	0.919	-0.19	0.912
ANKK1	-1.25	0.937	-1.78	0.942	-0.42	0.931	-1.01	0.916	0.33	0.933	-0.11	0.913	-0.93	0.934	-0.64	0.919	0.81	0.912
IP6K2	-1.25	0.937	0.31	0.945	-0.66	0.931	-0.72	0.916	-0.84	0.93	-0.33	0.915	0.39	0.938	0.06	0.919	0.56	0.912
HOXB7	-1.25	0.937	-0.41	0.942	-0.32	0.931	0.08	0.916	0.23	0.93	0.09	0.913	0.42	0.939	0.51	0.929	-0.35	0.912
ZNF645	-1.25	0.937	-0.82	0.942	0.22	0.931	0.19	0.916	-0.28	0.93	0.08	0.913	-0.24	0.934	-0.85	0.919	0.79	0.912
DSCAML1	-1.25	0.937	0	0.942	0.2	0.931	-1.01	0.916	-0.26	0.93	0.15	0.913	0.1	0.934	-0.53	0.919	0.72	0.912
PLA2G4B	-1.25	0.937	-0.35	0.942	0.14	0.931	-0.97	0.916	0.15	0.93	0.15	0.913	-0.59	0.934	-0.46	0.919	-0.08	0.912
E2F7	-1.25	0.937	-2.69	0.942	-0.48	0.931	-1.7	0.916	-2.18	0.93	0.14	0.913	-0.24	0.934	-0.74	0.919	0.32	0.912
TTC26	-1.25	0.937	-0.78	0.942	-0.75	0.931	-1.13	0.916	-2.7	0.93	0.14	0.913	-0.93	0.934	-1.05	0.919	-0.67	0.924
TEX11	-1.25	0.937	-1.92	0.942	0.05	0.931	-1.44	0.916	-0.96	0.93	0.12	0.913	-1.03	0.934	-0.43	0.919	0.35	0.912
C14orf23	-1.25	0.937	-1.52	0.942	0.09	0.931	-1.24	0.916	-0.52	0.93	-0.51	0.92	-0.9	0.934	0.22	0.922	-1.13	0.933
FLAD1	-1.25	0.937	-1.59	0.942	-0.64	0.931	0.09	0.916	-0.36	0.93	-0.56	0.923	0.38	0.938	0.12	0.919	-0.67	0.924
NFKBIZ	-1.25	0.937	-1.92	0.942	-0.31	0.931	0.02	0.916	-0.74	0.93	-0.43	0.919	-0.79	0.934	-0.65	0.919	-1.63	0.933
SLC51A	-1.25	0.937	-0.9	0.942	-0.01	0.931	-0.51	0.916	-0.13	0.93	-0.47	0.92	-0.79	0.934	0.24	0.922	0.27	0.912
ZNF679	-1.25	0.937	-1	0.942	-1.04	0.931	-1.14	0.916	-1.53	0.93	-0.08	0.913	-0.01	0.934	-0.55	0.919	-0.84	0.933
GZMA	-1.25	0.937	-0.12	0.942	-0.95	0.931	-2.68	0.916	-0.57	0.93	-1.8	0.915	0.03	0.934	-0.58	0.919	0.33	0.912
TMEM134	-1.25	0.937	-0.93	0.942	-0.69	0.931	-0.49	0.916	-0.26	0.93	-0.91	0.948	-1.6	0.934	-0.94	0.919	0.77	0.912
CLEC6A	-1.25	0.937	-0.63	0.942	-0.67	0.931	-0.8	0.916	-0.48	0.93	-0.33	0.915	-1.02	0.934	-0.97	0.919	-0.73	0.928
SNX13	-1.25	0.937	-1.52	0.942	-0.68	0.931	-1.28	0.916	-1.96	0.93	-0.34	0.915	-1.08	0.934	-0.87	0.919	0.46	0.912
CCDC80	-1.25	0.937	-2.03	0.942	-0.7	0.931	-1.68	0.916	-0.63	0.93	-0.35	0.916	-0.67	0.934	0.37	0.925	-0.85	0.933
KDM5D	-1.25	0.937	-1.66	0.942	-0.56	0.931	-1.27	0.916	-1.85	0.93	-0.37	0.916	-2.22	0.934	-1.38	0.919	0.06	0.912
CBFA2T2	-1.25	0.937	-1.67	0.942	-1.47	0.931	-0.57	0.916	-1.15	0.93	-0.47	0.92	-1.15	0.934	-1.64	0.919	-0.69	0.926
KCTD10	-1.25	0.937	-3.45	0.415	-1.16	0.931	-0.53	0.916	-2.17	0.93	0.45	0.913	-0.75	0.934	-1.28	0.919	-0.17	0.912
NDUFA8	-1.24	0.937	-0.15	0.942	-1.21	0.931	-1.08	0.916	-0.47	0.93	1.33	0.913	-0.5	0.934	-0.61	0.919	0.28	0.912
LRRC69	-1.24	0.937	-0.32	0.942	-0.06	0.931	-0.88	0.916	-0.44	0.93	1.25	0.913	-0.62	0.934	-0.48	0.919	0.32	0.912
H1FNT	-1.24	0.937	-0.73	0.942	0.16	0.931	-0.49	0.916	-0.08	0.93	1.25	0.913	-0.25	0.934	-1.23	0.919	-0.22	0.912
UBR1	-1.24	0.937	0.58	0.951	-1.62	0.931	0.74	0.945	-0.12	0.93	-0.15	0.913	0.72	0.953	-0.7	0.919	0.86	0.912
CD163L1	-1.24	0.937	-0.61	0.942	-0.48	0.931	-1.28	0.916	-1.38	0.93	1.13	0.913	0.18	0.934	0.19	0.921	0.38	0.912
ZNF879	-1.24	0.937	-0.34	0.942	-0.17	0.931	-0.52	0.916	-0.56	0.93	1	0.913	0.38	0.938	0.3	0.924	-0.16	0.912
SGCZ	-1.24	0.937	-0.46	0.942	-0.6	0.931	-0.55	0.916	-1.05	0.93	0.88	0.913	-0.34	0.934	0.49	0.929	0.1	0.912
OR11L1	-1.24	0.937	-0.41	0.942	0.14	0.931	-0.36	0.916	0.86	0.956	-0.45	0.92	-0.4	0.934	-0.26	0.919	-0.24	0.912
TIPARP	-1.24	0.937	0.39	0.946	0.02	0.931	0.81	0.95	0.73	0.949	-2.89	0.139	0.6	0.947	0.62	0.936	-7.42	2.58e-10
MROH2A	-1.24	0.937	-0.54	0.942	0.76	0.945	-0.89	0.916	0.02	0.93	0.48	0.913	-1.41	0.934	-1.32	0.919	-0.19	0.912
C1orf204	-1.24	0.937	-0.35	0.942	-1.13	0.931	-1.4	0.916	0.15	0.93	0.58	0.913	-0.81	0.934	-0.25	0.919	-0.84	0.933
PIR	-1.24	0.937	0.33	0.945	-0.09	0.931	-0.28	0.916	-0.83	0.93	0	0.913	-1.55	0.934	-0.07	0.919	0.1	0.912
SFTA3	-1.24	0.937	0.12	0.942	0.45	0.932	-1.06	0.916	-1.83	0.93	-0.11	0.913	0.32	0.935	-0.99	0.919	-0.54	0.916
GNAO1	-1.24	0.937	-0.8	0.942	0.23	0.931	-0.43	0.916	-0.64	0.93	0.4	0.913	-1.47	0.934	-0.9	0.919	0.54	0.912
MAP4	-1.24	0.937	-1.71	0.942	-0.35	0.931	-0.05	0.916	-0.41	0.93	0.39	0.913	-0.99	0.934	-0.12	0.919	-1.01	0.933
KRCC1	-1.24	0.937	-0.16	0.942	-0.34	0.931	-0.38	0.916	-0.05	0.93	-2.36	0.405	0.08	0.934	0.27	0.923	0.83	0.912
R3HDM4	-1.24	0.937	-1.13	0.942	0.34	0.931	0.03	0.916	-0.09	0.93	-0.22	0.913	0.01	0.934	-1.34	0.919	0.21	0.912
DAB2IP	-1.24	0.937	-0.24	0.942	0.25	0.931	0.03	0.916	0.04	0.93	-0.22	0.913	-0.31	0.934	0.25	0.922	0.3	0.912
TMEM232	-1.24	0.937	-0.27	0.942	-0.57	0.931	-0.54	0.916	-0.94	0.93	0.27	0.913	0.35	0.937	-0.16	0.919	-0.53	0.915
OR5B17	-1.24	0.937	-0.65	0.942	-0.35	0.931	0.23	0.918	-0.69	0.93	-0.02	0.913	-1.57	0.934	-0.63	0.919	0.9	0.912
CCDC67	-1.24	0.937	-1.19	0.942	-0.2	0.931	-1.14	0.916	-1.59	0.93	0.17	0.913	-1.24	0.934	-1.37	0.919	0.5	0.912
CYP3A7	-1.24	0.937	-0.86	0.942	-0.27	0.931	-0.91	0.916	-0.02	0.93	-0.4	0.918	-0.45	0.934	-0.64	0.919	0.2	0.912
MS4A6A	-1.24	0.937	-2.02	0.942	-1.13	0.931	-0.65	0.916	-0.17	0.93	-0.08	0.913	-0.81	0.934	-1.3	0.919	0.81	0.912
APOA1	-1.24	0.937	-0.58	0.942	-0.81	0.931	-0.21	0.916	-0.88	0.93	-0.52	0.921	0.4	0.938	-0.25	0.919	0.15	0.912
CDR1	-1.24	0.937	-0.9	0.942	-0.3	0.931	-0.74	0.916	-0.51	0.93	-0.61	0.924	0.37	0.937	-0.7	0.919	0.22	0.912
MPZL3	-1.24	0.937	-0.54	0.942	-1.16	0.931	-0.63	0.916	-0.59	0.93	-0.46	0.92	-0.69	0.934	-0.46	0.919	0.06	0.912
MLST8	-1.23	0.937	0.93	0.965	0.97	0.955	0.97	0.959	1.31	0.966	-1.47	0.952	0.78	0.956	-0.75	0.919	-1.44	0.933
OR5AK2	-1.23	0.937	-0.88	0.942	-0.47	0.931	-1.71	0.916	0.02	0.93	1.31	0.913	-0.28	0.934	-1.65	0.919	-0.49	0.915
ASIC1	-1.23	0.937	-0.31	0.942	1.08	0.955	0.48	0.927	0.24	0.93	0.26	0.913	0.77	0.956	-0.24	0.919	0.67	0.912
PGLYRP4	-1.23	0.937	1.07	0.972	0.07	0.931	0.64	0.937	0.97	0.962	-0.5	0.92	1.04	0.971	0.79	0.947	0.8	0.912
SMARCA4	-1.23	0.937	0.07	0.942	0.31	0.931	0.76	0.946	0.36	0.933	1.05	0.913	-0.28	0.934	-0.02	0.919	-0.94	0.933
MANBA	-1.23	0.937	0.43	0.948	0.18	0.931	-1.01	0.916	-0.57	0.93	0.98	0.913	-0.08	0.934	-0.74	0.919	0.2	0.912
PARD6G	-1.23	0.937	0.98	0.968	-0.77	0.931	0.61	0.935	0.36	0.933	-0.03	0.913	0.51	0.943	-0.43	0.919	1.47	0.912
NNMT	-1.23	0.937	-0.89	0.942	-0.52	0.931	-1	0.916	-0.26	0.93	0.84	0.913	-0.48	0.934	-1.61	0.919	-0.01	0.912
SPATC1L	-1.23	0.937	0.8	0.958	-0.72	0.931	-0.69	0.916	0.03	0.93	0.55	0.913	-0.38	0.934	0.74	0.943	-0.52	0.915
TLX3	-1.23	0.937	-1.15	0.942	0.77	0.945	-0.6	0.916	-0.18	0.93	-0.75	0.935	-0.94	0.934	-0.51	0.919	-0.01	0.912
ZNF214	-1.23	0.937	0.25	0.944	0.74	0.944	0.53	0.932	-0.74	0.93	0.7	0.913	-0.42	0.934	-0.97	0.919	-0.57	0.917
PLAG1	-1.23	0.937	-0.62	0.942	0.36	0.931	0.35	0.92	-0.22	0.93	0.73	0.913	-0.16	0.934	-0.8	0.919	-0.72	0.928
OR2M2	-1.23	0.937	0.02	0.942	0.07	0.931	-0.85	0.916	-0.3	0.93	-0.38	0.916	-0.23	0.934	-0.32	0.919	0.55	0.912
MCCC2	-1.23	0.937	-0.62	0.942	-0.82	0.931	-1.29	0.916	-0.2	0.93	0.7	0.913	0.07	0.934	-0.55	0.919	-0.6	0.92
LRP2	-1.23	0.937	-1.22	0.942	0.67	0.94	-0.64	0.916	0.47	0.935	0.5	0.913	0.25	0.934	0.11	0.919	-1.41	0.933
LRIT3	-1.23	0.937	-0.73	0.942	0.55	0.935	-0.6	0.916	0.62	0.942	-0.65	0.927	0.62	0.948	-1.28	0.919	0.58	0.912
APPL2	-1.23	0.937	-0.1	0.942	-0.72	0.931	-1.09	0.916	-0.62	0.93	0.61	0.913	-1.46	0.934	-0.92	0.919	0.64	0.912
FGD1	-1.23	0.937	-0.88	0.942	0.55	0.935	-0.1	0.916	-0.46	0.93	-0.23	0.913	-1.05	0.934	-1.12	0.919	0.01	0.912
TCEAL7	-1.23	0.937	-0.33	0.942	0.55	0.935	-0.51	0.916	-0.41	0.93	-0.44	0.92	-0.37	0.934	-0.55	0.919	0.86	0.912
THG1L	-1.23	0.937	0.5	0.95	-2.4	0.931	-0.31	0.916	0.18	0.93	-1.35	0.952	-0.31	0.934	0.4	0.925	-0.57	0.918
RAB10	-1.23	0.937	-0.56	0.942	0.29	0.931	-0.4	0.916	0.47	0.936	-1	0.952	0.01	0.934	-0.57	0.919	-0.65	0.924
OR2D2	-1.23	0.937	-0.36	0.942	0.47	0.932	-0.99	0.916	-0.37	0.93	0.21	0.913	0.02	0.934	0.24	0.922	-0.36	0.912
CADPS2	-1.23	0.937	-0.48	0.942	-0.56	0.931	-0.52	0.916	-1.04	0.93	0.44	0.913	0.21	0.934	0.07	0.919	-0.05	0.912
TMCC3	-1.23	0.937	-0.45	0.942	-0.08	0.931	-0.52	0.916	-1	0.93	0.38	0.913	-0.51	0.934	-0.75	0.919	-0.98	0.933
ITGB3BP	-1.23	0.937	-0.77	0.942	-0.97	0.931	-1.35	0.916	0.36	0.933	0.19	0.913	-0.58	0.934	-1.33	0.919	-1.27	0.933
FIGF	-1.23	0.937	-1.12	0.942	0.18	0.931	-0.79	0.916	0.28	0.93	-0.1	0.913	-1.25	0.934	-0.59	0.919	-0.14	0.912
OR5D13	-1.23	0.937	-1.67	0.942	-0.68	0.931	0.28	0.92	-0.29	0.93	-0.79	0.938	-0.08	0.934	-0.43	0.919	1.42	0.912
NFKBIL1	-1.23	0.937	0.05	0.942	-0.08	0.931	-0.8	0.916	-0.21	0.93	0.27	0.913	-0.03	0.934	0.33	0.924	0.6	0.912
TP73	-1.23	0.937	-1.11	0.942	-0.3	0.931	-0.1	0.916	0.26	0.93	0.01	0.913	-1.55	0.934	-1.34	0.919	-1.34	0.933
CCDC7	-1.23	0.937	-2.06	0.942	-0.8	0.931	-2.34	0.916	-1.55	0.93	0.26	0.913	-0.92	0.934	-1.54	0.919	-0.4	0.912
MAS1L	-1.23	0.937	-0.46	0.942	0.09	0.931	-0.79	0.916	-0.88	0.93	0.24	0.913	0.03	0.934	-0.07	0.919	0.39	0.912
CCND2	-1.23	0.937	-0.27	0.942	-0.44	0.931	-0.21	0.916	-0.48	0.93	-0.2	0.913	-1.94	0.934	-0.21	0.919	-0.18	0.912
CA5B	-1.23	0.937	-1.22	0.942	-0.1	0.931	-0.08	0.916	-0.59	0.93	-1.61	0.952	-1.21	0.934	-0.47	0.919	0.83	0.912
NXPE4	-1.23	0.937	-0.57	0.942	-0.88	0.931	-0.1	0.916	-0.46	0.93	-1.36	0.952	-0.48	0.934	-0.1	0.919	-0.13	0.912
NUBPL	-1.23	0.937	-0.1	0.942	-0.16	0.931	-1.4	0.916	-1.11	0.93	-0.73	0.932	-0.13	0.934	-1.25	0.919	-0.98	0.933
RAB9A	-1.23	0.937	-2.04	0.942	-0.23	0.931	-1.75	0.916	-0.34	0.93	-0.14	0.913	-1.03	0.934	-2.02	0.919	-0.65	0.924
HDAC1	-1.23	0.937	-1.35	0.942	-1.35	0.931	-0.74	0.916	-0.55	0.93	-0.29	0.913	-0.9	0.934	-0.65	0.919	-1.14	0.933
FGGY	-1.23	0.937	-1.37	0.942	-0.67	0.931	-1.15	0.916	-0.79	0.93	-0.62	0.924	-1.09	0.934	-0.96	0.919	-1.42	0.933
PRAMEF2	-1.23	0.937	-0.9	0.942	-0.98	0.931	-1.07	0.916	-1.23	0.93	-0.69	0.929	-1.33	0.934	-1.75	0.919	-0.1	0.912
DYRK1A	-1.23	0.937	-0.46	0.942	-4.49	0.00324	0.05	0.916	0.54	0.939	-2.15	0.592	-0.75	0.934	-0.52	0.919	-6.21	4.3e-07
CA13	-1.22	0.937	-0.37	0.942	-0.3	0.931	-0.19	0.916	0.49	0.938	2.02	0.913	0.4	0.939	-0.91	0.919	-0.05	0.912
CLMP	-1.22	0.937	-1.16	0.942	2	0.714	-1.14	0.916	-1.26	0.93	0.17	0.913	0.03	0.934	0.73	0.943	0.19	0.912
METTL7A	-1.22	0.937	-0.26	0.942	0.04	0.931	0.09	0.916	-0.39	0.93	1.93	0.913	0.31	0.935	-0.37	0.919	1.22	0.912
AASDH	-1.22	0.937	0.26	0.944	1.84	0.856	0.55	0.934	0.56	0.94	0.25	0.913	0.48	0.94	-0.04	0.919	0.3	0.912
SNX29	-1.22	0.937	-0.6	0.942	1.69	0.955	1.19	0.959	-1.26	0.93	0.8	0.913	0.2	0.934	0.49	0.929	0.37	0.912
POF1B	-1.22	0.937	-0.76	0.942	-0.17	0.931	-1.45	0.916	-1.16	0.93	1.58	0.913	-0.35	0.934	-0.84	0.919	-0.1	0.912
CD1E	-1.22	0.937	-0.62	0.942	-0.37	0.931	-0.55	0.916	0.24	0.93	0.92	0.913	-0.59	0.934	-1.88	0.919	0.17	0.912
HOMER1	-1.22	0.937	-0.25	0.942	-0.43	0.931	-2.76	0.916	-0.79	0.93	0.87	0.913	-0.36	0.934	-0.83	0.919	-0.51	0.915
SLC10A5	-1.22	0.937	-1.2	0.942	-0.2	0.931	0.56	0.935	-0.12	0.93	0.82	0.913	-0.31	0.934	-1.02	0.919	0.01	0.912
LRRC3	-1.22	0.937	0.27	0.944	-0.73	0.931	-0.55	0.916	-0.12	0.93	0.75	0.913	-1.11	0.934	0.44	0.927	-0.9	0.933
PLBD2	-1.22	0.937	-1.38	0.942	-0.05	0.931	-0.18	0.916	-0.59	0.93	0.64	0.913	-1.2	0.934	-0.14	0.919	-0.03	0.912
NEK5	-1.22	0.937	0.63	0.953	-0.93	0.931	-0.99	0.916	0.2	0.93	-0.08	0.913	-0.52	0.934	-0.49	0.919	0.23	0.912
OR6C70	-1.22	0.937	-1.72	0.942	-0.62	0.931	-0.96	0.916	-1.02	0.93	0.58	0.913	-2.54	0.934	-1.25	0.919	-0.06	0.912
KAT6B	-1.22	0.937	-0.7	0.942	-0.3	0.931	-0.9	0.916	-0.31	0.93	0.55	0.913	0.11	0.934	-0.09	0.919	1.14	0.912
AICDA	-1.22	0.937	0.46	0.949	-0.02	0.931	-0.43	0.916	0.47	0.935	0.3	0.913	-0.66	0.934	0.19	0.921	0.11	0.912
SCEL	-1.22	0.937	-0.47	0.942	-0.2	0.931	0.15	0.916	0.44	0.935	0.3	0.913	1.01	0.971	-0.9	0.919	-0.87	0.933
TRIP6	-1.22	0.937	-0.69	0.942	0.4	0.932	-0.67	0.916	-0.55	0.93	-0.94	0.95	-0.81	0.934	0.55	0.932	0.85	0.912
DTX1	-1.22	0.937	0.15	0.942	0.39	0.932	-0.39	0.916	-0.17	0.93	-0.39	0.916	-1.07	0.934	0.26	0.923	0.02	0.912
ERAP1	-1.22	0.937	-0.78	0.942	-1.8	0.931	-1.05	0.916	-1.14	0.93	0.34	0.913	-0.16	0.934	0.92	0.955	-0.18	0.912
TNFSF8	-1.22	0.937	-1.77	0.942	-0.77	0.931	0.04	0.916	0.16	0.93	-0.29	0.913	-1.06	0.934	-0.6	0.919	0.43	0.912
MRAS	-1.22	0.937	-1.28	0.942	-0.86	0.931	-0.85	0.916	-1.08	0.93	0.15	0.913	-0.46	0.934	-0.65	0.919	-0.54	0.916
IQCD	-1.22	0.937	-0.58	0.942	-0.89	0.931	-1.54	0.916	-0.7	0.93	0.11	0.913	-0.56	0.934	-0.54	0.919	0.57	0.912
LGALS12	-1.22	0.937	-1.45	0.942	0.03	0.931	-0.27	0.916	-1.53	0.93	-0.83	0.941	-1.74	0.934	-1.13	0.919	0.54	0.912
APLNR	-1.22	0.937	-0.69	0.942	-1.77	0.931	-0.1	0.916	-1.38	0.93	-0.7	0.929	-0.69	0.934	-1.58	0.919	0.48	0.912
SLC43A3	-1.22	0.937	-0.68	0.942	-0.2	0.931	-0.79	0.916	-1.26	0.93	-0.91	0.947	-0.18	0.934	-1.27	0.919	1.24	0.912
FOS	-1.22	0.937	-0.22	0.942	-0.61	0.931	-0.5	0.916	-1.56	0.93	-0.73	0.932	-0.9	0.934	0.07	0.919	-0.57	0.917
FAM73A	-1.22	0.937	-1.11	0.942	-1.93	0.931	-1.18	0.916	-2.06	0.93	-0.25	0.913	-1.6	0.934	-1.48	0.919	-1.22	0.933
ERMN	-1.22	0.937	-0.44	0.942	-0.83	0.931	-0.85	0.916	-0.6	0.93	-0.28	0.913	-0.23	0.934	-0.15	0.919	-1.7	0.933
RPS6KA5	-1.22	0.937	-0.49	0.942	-0.71	0.931	-0.6	0.916	-1.05	0.93	-0.99	0.952	0.25	0.934	0.06	0.919	0.13	0.912
MRPL53	-1.22	0.937	0.63	0.953	-0.36	0.931	0.83	0.951	0.71	0.946	-3.41	0.0389	0.48	0.94	0.22	0.922	-0.57	0.918
GRP	-1.21	0.937	-0.66	0.942	0.06	0.931	0.96	0.959	-0.06	0.93	1.46	0.913	-0.94	0.934	0.49	0.929	0.19	0.912
PECR	-1.21	0.937	0.85	0.96	0.37	0.931	-0.6	0.916	0.17	0.93	-1.12	0.952	0.11	0.934	0.04	0.919	0.49	0.912
GNB2	-1.21	0.937	0.45	0.949	-0.67	0.931	0.3	0.92	-0.93	0.93	-0.88	0.944	-0.89	0.934	0.1	0.919	-0.39	0.912
LRRC34	-1.21	0.937	-0.61	0.942	0.44	0.932	-0.92	0.916	-0.43	0.93	0.1	0.913	-0.97	0.934	-0.03	0.919	-0.28	0.912
SULT1A1	-1.21	0.937	-0.74	0.942	-0.29	0.931	0.16	0.916	0.1	0.93	0.43	0.913	0.48	0.94	-0.3	0.919	-0.36	0.912
KRTAP22-1	-1.21	0.937	-0.59	0.942	-1.97	0.931	-0.8	0.916	-0.32	0.93	0.43	0.913	-1.05	0.934	-0.87	0.919	-0.7	0.926
UBP1	-1.21	0.937	0.31	0.945	-0.53	0.931	-0.49	0.916	0.38	0.933	-0.27	0.913	-1.39	0.934	-0.32	0.919	-0.13	0.912
KRT17	-1.21	0.937	-0.3	0.942	0.37	0.931	-0.27	0.916	-0.55	0.93	0.3	0.913	0.61	0.948	0.21	0.922	-0.16	0.912
NCF2	-1.21	0.937	0.21	0.944	-0.83	0.931	0.09	0.916	-0.58	0.93	0.06	0.913	-0.28	0.934	-0.27	0.919	0.93	0.912
MLEC	-1.21	0.937	-0.79	0.942	0.2	0.931	-0.62	0.916	-0.4	0.93	0.13	0.913	0.03	0.934	-0.34	0.919	0.41	0.912
ZNF440	-1.21	0.937	-1.23	0.942	-0.25	0.931	-0.9	0.916	0.19	0.93	0.02	0.913	0.18	0.934	-0.19	0.919	-0.69	0.926
LRRC17	-1.21	0.937	-0.9	0.942	0.17	0.931	-0.47	0.916	-0.37	0.93	-0.51	0.921	-1.4	0.934	-0.3	0.919	-0.63	0.923
CXorf22	-1.21	0.937	-1.43	0.942	0.17	0.931	-0.6	0.916	-0.43	0.93	-0.07	0.913	-1.62	0.934	-0.54	0.919	0.34	0.912
PLIN1	-1.21	0.937	-0.81	0.942	-0.54	0.931	-0.26	0.916	-0.63	0.93	0.14	0.913	-0.81	0.934	-0.82	0.919	0.12	0.912
PHC2	-1.21	0.937	-1.14	0.942	-0.75	0.931	-1.11	0.916	-0.18	0.93	0.1	0.913	-2.36	0.934	-0.61	0.919	-1.57	0.933
PACS1	-1.21	0.937	-1.56	0.942	-0.52	0.931	0.1	0.916	-0.71	0.93	-0.51	0.92	0.03	0.934	-1.25	0.919	0.11	0.912
ADARB2	-1.21	0.937	-0.82	0.942	-0.82	0.931	-0.73	0.916	-0.01	0.93	-0.01	0.913	-0.38	0.934	-0.69	0.919	-1.23	0.933
C12orf43	-1.21	0.937	-1.53	0.942	-0.02	0.931	-1	0.916	-0.74	0.93	-0.13	0.913	-1.53	0.934	-0.1	0.919	-0.63	0.923
SPATA21	-1.21	0.937	-1.46	0.942	-0.91	0.931	-1.17	0.916	-0.85	0.93	-0.02	0.913	-1.99	0.934	-1.18	0.919	-1.48	0.933
DPYSL2	-1.21	0.937	-1.14	0.942	-0.79	0.931	-0.21	0.916	-0.41	0.93	-0.06	0.913	-0.63	0.934	0.04	0.919	-0.22	0.912
KIAA0247	-1.21	0.937	-0.08	0.942	-0.46	0.931	-0.85	0.916	-1.17	0.93	-1.1	0.952	0.11	0.934	-0.13	0.919	-0.16	0.912
DMRT3	-1.21	0.937	-0.3	0.942	-0.41	0.931	-0.81	0.916	-1.34	0.93	-0.36	0.916	-1.14	0.934	-0.2	0.919	-0.62	0.922
OR5D14	-1.21	0.937	-1.7	0.942	-0.91	0.931	-1.14	0.916	-0.64	0.93	-0.49	0.92	-0.84	0.934	-1.26	0.919	-0.01	0.912
STX6	-1.2	0.937	0.45	0.949	0.14	0.931	-0.24	0.916	-0.11	0.93	1.26	0.913	-0.29	0.934	-1.15	0.919	-0.02	0.912
ZNF891	-1.2	0.937	-0.45	0.942	-0.01	0.931	-0.48	0.916	-0.57	0.93	1.19	0.913	-0.45	0.934	-0.22	0.919	0.8	0.912
RNF175	-1.2	0.937	0.29	0.945	0.33	0.931	-0.09	0.916	-1.53	0.93	1.11	0.913	-0.65	0.934	-0.25	0.919	-0.12	0.912
AIRE	-1.2	0.937	0.7	0.955	-0.39	0.931	-0.52	0.916	-0.51	0.93	1.04	0.913	0.19	0.934	-0.9	0.919	0.45	0.912
CHST6	-1.2	0.937	-0.35	0.942	-0.72	0.931	-0.55	0.916	-0.57	0.93	0.92	0.913	-2.34	0.934	-0.96	0.919	0.48	0.912
TNFRSF18	-1.2	0.937	0.81	0.958	-1.06	0.931	0.12	0.916	-0.33	0.93	-0.31	0.914	-1.08	0.934	-0.44	0.919	-0.06	0.912
C22orf34	-1.2	0.937	-0.4	0.942	-0.95	0.931	-0.58	0.916	-0.16	0.93	0.78	0.913	-2.22	0.934	-0.69	0.919	-0.15	0.912
KCNAB2	-1.2	0.937	-2.53	0.942	-0.41	0.931	-0.36	0.916	-1.19	0.93	0.77	0.913	-0.99	0.934	-1.62	0.919	-1.01	0.933
PHF3	-1.2	0.937	-1.23	0.942	0.68	0.941	-1.07	0.916	-1.72	0.93	-0.5	0.92	-0.48	0.934	-0.26	0.919	-0.28	0.912
SFRP1	-1.2	0.937	-1.15	0.942	-0.72	0.931	-1.36	0.916	-0.33	0.93	0.64	0.913	-0.7	0.934	-0.48	0.919	-0.08	0.912
CALCOCO2	-1.2	0.937	0.29	0.945	-0.43	0.931	-0.91	0.916	0.4	0.933	-0.92	0.948	0.05	0.934	-0.27	0.919	-0.16	0.912
TBX10	-1.2	0.937	-1.3	0.942	-0.99	0.931	0.51	0.931	-0.93	0.93	0.3	0.913	-0.21	0.934	-0.66	0.919	0.46	0.912
ERN1	-1.2	0.937	0.45	0.949	-1.15	0.931	-0.83	0.916	-1.66	0.93	0.21	0.913	-0.63	0.934	-0.22	0.919	0.33	0.912
CSNK2A2	-1.2	0.937	-0.16	0.942	-0.36	0.931	0.36	0.921	-0.11	0.93	0.35	0.913	-1.49	0.934	-0.07	0.919	0.82	0.912
TPO	-1.2	0.937	-0.66	0.942	-0.56	0.931	0.35	0.92	-0.25	0.93	-0.66	0.928	-0.82	0.934	-1.06	0.919	-0.93	0.933
SERPINI1	-1.2	0.937	-1.46	0.942	-0.68	0.931	-1.15	0.916	-0.8	0.93	0.29	0.913	-2	0.934	-0.51	0.919	0.26	0.912
KCNH2	-1.2	0.937	-0.12	0.942	-0.57	0.931	0.16	0.916	-0.64	0.93	-0.56	0.923	-0.79	0.934	0.08	0.919	0.85	0.912
BBIP1	-1.2	0.937	-0.07	0.942	-0.37	0.931	-0.97	0.916	-0.87	0.93	-1.09	0.952	-0.13	0.934	-0.5	0.919	-0.57	0.917
KRTAP3-1	-1.2	0.937	-0.48	0.942	-1.05	0.931	-0.62	0.916	-0.95	0.93	0.04	0.913	-1.35	0.934	-1.12	0.919	-0.34	0.912
SYTL2	-1.2	0.937	-1.37	0.942	-0.1	0.931	-0.84	0.916	-0.12	0.93	-0.05	0.913	-0.48	0.934	-0.41	0.919	0.36	0.912
LCE4A	-1.2	0.937	-0.87	0.942	-0.28	0.931	-0.79	0.916	-0.13	0.93	-0.9	0.946	-0.96	0.934	-1.02	0.919	0.05	0.912
KCNA2	-1.2	0.937	-0.14	0.942	-1.94	0.931	-1.07	0.916	-1.05	0.93	-1.29	0.952	-0.8	0.934	-1.28	0.919	-1.84	0.925
SIAE	-1.2	0.937	-0.48	0.942	-1.01	0.931	-0.56	0.916	-1.18	0.93	-0.18	0.913	-1.43	0.934	-0.05	0.919	-0.76	0.931
KLHL13	-1.2	0.937	-1.72	0.942	-0.23	0.931	-0.76	0.916	-0.49	0.93	-0.19	0.913	-1.62	0.934	-0.62	0.919	-0.51	0.915
DPF3	-1.2	0.937	-0.35	0.942	-0.43	0.931	-1.71	0.916	-2.03	0.93	-0.21	0.913	-0.33	0.934	-0.05	0.919	0.84	0.912
CALCB	-1.2	0.937	-0.28	0.942	-0.45	0.931	-0.65	0.916	-0.97	0.93	-0.58	0.924	-1.22	0.934	-0.68	0.919	-0.19	0.912
SLIT3	-1.2	0.937	-0.35	0.942	-0.36	0.931	-1.18	0.916	-0.3	0.93	-0.63	0.925	-1.15	0.934	0.35	0.925	1.11	0.912
OR5H2	-1.2	0.937	-1.35	0.942	-1.05	0.931	-0.72	0.916	-0.3	0.93	-0.79	0.938	-0.57	0.934	-0.96	0.919	-0.94	0.933
NRP1	-1.2	0.937	-1.78	0.942	-2.08	0.931	-4.11	0.0608	-3.1	0.883	0.07	0.913	-0.75	0.934	0.37	0.925	-1.15	0.933
HTR3B	-1.19	0.937	-0.06	0.942	-0.27	0.931	-0.3	0.916	1.3	0.966	-0.91	0.946	0.05	0.934	-0.09	0.919	0.62	0.912
KIAA0408	-1.19	0.937	-0.5	0.942	-0.47	0.931	-1.46	0.916	-1.23	0.93	1.15	0.913	-1.57	0.934	-0.57	0.919	-0.34	0.912
ADORA1	-1.19	0.937	0.15	0.942	1.14	0.955	0.4	0.924	-0.02	0.93	-1.05	0.952	1.14	0.971	0.34	0.924	0.84	0.912
EDNRA	-1.19	0.937	-0.27	0.942	0.15	0.931	1.09	0.959	-0.24	0.93	0.31	0.913	0.11	0.934	-0.09	0.919	-1	0.933
CLGN	-1.19	0.937	-0.51	0.942	-0.16	0.931	-0.3	0.916	1.01	0.966	0.42	0.913	-0.34	0.934	-0.3	0.919	1.28	0.912
SEC24B	-1.19	0.937	0.04	0.942	-1.53	0.931	-0.42	0.916	-0.02	0.93	0.07	0.913	-0.57	0.934	0.14	0.919	-0.96	0.933
FCRL4	-1.19	0.937	0.05	0.942	0.03	0.931	-0.35	0.916	0.01	0.93	0.02	0.913	-0.09	0.934	0.47	0.928	0.28	0.912
RBM14	-1.19	0.937	0.54	0.951	-0.25	0.931	0.45	0.926	0.32	0.931	-1.56	0.952	-0.39	0.934	-0.24	0.919	-0.43	0.912
C1orf159	-1.19	0.937	-0.03	0.942	-1.01	0.931	0.13	0.916	-0.67	0.93	0.68	0.913	-0.7	0.934	-0.05	0.919	-0.73	0.928
TMEM62	-1.19	0.937	-0.42	0.942	-2.36	0.931	-1.19	0.916	0	0.93	0.68	0.913	0.77	0.956	-0.58	0.919	0.47	0.912
IDO1	-1.19	0.937	0.17	0.942	0.26	0.931	0.22	0.918	-0.61	0.93	0.61	0.913	-0.52	0.934	-0.9	0.919	0.62	0.912
ZNF519	-1.19	0.937	0.6	0.952	-0.43	0.931	-1.17	0.916	-0.01	0.93	-0.5	0.92	-0.32	0.934	-0.82	0.919	-0.47	0.914
TBC1D16	-1.19	0.937	-0.61	0.942	-0.69	0.931	-0.84	0.916	0.2	0.93	0.55	0.913	-0.67	0.934	0.45	0.927	-0.27	0.912
TRPT1	-1.19	0.937	-0.64	0.942	-0.63	0.931	-1.06	0.916	-0.54	0.93	0.52	0.913	0.06	0.934	-0.6	0.919	1.34	0.912
AZI2	-1.19	0.937	-0.28	0.942	-0.87	0.931	-0.18	0.916	-0.27	0.93	0.51	0.913	0.5	0.942	1.17	0.96	0.09	0.912
PPP1R42	-1.19	0.937	-1.79	0.942	-0.31	0.931	-0.65	0.916	-0.6	0.93	0.46	0.913	-0.21	0.934	-0.57	0.919	-0.01	0.912
THAP2	-1.19	0.937	-1.34	0.942	0.41	0.932	-0.36	0.916	-0.82	0.93	-2.13	0.611	-0.68	0.934	-0.37	0.919	0.61	0.912
ZSCAN29	-1.19	0.937	-0.46	0.942	-1.06	0.931	0.22	0.918	-0.27	0.93	0.4	0.913	-1.33	0.934	-1.33	0.919	0.28	0.912
FIGNL1	-1.19	0.937	0.37	0.945	-0.85	0.931	0.27	0.92	0.14	0.93	0.38	0.913	-0.67	0.934	0.18	0.921	1.23	0.912
ADAM18	-1.19	0.937	-0.03	0.942	-0.85	0.931	-0.85	0.916	0.25	0.93	-0.48	0.92	-0.59	0.934	-1.72	0.919	-0.52	0.915
DBNDD2	-1.19	0.937	-0.9	0.942	-0.66	0.931	-0.71	0.916	-1.49	0.93	0.23	0.913	-0.65	0.934	-0.8	0.919	0.07	0.912
MKRN1	-1.19	0.937	0.23	0.944	-0.31	0.931	-0.49	0.916	-1.67	0.93	0.12	0.913	-0.5	0.934	-0.22	0.919	-0.39	0.912
PPP3R2	-1.19	0.937	-1.96	0.942	-0.36	0.931	0.15	0.916	-0.22	0.93	-0.66	0.927	0.47	0.94	-0.44	0.919	-0.08	0.912
STK32A	-1.19	0.937	0.14	0.942	-1.53	0.931	-1.3	0.916	-0.29	0.93	-0.15	0.913	-1.09	0.934	-1.75	0.919	-0.5	0.915
SASH1	-1.19	0.937	-0.22	0.942	-0.64	0.931	-0.78	0.916	-1.33	0.93	0.09	0.913	-0.08	0.934	0.6	0.935	-0.17	0.912
STAM	-1.19	0.937	0.02	0.942	-0.48	0.931	-1.59	0.916	-0.51	0.93	-0.51	0.921	-0.82	0.934	0.02	0.919	-0.36	0.912
CTSL	-1.19	0.937	-1.24	0.942	-0.71	0.931	-0.73	0.916	-0.62	0.93	0	0.913	-0.93	0.934	-1.79	0.919	0.06	0.912
PTGS2	-1.19	0.937	-0.04	0.942	-0.02	0.931	-0.24	0.916	-0.83	0.93	-0.51	0.92	-1.02	0.934	0.08	0.919	0.91	0.912
OR5M11	-1.19	0.937	-0.1	0.942	-0.24	0.931	-1.71	0.916	-2.43	0.93	-2.45	0.338	-1.03	0.934	-1.56	0.919	0.14	0.912
SPINK13	-1.19	0.937	-1.29	0.942	-0.64	0.931	-1.19	0.916	-0.15	0.93	-1.08	0.952	-0.12	0.934	-0.74	0.919	0.49	0.912
GNAI1	-1.19	0.937	-1.88	0.942	-0.58	0.931	-0.31	0.916	-0.18	0.93	-0.33	0.915	-0.48	0.934	-0.84	0.919	-0.81	0.933
OR10G8	-1.19	0.937	-0.61	0.942	-1.21	0.931	-0.55	0.916	-0.24	0.93	-0.25	0.913	-0.19	0.934	-1.65	0.919	-0.34	0.912
SSX2IP	-1.19	0.937	-1.71	0.942	-1.19	0.931	-0.29	0.916	-1.48	0.93	-0.39	0.916	-1.08	0.934	-0.5	0.919	-0.98	0.933
KRTAP8-1	-1.19	0.937	-0.97	0.942	-1.19	0.931	-1.11	0.916	-0.92	0.93	-0.49	0.92	-0.93	0.934	-0.52	0.919	0.14	0.912
ST8SIA6	-1.19	0.937	-0.41	0.942	-0.73	0.931	-0.43	0.916	-0.43	0.93	-1.12	0.952	-0.43	0.934	-0.15	0.919	-0.43	0.912
ZBTB38	-1.19	0.937	-1.78	0.942	-2.13	0.931	-1.27	0.916	-0.46	0.93	-2.18	0.56	-1.32	0.934	-1.83	0.919	-0.08	0.912
NXT2	-1.19	0.937	-1.51	0.942	-0.69	0.931	-1.83	0.916	-1.55	0.93	-0.77	0.936	-1.52	0.934	-0.23	0.919	-0.17	0.912
NFU1	-1.19	0.937	-0.48	0.942	0.02	0.931	0.2	0.917	-0.6	0.93	-3.62	0.0231	0.06	0.934	0.67	0.94	-0.29	0.912
BUB3	-1.18	0.937	1.62	0.972	2.66	0.27	0.45	0.926	1.9	0.8	-0.65	0.927	0.47	0.94	0.7	0.942	1.67	0.912
SLC2A6	-1.18	0.937	-1.22	0.942	0.34	0.931	-0.47	0.916	-0.21	0.93	1.86	0.913	-1.68	0.934	-0.72	0.919	-0.1	0.912
ABHD8	-1.18	0.937	0.05	0.942	1.37	0.955	1.52	0.959	0.54	0.939	1	0.913	1.02	0.971	0.9	0.954	-0.82	0.933
CCDC88A	-1.18	0.937	0.38	0.945	-0.75	0.931	1.32	0.959	-0.22	0.93	-2.12	0.62	-0.15	0.934	0.11	0.919	0.34	0.912
ZNF135	-1.18	0.937	1.3	0.972	-0.61	0.931	0.49	0.928	0.84	0.956	-0.27	0.913	0.1	0.934	0.43	0.926	0.92	0.912
ACSL3	-1.18	0.937	1.29	0.972	-0.09	0.931	0.11	0.916	0.62	0.942	0.37	0.913	-1.43	0.934	1.9	0.781	-0.09	0.912
S1PR2	-1.18	0.937	1	0.969	1.25	0.955	0.48	0.927	1.07	0.966	1	0.913	0.61	0.948	-0.12	0.919	0.28	0.912
KCNK17	-1.18	0.937	-0.61	0.942	0.47	0.932	0.49	0.928	-0.4	0.93	1.21	0.913	-0.33	0.934	-1.41	0.919	0.44	0.912
HNRNPAB	-1.18	0.937	1.07	0.972	0.44	0.932	0.07	0.916	-0.81	0.93	0.57	0.913	1.57	0.971	0.18	0.921	-0.35	0.912
ALPK1	-1.18	0.937	0.89	0.962	0.53	0.935	0.23	0.918	-0.29	0.93	0.84	0.913	0.3	0.934	-0.67	0.919	0.73	0.912
QSOX1	-1.18	0.937	0.27	0.944	0.54	0.935	-0.4	0.916	0.18	0.93	0.13	0.913	0.72	0.953	0.26	0.923	0.18	0.912
SLC48A1	-1.18	0.937	0.01	0.942	0.34	0.931	-0.62	0.916	-1.59	0.93	1.06	0.913	-0.29	0.934	0.4	0.925	1.15	0.912
PAGE3	-1.18	0.937	-1.57	0.942	0.61	0.938	-0.95	0.916	-0.4	0.93	1.05	0.913	0.67	0.949	-0.24	0.919	-0.1	0.912
SHISA6	-1.18	0.937	-0.32	0.942	0.12	0.931	1	0.959	-1.34	0.93	0.59	0.913	0.15	0.934	-0.44	0.919	-1.02	0.933
KIAA0101	-1.18	0.937	-0.43	0.942	-1.06	0.931	0.39	0.923	0.96	0.961	0.55	0.913	-0.71	0.934	-0.11	0.919	0.68	0.912
DCX	-1.18	0.937	-0.54	0.942	0.94	0.955	-1.02	0.916	-0.68	0.93	-0.85	0.942	-0.41	0.934	-0.51	0.919	0.35	0.912
ZNF641	-1.18	0.937	-1.29	0.942	-0.38	0.931	-1	0.916	-0.79	0.93	0.92	0.913	-1.41	0.934	-0.81	0.919	-0.22	0.912
ADCY6	-1.18	0.937	-1.7	0.942	0.1	0.931	-1.44	0.916	-0.49	0.93	0.83	0.913	-0.45	0.934	-0.52	0.919	-0.52	0.915
CD200R1	-1.18	0.937	-0.61	0.942	-0.13	0.931	-1.02	0.916	-0.42	0.93	0.77	0.913	-0.59	0.934	-1.15	0.919	-1.1	0.933
KL	-1.18	0.937	-0.35	0.942	-0.74	0.931	-0.12	0.916	0.76	0.95	0.62	0.913	0.03	0.934	-0.26	0.919	-0.62	0.922
KCNQ2	-1.18	0.937	-1.13	0.942	-1.25	0.931	-0.47	0.916	0.73	0.949	0.35	0.913	0.51	0.942	-0.61	0.919	0.47	0.912
SLC28A3	-1.18	0.937	0.6	0.952	-0.27	0.931	0.68	0.939	-0.19	0.93	-0.4	0.918	-1.61	0.934	-0.22	0.919	0.19	0.912
GJD2	-1.18	0.937	-0.65	0.942	-0.55	0.931	-0.28	0.916	0.4	0.934	0.65	0.913	-0.61	0.934	-0.96	0.919	-0.19	0.912
OR8H2	-1.18	0.937	-0.41	0.942	-0.81	0.931	-0.11	0.916	-1.44	0.93	0.63	0.913	0.17	0.934	-0.41	0.919	0.08	0.912
OBP2B	-1.18	0.937	0.29	0.944	-0.44	0.931	0.23	0.918	-1.13	0.93	-0.38	0.916	-0.49	0.934	0.27	0.923	0.58	0.912
SOGA3	-1.18	0.937	0.01	0.942	0.26	0.931	-1.27	0.916	-2.15	0.93	0.56	0.913	-1.2	0.934	-0.64	0.919	-0.46	0.914
IL9	-1.18	0.937	-0.54	0.942	-0.1	0.931	-0.28	0.916	0.51	0.938	-0.09	0.913	-0.49	0.934	1.04	0.96	0.69	0.912
MAMDC2	-1.18	0.937	-0.08	0.942	0.31	0.931	0.49	0.928	-1.07	0.93	0.04	0.913	0.13	0.934	-0.94	0.919	1.08	0.912
NR1H4	-1.18	0.937	-0.7	0.942	0.24	0.931	-0.18	0.916	-0.96	0.93	-2.09	0.643	0.21	0.934	-0.43	0.919	-0.21	0.912
ITGA2	-1.18	0.937	-1.75	0.942	-0.58	0.931	-1.88	0.916	0.21	0.93	-0.61	0.924	0.18	0.934	0.35	0.925	0.58	0.912
GAL3ST3	-1.18	0.937	-0.34	0.942	-0.8	0.931	0.08	0.916	-0.44	0.93	-0.21	0.913	-0.96	0.934	-1.26	0.919	-0.03	0.912
VPS51	-1.18	0.937	-0.01	0.942	0.08	0.931	-0.28	0.916	-1.28	0.93	-1.86	0.861	-0.02	0.934	-0.54	0.919	0.5	0.912
CWC27	-1.18	0.937	-0.27	0.942	-1.17	0.931	-1.53	0.916	-0.12	0.93	0.02	0.913	0.25	0.934	0.9	0.954	0.26	0.912
NKIRAS1	-1.18	0.937	0	0.942	-0.64	0.931	-0.09	0.916	-1.97	0.93	-0.27	0.913	-0.91	0.934	-1.06	0.919	-0.8	0.933
KCNG2	-1.18	0.937	-0.24	0.942	-0.87	0.931	-1.33	0.916	-0.24	0.93	-0.62	0.924	-1.6	0.934	-0.44	0.919	0.42	0.912
MTUS1	-1.18	0.937	-0.92	0.942	-0.98	0.931	-0.68	0.916	-0.81	0.93	-0.61	0.924	-0.22	0.934	-0.78	0.919	0.01	0.912
RAG1	-1.17	0.937	0.86	0.96	0.79	0.946	0.47	0.927	2.37	0.428	-0.45	0.92	1.22	0.971	0.59	0.935	-1.3	0.933
TRPM4	-1.17	0.937	0.87	0.96	0.77	0.945	-0.87	0.916	0.49	0.937	0.34	0.913	-1.06	0.934	-0.75	0.919	0.52	0.912
HIST1H2BM	-1.17	0.937	-1.02	0.942	-0.39	0.931	-0.09	0.916	-0.83	0.93	1.28	0.913	0	0.934	-0.07	0.919	1.17	0.912
PAN2	-1.17	0.937	-1.06	0.942	0.47	0.932	-0.09	0.916	0.3	0.93	1.24	0.913	0.12	0.934	-0.42	0.919	0.6	0.912
ANKRD40	-1.17	0.937	1.01	0.97	-1.38	0.931	0.52	0.932	1.17	0.966	0.31	0.913	2.13	0.561	1.56	0.96	-0.34	0.912
RRAGB	-1.17	0.937	-1.76	0.942	-0.55	0.931	-1.18	0.916	0.36	0.933	1.16	0.913	-0.43	0.934	-1.24	0.919	0.13	0.912
CHM	-1.17	0.937	-1.3	0.942	1.01	0.955	-0.8	0.916	-0.69	0.93	-0.64	0.926	0.84	0.96	0.05	0.919	1.14	0.912
BRWD1	-1.17	0.937	0.97	0.967	0.57	0.937	-1.05	0.916	-0.62	0.93	0.15	0.913	0.09	0.934	0.18	0.921	-0.6	0.92
TEX29	-1.17	0.937	0.05	0.942	-0.57	0.931	-0.29	0.916	0.96	0.961	0.65	0.913	-1.44	0.934	0.34	0.924	-0.07	0.912
APCDD1	-1.17	0.937	-1.57	0.942	-0.71	0.931	-0.61	0.916	-0.98	0.93	0.92	0.913	-0.17	0.934	-0.86	0.919	-0.01	0.912
C8orf12	-1.17	0.937	-0.34	0.942	-0.83	0.931	-1.17	0.916	-0.99	0.93	0.91	0.913	-0.52	0.934	-1.23	0.919	-0.66	0.924
TMEM136	-1.17	0.937	-1.03	0.942	-0.07	0.931	-0.43	0.916	-1.2	0.93	0.81	0.913	-0.19	0.934	-0.45	0.919	1.55	0.912
HIST1H2BL	-1.17	0.937	-0.73	0.942	0.75	0.945	0.2	0.916	-0.57	0.93	-0.08	0.913	0.35	0.937	-0.14	0.919	0.87	0.912
PLGRKT	-1.17	0.937	-0.11	0.942	-0.35	0.931	-0.34	0.916	0.64	0.943	0.46	0.913	-1.14	0.934	-0.26	0.919	0.38	0.912
RUSC2	-1.17	0.937	0.41	0.947	-0.08	0.931	-0.39	0.916	-0.34	0.93	0.59	0.913	-1	0.934	0.78	0.947	0	0.912
ADAM12	-1.17	0.937	-0.38	0.942	0.55	0.935	-0.16	0.916	-1	0.93	0.01	0.913	0.4	0.938	-0.5	0.919	1.14	0.912
MCC	-1.17	0.937	-0.05	0.942	-0.58	0.931	-1.04	0.916	-1.36	0.93	0.09	0.913	0.61	0.948	-1.97	0.919	-0.53	0.915
GCA	-1.17	0.937	-1.89	0.942	-0.4	0.931	-0.54	0.916	0.39	0.933	0.45	0.913	-0.19	0.934	-0.19	0.919	-1.52	0.933
HMGB4	-1.17	0.937	-0.12	0.942	-0.95	0.931	-0.63	0.916	-0.76	0.93	0.44	0.913	0.78	0.956	-0.32	0.919	-1.39	0.933
PROP1	-1.17	0.937	-0.76	0.942	-0.85	0.931	-0.39	0.916	-0.79	0.93	0.42	0.913	-0.05	0.934	-0.12	0.919	-0.29	0.912
UBE2D1	-1.17	0.937	-0.43	0.942	0.42	0.932	-0.09	0.916	-0.44	0.93	-0.17	0.913	-0.9	0.934	0.01	0.919	1.51	0.912
TNP1	-1.17	0.937	-1.35	0.942	-0.4	0.931	-0.68	0.916	-1.15	0.93	0.39	0.913	-0.21	0.934	0.15	0.919	0.17	0.912
HARS2	-1.17	0.937	0.18	0.942	-0.54	0.931	-0.53	0.916	-0.95	0.93	-1.07	0.952	0.62	0.948	-0.18	0.919	0.2	0.912
SORCS2	-1.17	0.937	0.06	0.942	-0.88	0.931	0.14	0.916	-0.66	0.93	0.12	0.913	0.32	0.935	-0.7	0.919	0.93	0.912
IL26	-1.17	0.937	-1.19	0.942	-0.69	0.931	-0.94	0.916	-2.1	0.93	0.1	0.913	-1.17	0.934	-0.84	0.919	-0.22	0.912
GABRG3	-1.17	0.937	-1.12	0.942	-0.82	0.931	-0.11	0.916	-0.48	0.93	0.06	0.913	-0.85	0.934	-1.75	0.919	0.24	0.912
TOPAZ1	-1.17	0.937	-1.28	0.942	-0.67	0.931	-0.76	0.916	-0.07	0.93	0.02	0.913	0.8	0.957	-0.23	0.919	0.67	0.912
DEFB112	-1.17	0.937	-0.41	0.942	-0.16	0.931	-0.38	0.916	-1.35	0.93	-0.33	0.915	-0.04	0.934	-1.04	0.919	0.04	0.912
PRICKLE1	-1.17	0.937	-0.27	0.942	-0.6	0.931	-0.93	0.916	-0.88	0.93	-0.63	0.925	0.46	0.94	-1.55	0.919	0.42	0.912
LRRC39	-1.17	0.937	-1.36	0.942	-1.69	0.931	-1.3	0.916	-0.29	0.93	-0.77	0.936	-1.77	0.934	-2.58	0.919	-1	0.933
FGF17	-1.16	0.937	1.03	0.971	-0.64	0.931	-1.05	0.916	0.61	0.942	1.56	0.913	0.05	0.934	-0.16	0.919	-0.17	0.912
NKAIN4	-1.16	0.937	0.32	0.945	-0.69	0.931	-1.34	0.916	0.54	0.939	1.51	0.913	-0.44	0.934	-1.74	0.919	-0.03	0.912
HIST1H4I	-1.16	0.937	0.26	0.944	0.73	0.944	-0.84	0.916	-0.4	0.93	1.26	0.913	-0.88	0.934	-0.67	0.919	0.2	0.912
TH	-1.16	0.937	0.76	0.956	0.23	0.931	1.18	0.959	0.67	0.943	0.07	0.913	-0.3	0.934	0.97	0.96	-0.4	0.912
SLC1A6	-1.16	0.937	-0.24	0.942	1	0.955	0.76	0.946	0.01	0.93	1.17	0.913	0.81	0.958	-0.52	0.919	-0.65	0.923
PORCN	-1.16	0.937	-1.75	0.942	0.12	0.931	-1.12	0.916	-1.22	0.93	1.07	0.913	-1.81	0.934	-1.55	0.919	0.35	0.912
AGPAT4	-1.16	0.937	-0.25	0.942	-0.9	0.931	0.13	0.916	-1.17	0.93	1.04	0.913	-0.49	0.934	0.39	0.925	0.36	0.912
OR6P1	-1.16	0.937	-0.71	0.942	1	0.955	-0.5	0.916	0.12	0.93	0.51	0.913	0.15	0.934	0.1	0.919	-0.65	0.924
DLGAP2	-1.16	0.937	-1	0.942	-0.21	0.931	-0.17	0.916	0.92	0.96	0.45	0.913	-0.78	0.934	0.38	0.925	-0.64	0.923
ASCL3	-1.16	0.937	-0.03	0.942	-1.09	0.931	-0.37	0.916	0.86	0.957	-0.51	0.921	0.48	0.94	-0.58	0.919	0.81	0.912
OLFML2B	-1.16	0.937	-0.57	0.942	0.85	0.95	-0.55	0.916	0.31	0.931	0.56	0.913	0.48	0.94	0.4	0.925	0.29	0.912
PALLD	-1.16	0.937	-0.12	0.942	0.75	0.944	-0.16	0.916	0.53	0.939	-0.85	0.942	-0.43	0.934	-0.36	0.919	0.49	0.912
LRRC16A	-1.16	0.937	-0.97	0.942	-0.32	0.931	-1.39	0.916	-1.12	0.93	0.79	0.913	-1.15	0.934	-1.28	0.919	0.72	0.912
PTPN11	-1.16	0.937	0.23	0.944	-1.34	0.931	0.78	0.947	0.27	0.93	-0.24	0.913	-0.21	0.934	0.5	0.929	-0.24	0.912
OTUB2	-1.16	0.937	-0.15	0.942	-0.81	0.931	-1.55	0.916	-1.7	0.93	0.7	0.913	-0.14	0.934	-0.73	0.919	-0.12	0.912
ST7L	-1.16	0.937	-0.59	0.942	-0.32	0.931	-1.39	0.916	-1.05	0.93	0.67	0.913	-1.29	0.934	-0.76	0.919	-1.27	0.933
KRTAP20-2	-1.16	0.937	-0.82	0.942	-1.29	0.931	-0.72	0.916	-0.87	0.93	0.66	0.913	-0.29	0.934	-1.37	0.919	-0.42	0.912
VGLL4	-1.16	0.937	0.12	0.942	-0.54	0.931	0.11	0.916	0.62	0.942	-0.84	0.941	-0.15	0.934	0.17	0.921	-0.57	0.917
NANS	-1.16	0.937	-1.66	0.942	-0.13	0.931	0.61	0.936	0.33	0.933	-0.46	0.92	-0.45	0.934	-0.53	0.919	0.06	0.912
CTSB	-1.16	0.937	-0.61	0.942	-0.55	0.931	-1.04	0.916	-1.04	0.93	0.6	0.913	-1.29	0.934	-1.44	0.919	-0.2	0.912
FRY	-1.16	0.937	0.57	0.951	-0.19	0.931	-0.71	0.916	-0.97	0.93	0.2	0.913	-1.14	0.934	-0.64	0.919	-0.29	0.912
AEBP1	-1.16	0.937	-1.24	0.942	-0.05	0.931	-0.86	0.916	-0.5	0.93	0.56	0.913	-1.15	0.934	-1.27	0.919	1.46	0.912
DNAH11	-1.16	0.937	-1.47	0.942	0.55	0.935	-1.22	0.916	-0.8	0.93	0.56	0.913	-0.85	0.934	-0.31	0.919	0.69	0.912
RIBC2	-1.16	0.937	-0.64	0.942	-0.41	0.931	-0.72	0.916	0.43	0.935	-0.03	0.913	-1.13	0.934	-0.73	0.919	0	0.912
TSGA13	-1.16	0.937	-0.01	0.942	0.14	0.931	0.39	0.923	-0.54	0.93	-0.38	0.916	-0.57	0.934	-0.59	0.919	-0.73	0.929
TNFRSF25	-1.16	0.937	-0.97	0.942	-0.22	0.931	-0.3	0.916	0.39	0.933	-0.15	0.913	-1.64	0.934	-0.94	0.919	-0.45	0.913
TNNI2	-1.16	0.937	0.39	0.946	-0.66	0.931	-0.82	0.916	-0.51	0.93	0.32	0.913	-0.23	0.934	0.67	0.939	0.35	0.912
KISS1	-1.16	0.937	0.28	0.944	-0.83	0.931	-0.42	0.916	-1.29	0.93	0.06	0.913	-1.32	0.934	-0.75	0.919	-0.4	0.912
SPPL2A	-1.16	0.937	0.03	0.942	-1.71	0.931	0.1	0.916	-0.38	0.93	0.21	0.913	-1.13	0.934	-1.4	0.919	0	0.912
ETS2	-1.16	0.937	-1.3	0.942	-0.76	0.931	-1.44	0.916	0.16	0.93	-1.67	0.952	0.37	0.937	-0.25	0.919	0.51	0.912
NSUN6	-1.16	0.937	-1.09	0.942	-0.25	0.931	-0.1	0.916	0.07	0.93	-0.06	0.913	-1.4	0.934	-0.93	0.919	-0.63	0.923
NADSYN1	-1.16	0.937	-0.81	0.942	-0.19	0.931	-0.03	0.916	-0.45	0.93	-1.74	0.952	0.39	0.938	-0.42	0.919	0.23	0.912
KRTAP17-1	-1.16	0.937	-1.44	0.942	-0.15	0.931	-1.05	0.916	-0.05	0.93	-0.38	0.916	-0.75	0.934	-0.9	0.919	-0.27	0.912
VNN1	-1.16	0.937	-1.76	0.942	-0.48	0.931	-1.27	0.916	-0.13	0.93	-0.08	0.913	-0.55	0.934	-0.69	0.919	0.37	0.912
SLC25A5	-1.16	0.937	-0.19	0.942	-0.83	0.931	-0.65	0.916	-0.09	0.93	-0.19	0.913	-1.35	0.934	-1.03	0.919	-0.17	0.912
ING4	-1.16	0.937	-0.85	0.942	-0.52	0.931	-0.37	0.916	-0.5	0.93	-0.58	0.924	-0.14	0.934	-1.03	0.919	0.53	0.912
LRTOMT	-1.16	0.937	-0.76	0.942	-0.49	0.931	-2.03	0.916	-0.44	0.93	-0.56	0.923	-0.11	0.934	-0.41	0.919	0.96	0.912
KIF5B	-1.16	0.937	-0.93	0.942	-1.51	0.931	-0.61	0.916	-1.2	0.93	-2.21	0.535	-0.46	0.934	-1.16	0.919	0.32	0.912
PTAFR	-1.16	0.937	-0.85	0.942	-1.34	0.931	-1.23	0.916	-1.83	0.93	-0.67	0.928	-2.05	0.934	-1.81	0.919	-1.52	0.933
CD2	-1.16	0.937	-1.89	0.942	-1.04	0.931	-1.1	0.916	-0.69	0.93	-1.05	0.952	-0.71	0.934	-1.32	0.919	-1.59	0.933
FAM155A	-1.15	0.937	-0.56	0.942	-0.5	0.931	0.72	0.943	0.23	0.93	1.52	0.913	0.2	0.934	0.03	0.919	1.03	0.912
PTPN9	-1.15	0.937	-0.46	0.942	-0.24	0.931	-0.74	0.916	-0.16	0.93	1.4	0.913	0.1	0.934	1	0.96	1.63	0.912
PCDHGB2	-1.15	0.937	0.98	0.968	-1.78	0.931	-0.82	0.916	0.4	0.933	1.16	0.913	0.12	0.934	-0.29	0.919	-0.15	0.912
PVRIG	-1.15	0.937	0.79	0.957	-0.4	0.931	-0.29	0.916	1.08	0.966	-1.72	0.952	1.06	0.971	-0.13	0.919	0.02	0.912
ZNF565	-1.15	0.937	0.31	0.945	0.04	0.931	1.04	0.959	0.61	0.942	0.72	0.913	0.65	0.948	-0.21	0.919	0.83	0.912
NAA35	-1.15	0.937	-1.01	0.942	1.01	0.955	-1.48	0.916	-0.69	0.93	-2.24	0.504	-0.33	0.934	-0.8	0.919	3.56	0.0447
XAF1	-1.15	0.937	0.62	0.952	0.15	0.931	0.54	0.933	0.05	0.93	0.95	0.913	-0.69	0.934	-0.41	0.919	-0.56	0.916
PCDHB4	-1.15	0.937	0.63	0.953	-0.01	0.931	-0.42	0.916	0.86	0.957	-0.24	0.913	-0.08	0.934	0.02	0.919	-1.57	0.933
CCDC71L	-1.15	0.937	0.84	0.959	0.48	0.933	0.06	0.916	-0.41	0.93	0.14	0.913	-1.58	0.934	-0.33	0.919	-1.73	0.933
WNT7B	-1.15	0.937	-0.57	0.942	0.83	0.948	-0.66	0.916	-1.16	0.93	-0.19	0.913	-0.57	0.934	-0.2	0.919	0.72	0.912
PUS7	-1.15	0.937	-0.11	0.942	-0.23	0.931	-0.38	0.916	0.15	0.93	0.81	0.913	-0.47	0.934	-0.2	0.919	-0.87	0.933
NUB1	-1.15	0.937	0.17	0.942	0.08	0.931	0.36	0.921	0.4	0.934	0.79	0.913	0.19	0.934	0.61	0.935	-0.27	0.912
HSD17B2	-1.15	0.937	-0.76	0.942	-0.5	0.931	0.09	0.916	-0.61	0.93	0.73	0.913	0.21	0.934	-0.5	0.919	1.12	0.912
ZNF853	-1.15	0.937	-0.57	0.942	-0.12	0.931	-0.39	0.916	-0.65	0.93	0.72	0.913	-1.09	0.934	0.44	0.927	0.12	0.912
LRRD1	-1.15	0.937	0.36	0.945	-0.14	0.931	-0.61	0.916	-1.01	0.93	-0.55	0.922	-0.83	0.934	-0.97	0.919	-0.37	0.912
GOLGA4	-1.15	0.937	0.01	0.942	-0.16	0.931	0.67	0.938	0.16	0.93	0.29	0.913	0.06	0.934	-0.91	0.919	-0.46	0.914
RPL10L	-1.15	0.937	-0.42	0.942	0.62	0.938	-0.11	0.916	-0.37	0.93	-0.32	0.915	0.58	0.946	0.22	0.922	-1.03	0.933
OR4E2	-1.15	0.937	-0.64	0.942	-0.15	0.931	0.62	0.936	-0.65	0.93	0.1	0.913	-0.71	0.934	0.06	0.919	-0.79	0.933
KRTAP21-2	-1.15	0.937	-0.83	0.942	0.53	0.935	-0.31	0.916	0.33	0.933	-0.46	0.92	-0.89	0.934	-1.46	0.919	-0.38	0.912
ASPSCR1	-1.15	0.937	-0.15	0.942	-0.6	0.931	-0.93	0.916	0.45	0.935	0.48	0.913	0.3	0.934	0.36	0.925	0.14	0.912
XYLT1	-1.15	0.937	0.27	0.944	0.47	0.932	-0.92	0.916	-0.34	0.93	-0.61	0.924	-0.59	0.934	0.85	0.95	-0.7	0.926
HAND1	-1.15	0.937	-1.01	0.942	-0.89	0.931	-0.85	0.916	-0.66	0.93	0.4	0.913	-0.47	0.934	-0.24	0.919	-0.46	0.914
GPR156	-1.15	0.937	0.18	0.942	-1.39	0.931	-0.54	0.916	-0.39	0.93	0.07	0.913	-0.05	0.934	-0.01	0.919	0.78	0.912
ANKRD31	-1.15	0.937	-0.26	0.942	-0.93	0.931	-1.99	0.916	0.16	0.93	-0.41	0.918	-0.16	0.934	0.21	0.922	0.49	0.912
SGIP1	-1.15	0.937	-0.56	0.942	-1.06	0.931	-1.48	0.916	-0.58	0.93	0.14	0.913	-1.28	0.934	-1.07	0.919	-1.76	0.933
HR	-1.15	0.937	-0.33	0.942	-0.39	0.931	-1.18	0.916	-0.32	0.93	-0.81	0.939	-0.52	0.934	0.26	0.922	0.72	0.912
ACOT6	-1.15	0.937	-0.38	0.942	-0.75	0.931	-1	0.916	-1.75	0.93	-0.19	0.913	0.36	0.937	-0.95	0.919	0.1	0.912
RRP8	-1.15	0.937	-0.02	0.942	0.08	0.931	-0.95	0.916	-0.73	0.93	0.05	0.913	-0.23	0.934	0.01	0.919	0.32	0.912
TIGD1	-1.15	0.937	-1.12	0.942	-0.68	0.931	-1.06	0.916	-1.22	0.93	0.02	0.913	-1.75	0.934	-1.15	0.919	-0.26	0.912
GCNT1	-1.15	0.937	-1.67	0.942	-0.3	0.931	-0.66	0.916	-0.79	0.93	-0.04	0.913	-1.23	0.934	-0.44	0.919	1.07	0.912
KRT39	-1.15	0.937	-0.46	0.942	-0.85	0.931	-1.4	0.916	-0.14	0.93	-0.42	0.919	-0.5	0.934	0.07	0.919	-1.31	0.933
SPINK1	-1.15	0.937	-0.59	0.942	-0.66	0.931	-2.07	0.916	-0.47	0.93	-0.87	0.943	0.02	0.934	-0.59	0.919	-0.01	0.912
HOXA3	-1.15	0.937	-0.56	0.942	-1.35	0.931	-1.17	0.916	-0.79	0.93	-0.9	0.946	0.25	0.934	-0.42	0.919	0.29	0.912
LGALSL	-1.15	0.937	0.74	0.956	-0.2	0.931	0.87	0.954	-0.26	0.93	-3.04	0.0966	0.45	0.939	0.32	0.924	0.19	0.912
C3orf33	-1.14	0.937	-0.87	0.942	0.18	0.931	-0.45	0.916	0.14	0.93	2.47	0.913	0.05	0.934	0.2	0.921	-0.73	0.928
CD209	-1.14	0.937	-0.09	0.942	0.75	0.945	-0.39	0.916	-1.29	0.93	2.04	0.913	-0.78	0.934	-0.55	0.919	-0.57	0.917
RNASEK	-1.14	0.937	1.4	0.972	1.74	0.945	0.37	0.921	1.6	0.966	-0.17	0.913	0.54	0.943	1.64	0.96	0.4	0.912
HECW1	-1.14	0.937	-0.52	0.942	0.41	0.932	-0.52	0.916	-2.01	0.93	1.61	0.913	-0.1	0.934	-0.34	0.919	0.94	0.912
AQP10	-1.14	0.937	0.71	0.955	0.44	0.932	1.07	0.959	1.35	0.966	-1.24	0.952	0.37	0.937	0.95	0.957	0.09	0.912
SLC35E2B	-1.14	0.937	-0.42	0.942	-0.16	0.931	-0.26	0.916	0.9	0.958	1.19	0.913	-1.37	0.934	0.14	0.919	-1.42	0.933
KIRREL	-1.14	0.937	-1.43	0.942	-2.36	0.931	-2.42	0.916	-2.21	0.93	1.01	0.913	-1.46	0.934	-0.69	0.919	-2.04	0.764
OR6X1	-1.14	0.937	0.93	0.964	0.88	0.953	-0.95	0.916	0.2	0.93	0.25	0.913	-0.24	0.934	-0.08	0.919	0.28	0.912
CLEC4D	-1.14	0.937	-0.61	0.942	0.9	0.954	-0.48	0.916	-0.28	0.93	-1.09	0.952	-0.42	0.934	-0.73	0.919	-0.04	0.912
KDM2B	-1.14	0.937	-1.03	0.942	-0.06	0.931	-0.51	0.916	0.86	0.956	0.8	0.913	-0.57	0.934	-0.46	0.919	0.72	0.912
UBE2QL1	-1.14	0.937	0.03	0.942	-0.57	0.931	-0.61	0.916	-0.47	0.93	0.83	0.913	-0.59	0.934	0.18	0.921	-0.06	0.912
SAR1A	-1.14	0.937	-0.03	0.942	0.81	0.947	0.45	0.926	-0.43	0.93	0.35	0.913	0.17	0.934	1.35	0.96	0.77	0.912
C11orf72	-1.14	0.937	0.12	0.942	-0.58	0.931	-1.04	0.916	-0.73	0.93	0.4	0.913	-0.45	0.934	-0.69	0.919	-0.42	0.912
DIRC3	-1.14	0.937	-0.22	0.942	-0.09	0.931	-0.62	0.916	0.68	0.943	0.15	0.913	-0.95	0.934	-1.53	0.919	-1.27	0.933
SAMD4B	-1.14	0.937	-0.3	0.942	-0.71	0.931	0.62	0.936	-0.2	0.93	-0.36	0.916	-0.16	0.934	-1.15	0.919	-0.24	0.912
MASP1	-1.14	0.937	-0.34	0.942	0.04	0.931	-0.49	0.916	-0.37	0.93	0.6	0.913	-1.32	0.934	0.18	0.921	-1.04	0.933
STXBP5L	-1.14	0.937	-1.62	0.942	-2.02	0.931	-0.03	0.916	0.17	0.93	0.54	0.913	0.09	0.934	0.18	0.921	-1.05	0.933
PRSS42	-1.14	0.937	-0.03	0.942	-0.62	0.931	-0.12	0.916	0.28	0.93	0.5	0.913	-0.16	0.934	-0.56	0.919	-0.18	0.912
HRH1	-1.14	0.937	0.08	0.942	-0.14	0.931	-0.96	0.916	-1.41	0.93	0.44	0.913	-1.32	0.934	-0.41	0.919	-0.39	0.912
HMG20A	-1.14	0.937	0.09	0.942	-1.63	0.931	-0.74	0.916	0.43	0.935	-0.19	0.913	-0.95	0.934	-0.18	0.919	0.71	0.912
SMEK1	-1.14	0.937	0.38	0.945	0.36	0.931	-0.11	0.916	-0.85	0.93	-1.09	0.952	-0.18	0.934	-0.67	0.919	1.63	0.912
TMPRSS6	-1.14	0.937	-0.7	0.942	0.22	0.931	-1.04	0.916	-0.55	0.93	-0.58	0.924	-0.84	0.934	-0.95	0.919	0.99	0.912
C12orf50	-1.14	0.937	-0.56	0.942	0.16	0.931	-0.06	0.916	-1.22	0.93	-0.05	0.913	-1.83	0.934	-1.39	0.919	0.47	0.912
IDH3B	-1.14	0.937	-0.12	0.942	-0.9	0.931	-0.48	0.916	-0.62	0.93	-0.15	0.913	-0.3	0.934	0.29	0.924	-0.9	0.933
DBT	-1.14	0.937	-1.58	0.942	-1.34	0.931	-2.26	0.916	-0.52	0.93	0	0.913	-1.35	0.934	-1.91	0.919	-1.52	0.933
ANKMY2	-1.14	0.937	-0.58	0.942	-0.99	0.931	-0.65	0.916	-0.19	0.93	-0.77	0.936	-0.45	0.934	-0.13	0.919	-0.46	0.914
LIX1	-1.14	0.937	-0.87	0.942	-0.33	0.931	-0.91	0.916	-0.38	0.93	-1.49	0.952	0.1	0.934	-0.05	0.919	-0.06	0.912
KCTD9	-1.14	0.937	-2.04	0.942	-1.28	0.931	-0.67	0.916	-1.45	0.93	-0.55	0.923	-1.1	0.934	-0.91	0.919	1.14	0.912
GTPBP3	-1.13	0.937	0.53	0.95	2.26	0.52	1.09	0.959	0.68	0.944	-0.01	0.913	0.54	0.943	0.59	0.934	-0.25	0.912
RAB21	-1.13	0.937	-0.02	0.942	1.73	0.953	0.71	0.942	0.39	0.933	-1.44	0.952	0.5	0.942	0.78	0.947	1.02	0.912
ACE2	-1.13	0.937	-0.49	0.942	0.52	0.935	-0.73	0.916	-0.06	0.93	1.61	0.913	-0.8	0.934	-0.15	0.919	1.25	0.912
MLLT1	-1.13	0.937	1.26	0.972	0.31	0.931	0.13	0.916	1.23	0.966	-0.46	0.92	1.05	0.971	0.05	0.919	-1.39	0.933
EMC3	-1.13	0.937	1.4	0.972	-0.19	0.931	-0.3	0.916	-0.14	0.93	-0.61	0.924	-1.35	0.934	0.03	0.919	-0.38	0.912
POPDC3	-1.13	0.937	-0.82	0.942	-1.28	0.931	-0.78	0.916	-1.2	0.93	1.25	0.913	-0.13	0.934	-1.76	0.919	-0.1	0.912
TAS2R46	-1.13	0.937	-0.22	0.942	-0.73	0.931	0.11	0.916	-0.45	0.93	1.18	0.913	-1.06	0.934	0.15	0.919	0.12	0.912
PRDM4	-1.13	0.937	-0.57	0.942	-0.15	0.931	-0.17	0.916	0.15	0.93	1.11	0.913	0.3	0.934	-0.21	0.919	0.23	0.912
TMCO3	-1.13	0.937	-0.27	0.942	-0.61	0.931	-0.23	0.916	0.93	0.96	0.56	0.913	-0.12	0.934	0.74	0.944	-0.71	0.928
GPR173	-1.13	0.937	-0.89	0.942	0.01	0.931	-0.41	0.916	-0.06	0.93	0.92	0.913	-1.29	0.934	-1.66	0.919	0.22	0.912
ADAMTS10	-1.13	0.937	-0.41	0.942	-0.12	0.931	-0.56	0.916	0.52	0.939	0.91	0.913	-0.38	0.934	-1.17	0.919	0.23	0.912
SCN9A	-1.13	0.937	0.2	0.943	-0.18	0.931	-0.42	0.916	0.16	0.93	0.85	0.913	0.2	0.934	-0.51	0.919	-0.51	0.915
PLCD1	-1.13	0.937	-0.4	0.942	-0.59	0.931	-0.45	0.916	-0.17	0.93	0.84	0.913	-0.36	0.934	-0.01	0.919	0.43	0.912
LRP12	-1.13	0.937	0.27	0.944	-0.43	0.931	0.82	0.951	0.16	0.93	-0.47	0.92	-0.31	0.934	-0.53	0.919	-0.37	0.912
OR51A4	-1.13	0.937	-0.13	0.942	0.09	0.931	-0.74	0.916	0.81	0.954	0.34	0.913	-1.38	0.934	0.75	0.944	0.03	0.912
SUV420H2	-1.13	0.937	-0.48	0.942	-0.72	0.931	-0.7	0.916	0.34	0.933	0.79	0.913	-0.18	0.934	0.35	0.925	-0.51	0.915
OSBPL8	-1.13	0.937	-0.3	0.942	0.61	0.938	0	0.916	-0.22	0.93	0.79	0.913	0.27	0.934	0.31	0.924	1.32	0.912
COBL	-1.13	0.937	-0.87	0.942	0.77	0.945	-0.37	0.916	-0.14	0.93	-0.29	0.913	-0.97	0.934	-0.25	0.919	0.32	0.912
XKR9	-1.13	0.937	-0.81	0.942	0.46	0.932	-0.28	0.916	0.74	0.949	0.53	0.913	-0.68	0.934	-0.6	0.919	-0.41	0.912
SIGLEC7	-1.13	0.937	0.74	0.956	0.28	0.931	-0.78	0.916	0.46	0.935	0.67	0.913	-0.6	0.934	0.15	0.919	0.44	0.912
KIAA1199	-1.13	0.937	-0.09	0.942	-0.19	0.931	-0.57	0.916	-0.1	0.93	0.72	0.913	0.26	0.934	-0.25	0.919	-0.11	0.912
ATXN2	-1.13	0.937	-0.02	0.942	0.69	0.942	-0.02	0.916	-0.18	0.93	-0.81	0.939	0.09	0.934	0.65	0.939	1.22	0.912
SMIM2	-1.13	0.937	-0.87	0.942	-1.11	0.931	-0.31	0.916	-0.22	0.93	0.59	0.913	0.59	0.947	-1.44	0.919	0.62	0.912
MAFK	-1.13	0.937	-0.4	0.942	0.15	0.931	0.51	0.931	0.55	0.94	0.35	0.913	-0.71	0.934	-0.23	0.919	0.08	0.912
BCL2L1	-1.13	0.937	-2.22	0.942	-2.34	0.931	-2.33	0.916	-2.66	0.93	0.54	0.913	-2.29	0.934	-2.48	0.919	0.23	0.912
SPNS2	-1.13	0.937	-1.06	0.942	-0.79	0.931	-0.23	0.916	0.04	0.93	0.52	0.913	-0.62	0.934	-0.44	0.919	-0.39	0.912
MPP4	-1.13	0.937	-0.33	0.942	0	0.931	-0.85	0.916	0.51	0.938	0.47	0.913	-0.21	0.934	-0.81	0.919	-0.28	0.912
GUCY2C	-1.13	0.937	-0.19	0.942	-0.48	0.931	-0.22	0.916	-1.3	0.93	0.49	0.913	-0.3	0.934	-1.11	0.919	0.78	0.912
MAPK1	-1.13	0.937	-1.75	0.942	0.43	0.932	-1.42	0.916	-0.39	0.93	0.27	0.913	-0.66	0.934	-1.03	0.919	-0.34	0.912
NR1H2	-1.13	0.937	0.23	0.944	-0.79	0.931	0.14	0.916	-0.17	0.93	0.04	0.913	-0.47	0.934	-0.17	0.919	0.33	0.912
PRAMEF10	-1.13	0.937	-1.51	0.942	-1.43	0.931	-0.15	0.916	-1.33	0.93	0.34	0.913	-0.34	0.934	-1.3	0.919	0.17	0.912
C1orf174	-1.13	0.937	-0.02	0.942	-0.68	0.931	-0.46	0.916	-0.45	0.93	0.3	0.913	-0.97	0.934	-1.63	0.919	-0.56	0.916
NLRP14	-1.13	0.937	-1.6	0.942	-0.55	0.931	-0.96	0.916	0.3	0.93	0.2	0.913	-2.45	0.934	-0.61	0.919	0.18	0.912
SFT2D1	-1.13	0.937	-0.06	0.942	-0.54	0.931	-0.76	0.916	0.16	0.93	0.25	0.913	0.22	0.934	-0.08	0.919	-0.1	0.912
SNTG2	-1.13	0.937	-1.1	0.942	0.24	0.931	-0.26	0.916	-0.65	0.93	-0.3	0.913	-1.07	0.934	-0.35	0.919	-0.51	0.915
C15orf27	-1.13	0.937	0.07	0.942	-0.64	0.931	0.2	0.916	-0.84	0.93	-0.37	0.916	-0.02	0.934	-0.28	0.919	-0.03	0.912
SDPR	-1.13	0.937	-0.19	0.942	-0.3	0.931	-0.78	0.916	0.2	0.93	-0.92	0.948	-0.16	0.934	-0.93	0.919	-0.67	0.924
FER	-1.13	0.937	0.19	0.943	-1	0.931	-1.45	0.916	-0.15	0.93	-0.22	0.913	0.45	0.939	-0.58	0.919	0.48	0.912
C6orf123	-1.13	0.937	-0.52	0.942	-0.86	0.931	-0.15	0.916	-0.24	0.93	0.16	0.913	-0.95	0.934	-0.6	0.919	-0.19	0.912
FCER1G	-1.13	0.937	-0.77	0.942	0.11	0.931	-0.28	0.916	0.13	0.93	-0.29	0.913	-0.07	0.934	0.16	0.919	-0.5	0.915
AMPH	-1.13	0.937	0.1	0.942	-0.42	0.931	-0.73	0.916	-1.14	0.93	-0.87	0.943	-1.18	0.934	-0.69	0.919	1.27	0.912
GNGT2	-1.13	0.937	-0.57	0.942	-0.12	0.931	-0.12	0.916	-1.08	0.93	-0.19	0.913	-0.34	0.934	0.4	0.925	-0.62	0.922
OR52K2	-1.13	0.937	-0.42	0.942	-0.98	0.931	-0.71	0.916	0	0.93	-0.49	0.92	-0.18	0.934	-1.7	0.919	0.16	0.912
RUNX3	-1.13	0.937	-2.1	0.942	-1.38	0.931	-0.16	0.916	-1.01	0.93	-0.23	0.913	-1.58	0.934	-0.96	0.919	0.02	0.912
PAQR9	-1.13	0.937	-0.43	0.942	-0.54	0.931	-0.74	0.916	-1.4	0.93	-1.07	0.952	-0.96	0.934	0.6	0.935	-0.68	0.924
LGALS9	-1.13	0.937	-2.2	0.942	-0.35	0.931	-0.56	0.916	-1.35	0.93	-0.24	0.913	-0.72	0.934	-1.31	0.919	-0.2	0.912
ANXA11	-1.13	0.937	-0.35	0.942	-0.53	0.931	-0.77	0.916	-0.44	0.93	-0.58	0.924	-0.48	0.934	-0.38	0.919	0.67	0.912
TMEM14A	-1.12	0.937	-0.39	0.942	0.11	0.931	0.09	0.916	0.74	0.949	2.25	0.913	0.16	0.934	-0.63	0.919	0.36	0.912
CYP4F22	-1.12	0.937	0.02	0.942	0.12	0.931	0.36	0.921	-0.94	0.93	1.71	0.913	-0.21	0.934	0.13	0.919	-0.47	0.914
VNN2	-1.12	0.937	-0.63	0.942	-0.43	0.931	-0.82	0.916	-1.46	0.93	1.31	0.913	-0.75	0.934	-0.5	0.919	0.3	0.912
KRTAP10-3	-1.12	0.937	-0.28	0.942	-1.13	0.931	0.18	0.916	0.06	0.93	1.29	0.913	-1.58	0.934	0.36	0.925	-1.07	0.933
ENOX1	-1.12	0.937	-0.16	0.942	-1.25	0.931	0.1	0.916	0.45	0.935	0.95	0.913	1.32	0.971	-1.17	0.919	-0.3	0.912
C5orf24	-1.12	0.937	-1.23	0.942	-0.93	0.931	-0.84	0.916	0.87	0.957	0.92	0.913	0.26	0.934	-0.22	0.919	0.52	0.912
EPT1	-1.12	0.937	-1.24	0.942	0.87	0.951	-1.31	0.916	-0.6	0.93	-0.94	0.95	-0.07	0.934	-0.72	0.919	0.24	0.912
BBS9	-1.12	0.937	-0.67	0.942	-0.18	0.931	-0.22	0.916	-1.23	0.93	0.76	0.913	-0.62	0.934	-0.34	0.919	0.72	0.912
KCNK15	-1.12	0.937	-0.71	0.942	-0.93	0.931	-0.15	0.916	0.67	0.943	-0.29	0.913	-0.8	0.934	-0.56	0.919	0.02	0.912
CACNA1C	-1.12	0.937	0.29	0.944	-0.37	0.931	-0.02	0.916	-0.98	0.93	0.57	0.913	-0.24	0.934	0.07	0.919	-0.18	0.912
ZNF233	-1.12	0.937	-0.63	0.942	-0.31	0.931	0.51	0.931	-0.56	0.93	-0.85	0.942	-0.13	0.934	-0.37	0.919	0.94	0.912
ADCK1	-1.12	0.937	-0.79	0.942	-1.41	0.931	-0.89	0.916	-1.08	0.93	0.51	0.913	0.24	0.934	-0.13	0.919	-1.18	0.933
CEP350	-1.12	0.937	-0.59	0.942	-0.79	0.931	-0.98	0.916	-0.16	0.93	0.4	0.913	-0.66	0.934	-0.79	0.919	-0.98	0.933
ORMDL3	-1.12	0.937	-0.78	0.942	-0.18	0.931	0.01	0.916	0.27	0.93	0.06	0.913	0.2	0.934	-0.31	0.919	-1.4	0.933
SPIN4	-1.12	0.937	-0.36	0.942	-0.58	0.931	-1.46	0.916	-0.95	0.93	0.23	0.913	-1.6	0.934	-1.06	0.919	-0.41	0.912
C6orf195	-1.12	0.937	-0.46	0.942	-0.65	0.931	-1.13	0.916	-0.59	0.93	0.22	0.913	-1.82	0.934	-0.83	0.919	0.34	0.912
FAM229A	-1.12	0.937	-0.5	0.942	-0.52	0.931	-0.53	0.916	-1.23	0.93	0.17	0.913	-0.73	0.934	-1.47	0.919	-1.23	0.933
DEPDC5	-1.12	0.937	0.05	0.942	0.12	0.931	-0.01	0.916	-0.85	0.93	-0.06	0.913	-0.6	0.934	0.7	0.942	0.58	0.912
MFGE8	-1.12	0.937	-0.1	0.942	-1.11	0.931	-0.59	0.916	-0.18	0.93	0.11	0.913	-0.38	0.934	0.42	0.926	0.37	0.912
ZNF665	-1.12	0.937	0.08	0.942	-0.65	0.931	-0.41	0.916	-0.78	0.93	-0.39	0.916	-0.63	0.934	-0.03	0.919	0.23	0.912
ATP6V1E1	-1.12	0.937	-0.49	0.942	0.07	0.931	-0.43	0.916	-0.27	0.93	-0.41	0.918	-0.47	0.934	-0.45	0.919	-0.06	0.912
SLC2A4	-1.12	0.937	-1.04	0.942	-0.22	0.931	-1.16	0.916	-0.36	0.93	0.07	0.913	-0.67	0.934	-0.92	0.919	-1.04	0.933
RBFA	-1.12	0.937	-1.13	0.942	-0.28	0.931	-0.28	0.916	-0.32	0.93	-0.01	0.913	-0.35	0.934	-0.73	0.919	-0.32	0.912
TAGAP	-1.12	0.937	-0.69	0.942	-0.92	0.931	-0.78	0.916	-0.08	0.93	-0.18	0.913	-1.26	0.934	-0.52	0.919	-0.89	0.933
ASB4	-1.12	0.937	-0.44	0.942	-0.77	0.931	-1.04	0.916	-0.86	0.93	-0.14	0.913	-1.03	0.934	-1.25	0.919	-0.24	0.912
PCDHB13	-1.12	0.937	-0.2	0.942	-0.85	0.931	-0.88	0.916	-0.15	0.93	-0.64	0.925	-1.21	0.934	-0.65	0.919	-0.22	0.912
RP11-553A10.1	-1.12	0.937	-1.74	0.942	-0.34	0.931	-0.36	0.916	-0.24	0.93	-1.58	0.952	-1.53	0.934	0.41	0.925	-0.2	0.912
DPH5	-1.12	0.937	-0.86	0.942	-2.7	0.608	-0.71	0.916	-1.31	0.93	-1.56	0.952	-1.95	0.934	-1.13	0.919	-1.04	0.933
TBC1D25	-1.11	0.937	-0.45	0.942	0.15	0.931	-1.93	0.916	-0.76	0.93	1.59	0.913	-0.51	0.934	-0.15	0.919	0.93	0.912
DNAJB7	-1.11	0.937	-0.62	0.942	0.07	0.931	-0.11	0.916	-0.18	0.93	1.55	0.913	0.18	0.934	-0.44	0.919	0.19	0.912
ODAM	-1.11	0.937	0.5	0.95	1.41	0.955	-0.01	0.916	0.24	0.93	0.82	0.913	0.63	0.948	-0.96	0.919	0.54	0.912
B4GALT3	-1.11	0.937	0.73	0.956	1.28	0.955	0.41	0.924	-0.28	0.93	-0.56	0.923	-0.73	0.934	0.31	0.924	-1.03	0.933
NRROS	-1.11	0.937	0.97	0.967	-0.45	0.931	-0.37	0.916	0.12	0.93	1.24	0.913	0.28	0.934	0.19	0.921	-0.5	0.915
TAF5L	-1.11	0.937	0.36	0.945	0.39	0.932	0.07	0.916	0.66	0.943	-1.5	0.952	-0.8	0.934	-2	0.919	-1.76	0.933
MNT	-1.11	0.937	-0.07	0.942	-1.22	0.931	0.05	0.916	0.3	0.93	-1.15	0.952	0.46	0.94	1.32	0.96	-0.36	0.912
OR7C2	-1.11	0.937	-0.38	0.942	0.9	0.954	-1.11	0.916	-0.3	0.93	-0.55	0.923	-0.21	0.934	-0.33	0.919	-0.44	0.913
FZD8	-1.11	0.937	0.86	0.96	-0.67	0.931	-0.85	0.916	-0.73	0.93	-1.3	0.952	-0.88	0.934	-0.14	0.919	0.31	0.912
RNF123	-1.11	0.937	0.81	0.958	-1.43	0.931	0.16	0.916	-0.54	0.93	0.09	0.913	0.27	0.934	0.14	0.919	0.35	0.912
FAM71E1	-1.11	0.937	0.79	0.957	-0.65	0.931	-0.2	0.916	-0.27	0.93	0.06	0.913	-0.1	0.934	-1.44	0.919	-0.77	0.932
RABEP1	-1.11	0.937	0.66	0.954	-0.47	0.931	-0.09	0.916	-0.25	0.93	-0.19	0.913	-0.76	0.934	-0.05	0.919	-0.29	0.912
MTUS2	-1.11	0.937	-0.36	0.942	-1.32	0.931	0.54	0.933	-0.49	0.93	0.33	0.913	0.06	0.934	-0.23	0.919	-0.55	0.916
NR4A1	-1.11	0.937	-1.01	0.942	-0.57	0.931	-0.7	0.916	-0.87	0.93	0.53	0.913	-0.36	0.934	-0.4	0.919	0.21	0.912
HAS2	-1.11	0.937	-0.22	0.942	0.26	0.931	-0.05	0.916	0.46	0.935	0.21	0.913	-0.66	0.934	-0.75	0.919	-0.1	0.912
C15orf59	-1.11	0.937	0.3	0.945	-1.02	0.931	-0.41	0.916	-0.75	0.93	0.3	0.913	-0.25	0.934	-1.18	0.919	0.13	0.912
ZNF529	-1.11	0.937	-0.21	0.942	0.4	0.932	0.02	0.916	-0.17	0.93	0.19	0.913	-0.83	0.934	-0.17	0.919	1.2	0.912
TRIM35	-1.11	0.937	-0.72	0.942	-1.16	0.931	-1.46	0.916	0.16	0.93	0.4	0.913	-1.51	0.934	-0.46	0.919	-0.81	0.933
OR9Q1	-1.11	0.937	-2.09	0.942	-1.3	0.931	-0.7	0.916	-0.34	0.93	0.39	0.913	-0.53	0.934	-0.45	0.919	-0.14	0.912
CYB5RL	-1.11	0.937	-1.14	0.942	-0.84	0.931	-0.91	0.916	-1.63	0.93	0.33	0.913	-1.72	0.934	-0.55	0.919	-0.82	0.933
GPR35	-1.11	0.937	0.3	0.945	0.06	0.931	-0.89	0.916	-0.41	0.93	-0.35	0.916	-0.53	0.934	-0.11	0.919	0.69	0.912
NAT16	-1.11	0.937	-0.08	0.942	-0.31	0.931	0.08	0.916	-1.12	0.93	-0.4	0.917	0.19	0.934	-0.77	0.919	-1.46	0.933
MTERFD3	-1.11	0.937	-1.69	0.942	0.29	0.931	-2.06	0.916	-0.1	0.93	0.2	0.913	0.62	0.948	-1.13	0.919	-0.21	0.912
SKIL	-1.11	0.937	-0.08	0.942	-0.15	0.931	-1.06	0.916	-1.71	0.93	-0.04	0.913	-1.2	0.934	-1.36	0.919	-0.31	0.912
MRPL52	-1.11	0.937	-0.98	0.942	-0.56	0.931	-0.4	0.916	-1.35	0.93	0.26	0.913	-0.44	0.934	-0.17	0.919	0.37	0.912
SLMO1	-1.11	0.937	-0.11	0.942	-2.3	0.931	-0.49	0.916	-1.11	0.93	0.24	0.913	-0.23	0.934	-0.75	0.919	0.07	0.912
NETO2	-1.11	0.937	0.04	0.942	-0.4	0.931	-0.43	0.916	-0.67	0.93	0.16	0.913	-1.82	0.934	0.19	0.921	-0.14	0.912
WDR17	-1.11	0.937	-0.4	0.942	0.15	0.931	0.1	0.916	0.08	0.93	0.1	0.913	-0.74	0.934	-1.24	0.919	-0.22	0.912
ZNF471	-1.11	0.937	-0.51	0.942	0.1	0.931	-0.87	0.916	-0.83	0.93	-0.61	0.924	-1.1	0.934	-1.19	0.919	-0.23	0.912
ZNF12	-1.11	0.937	-0.93	0.942	-0.3	0.931	-1.98	0.916	-0.66	0.93	0.1	0.913	-1.58	0.934	-1.24	0.919	0.01	0.912
SLC38A9	-1.11	0.937	0.04	0.942	-0.57	0.931	-1.31	0.916	-0.42	0.93	0.08	0.913	0.71	0.953	-0.14	0.919	0.16	0.912
PSORS1C2	-1.11	0.937	-0.07	0.942	-0.41	0.931	-1.67	0.916	-0.55	0.93	-0.5	0.92	-0.66	0.934	0.1	0.919	1.01	0.912
OGN	-1.11	0.937	-1.34	0.942	-0.24	0.931	-0.9	0.916	-0.73	0.93	0	0.913	-0.34	0.934	-0.99	0.919	0.17	0.912
PRSS12	-1.11	0.937	-0.49	0.942	-0.42	0.931	-0.53	0.916	-0.64	0.93	-0.77	0.936	-0.28	0.934	-0.42	0.919	0.29	0.912
BTLA	-1.11	0.937	-0.5	0.942	-0.22	0.931	-0.5	0.916	-0.02	0.93	-0.19	0.913	-0.91	0.934	-0.51	0.919	1.07	0.912
PIGK	-1.11	0.937	-1.94	0.942	-1.13	0.931	-1.13	0.916	-1.15	0.93	-0.04	0.913	-0.85	0.934	-1.05	0.919	-1.94	0.84
GPR87	-1.11	0.937	-0.28	0.942	-0.83	0.931	-0.95	0.916	-2.37	0.93	-0.07	0.913	-1.1	0.934	-0.67	0.919	-0.6	0.919
LRCH4	-1.11	0.937	-0.24	0.942	-1.18	0.931	-1.32	0.916	-0.1	0.93	-0.98	0.951	-1.12	0.934	-0.39	0.919	0.19	0.912
CXCL10	-1.11	0.937	-1	0.942	-0.78	0.931	-1.19	0.916	-0.11	0.93	-0.31	0.914	0.35	0.937	-1.55	0.919	0.14	0.912
MDGA2	-1.11	0.937	-0.96	0.942	-0.22	0.931	-0.75	0.916	-0.17	0.93	-1.76	0.945	0.52	0.943	-0.03	0.919	-0.56	0.916
MAGEA12	-1.11	0.937	-1.38	0.942	-0.48	0.931	-0.79	0.916	-0.58	0.93	-0.3	0.913	-0.79	0.934	-1.02	0.919	0.97	0.912
ASTE1	-1.11	0.937	-0.77	0.942	-0.9	0.931	-1.23	0.916	-1.23	0.93	-0.54	0.921	-1.52	0.934	-1.29	0.919	-0.51	0.915
RBAK	-1.11	0.937	-0.84	0.942	-1.33	0.931	-0.64	0.916	-1.59	0.93	-1.18	0.952	-0.94	0.934	-1.02	0.919	-0.21	0.912
FOXC2	-1.1	0.937	1.5	0.972	2.04	0.679	0.85	0.953	1.71	0.943	-0.37	0.916	1	0.97	0.48	0.928	-1.57	0.933
EMR1	-1.1	0.937	-0.58	0.942	0.33	0.931	0.53	0.932	1.53	0.966	-0.09	0.913	-0.43	0.934	0.37	0.925	-0.52	0.915
IDH1	-1.1	0.937	1.26	0.972	-0.41	0.931	0.11	0.916	-0.35	0.93	-0.07	0.913	-0.12	0.934	-0.09	0.919	-0.6	0.919
KDM4C	-1.1	0.937	0.39	0.946	0.26	0.931	0.14	0.916	0.64	0.943	0.08	0.913	1.08	0.971	0.35	0.925	0.35	0.912
BANF2	-1.1	0.937	-1.35	0.942	-0.66	0.931	-0.39	0.916	-1.45	0.93	1.18	0.913	-0.33	0.934	-0.5	0.919	0.24	0.912
SIRT1	-1.1	0.937	1.09	0.972	-1.33	0.931	-0.43	0.916	-1.17	0.93	-2.1	0.634	0.64	0.948	-0.73	0.919	0.27	0.912
WASF3	-1.1	0.937	0.48	0.95	-2.3	0.931	1.05	0.959	0.32	0.932	-0.72	0.932	1.3	0.971	-0.7	0.919	-0.16	0.912
GRXCR1	-1.1	0.937	0.48	0.95	0.25	0.931	0.72	0.943	0.01	0.93	1.01	0.913	0.07	0.934	0.22	0.922	-0.04	0.912
TM9SF2	-1.1	0.937	-0.71	0.942	-1.62	0.931	-0.59	0.916	0.51	0.938	0.86	0.913	0.1	0.934	-0.43	0.919	-0.78	0.933
IMPG1	-1.1	0.937	0.04	0.942	-0.76	0.931	-0.72	0.916	-0.82	0.93	0.75	0.913	-1.17	0.934	-0.16	0.919	0.51	0.912
ADAT2	-1.1	0.937	-0.32	0.942	0.65	0.939	-0.28	0.916	0.18	0.93	-0.56	0.923	-0.16	0.934	-0.5	0.919	0.59	0.912
TMEM257	-1.1	0.937	0.63	0.953	0.46	0.932	-0.45	0.916	-0.15	0.93	0.05	0.913	-0.73	0.934	0.24	0.922	1.06	0.912
AKR1C4	-1.1	0.937	-1.06	0.942	-0.25	0.931	-0.77	0.916	0.58	0.941	0.15	0.913	-1.81	0.934	0.19	0.921	-0.36	0.912
TMEM107	-1.1	0.937	-1.32	0.942	0.57	0.936	-0.37	0.916	-1.11	0.93	-0.08	0.913	-0.12	0.934	-1.1	0.919	-0.22	0.912
WDR52	-1.1	0.937	-0.86	0.942	-1.27	0.931	-0.08	0.916	0.51	0.938	-0.14	0.913	0.12	0.934	-0.07	0.919	-1.1	0.933
IDH3A	-1.1	0.937	0.05	0.942	-2.72	0.581	-0.42	0.916	-0.53	0.93	0.5	0.913	-0.67	0.934	-1	0.919	-0.35	0.912
HSD3B1	-1.1	0.937	-1.8	0.942	-1.18	0.931	-1.59	0.916	-0.34	0.93	0.39	0.913	-2.03	0.934	-1.47	0.919	-0.56	0.916
IMPG2	-1.1	0.937	-1.66	0.942	-0.4	0.931	-0.73	0.916	-0.79	0.93	0.3	0.913	-0.1	0.934	0.33	0.924	-0.21	0.912
VIPAS39	-1.1	0.937	-1	0.942	0.29	0.931	-0.48	0.916	-1.3	0.93	-0.78	0.937	-0.79	0.934	-0.33	0.919	-0.3	0.912
HEPHL1	-1.1	0.937	0.21	0.944	0.23	0.931	-0.28	0.916	-0.81	0.93	-1.6	0.952	-0.77	0.934	-0.64	0.919	-0.2	0.912
ETV1	-1.1	0.937	0.21	0.944	-1.31	0.931	-0.51	0.916	-0.95	0.93	-0.73	0.932	-0.9	0.934	-0.1	0.919	-1.06	0.933
NDUFA6	-1.1	0.937	-0.31	0.942	-0.17	0.931	-1.29	0.916	-0.01	0.93	-0.12	0.913	-0.7	0.934	-0.99	0.919	0.12	0.912
EED	-1.1	0.937	-0.63	0.942	-1.22	0.931	-0.01	0.916	-0.52	0.93	-1.82	0.894	-0.77	0.934	-0.82	0.919	0.37	0.912
RUNDC3B	-1.1	0.937	-1	0.942	-0.55	0.931	-1.42	0.916	-1.12	0.93	-0.03	0.913	-1.44	0.934	-0.49	0.919	-0.46	0.914
OCSTAMP	-1.1	0.937	-0.39	0.942	-0.96	0.931	-0.59	0.916	-1.18	0.93	-0.15	0.913	-1.78	0.934	-1.34	0.919	-0.51	0.915
QRICH2	-1.1	0.937	-1.08	0.942	-1.25	0.931	-1.33	0.916	-0.78	0.93	-0.83	0.941	0.35	0.937	-0.91	0.919	0.34	0.912
RSPO1	-1.1	0.937	-1.17	0.942	-0.79	0.931	-1.18	0.916	-0.35	0.93	-1.57	0.952	-2.34	0.934	-0.64	0.919	-0.49	0.915
PIP	-1.1	0.937	-1.48	0.942	-0.39	0.931	-0.93	0.916	-0.64	0.93	-0.63	0.925	-0.8	0.934	-0.64	0.919	0.42	0.912
ZGPAT	-1.1	0.937	-1.36	0.942	-1.85	0.931	-1.51	0.916	-1.9	0.93	-0.93	0.949	-1.66	0.934	-0.84	0.919	-0.08	0.912
GNLY	-1.1	0.937	1.09	0.972	-0.05	0.931	-0.32	0.916	0.6	0.942	-3.37	0.0438	0.35	0.937	-0.31	0.919	-0.21	0.912
EMP2	-1.09	0.937	-0.29	0.942	-0.03	0.931	0	0.916	0.41	0.934	2.02	0.913	0.54	0.943	0.65	0.939	-0.93	0.933
CRB3	-1.09	0.937	1.63	0.972	0.33	0.931	0.01	0.916	1.47	0.966	0.7	0.913	-0.76	0.934	-0.04	0.919	-0.34	0.912
SCAP	-1.09	0.937	0.76	0.956	-1.16	0.931	1.58	0.959	0.36	0.933	0.14	0.913	0.24	0.934	1.31	0.96	-0.56	0.916
ARID2	-1.09	0.937	0.01	0.942	-1.09	0.931	0.33	0.92	-0.34	0.93	1.53	0.913	-0.19	0.934	-0.29	0.919	-2.52	0.389
EHD2	-1.09	0.937	1.46	0.972	-0.38	0.931	-0.36	0.916	-0.34	0.93	-0.05	0.913	-0.41	0.934	-1.34	0.919	0.79	0.912
SPINT4	-1.09	0.937	-1.07	0.942	-1.21	0.931	-1.02	0.916	-1.59	0.93	1.27	0.913	-0.65	0.934	-0.72	0.919	-0.88	0.933
ANXA3	-1.09	0.937	0.83	0.959	0.29	0.931	-0.13	0.916	-0.2	0.93	1.22	0.913	0.03	0.934	-1.06	0.919	0.24	0.912
DIABLO	-1.09	0.937	1.19	0.972	0.52	0.935	-0.11	0.916	0.36	0.933	0.37	0.913	0.04	0.934	0.11	0.919	1.36	0.912
[truncated: 16,053 more rows]

## Sheet: SuppTable1B-LFC
Gene	WT-LFC	WT-pvalue	WT-FDR	R273H-LFC	R273H-pvalue	R273H-FDR	R175H-LFC	R175H-pvalue	R175H-FDR	G245S-LFC	G245S-pvalue	G245S-FDR	R248Q-LFC	R248Q-pvalue	R248Q-FDR	R337H-LFC	R337H-pvalue	R337H-FDR	dCCDC6-LFC	dCCDC6-pvalue	dCCDC6-FDR	dFBXO42-LFC	dFBXO42-pvalue	dFBXO42-FDR
LacZ	-1.0527	2.74e-07	0.000619	-0.26446	2.7422e-07	0.000825	-0.35329	2.74e-07	0.000261	-0.36918	2.742e-07	0.000619	-0.34715	2.7424e-07	0.000707	-0.00022404	0.38502	1	-0.39709	2.7422e-07	0.000707	-0.27099	2.7424e-07	0.000619
EGFP	-2.9719	2.74e-07	0.000619	-2.1226	2.7422e-07	0.000825	-3.6519	2.74e-07	0.000261	-2.5633	2.742e-07	0.000619	-1.6918	2.7424e-07	0.000707	-4.2631	2.7425e-07	0.000124	-1.6911	2.7422e-07	0.000707	-1.9704	2.7424e-07	0.000619
luciferase	-0.89322	2.74e-07	0.000619	-0.19948	0.0033304	0.418744	-0.18663	0.124	0.848	-0.40412	8.2261e-07	0.00165	-0.31024	2.7424e-07	0.000707	-0.14619	0.6928	1	-0.27553	2.7422e-07	0.000707	-0.31834	8.2271e-07	0.00165
TP53	-2.8011	2.74e-07	0.000619	-1.1925	0.0009935	0.31466	-2.7248	8.23e-07	0.000619	-3.2201	2.742e-07	0.000619	-1.5672	0.00013026	0.081086	-4.9252	2.7425e-07	0.000124	-1.9208	2.7422e-07	0.000707	-0.98306	0.0060916	0.541469
TP53BP1	-2.5201	2.74e-07	0.000619	-0.43357	0.007005	0.494647	-0.60275	0.00581	0.248	-0.27709	0.059363	0.672244	-0.63008	0.00049719	0.183168	-0.6948	0.063332	0.860853	-0.41865	0.030814	0.702216	-0.75592	2.7424e-07	0.000619
USP28	-2.5514	2.74e-07	0.000619	-0.82295	2.7422e-07	0.000825	-0.35441	0.233	0.969	-0.24773	0.14174	0.842894	-0.22508	0.14013	0.895709	-0.85616	0.0002471	0.023111	-0.39856	0.013619	0.584663	-0.25064	0.085419	0.850445
MEAF6	-2.3149	2.74e-07	0.000619	-0.27651	0.15805	0.951335	-1.0873	0.0302	0.518	-0.24543	0.22067	0.926318	-0.21711	0.75866	1	-1.2395	0.025652	0.572367	-0.48509	0.079837	0.862312	-0.73972	1.1792e-05	0.015205
CEBPB	-1.4254	2.74e-07	0.000619	-0.052028	0.70336	1	-0.78463	0.0041	0.21	-0.34403	0.01022	0.427221	-0.39758	0.0065507	0.505352	-0.047023	0.545	1	-0.27197	0.028411	0.690304	-0.26915	0.0069746	0.550865
PTPN14	-1.6054	8.23e-07	0.001485	-0.63033	2.7422e-07	0.000825	-0.59189	0.0044	0.216	-0.21566	0.011601	0.447544	-0.20723	0.10219	0.856266	0.073242	0.34199	1	-0.38441	0.019125	0.633672	-0.22205	0.022782	0.654654
CDKN1A	-0.97763	8.23e-07	0.001485	-0.057901	0.67765	1	-0.044135	0.552	1	-0.1257	0.72407	1	-0.21742	0.12911	0.889934	0.42962	0.068659	0.843417	-0.27649	0.098527	0.883437	-0.12428	0.39983	1
NF2	-1.3737	3.57e-06	0.005851	-0.50217	1.0146e-05	0.017552	-0.87955	2.74e-07	0.000261	-0.96577	2.742e-07	0.000619	-0.93694	2.7424e-07	0.000707	0.92862	2.002e-05	0.015712	-0.63397	2.7422e-07	0.000707	-0.33978	0.014988	0.60712
C19orf43	-1.3506	9.6e-06	0.014439	-0.14945	0.47423	1	0.5007	0.0593	0.587	-0.068428	0.66809	1	-0.45698	0.067502	0.812102	1.8555	2.7425e-07	0.000707	-0.39776	0.059357	0.824926	-0.17779	0.4122	1
CSNK2B	-1.6967	2e-05	0.027799	-0.11425	0.16102	0.952788	1.0052	0.00355	0.11	0.94963	0.00258	0.07471	0.45445	0.05205	0.649093	1.0468	0.0024427	0.248843	-0.11611	0.48542	1	-0.36385	0.081326	0.8491
KMT2A	-1.7924	8.36e-05	0.10785	0.070905	0.50139	1	-3.0011	2.74e-07	0.000261	-0.46059	0.0014601	0.238114	-0.28136	0.4421	1	-1.5215	2.0569e-05	0.003147	-0.3406	0.13075	0.911744	-0.29842	0.085185	0.850002
THRAP3	-1.6354	9.41e-05	0.113201	-0.34364	0.086516	0.868633	-0.22891	0.366	1	-0.49181	0.0052546	0.348874	-0.24566	0.054621	0.784466	-0.16247	0.50565	1	-0.38904	0.066866	0.835067	0.050293	0.73522	1
SLC39A2	-1.1075	0.000118	0.130169	-0.21689	0.2165	0.977959	0.2904	0.214	1	-0.38542	0.025516	0.524837	-0.24722	0.033988	0.70841	-0.0073695	0.84647	1	-0.21392	0.18311	0.964213	-0.053749	0.0311	0.711649
ABCD2	-0.89374	0.000123	0.130169	-0.0058958	0.78078	1	-0.20088	0.501	1	0.0068186	0.76687	1	-0.33312	0.025061	0.668379	0.1461	0.34091	1	0.1253	0.3476	1	-0.33013	0.024141	0.662735
GH1	-1.2274	0.000136	0.136139	-0.24916	0.24371	0.994961	-0.55316	0.0172	0.422	-0.21055	0.10613	0.799059	-0.263	0.090261	0.84337	-0.64296	0.065587	0.876318	-0.43732	0.023581	0.668876	-0.090132	0.15721	0.911717
DOT1L	-1.398	0.000159	0.15086	-0.32168	0.21364	0.977959	-1.8177	2.74e-07	0.000261	-0.72048	0.0045789	0.338432	0.23589	0.17149	1	-0.07225	0.43657	1	-0.60586	0.0043851	0.444738	-0.60991	5.2105e-06	0.007838
PDZD9	-1.0453	0.000182	0.156294	0.16144	0.32905	1	-0.1147	0.598	1	-0.13801	0.50158	1	-0.046186	0.70602	1	0.13136	0.20662	1	-0.16106	0.71953	1	0.20138	0.15364	1
ZNF345	-1.1666	0.000194	0.159091	-0.27855	0.11503	0.90495	0.018665	0.529	1	-0.033267	0.14365	0.847298	-0.093516	0.4604	1	0.07647	0.69895	1	-0.15178	0.46028	1	-0.3512	0.0070744	0.550865
OR4C11	-1.225	0.000249	0.195652	-0.26465	0.0075561	0.508709	-0.16939	0.294	1	-0.18561	0.10037	0.785677	-0.34286	0.0075714	0.535993	-0.38813	0.089784	0.963482	-0.034931	0.49215	1	-0.58864	0.00038749	0.174876
ACP1	-1.096	0.000323	0.217999	-0.42052	0.053437	0.80191	-0.44768	0.0611	0.666	-0.15903	0.18233	0.901094	-0.1377	0.32258	1	0.042438	0.36458	1	0.018121	0.46224	1	-0.12616	0.55069	1
AAGAB	-1.095	0.000325	0.217999	0.23221	0.23643	1	0.13274	0.283	1	0.14204	0.20377	1	-0.27861	0.073138	0.819548	0.1821	0.27308	1	0.31252	0.072388	0.839857	0.060079	0.2497	1
FAM86B1	-1.3722	0.00017	0.153713	-0.26553	0.080601	0.855807	-0.42815	0.123	0.847	-0.31502	0.082517	0.74414	-0.16907	0.15554	0.90923	0.042753	0.48949	1	-0.35206	0.086834	0.873802	-0.17897	0.13376	0.891949
STX2	-1.0824	0.000336	0.217999	-0.12012	0.27424	1	-0.09376	0.541	1	-0.19501	0.023672	0.521124	-0.0789	0.67999	1	-0.17738	0.41157	1	-0.1514	0.4715	1	-0.11473	0.18848	1
TAOK2	-1.1164	0.000279	0.209777	-0.033224	0.043651	0.774091	-0.53268	0.044	0.58	-0.41362	0.0025092	0.284776	-0.48968	0.0075225	0.534634	0.090877	0.37515	1	-0.40871	0.0063551	0.494722	-0.23781	0.09345	0.864718
SLTM	-1.0421	0.000357	0.222431	-0.024575	0.081173	0.85597	-2.7452	2.74e-07	0.000261	-0.30592	0.089842	0.761509	-0.21335	0.22246	0.950828	-1.0759	0.0010737	0.068485	-0.51487	0.0093358	0.543881	-0.7204	0.00056136	0.204257
PBRM1	-0.96911	0.000422	0.241974	0.16101	0.53601	1	0.067411	0.28	1	0.10668	0.28562	1	-0.042786	0.7287	1	0.78672	0.0087478	0.446062	-0.31217	0.22048	0.993865	-0.61823	0.0013298	0.30386
ARNT	-1.1332	0.000424	0.241974	-0.23423	0.084923	0.86382	0.18046	0.201	0.986	-0.22481	0.0050555	0.344424	-0.076161	0.10891	0.862013	-0.079827	0.44892	1	-0.32758	0.064697	0.832878	0.18312	0.26726	1
ZNF660	-1.1195	0.000442	0.241974	-0.11679	0.18967	0.969172	-0.39836	0.0487	0.602	0.046046	0.5187	1	-0.28842	0.060724	0.797224	0.24773	0.20109	0.998359	-0.16479	0.33846	1	-0.21254	0.087436	0.855285
PSCA	-1.1186	0.00046	0.244176	-0.38856	0.014137	0.606206	-0.14722	0.485	1	-0.29411	0.036017	0.570397	-0.16018	0.25535	0.969636	0.2715	0.27222	1	-0.075202	0.31107	1	-0.24929	0.11039	0.881264
CST5	-1.1776	0.000493	0.254455	-0.086307	0.36411	1	-0.019119	0.865	1	-0.12134	0.33134	1	-0.22317	0.32094	1	-0.1233	0.38871	1	-0.020204	0.42635	1	-0.1601	0.02489	0.665395
CLCN3	-1.088	0.000533	0.267464	-0.23714	0.27358	1	-0.12448	0.793	1	0.12724	0.32142	1	-0.0088554	0.40474	1	-0.10264	0.69284	1	-0.060515	0.64335	1	-0.046888	0.33678	1
FAM118B	-1.3209	0.000436	0.241974	-0.14289	0.74974	1	-0.019692	0.512	1	-0.326	0.18045	0.899192	-0.59636	0.079942	0.834303	-0.17208	0.32958	1	-0.1037	0.64943	1	-0.10235	0.52627	1
TMEM95	-1.0313	0.000587	0.286192	-0.33813	0.030229	0.728103	-0.12879	0.165	0.903	-0.10158	0.019262	0.504288	-0.31781	0.013476	0.617041	0.14914	0.05259	0.781319	-0.4501	0.006111	0.494722	-0.11835	0.32415	1
NAP1L1	-1.1742	0.000628	0.298202	-0.14694	0.42939	1	-0.43615	0.0494	0.605	-0.34442	0.0242	0.521124	-0.19455	0.054865	0.784466	-0.1545	0.34777	1	-0.11339	0.66663	1	-0.22105	0.024451	0.662735
RPL22	-1.6083	0.000338	0.217999	-0.84854	0.0033617	0.418744	-1.3679	0.00221	0.16	-0.65111	0.0038024	0.312714	-0.95404	0.00036665	0.153926	-0.24069	0.54858	1	-1.4777	7.4039e-06	0.010282	-0.89783	3.5651e-06	0.005851
NKX2-4	-1.0324	0.000671	0.310612	-0.27207	0.023214	0.685425	-0.40485	0.0409	0.569	-0.10453	0.44094	1	-0.25163	0.059479	0.794505	0.6112	0.044218	0.739734	-0.15449	0.17376	0.955688	-0.2062	0.014209	0.60712
FBXL18	-1.058	0.000745	0.32951	-0.06922	0.036857	0.750505	-0.22794	0.104	0.801	-0.16502	0.17941	0.899192	-0.21835	0.16711	0.910029	-0.087742	0.33911	1	-1.1955	2.7422e-07	0.000707	-0.91024	2.7424e-07	0.000619
TRIM5	-1.0327	0.000792	0.340523	-0.019867	0.3403	1	-0.24811	0.347	1	-0.076544	0.3441	1	-0.16884	0.15903	0.910029	0.11472	0.79063	1	-0.32512	0.02815	0.690304	0.032352	0.72353	1
PPEF1	-1.3692	0.000819	0.343656	0.27551	0.21829	1	-0.074426	0.437	1	-0.13727	0.28871	0.996785	-0.1587	0.4653	1	-0.12169	0.51662	1	-0.10021	0.42984	1	0.071466	0.51055	1
ACSM5	-0.93557	0.000891	0.365549	0.079564	0.57724	1	0.10324	0.501	1	0.021968	0.52771	1	0.072331	0.52792	1	-0.49818	0.09349	0.97128	-0.25258	0.070025	0.839431	-0.085476	0.25465	0.990303
ACTB	-1.4369	0.000748	0.32951	-0.55137	0.00087888	0.294112	-0.63269	0.00212	0.156	-0.71308	1.2888e-05	0.012507	-0.66528	0.0005833	0.194179	0.57195	0.095814	0.905277	-0.65678	0.00041654	0.217409	-0.20689	0.21071	0.960892
FAM162B	-0.98114	0.000977	0.386846	-0.30016	0.088604	0.873014	-0.15643	0.426	1	-0.20283	0.10339	0.793398	-0.41171	0.052552	0.783513	-0.3426	0.25236	1	-0.17282	0.33087	1	-0.13745	0.034213	0.717316
METTL21C	-1.0415	0.00104	0.386846	0.03261	0.68084	1	-0.13885	0.328	1	-0.093638	0.47159	1	-0.11205	0.014309	0.625923	0.63058	0.061075	0.820901	-0.081206	0.50407	1	0.030066	0.54084	1
TMED10	-1.1099	0.00105	0.386846	-0.36936	0.0054529	0.470762	-0.54697	0.2	0.936	-0.10508	0.38548	1	-0.13615	0.72225	1	0.18959	0.22189	1	-0.45139	0.10333	0.888912	-0.1072	0.69368	1
CITED2	-1.3232	0.00105	0.386846	-0.018677	0.14483	0.943755	-0.33522	0.0467	0.592	-0.30954	0.071896	0.713582	-0.35103	0.11372	0.869076	-0.38819	0.23421	1	0.014073	0.61452	1	-0.075774	0.54995	1
PLCD1	-1.1573	0.00105	0.386846	-0.15369	0.64694	1	-0.20396	0.249	0.975	0.022488	0.14982	0.857611	-0.053199	0.50944	1	0.20681	0.34502	1	-0.3878	0.028734	0.691191	0.017769	0.58871	1
OLR1	-0.76817	0.00112	0.397658	-0.15364	0.47134	1	-0.010931	0.528	1	-0.095468	0.66033	1	0.13727	0.31155	1	-0.2519	0.21849	1	-0.19485	0.19156	0.971017	-0.29696	0.05238	0.789685
CDH19	-1.061	0.00113	0.397658	-0.009036	0.57507	1	-0.21318	0.293	1	0.14635	0.37761	1	-0.078366	0.73549	1	0.046066	0.44425	1	-0.21291	0.10117	0.888017	-0.15455	0.16589	0.921171
PRSS55	-1.0671	0.00115	0.397658	-0.23597	0.10779	0.896463	0.19337	0.575	1	-0.11507	0.7675	1	-0.21185	0.42224	1	-0.1252	0.28101	1	-0.36678	0.060386	0.824961	-0.17937	0.13109	0.891949
CBLL1	-1.4586	0.00121	0.406022	0.1088	0.28431	1	-1.3496	4.47e-05	0.012	-0.94033	1.3162e-05	0.012507	-0.76136	0.00086192	0.246975	-1.9995	1.1793e-05	0.002047	-0.077364	0.68786	1	-0.6184	7.2124e-05	0.076587
ADAMTS20	-1.1863	0.00124	0.406022	-0.1526	0.53659	1	-0.32789	0.272	0.993	-0.15614	0.33003	1	-0.059533	0.21827	0.94761	0.3558	0.20704	1	-0.14053	0.43687	1	-0.2229	0.27036	1
TCEANC	-0.96214	0.00124	0.406022	-0.2471	0.051075	0.792152	-0.26326	0.223	0.96	-0.29061	0.026791	0.53036	-0.21809	0.082932	0.840412	-0.019509	0.42245	1	-0.45627	0.0045814	0.456683	-0.068981	0.39096	1
BLOC1S5	-1.1877	0.00129	0.406022	0.04842	0.34387	1	-0.26297	0.482	1	-0.3287	0.22877	0.931984	-0.19503	0.17625	0.910029	0.12703	0.56445	1	-0.23416	0.11262	0.89449	-0.20647	0.27063	1
SIAH1	-0.82689	0.00133	0.406022	-0.35939	0.012135	0.584562	0.23273	0.145	0.895	-0.63805	4.0857e-05	0.030734	0.039726	0.58787	1	0.13641	0.25087	1	-0.012896	0.77492	1	-0.20848	0.15129	0.905582
ZNF846	-0.81104	0.00134	0.406022	-0.56147	0.005998	0.477276	-0.11961	0.85	1	-0.18392	0.03908	0.581178	-0.21793	0.25033	0.965372	0.27575	0.32369	1	-0.15637	0.073221	0.84742	-0.13432	0.32581	1
TRIM58	-1.0238	0.00134	0.406022	0.091516	0.28651	1	0.12079	0.549	1	-0.20989	0.13867	0.841779	-0.07707	0.51844	1	0.16741	0.24661	1	-0.074311	0.26446	1	0.12091	0.19756	1
ORM2	-0.78834	0.00137	0.406022	-0.04646	0.16812	0.958474	0.30305	0.262	1	-0.088511	0.24367	0.948881	0.066622	0.5415	1	-0.25986	0.23884	1	0.18522	0.078771	0.861851	-0.03036	0.8268	1
JUN	-0.93626	0.00137	0.406022	-0.231	0.44966	1	-0.25895	0.38	1	-0.3069	0.28073	0.991185	-0.08731	0.26151	0.971852	0.041174	0.058526	0.810815	-0.25048	0.12178	0.903261	-0.12488	0.19363	0.95325
POM121L12	-1.1927	0.00141	0.411566	0.13347	0.71776	1	-0.44501	0.0934	0.783	-0.47155	0.012879	0.461687	-0.093555	0.25163	0.965862	0.2413	0.3452	1	-0.11022	0.2355	0.99932	-0.035162	0.24821	0.985752
HIST1H3J	-1.0111	0.00144	0.411566	-0.41593	0.013618	0.601987	-0.30719	0.0949	0.786	-0.10212	0.45819	1	-0.24981	0.017772	0.63338	0.16644	0.43888	1	-0.16949	0.23896	1	-0.17478	0.24329	0.983939
SMARCA4	-0.78183	0.00149	0.411566	-0.070787	0.42079	1	-0.15594	0.266	1	0.2175	0.31222	1	0.10429	0.46499	1	0.31272	0.063896	0.83397	0.037201	0.072848	0.845552	-0.0062398	0.67111	1
NDUFA5	-1.1037	0.0015	0.411566	0.16274	0.17357	0.959166	-0.085032	0.596	1	-0.16526	0.50624	1	-0.35205	0.12715	0.886194	-0.15121	0.29574	1	-0.24589	0.19898	0.974792	-0.21816	0.35905	1
LCE3B	-0.73794	0.0015	0.411566	-0.30125	0.14044	0.941358	-0.36944	0.0192	0.441	-0.51685	0.00021251	0.083405	-0.31164	0.024779	0.668379	0.11566	0.68292	1	-0.18901	0.29527	1	-0.17872	0.13856	0.897405
FRS2	-1.1891	0.00153	0.413108	-0.026115	0.38256	1	-0.54899	0.0376	0.555	0.027074	0.68989	1	-0.13743	0.47488	1	0.12422	0.80396	1	0.03191	0.34283	1	-0.037873	0.40342	1
SMARCD1	-0.93837	0.00165	0.423267	-0.3183	0.066781	0.830624	-0.52806	0.0123	0.364	0.21164	0.28281	1	-0.027035	0.39392	1	0.42616	0.13377	0.943921	0.14387	0.1833	0.964213	-0.53801	0.0029845	0.428296
COLCA1	-1.1046	0.0017	0.423267	-0.36609	0.057068	0.815061	-0.029469	0.293	1	-0.4599	0.045789	0.611448	0.081879	0.32497	1	0.40633	0.182	0.986866	-0.16956	0.41018	1	-0.20154	0.093495	0.864718
KNOP1	-0.036628	0.00173	0.423267	-0.094289	0.36709	1	0.1901	0.108	0.801	0.12621	0.22792	1	-0.15878	0.36427	1	0.24607	0.39913	1	-0.070595	0.22	0.993865	0.043248	0.49407	1
OR6C6	-0.93283	0.00173	0.423267	-0.29731	0.10609	0.896267	0.078286	0.584	1	-0.0967	0.17193	0.890231	-0.24785	0.08711	0.84337	-0.0091159	0.46654	1	-0.31174	0.053355	0.806044	0.030634	0.64496	1
TFF2	-1.5317	0.00174	0.423267	-0.081116	0.24565	0.996002	-0.3054	0.259	0.981	-0.24426	0.16512	0.879494	-0.17089	0.15936	0.910029	0.41836	0.24669	1	-0.50195	0.0041481	0.435385	0.14202	0.23152	1
NXT1	-1.0491	0.00176	0.424092	-0.10019	0.55118	1	-1.2763	2.74e-07	0.000261	-0.42944	0.0040881	0.316641	-0.24504	0.041286	0.740857	-0.95063	9.1325e-05	0.010368	-0.25037	0.15879	0.941499	-0.31445	0.00066173	0.225388
KCNK9	-1.1063	0.00196	0.458467	-0.0122	0.77995	1	-0.16105	0.602	1	-0.21827	0.2226	0.927874	0.022116	0.6072	1	0.67221	0.074197	0.860614	0.18538	0.203	0.980482	-0.16467	0.19111	0.950965
BEND3	-0.87087	0.00203	0.470868	-0.21311	0.084723	0.86382	-0.5667	0.0309	0.522	-0.12067	0.095911	0.774756	0.08738	0.70473	1	0.2295	0.24228	1	-0.28364	0.10133	0.888059	-0.1385	0.33591	1
HIST1H4H	-1.1106	0.00167	0.423267	-0.25485	0.25157	1	-0.20012	0.397	1	-0.15719	0.21811	0.925231	-0.64263	0.0012936	0.299378	0.2094	0.58324	1	-0.13544	0.14844	0.996032	-0.17773	0.27894	1
HYAL4	-0.86427	0.0021	0.479321	-0.24955	0.085958	0.867482	-0.11763	0.673	1	-0.39656	0.0022093	0.283189	0.0037955	0.83585	1	-0.12087	0.69919	1	-0.38384	0.016315	0.612328	0.0073878	0.203	0.956461
PHACTR1	-0.98085	0.00217	0.483639	0.038353	0.48885	1	0.20593	0.247	0.975	-0.15564	0.020788	0.514062	-0.13344	0.57363	1	-0.14851	0.72666	1	-0.098717	0.11971	0.903074	-0.40128	0.0081275	0.560684
KLHL24	-0.8778	0.00218	0.483639	-0.16174	0.24072	0.990493	0.20793	0.208	0.992	-0.25677	0.069778	0.708777	0.029974	0.58792	1	0.12905	0.35691	1	-0.13181	0.34032	1	-0.11089	0.20176	0.955934
EIF1AY	-1.0464	0.0022	0.483639	-0.73128	9.5154e-05	0.114521	-0.24552	0.258	0.981	-0.46351	0.00066933	0.161122	-0.33859	0.023716	0.665403	-0.45928	0.13311	1	-0.24023	0.23432	0.999035	-0.33289	0.025948	0.678871
DFNA5	-0.89531	0.00227	0.494036	-0.15468	0.15504	0.950517	0.23019	0.228	1	-0.32616	0.022687	0.521124	0.050782	0.54495	1	-0.051602	0.69673	1	-0.31169	0.17228	0.953001	-0.14235	0.34095	1
CCL8	-0.81244	0.00236	0.507661	-0.36231	0.012274	0.584562	-0.38652	0.0341	0.535	-0.18135	0.11727	0.818757	-0.1438	0.31271	1	0.35998	0.10961	0.924182	-0.264	0.09134	0.874384	-0.12617	0.24383	0.984513
DEFB126	-1.0739	0.00248	0.526791	-0.09731	0.1875	0.969172	-0.019981	0.304	1	0.022305	0.52015	1	-0.2955	0.11562	0.869934	-0.23713	0.2747	1	0.0053894	0.77233	1	0.0050499	0.67904	1
LRRC63	-0.98115	0.00259	0.537072	-0.1703	0.030566	0.728245	-0.46833	0.207	0.944	-0.19435	0.20241	0.918663	-0.1495	0.39862	1	0.02706	0.76378	1	-0.070527	0.41795	1	-0.23557	0.056487	0.798056
ISOC2	-0.60786	0.00262	0.537072	0.22146	0.45764	1	0.069792	0.572	1	-0.056644	0.37681	1	0.020502	0.57231	1	0.81634	0.013373	0.516174	0.091497	0.62297	1	-0.086647	0.6941	1
MRGPRX4	-0.85806	0.00269	0.540319	-0.34077	0.021875	0.670354	-0.13993	0.055	0.638	-0.23125	0.080268	0.740382	-0.24731	0.11856	0.874197	0.068374	0.68331	1	0.003466	0.43142	1	-0.1271	0.054569	0.795328
EFCAB13	-1.052	0.00269	0.540319	-0.13653	0.096745	0.882195	-0.14257	0.64	1	0.23207	0.13791	0.905037	0.19025	0.21962	1	-0.13123	0.47148	1	-0.35621	0.10858	0.890391	0.16834	0.37637	1
TRNT1	-1.1386	0.00279	0.548121	0.12683	0.56744	1	-0.31376	0.338	1	-0.26867	0.21796	0.925231	-0.069991	0.40135	1	-0.76987	0.067312	0.886275	0.19607	0.23199	0.99861	-0.05492	0.31149	1
ATXN3	-1.1567	0.0028	0.548121	-0.73068	0.00031453	0.189169	-0.21343	0.0907	0.776	-0.37215	0.0060602	0.362288	-0.77852	0.00035568	0.152876	-1.3399	0.0012706	0.076452	-0.51233	0.013311	0.582793	-0.25666	0.12263	0.887546
RHD	-0.84048	0.00282	0.548121	-0.45953	0.0096287	0.543209	-0.66173	0.00276	0.173	-0.3322	0.038614	0.577584	-0.25742	0.065468	0.808363	0.26885	0.30672	1	-0.22151	0.19421	0.972932	-0.093571	0.63995	1
PRG3	-0.84852	0.0029	0.557009	-0.23047	0.17898	0.962767	-0.25182	0.185	0.922	-0.036735	0.78466	1	-0.12187	0.15401	0.90923	0.18916	0.22516	1	-0.077661	0.29956	1	-0.26704	0.13297	0.891949
IL20RB	-0.63434	0.00293	0.557009	-0.34691	0.017957	0.65526	-0.57186	0.0325	0.531	-0.41462	0.0024577	0.284776	-0.16882	0.117	0.87102	-0.060519	0.79765	1	0.14031	0.25362	1	-0.18839	0.053148	0.789685
CLEC5A	-0.61982	0.00302	0.567915	-0.369	0.025208	0.697723	-0.22373	0.509	1	-0.35745	0.00561	0.355376	0.22518	0.14452	0.981787	0.001415	0.27402	1	-0.22225	0.10303	0.888912	0.17202	0.32252	1
ZNF564	-0.44236	0.00319	0.579745	0.45529	0.046857	0.650773	0.21659	0.147	0.899	0.12406	0.20912	1	0.012253	0.60072	1	0.069355	0.83458	1	-0.25903	0.18711	0.967319	-0.098381	0.22918	0.974762
ZNF439	-1.0931	0.00262	0.537072	-0.27098	0.10135	0.887341	-0.22091	0.281	1	-0.156	0.18059	0.899192	-0.06525	0.58402	1	0.22423	0.103	0.913594	-0.34935	0.051323	0.797592	-0.20078	0.58924	1
GLYATL2	-0.83181	0.00329	0.579745	-0.27095	0.091572	0.878873	-0.27887	0.28	1	-0.17582	0.30272	1	-0.22396	0.10814	0.860315	-0.93026	0.0061139	0.239439	-0.16525	0.31997	1	-0.023341	0.36658	1
KAT6A	-0.80607	0.0033	0.579745	-0.02485	0.28315	1	-0.69106	0.00146	0.122	-0.21395	0.10099	0.786584	0.25474	0.023233	0.388343	0.29677	0.36945	1	-0.16444	0.55168	1	-0.094254	0.27175	1
MYH10	-1.3741	0.0033	0.579745	-0.092014	0.090381	0.876288	-0.52757	0.0922	0.781	-0.038942	0.66452	1	-0.31017	0.14278	0.895938	-0.29185	0.38435	1	-0.57537	0.077028	0.856354	-0.24107	0.17155	0.928853
OR52A5	-0.83717	0.00332	0.579745	-0.289	0.13018	0.928267	-0.047585	0.42	1	-0.18677	0.077141	0.728385	-0.055434	0.63187	1	0.013961	0.44919	1	0.044365	0.75006	1	-0.22402	0.11356	0.881264
ZNF501	-1.2961	0.00181	0.430628	-0.38923	0.038971	0.759361	-0.24832	0.303	1	-0.40633	0.034673	0.568353	-0.24431	0.071213	0.819245	0.15618	0.55334	1	-0.050925	0.43305	1	-0.45093	0.011151	0.586073
TMEM260	-1.0382	0.00341	0.579745	-0.16896	0.31026	1	-0.096404	0.0874	0.767	-0.35147	0.0049521	0.343617	-0.43178	0.050808	0.779033	-0.021844	0.59584	1	-0.10993	0.6327	1	-0.094018	0.0819	0.850002
CCDC22	-0.70515	0.00353	0.579745	-0.026224	0.45675	1	0.03199	0.395	1	-0.067153	0.48543	1	0.013949	0.63447	1	-0.013522	0.59039	1	-0.45377	0.025373	0.685064	-0.17723	0.30387	1
MYH11	-1.0674	0.00354	0.579745	0.11447	0.48452	1	-0.047889	0.325	1	-0.075025	0.42731	1	-0.028625	0.57353	1	0.018529	0.54105	1	-0.14434	0.29073	1	0.031344	0.51452	1
MAGEB3	-0.88932	0.00355	0.579745	-0.29772	0.096343	0.882195	-0.28266	0.201	0.937	-0.53363	0.0025345	0.284776	-0.36081	0.032717	0.706595	0.093285	0.49893	1	-0.10235	0.096228	0.882394	-0.10088	0.80733	1
ZCCHC5	-0.75328	0.00357	0.579745	-0.2787	0.21032	0.977959	0.13801	0.734	1	-0.30426	0.039117	0.581245	-0.30765	0.05088	0.779033	0.35936	0.1398	0.947058	0.02814	0.41598	1	-0.13755	0.1765	0.936608
FOXK1	-1.3163	0.00364	0.579745	-0.47914	0.00034579	0.189169	-0.27429	0.132	0.864	-0.26113	0.10628	0.799594	-0.30726	0.025974	0.668379	0.3633	0.24231	1	0.074419	0.75395	1	0.11524	0.37709	1
MEF2D	-0.88206	0.00365	0.579745	0.027772	0.24343	1	-0.25354	0.181	0.946	0.076002	0.2876	1	0.094829	0.3034	1	-0.54443	0.030947	0.626806	0.075859	0.14244	0.989142	0.019415	0.41746	1
CLIP4	-1.1941	0.00367	0.579745	-0.15832	0.14524	0.943755	-0.10577	0.444	1	-0.21336	0.17073	0.88821	-0.1021	0.5117	1	-0.17723	0.12666	1	-0.19625	0.029837	0.694683	-0.41598	0.00024763	0.14901
CLCF1	-1.159	0.00368	0.579745	-0.44983	0.034687	0.742029	-0.45196	0.0364	0.548	-0.28719	0.18512	0.903524	-0.24781	0.1654	0.910029	-0.079881	0.61774	1	-0.018277	0.49029	1	-0.092595	0.66603	1
ATM	-1.0795	0.00372	0.579745	-1.2619	2.7422e-07	0.000825	-1.2515	1.12e-05	0.00461	-1.2351	2.742e-07	0.000619	-1.5507	2.7424e-07	0.000707	-0.80282	0.05007	0.77373	-1.1146	2.7422e-07	0.000707	-1.9094	2.7424e-07	0.000619
OR2T4	-1.0981	0.00374	0.579745	-0.15857	0.21081	0.977959	-0.18696	0.248	0.975	-0.47005	0.0059291	0.361203	-0.30474	0.044795	0.752415	-0.27077	0.21981	1	-0.17146	0.28498	1	-0.35879	0.007658	0.560684
ITGB1	-0.28735	0.00375	0.579745	-0.15049	0.10099	0.886302	-0.52639	0.0125	0.367	-0.4821	6.8277e-05	0.041089	-0.40332	0.0069911	0.524609	0.72812	0.00036558	0.101523	-0.67603	4.6617e-06	0.007651	-0.067705	0.38648	1
NALCN	-0.84948	0.00376	0.579745	-0.40623	0.0025615	0.410327	-0.063581	0.784	1	-0.20091	0.14567	0.850911	-0.12023	0.78515	1	0.17596	0.17428	0.984144	-0.12363	0.011522	0.56429	0.0027652	0.63247	1
CLEC12A	-0.95649	0.00379	0.579745	-0.27191	0.12621	0.919612	-0.046593	0.168	0.903	-0.20718	0.19372	0.90988	-0.28866	0.0087884	0.550599	0.16599	0.24674	1	-0.021021	0.22889	0.997622	-0.051629	0.33606	1
RAD9B	-1.192	0.0038	0.579745	-0.12939	0.79179	1	-0.34666	0.182	0.921	-0.013359	0.49903	1	-0.32938	0.090134	0.84337	0.33804	0.1725	0.984144	-0.20657	0.2868	1	-0.24949	0.097338	0.865136
ZMAT3	-0.98016	0.00388	0.579745	-0.45382	0.0048688	0.46197	-0.20394	0.246	0.975	-0.062192	0.12942	0.832534	-0.10991	0.083971	0.840412	0.044175	0.52474	1	-0.36008	0.062697	0.825584	-0.3131	0.021922	0.652556
ASXL2	-1.1199	0.00395	0.579745	0.070551	0.58386	1	-0.19964	0.263	0.982	-0.19888	0.21147	0.920974	-0.22031	0.20113	0.953918	-0.1798	0.095829	0.974085	0.11494	0.2926	1	0.033935	0.16851	0.925234
ZNF670	-0.86373	0.00396	0.579745	-0.1686	0.59899	1	-0.14492	0.557	1	-0.065162	0.66392	1	-0.2846	0.071474	0.819245	0.021461	0.22056	1	-0.25933	0.07906	0.862312	-0.21491	0.014418	0.60712
GDPD4	-0.77161	0.00396	0.579745	-0.087193	0.53843	1	-0.11516	0.347	1	-0.073777	0.43989	1	-0.11447	0.032159	0.70282	-0.70958	0.029683	0.612362	0.044793	0.8373	1	-0.18709	0.041865	0.759651
TSPAN19	-0.95904	0.00401	0.579745	-0.21185	0.20658	0.977959	-0.084038	0.415	1	-0.33644	0.038512	0.577121	-0.10272	0.50524	1	-0.39571	0.23326	1	-0.0079105	0.14431	0.923466	-0.13482	0.35696	1
SOX5	-0.9038	0.00403	0.579745	-0.057978	0.5419	1	-0.15208	0.445	1	-0.1353	0.39001	1	-0.12897	0.48735	1	0.46083	0.070644	0.849295	0.014827	0.45851	1	-0.19274	0.20506	0.956461
SPRR2G	-0.81371	0.00408	0.579745	-0.33984	0.098926	0.883728	-0.11245	0.701	1	-0.30255	0.15002	0.857917	-0.26084	0.22273	0.950828	0.2648	0.20402	0.999144	-0.14941	0.093423	0.877817	0.038722	0.30796	1
KIAA1324L	-0.9278	0.00412	0.579745	-0.17946	0.30893	1	-0.14379	0.514	1	-0.29753	0.10073	0.785677	-0.075898	0.75544	1	-0.24833	0.2002	1	-0.098912	0.12337	0.903261	-0.23623	0.14902	0.904524
ZNF615	-0.69357	0.00413	0.579745	-0.18742	0.22949	0.983124	-0.41056	0.148	0.89	-0.24138	0.054832	0.653429	-0.15614	0.27731	0.983915	0.31112	0.50959	1	-0.074156	0.57125	1	-0.32646	0.037136	0.734098
MRGPRG	-1.0308	0.00414	0.579745	-0.30383	0.13395	0.935358	-0.30529	0.176	0.917	-0.39605	0.047274	0.61759	-0.088049	0.30638	0.998981	0.29478	0.19226	0.991532	-0.095785	0.075347	0.851209	-0.033258	0.49556	1
RSPH1	-1.0669	0.00434	0.593615	-0.078045	0.43863	1	0.17761	0.414	1	-0.066804	0.33581	1	-0.16645	0.2506	0.965372	-0.5235	0.11379	1	-0.15961	0.47632	1	-0.072232	0.48776	1
ZFP62	-0.79823	0.00443	0.593615	-0.24148	0.14054	0.941358	-0.42481	0.0509	0.615	-0.2825	0.052128	0.641049	-0.099903	0.366	1	-0.16454	0.42803	1	-0.29476	0.057312	0.816777	-0.018681	0.7132	1
TMEM91	-0.71188	0.00447	0.593615	-0.10493	0.71346	1	-0.40675	0.114	0.827	0.1511	0.41099	1	-0.12637	0.4701	1	-0.32906	0.29984	1	-0.024095	0.22305	1	-0.069029	0.54619	1
SHANK1	-0.93033	0.00447	0.593615	-0.18492	0.64176	1	0.00032058	0.806	1	-0.050989	0.55007	1	-0.21003	0.12875	0.889496	0.14457	0.59339	1	-0.23549	0.22611	0.997213	-0.059469	0.32053	1
BNIP3L	-1.3881	0.00451	0.593615	0.1969	0.16357	1	-0.42165	0.165	0.903	-0.1288	0.414	1	-0.17173	0.15731	0.90958	0.26749	0.19994	0.997874	-0.12164	0.41832	1	-0.028839	0.32347	1
OR10AG1	-0.96182	0.00454	0.593615	-0.46927	0.0014262	0.338112	-0.39293	0.0754	0.73	0.052287	0.50305	1	-0.066045	0.50735	1	0.099359	0.46284	1	-0.11761	0.083297	0.870734	-0.36556	0.01108	0.586073
ZFAND2B	-1.3195	0.00456	0.593615	-0.4219	0.019662	0.65526	0.069872	0.515	1	-0.29948	0.083852	0.748615	-0.19875	0.2772	0.983915	-0.3896	0.10053	0.979826	-0.10081	0.3732	1	-0.25762	0.053422	0.789685
FGD3	-0.72159	0.0046	0.593615	-0.065996	0.34918	1	0.058106	0.553	1	-0.00040665	0.47326	1	-0.059808	0.74726	1	0.16022	0.43724	1	-0.0085846	0.58415	1	-0.026132	0.59678	1
TMEM218	-0.63673	0.00461	0.593615	-0.28296	0.20304	0.977766	0.027268	0.69	1	-0.36557	0.1901	0.909013	-0.64014	5.2105e-06	0.006271	-0.10436	0.59356	1	-0.11642	0.19624	0.97352	-0.0045323	0.5588	1
OR13C8	-0.99196	0.00467	0.593615	-0.26173	0.12235	0.916646	-0.00024478	0.756	1	-0.13912	0.47279	1	-0.045282	0.30513	0.998981	-0.090559	0.35618	1	-0.19814	0.022379	0.656158	-0.25235	0.012413	0.598909
TAOK1	-0.50549	0.00472	0.593615	-0.72907	5.2102e-06	0.010451	-1.3109	2.74e-07	0.000261	-0.53736	7.5406e-05	0.043654	-0.47574	7.7609e-05	0.058375	0.23645	0.21116	1	-0.29758	0.00053775	0.225766	-0.41573	0.0038072	0.497293
INSL5	-0.90807	0.00477	0.593615	-0.38615	0.035473	0.747023	-0.48945	0.0784	0.736	-0.097338	0.81233	1	-0.34261	0.01139	0.591769	-0.41787	0.14524	1	-0.27467	0.17611	0.958477	-0.30265	0.019935	0.641473
FAHD2B	-0.85851	0.00384	0.579745	-0.42192	0.096423	0.882195	-0.34594	0.254	0.977	-0.39244	0.065035	0.692231	0.27004	0.15481	0.90923	-0.10799	0.513	1	-0.18141	0.49939	1	-0.055187	0.37185	1
FGB	-0.90716	0.0049	0.593615	-0.14548	0.37809	1	-0.18061	0.56	1	-0.44799	0.0047824	0.343617	-0.056754	0.12224	0.879842	0.010499	0.63665	1	-0.51948	0.0046801	0.456683	-0.16762	0.3045	1
GDF2	-0.7933	0.00497	0.593615	0.35793	0.019137	0.41516	0.19234	0.213	0.998	-0.20686	0.13748	0.841231	-0.5195	0.002034	0.327838	0.37573	0.021321	0.589298	-0.33584	0.18867	0.96975	-0.12061	0.5953	1
OR3A3	-1.0314	0.00505	0.593615	-0.23204	0.27994	1	-0.091675	0.265	0.986	-0.13866	0.39897	1	-0.13094	0.16833	0.910029	-0.023333	0.69007	1	0.20193	0.3303	1	-0.0065912	0.49486	1
CYP3A43	-0.8622	0.00404	0.579745	-0.010496	0.72955	1	0.0084572	0.151	0.894	-0.16914	0.48594	1	-0.022841	0.36033	1	-0.32544	0.13445	1	0.075562	0.73242	1	-0.081788	0.44695	1
BBX	-0.54649	0.00506	0.593615	-0.4942	0.0001149	0.123471	-0.98547	3.87e-05	0.0107	-0.026583	0.57372	1	-0.45063	0.0034924	0.412056	-0.23455	0.21222	1	0.022756	0.22895	0.997622	-0.24761	0.023793	0.662735
NMS	-0.46151	0.00507	0.593615	-0.044186	0.03281	0.738193	-0.21598	0.163	0.903	-0.0014632	0.35663	1	0.05364	0.61338	1	-0.041006	0.68159	1	-0.012167	0.57893	1	0.033669	0.45477	1
TRPV2	-0.61437	0.0051	0.593615	-0.076422	0.089411	0.874401	0.13196	0.451	1	0.12145	0.23916	1	-0.021489	0.49975	1	0.11306	0.78614	1	0.094598	0.64469	1	-0.12538	0.28621	1
SYT13	-0.67827	0.0051	0.593615	-0.092456	0.38123	1	-0.24713	0.0959	0.79	-0.11245	0.16942	0.887267	0.076254	0.6577	1	-0.13844	0.44261	1	-0.095151	0.083665	0.87307	-0.036484	0.40103	1
OR5D14	-0.34693	0.00512	0.593615	-0.37679	0.012881	0.59473	-0.32725	0.132	0.865	-0.25735	0.051253	0.636994	-0.1827	0.43897	1	-0.25418	0.38687	1	-0.019117	0.44117	1	-0.2882	0.019806	0.641473
RET	-1.0047	0.00514	0.593615	-0.25737	0.14827	0.945254	0.29862	0.128	0.857	0.02161	0.39323	1	-0.098942	0.24188	0.962648	0.012987	0.46571	1	-0.1248	0.21297	0.9906	-0.17278	0.079688	0.841245
FAM150B	-0.81596	0.0052	0.593615	0.058106	0.46753	1	-0.31055	0.0448	0.586	0.058879	0.63395	1	-0.19695	0.21265	0.941146	-0.071122	0.26361	1	-0.056869	0.46531	1	-0.087539	0.47404	1
C8A	-1.008	0.00523	0.593615	-0.28958	0.019801	0.65526	-0.45351	0.0344	0.535	-0.22404	0.36025	1	-0.12869	0.14139	0.895709	-0.08292	0.50628	1	-0.17991	0.15364	0.935657	-0.33912	0.041716	0.759651
RSAD2	-0.55653	0.00527	0.593615	0.15055	0.49403	1	-0.081099	0.7	1	-0.18264	0.27464	0.983977	-0.24546	0.1503	0.906271	-0.47997	0.013041	0.394792	0.045569	0.27319	1	0.036427	0.42951	1
LRRC57	-1.0616	0.00527	0.593615	-0.33102	0.017748	0.655237	-0.31185	0.242	0.973	-0.28303	0.13724	0.841231	-0.096323	0.48664	1	-0.38944	0.28308	1	-0.18495	0.46595	1	-0.24671	0.070683	0.82749
CUL3	-0.87637	0.00529	0.593615	-0.41306	0.0169	0.647204	-1.3385	0.00056	0.0697	-0.52326	0.0053111	0.34892	-0.77953	4.1135e-06	0.005712	0.31446	0.12111	0.933336	-0.6406	5.0731e-05	0.055038	-0.29779	0.4396	1
IGFL3	-0.96995	0.00533	0.593615	-0.17033	0.38713	1	-0.28432	0.262	0.982	-0.035397	0.40432	1	-0.26573	0.086067	0.842424	-0.046949	0.35493	1	-0.12963	0.21182	0.9906	-0.23906	0.07662	0.837347
CDKL1	-1.0972	0.0054	0.593615	-0.075206	0.59846	1	0.29737	0.219	1	-0.063639	0.51943	1	-0.47342	0.0028847	0.383183	-0.32181	0.16143	1	0.05403	0.78587	1	-0.19379	0.20193	0.955996
ZNF275	-0.62074	0.00544	0.593615	-0.15649	0.15924	0.952788	-0.18325	0.252	0.975	-0.033676	0.74701	1	-0.11913	0.17952	0.910029	0.13072	0.53234	1	0.0088353	0.69085	1	-0.01852	0.49823	1
RANGRF	-0.76883	0.00544	0.593615	-0.035328	0.54356	1	-0.13636	0.665	1	0.13643	0.50033	1	-0.11026	0.29563	0.991778	0.59379	0.037627	0.695963	-0.23984	0.16378	0.947337	-0.13415	0.11019	0.881264
C18orf42	-0.71255	0.00548	0.593615	-0.37734	0.0044053	0.454455	-0.25655	0.355	1	-0.20078	0.18729	0.904891	-0.013181	0.16865	0.910029	-0.11528	0.42869	1	0.063225	0.7958	1	-0.35088	0.0015217	0.327027
MS4A14	-1.0331	0.00548	0.593615	-0.2897	0.14281	0.943113	-0.25574	0.154	0.897	-0.37851	0.075044	0.721964	-0.074926	0.54805	1	0.067706	0.61936	1	-0.19273	0.21839	0.993088	-0.040502	0.65334	1
APC	-1.0787	0.00549	0.593615	-0.44906	0.0033633	0.418744	-0.35833	0.185	0.922	-0.46357	0.019774	0.507095	-0.13082	0.44323	1	-1.2964	0.00078189	0.055828	-0.7013	0.0001659	0.10732	-0.14755	0.59273	1
LRRFIP2	-0.97306	0.00555	0.596211	-0.33145	0.020838	0.664088	-0.014588	0.346	1	-0.20819	0.018528	0.500763	-0.069082	0.68935	1	0.27565	0.17239	0.984144	-0.34688	0.022334	0.656158	0.012092	0.31121	1
RAB11A	-1.2277	0.0056	0.597897	-0.24354	0.15507	0.950517	-0.33824	0.197	0.933	-0.027871	0.48506	1	-0.21183	0.35794	1	-0.23317	0.26449	1	-0.08341	0.27578	1	-0.01101	0.64377	1
OR1E2	-1.1838	0.00454	0.593615	-0.19429	0.45925	1	0.56945	0.112	0.813	-0.11329	0.086413	0.75561	-0.21443	0.26178	0.971852	-0.43793	0.14334	1	-0.1909	0.19727	0.974346	-0.092731	0.060517	0.812392
SMARCC2	-0.60861	0.00566	0.601019	-0.11851	0.038245	0.758751	-0.2559	0.26	0.981	0.074125	0.029909	0.551009	-0.44749	0.0058042	0.479701	0.32001	0.18655	1	0.32149	0.062543	0.79429	0.0090839	0.20033	1
MTMR11	-0.70888	0.00571	0.602542	0.25198	0.28527	1	-0.23467	0.161	0.903	0.085228	0.54812	1	0.25636	0.073485	0.766354	-0.37281	0.12359	1	0.21192	0.3318	1	0.15334	0.37232	1
CYP2C19	-0.91425	0.00462	0.593615	-0.14305	0.20023	0.977766	-0.078769	0.493	1	-0.50313	0.010809	0.434576	-0.10868	0.22121	0.950245	-0.35811	0.27229	1	-0.37856	0.011957	0.575741	0.15881	0.29238	1
TMEM31	-0.84169	0.00577	0.605601	-0.43235	0.00079825	0.288218	0.090342	0.468	1	-0.37504	0.050073	0.631292	-0.20459	0.18374	0.91334	-0.35878	0.19496	1	-0.39433	0.015173	0.598091	-0.064332	0.3963	1
LGMN	-0.78512	0.00585	0.605845	-0.024072	0.41649	1	-0.22149	0.365	1	-0.20129	0.094915	0.770845	0.084857	0.16761	1	0.072654	0.36309	1	-0.17474	0.15989	0.94205	-0.32225	0.010881	0.584615
TGM2	-0.5064	0.0059	0.605845	-0.089474	0.25871	1	-0.19819	0.251	0.975	0.0093176	0.55013	1	-0.076622	0.37785	1	-0.50948	0.096025	0.974533	0.017246	0.64844	1	-0.04709	0.49688	1
MAPK13	-1.0935	0.00591	0.605845	-0.17828	0.61112	1	0.17176	0.225	1	0.015752	0.2161	0.925231	-0.15615	0.15363	0.90923	-0.098404	0.56903	1	-0.080531	0.3562	1	-0.13495	0.59362	1
KRTAP5-10	-1.7434	0.00167	0.423267	-0.83545	0.0023597	0.401877	-0.55967	0.0956	0.789	-0.49151	0.044914	0.607148	-0.47019	0.066028	0.808968	0.26538	0.28544	1	-0.14968	0.34621	1	-0.23691	0.1789	0.939605
MS4A4A	-0.75253	0.00612	0.623958	-0.47538	0.011855	0.584562	-0.31335	0.246	0.975	-0.36336	0.06416	0.689592	0.053664	0.44611	1	-0.058799	0.80663	1	-0.35403	0.081623	0.865883	-0.42586	0.0089952	0.560684
PDIA2	-0.74477	0.00619	0.627573	0.20286	0.10048	0.899212	-0.0011887	0.584	1	-0.10676	0.57348	1	-0.058969	0.48392	1	0.12875	0.31705	1	0.076107	0.78975	1	-0.14021	0.23782	0.981473
LCE3C	-0.97311	0.00632	0.633856	-0.24583	0.06597	0.830069	-0.48594	0.0761	0.732	-0.29422	0.052442	0.641051	-0.54471	0.00062389	0.194179	-0.48249	0.12433	1	-0.75652	9.4057e-05	0.074876	-0.0032887	0.65043	1
STEAP1B	-0.76261	0.00637	0.635195	-0.204	0.21615	0.977959	-0.2989	0.157	0.899	-0.26887	0.047028	0.617038	-0.20869	0.097257	0.850894	-0.26798	0.48479	1	-0.1415	0.52808	1	-0.0047478	0.63044	1
JMY	-0.75141	0.0066	0.651058	-0.15936	0.16045	0.952788	-0.011682	0.631	1	-0.34812	0.02001	0.507391	0.059565	0.27028	0.978351	0.29168	0.19855	0.996407	-0.10241	0.050475	0.79444	-0.22652	0.096173	0.864718
S100A4	-0.6759	0.00667	0.653492	-0.0090046	0.4693	1	0.035687	0.496	1	-0.11057	0.39428	1	0.11782	0.46106	1	-0.2552	0.34193	1	0.11976	0.20816	1	0.13035	0.63368	1
ZFX	-0.71763	0.0067	0.653492	-0.35442	0.061636	0.829009	0.50668	0.113	0.814	-0.28421	0.018923	0.503053	-0.35312	0.0050478	0.464127	1.3269	4.7994e-05	0.033321	-0.25088	0.17007	0.951702	-0.10888	0.60811	1
OR8B12	-0.80759	0.00675	0.653492	-0.12171	0.66043	1	-0.44835	0.0972	0.792	-0.019032	0.31578	1	-0.094385	0.71124	1	-0.29453	0.35078	1	-0.045406	0.76825	1	-0.11724	0.36278	1
ZNF222	-1.1243	0.00541	0.593615	0.056268	0.37327	1	-0.36211	0.145	0.887	-0.20531	0.21721	0.925231	0.16357	0.23083	1	-0.21148	0.6461	1	0.25046	0.15722	1	-0.23376	0.013787	0.60115
BCL7A	-1.0129	0.00677	0.653492	-0.29919	0.020293	0.662285	-0.26183	0.365	1	0.086738	0.58888	1	-0.20834	0.28122	0.984195	0.12553	0.16385	0.973019	-0.05828	0.4578	1	0.024311	0.48694	1
BET1	-0.8432	0.00545	0.593615	-0.26603	0.42899	1	-0.50713	0.113	0.824	-0.1147	0.57168	1	-0.066942	0.12509	0.882358	-1.6985	0.0008872	0.06024	-0.37653	0.082733	0.867563	0.017878	0.086694	0.854341
RAMP3	-0.84311	0.00683	0.655493	-0.1212	0.27992	1	-0.45509	0.0106	0.337	-0.35673	0.025033	0.524837	-0.025143	0.66772	1	-0.22036	0.33324	1	-0.10723	0.60076	1	-0.30619	0.062064	0.814371
FAM134A	-0.61688	0.00692	0.657556	0.12654	0.13382	0.935358	0.081808	0.132	0.864	-0.11244	0.53563	1	-0.13467	0.36637	1	-0.043786	0.54604	1	-0.052447	0.70233	1	-0.12419	0.55431	1
DALRD3	-1.5436	0.00692	0.657556	0.34515	0.14285	0.955538	0.16572	0.397	1	0.15099	0.70334	1	0.14097	0.60084	1	0.27891	0.15894	0.970915	0.032084	0.58342	1	-0.16802	0.44329	1
GC	-0.44567	0.00712	0.669477	-0.041418	0.41628	1	0.57189	0.0391	0.469	-0.12075	0.083697	0.748052	-0.052893	0.35478	1	-0.1853	0.59659	1	-0.066051	0.46796	1	0.023255	0.55844	1
CMTM7	-0.76758	0.00717	0.670523	0.12416	0.66986	1	-0.23391	0.218	0.953	-0.18637	0.037577	0.575134	-0.1972	0.12621	0.88282	-0.13125	0.15189	1	0.10895	0.47614	1	-0.23191	0.04877	0.778405
CLRN1	-0.9592	0.00724	0.673242	-0.17032	0.18995	0.969172	-0.28912	0.149	0.89	-0.088324	0.29167	0.999559	-0.15008	0.22781	0.952918	-0.12231	0.51067	1	-0.18411	0.17229	0.953001	-0.12049	0.44884	1
AC007040.11	-0.94233	0.00582	0.605845	-0.15077	0.49584	1	-0.4658	0.166	0.903	-0.13172	0.092776	0.767132	-0.27411	0.11767	0.872371	-1.9057	0.0028388	0.13738	-0.05492	0.26892	1	-0.41359	0.017351	0.629705
GRAMD1B	0.24294	0.00733	0.675818	-0.10338	0.78385	1	0.086865	0.79	1	-0.16658	0.3009	1	-0.045876	0.64776	1	-0.1924	0.46337	1	0.030674	0.2543	1	-0.063017	0.16674	0.922278
NCEH1	-0.78211	0.00734	0.675818	-0.115	0.19009	0.969172	-0.23953	0.466	1	-0.25625	0.094689	0.770521	-0.22912	0.10752	0.860283	-0.048864	0.48282	1	0.023079	0.53279	1	-0.049398	0.50267	1
HDAC4	-1.049	0.00748	0.680134	-0.1601	0.59473	1	-0.28925	0.222	0.959	-0.083483	0.15356	0.865516	-0.19751	0.16219	0.910029	-0.064018	0.17772	0.984247	-0.13901	0.36841	1	-0.34364	0.022899	0.65578
MSL2	0.56989	0.00753	0.680134	-0.24829	0.16094	0.952788	0.93715	0.00293	0.0955	-0.15868	0.33266	1	0.20851	0.27074	1	0.15158	0.46423	1	0.24733	0.35531	1	0.0083915	0.56899	1
PPP2R5A	-0.89863	0.00765	0.680134	-0.20329	0.31555	1	-0.30823	0.251	0.975	-0.12946	0.30604	1	-0.13344	0.44155	1	0.21792	0.31043	1	-0.13577	0.28453	1	0.015501	0.65331	1
CCDC88C	-1.0886	0.00766	0.680134	-0.24449	0.11026	0.898327	-0.28695	0.155	0.897	-0.19379	0.16521	0.879494	-0.45736	0.024118	0.66674	-0.07295	0.48496	1	-0.24605	0.14332	0.923038	-0.066189	0.75638	1
SLC25A18	-0.59525	0.00768	0.680134	-0.24574	0.60172	1	-0.0039864	0.574	1	-0.28869	0.031495	0.559528	-0.33136	0.045484	0.757111	-0.0086007	0.64805	1	0.086128	0.47328	1	-0.067352	0.10005	0.868675
LILRB4	-0.82941	0.00768	0.680134	-0.11599	0.25095	1	-0.14085	0.593	1	-0.016545	0.52068	1	0.027908	0.51521	1	-0.14798	0.75293	1	-0.29279	0.068022	0.835067	-0.099527	0.58789	1
TTC26	-0.96157	0.00772	0.680134	-0.15074	0.17961	0.963442	-0.29379	0.0827	0.753	-0.25793	0.070002	0.708777	-0.42601	0.00021363	0.124401	0.057211	0.37287	1	-0.17742	0.30912	1	-0.23317	0.11029	0.881264
OLFML2B	-0.46598	0.00773	0.680134	-0.14029	0.46058	1	0.11409	0.219	1	-0.23467	0.1955	0.910847	0.13482	0.18551	1	0.22708	0.34924	1	0.019332	0.54094	1	0.18444	0.24348	1
C2CD3	-0.94273	0.00774	0.680134	0.044073	0.52245	1	-0.28554	0.366	1	-0.43637	0.060548	0.676863	-0.038261	0.56396	1	-0.27335	0.21443	1	0.28308	0.05017	0.742861	-0.18338	0.31803	1
PPP1R32	-0.88617	0.00778	0.680134	-0.34023	0.048782	0.784535	-0.10513	0.434	1	-0.058751	0.45258	1	-0.036286	0.14117	0.895709	-0.26135	0.23359	1	-0.29654	0.224	0.996944	-0.02576	0.47026	1
ZNF142	-1.0139	0.00784	0.680134	-0.082778	0.45893	1	-0.20246	0.364	1	0.26389	0.075252	0.684088	-0.10465	0.47839	1	-0.094659	0.46795	1	-0.21084	0.4377	1	0.093815	0.3537	1
N4BP1	-1.1504	0.00624	0.629432	-0.13906	0.51198	1	-0.26199	0.307	1	-0.11218	0.35806	1	-0.10564	0.38536	1	-0.3908	0.25824	1	0.011085	0.39933	1	-0.33245	0.016462	0.620666
IQCK	-0.68808	0.00789	0.680134	-0.056783	0.43629	1	0.12513	0.0575	0.578	-0.21196	0.20581	0.919288	-0.26074	0.14129	0.895709	-0.010587	0.56919	1	-0.095017	0.71551	1	-0.22114	0.13173	0.891949
INPP4A	0.11621	0.00795	0.680134	0.11799	0.32605	1	0.155	0.534	1	0.009014	0.070105	0.708777	0.13673	0.21792	1	0.32412	0.14135	1	0.12367	0.034069	0.7176	0.19295	0.30103	1
SESN3	-1.0031	0.00799	0.680134	-0.25033	0.28226	1	0.10036	0.694	1	-0.31262	0.078663	0.734704	-0.025745	0.36319	1	-0.33466	0.33902	1	-0.515	0.016048	0.608651	-0.18909	0.3183	1
ATP1A1	-0.93301	0.008	0.680134	-0.40514	0.0020492	0.388189	-0.76893	0.000193	0.0342	-0.33986	0.032275	0.562899	-0.19931	0.10356	0.859054	-0.56739	0.066689	0.883852	-0.40169	0.018447	0.628349	-0.48597	0.00027067	0.157617
IL9	-0.96761	0.00806	0.680134	-0.26766	0.074601	0.845169	-0.09955	0.644	1	-0.22979	0.12867	0.832534	0.23202	0.093851	0.845411	0.073227	0.22711	1	0.023755	0.17976	1	0.24407	0.090722	0.835828
ASNSD1	-0.74159	0.0081	0.680134	-0.199	0.34307	1	0.044322	0.429	1	0.016113	0.80386	1	0.37292	0.010964	0.243439	-0.51427	0.18197	1	0.18917	0.41451	1	-0.31981	0.016182	0.620666
HRH3	-1.0733	0.00814	0.680134	0.48976	0.038539	0.602901	-0.32933	0.25	0.975	0.093615	0.69458	1	-0.091658	0.24345	0.962648	0.067757	0.38564	1	-0.096977	0.69715	1	-0.19629	0.3043	1
C3orf72	-0.19547	0.00817	0.680134	-0.17943	0.53057	1	-0.55722	0.0134	0.381	-0.17609	0.19989	0.915568	-0.12176	0.3124	1	-0.33009	0.35681	1	-0.182	0.12574	0.906108	-0.16397	0.27537	1
FXYD2	-0.8826	0.00817	0.680134	-0.03756	0.49523	1	0.0069941	0.677	1	-0.23091	0.12411	0.826456	-0.17728	0.16326	0.910029	0.13904	0.75831	1	-0.47856	0.0016154	0.303785	-0.29347	0.010941	0.586073
FNBP1L	-1.0313	0.00818	0.680134	-0.061426	0.16333	0.955186	-0.77679	0.0158	0.411	-0.16387	0.4057	1	-0.24932	0.044391	0.749627	0.15964	0.53119	1	-0.35872	0.067961	0.835067	-0.38112	0.0043672	0.522097
GCC2	-0.82438	0.0083	0.687687	0.04045	0.61911	1	-0.51316	0.0703	0.708	0.13212	0.41888	1	-0.16543	0.42498	1	0.075432	0.7664	1	0.22862	0.36107	1	-0.081513	0.28758	1
SECISBP2	-0.48523	0.00835	0.688119	-0.029166	0.47709	1	0.29392	0.118	0.829	-0.018626	0.70787	1	-0.079014	0.49366	1	-0.32394	0.37637	1	0.074548	0.38814	1	-0.060095	0.66469	1
PDYN	-0.8957	0.0084	0.689356	-0.037412	0.17929	0.963442	0.20099	0.223	0.959	-0.34393	0.22733	0.930335	-0.60096	0.026321	0.668379	0.71957	0.083495	0.88765	0.64864	0.075669	0.843311	-0.096827	0.22802	0.97387
MYH4	-1.0621	0.00852	0.69578	-0.17179	0.14065	0.941358	-0.18541	0.209	0.946	0.20342	0.25034	1	0.02848	0.082232	0.83978	0.008729	0.58127	1	0.12828	0.43899	1	0.1449	0.26562	1
HOMER1	-0.7751	0.00863	0.701521	-0.18593	0.33486	1	-0.12533	0.592	1	-0.57951	3.4824e-05	0.027335	-0.24486	0.088921	0.84337	0.32511	0.12933	0.941217	0.079631	0.43669	1	-0.24061	0.019084	0.640592
ZNF844	-1.1179	0.00871	0.704208	0.33411	0.11565	0.95584	-0.15531	0.423	1	-0.1283	0.045352	0.608279	-0.077751	0.45369	1	0.18836	0.66399	1	-0.071802	0.56914	1	-0.42604	0.0089354	0.560684
EMC3	-0.90245	0.00881	0.704208	0.35807	0.062086	0.750225	-0.028818	0.533	1	-0.0030465	0.27813	0.987857	-0.050506	0.50605	1	-0.31168	0.31765	1	-0.17041	0.59496	1	0.0482	0.55374	1
STX5	-0.9425	0.00885	0.704208	-0.38547	0.089722	0.875066	-0.22571	0.038	0.558	-0.32512	0.086846	0.75561	-0.092867	0.31483	1	-0.85201	0.031022	0.626806	-0.10556	0.54118	1	-0.13847	0.78577	1
TRIM60	-0.91698	0.00887	0.704208	-0.32496	0.14424	0.943755	-0.28142	0.315	1	-0.048085	0.69508	1	-0.10697	0.38575	1	0.5449	0.074796	0.861749	-0.21718	0.3965	1	-0.062714	0.81187	1
SLC38A9	-0.21426	0.00889	0.704208	-0.013113	0.52083	1	-0.23788	0.423	1	-0.29186	0.04053	0.589288	-0.056227	0.41702	1	-0.091019	0.56655	1	0.12218	0.48472	1	0.039927	0.54151	1
OFD1	-0.72354	0.00889	0.704208	-0.22721	0.16855	0.958474	-0.33533	0.148	0.89	-0.32569	0.035795	0.570397	-0.17922	0.27428	0.982173	-0.11034	0.51243	1	-0.12986	0.30704	1	0.034188	0.45196	1
SLC35G3	-0.66636	0.0071	0.669477	-0.18035	0.22755	0.983109	0.28454	0.136	0.871	-0.10782	0.53069	1	-0.32872	0.057664	0.784694	-0.23945	0.51445	1	-0.18154	0.12984	0.910882	-0.017621	0.35634	1
PARP14	-0.71934	0.00901	0.706299	-0.19162	0.51932	1	-0.11694	0.577	1	-0.26713	0.15101	0.859502	0.080864	0.7077	1	0.2094	0.46941	1	0.32887	0.17867	1	-0.077082	0.6297	1
ATP5I	-0.9613	0.00902	0.706299	-0.18726	0.48809	1	-0.57172	0.124	0.848	-0.1303	0.24452	0.949989	0.20302	0.16915	1	0.11781	0.27187	1	0.21556	0.29602	1	0.17289	0.61799	1
TGFB3	-0.70705	0.00907	0.706299	0.010779	0.40581	1	-0.10393	0.455	1	-0.31653	0.056005	0.658277	-0.4536	0.00089867	0.248908	0.42197	0.068475	0.843417	-0.54274	0.011451	0.56429	-0.13998	0.14306	0.897405
VSTM4	-0.70779	0.00908	0.706299	-0.15735	0.60785	1	0.39431	0.0898	0.736	0.004353	0.67269	1	-0.10774	0.36656	1	0.24314	0.41384	1	-0.35909	0.051796	0.797592	-0.32041	0.0062391	0.541484
IVL	-1.0425	0.00922	0.707755	0.37129	0.052916	0.689244	-0.15265	0.438	1	-0.36913	0.020806	0.514062	-0.053987	0.30155	0.996613	0.58522	0.068032	0.843417	-0.023867	0.29359	1	-0.15914	0.49317	1
BST2	-0.65208	0.00926	0.707755	0.095689	0.19725	1	0.32373	0.116	0.823	0.23016	0.12951	0.883561	0.24356	0.17299	1	0.093372	0.073984	0.860614	0.15175	0.37087	1	-0.0082082	0.4028	1
TAPBP	-0.3993	0.00928	0.707755	-0.16495	0.48278	1	0.54562	0.108	0.801	-0.089489	0.84972	1	-0.15305	0.48305	1	-0.14915	0.61222	1	-0.24815	0.18168	0.961753	-0.20465	0.21921	0.968646
OR10Z1	-1.046	0.0093	0.707755	-0.03138	0.28226	1	-0.14933	0.513	1	-0.098868	0.080166	0.73998	-0.3093	0.047927	0.771039	0.13547	0.40715	1	-0.044517	0.054422	0.811297	-0.084758	0.066277	0.819158
SPATS2	-0.9178	0.00933	0.707755	-0.22741	0.18713	0.969172	0.21912	0.443	1	0.13387	0.47826	1	-0.24407	0.13544	0.892489	-0.2522	0.30846	1	-0.080499	0.63798	1	-0.21483	0.045654	0.776647
IL26	-0.85882	0.00937	0.707755	-0.31363	0.034616	0.742029	-0.44578	0.144	0.887	-0.22216	0.15378	0.865525	-0.44021	0.0047292	0.461466	-0.12605	0.5962	1	-0.21495	0.3222	1	-0.19528	0.16966	0.927215
CCDC77	-0.41454	0.00968	0.721937	0.024758	0.4249	1	-0.15546	0.221	0.957	-0.1017	0.26827	0.977832	0.19227	0.29442	1	0.44093	0.071738	0.853569	0.14686	0.39291	1	-0.32287	0.010198	0.567784
SLC31A2	-0.89092	0.00971	0.721937	-0.23896	0.20574	0.977959	-0.1738	0.643	1	-0.11239	0.23451	0.938017	-0.043633	0.41513	1	-0.42355	0.084672	0.950504	-0.0077519	0.38141	1	-0.21044	0.10524	0.876256
CTBP1	-0.9011	0.00972	0.721937	-0.044362	0.28169	1	-0.086456	0.0966	0.79	-0.089614	0.48956	1	-0.20598	0.092842	0.844773	-0.20608	0.019277	0.570625	0.03472	0.35824	1	0.20751	0.13214	0.959512
ALDH3A1	-1.0799	0.00983	0.725864	-0.0049365	0.30418	1	-0.05924	0.598	1	0.13732	0.67627	1	-0.36156	0.023259	0.66505	0.68373	0.0053926	0.371137	-0.44454	0.017278	0.620843	0.10923	0.28602	1
SCN3B	-0.65947	0.00985	0.725864	-0.055969	0.17133	0.958754	-0.16821	0.412	1	-0.2097	0.083765	0.748294	-0.00011952	0.1903	0.919489	0.12393	0.43182	1	-0.12547	0.29213	1	-0.1515	0.11854	0.882619
TFF3	-0.72369	0.01	0.728717	-0.13854	0.61609	1	-0.3704	0.101	0.797	-0.29761	0.037221	0.573864	0.021986	0.26499	0.974262	-0.118	0.17877	1	-0.14846	0.03759	0.736817	-0.16167	0.30475	1
CCL5	-0.67702	0.01	0.728717	0.043592	0.28352	1	-0.39999	0.134	0.868	0.26833	0.35404	1	0.11004	0.18789	0.918458	-0.25064	0.78316	1	0.0060354	0.15453	0.93637	-0.093159	0.19624	0.953478
IFI27	-0.76747	0.0102	0.728717	-0.039932	0.30707	1	-0.48156	0.0252	0.495	-0.21638	0.23056	0.93288	-0.31823	0.11039	0.863872	-0.04782	0.61228	1	-0.41435	0.081562	0.865883	-0.25685	0.21931	0.968646
KRT39	-0.65082	0.0102	0.728717	0.014764	0.32233	1	-0.35495	0.22	0.957	-0.28837	0.060358	0.675572	-0.0031273	0.60624	1	-0.27671	0.2701	1	-0.26741	0.17896	0.959827	0.047718	0.79266	1
DSC2	-0.54368	0.0103	0.728717	-0.097755	0.37061	1	-0.49553	0.0973	0.792	0.1156	0.35745	1	0.010183	0.61454	1	0.18296	0.56437	1	0.086335	0.5505	1	-0.11721	0.37669	1
AXIN1	-0.9098	0.0103	0.728717	-0.12669	0.30963	1	0.14516	0.397	1	-0.042301	0.47705	1	-0.20107	0.12988	0.890971	0.012191	0.61961	1	-0.44962	0.0019483	0.325678	-0.17695	0.20839	0.95886
SLC22A8	-0.91156	0.0104	0.728717	-0.17388	0.32817	1	-0.13488	0.183	0.921	-0.21624	0.11474	0.815834	-0.089131	0.58292	1	-0.34584	0.35336	1	-0.56748	0.064838	0.832884	-0.1733	0.17865	0.939605
ACKR2	-0.81374	0.0104	0.728717	-0.32255	0.18294	0.96494	-0.42635	0.0321	0.528	0.01073	0.65019	1	-0.19207	0.4376	1	-0.047111	0.52626	1	-0.32597	0.13238	0.911744	-0.16468	0.29942	1
RAB22A	-0.8517	0.0105	0.728717	-0.03821	0.3677	1	-0.11465	0.408	1	-0.2861	0.087163	0.755705	-0.1667	0.26077	0.971852	-0.08841	0.6055	1	-0.18667	0.33863	1	-0.095219	0.22283	0.969859
OR2W1	-0.63065	0.0105	0.728717	-0.16864	0.027215	0.703884	-0.02658	0.635	1	-0.22452	0.10687	0.801259	-0.24782	0.094858	0.848467	0.20795	0.42809	1	-0.28793	0.14539	0.924179	-0.23661	0.053173	0.789685
OR8D2	-0.88057	0.0105	0.728717	-0.25405	0.059939	0.828107	-0.090133	0.662	1	0.013918	0.75382	1	0.088594	0.64611	1	0.036557	0.59678	1	-0.40598	0.039922	0.750737	-0.25668	0.035081	0.722919
TAC1	-0.85314	0.0106	0.728717	-0.40134	0.029939	0.728103	-0.2556	0.334	1	-0.33931	0.013151	0.461927	-0.17612	0.47124	1	-0.58327	0.11673	1	-0.19096	0.3959	1	-0.018164	0.68068	1
WAC	-0.98604	0.0106	0.728717	0.15685	0.40262	1	0.34785	0.0248	0.374	-0.30024	0.1787	0.899192	-0.14306	0.51243	1	-0.74412	0.062452	0.855703	-0.23041	0.46361	1	0.084029	0.35013	1
KDM3B	-0.69511	0.0106	0.728717	-0.01938	0.52115	1	-0.5897	0.0309	0.522	-0.31461	0.011885	0.453635	-0.28288	0.041694	0.741339	0.12654	0.35586	1	0.016457	0.32304	1	0.018802	0.20413	0.956461
LYPLAL1	-0.60664	0.0106	0.728717	-0.11161	0.31838	1	0.29592	0.128	0.856	-0.10076	0.070355	0.709605	-0.16421	0.29186	0.98968	0.0924	0.49425	1	0.082102	0.40713	1	0.07711	0.1314	0.891949
ARID1A	-0.51271	0.0106	0.728717	-0.098697	0.41778	1	-0.54548	0.00826	0.298	-0.56097	7.8148e-05	0.043654	-0.3481	0.01893	0.635973	0.096212	0.7065	1	-0.23423	0.17968	0.960629	-0.060499	0.30032	1
SYTL1	-0.87207	0.0106	0.728717	-0.44506	0.020491	0.662543	-0.55311	0.0304	0.52	-0.089794	0.13188	0.836449	-0.20178	0.24577	0.962648	-0.05075	0.20446	1	-0.45221	0.003309	0.413624	-0.052142	0.59921	1
TNPO2	0.61317	0.0108	0.732914	0.095937	0.22078	1	0.59472	0.0484	0.519	0.14829	0.10532	0.804988	0.33128	0.037781	0.535754	0.27361	0.32338	1	0.59345	0.019589	0.491588	0.27355	0.042949	0.569245
TXNDC5	-0.89165	0.0108	0.732914	-0.35543	0.044211	0.774091	0.049482	0.47	1	-0.38721	0.0052754	0.348874	-0.17508	0.15654	0.90923	-0.1564	0.69442	1	-0.27277	0.1606	0.943182	-0.11202	0.66282	1
COPS7A	-0.72599	0.011	0.735519	0.078846	0.49515	1	0.61092	0.00741	0.18	-0.0067773	0.50438	1	0.080243	0.23452	1	0.19396	0.52159	1	0.16776	0.24951	1	0.35358	0.038411	0.533788
MAP4K4	-0.69517	0.011	0.735519	-0.46345	0.00015713	0.13065	-0.59286	0.00883	0.309	-0.62414	4.6889e-05	0.033861	-0.48365	5.2927e-05	0.045497	0.25803	0.22709	1	-0.16047	0.38484	1	-0.14431	0.41195	1
LHX2	-0.20586	0.011	0.735519	-0.15042	0.30092	1	0.11479	0.409	1	-0.024616	0.47679	1	0.15127	0.32491	1	-0.22891	0.43723	1	0.012974	0.64432	1	0.04904	0.18525	0.946481
COX7B2	-0.12124	0.0112	0.735519	0.031351	0.086137	0.867482	0.14754	0.372	1	0.046711	0.096816	0.778235	-0.17021	0.2311	0.955662	0.25922	0.12534	0.93456	-0.028432	0.36996	1	0.032429	0.18836	0.949597
TBL1Y	-0.7198	0.0113	0.735519	-0.41486	0.0024096	0.405345	-0.25271	0.186	0.923	-0.17419	0.21762	0.925231	-0.090787	0.10704	0.860283	-0.077001	0.76636	1	-0.33145	0.1047	0.888912	-0.27791	0.028481	0.692903
PLIN2	-0.69782	0.0113	0.735519	0.0822	0.83159	1	0.11091	0.0474	0.594	-0.096342	0.36357	1	-0.052351	0.25374	0.967982	-0.19298	0.45513	1	-0.35826	0.10548	0.888912	-0.068971	0.20406	0.956461
BBIP1	-0.6226	0.0114	0.735519	0.16271	0.090467	0.876647	-0.099804	0.3	1	-0.321	0.045519	0.60897	-0.17077	0.32852	1	-0.45018	0.1136	1	0.14324	0.36526	1	-0.13359	0.6171	1
PLA2G16	-0.76643	0.0114	0.735519	-0.38668	0.046706	0.783303	-0.50854	0.00185	0.141	-0.19559	0.32137	1	-0.14952	0.20603	0.935665	-0.13235	0.78568	1	-0.40554	0.10947	0.890391	-0.21637	0.1297	0.891949
PREX1	-0.97503	0.0114	0.735519	-0.25995	0.50995	1	-0.24609	0.191	0.929	-0.14075	0.28813	0.996207	-0.41023	0.036526	0.724584	-0.0087646	0.65552	1	-0.3229	0.15869	0.941499	-0.26029	0.096738	0.864718
ABCF2	-1.2535	0.0115	0.735519	-0.24719	0.20029	0.977766	-1.1055	0.0004	0.0575	-0.18273	0.18767	0.905274	-0.13356	0.26309	0.972004	-0.32975	0.16567	1	-0.27411	0.10754	0.889029	-0.16303	0.031214	0.711649
UBE2N	-1.1893	0.00644	0.638587	0.06497	0.16725	0.957973	0.44678	0.2	0.986	0.0035199	0.30339	1	-0.22155	0.026445	0.668379	0.22044	0.27745	1	0.048559	0.55834	1	-0.33688	0.049081	0.778572
PARK2	-0.83507	0.0116	0.735519	-0.010175	0.29592	1	0.21134	0.414	1	-0.13435	0.39525	1	-0.33135	0.04991	0.777253	0.43601	0.10661	0.920846	-0.016264	0.32079	1	-0.30441	0.056092	0.796512
MAPKAPK2	-0.41061	0.0116	0.735519	0.054798	0.29393	1	-0.44422	0.0249	0.491	0.17558	0.19977	1	-0.09474	0.30058	0.995793	0.0038917	0.54644	1	0.10333	0.39988	1	0.10366	0.28753	1
ASAP2	-0.67734	0.0116	0.735519	-0.035002	0.28992	1	-0.11171	0.372	1	-0.19135	0.061712	0.682006	-0.11605	0.010224	0.568972	0.50771	0.0053816	0.371137	-0.21175	0.1887	0.96975	0.051159	0.33565	1
TRIP10	-0.83424	0.0116	0.735519	-0.31125	0.024046	0.696841	-0.13351	0.556	1	-0.17848	0.067803	0.699563	-0.061586	0.42137	1	-0.0038065	0.80622	1	-0.05253	0.60004	1	-0.20713	0.070518	0.82749
KLHL21	-0.84057	0.0116	0.735519	-0.30234	0.092443	0.878873	-1.1355	1.37e-06	0.000884	-0.41515	0.0011037	0.211976	-0.48203	0.010083	0.567395	0.70767	0.013227	0.51563	-0.63363	0.0017301	0.309234	0.02551	0.1388	0.897405
PLCH1	-1.2443	0.0117	0.735519	-0.28116	0.20175	0.977766	-0.20545	0.489	1	-0.0016545	0.06699	0.698377	0.0028393	0.61702	1	-0.064303	0.53265	1	0.23153	0.20658	1	-0.36647	0.076562	0.837347
MFSD4	-0.86046	0.0117	0.735519	0.11665	0.38738	1	0.21843	0.454	1	-0.08411	0.4445	1	-0.063587	0.37334	1	0.19749	0.27629	1	-0.182	0.24853	1	0.14344	0.25134	1
MFI2	-0.95807	0.0117	0.735519	-0.075378	0.15489	0.950517	0.26778	0.356	1	-0.22479	0.24219	0.948049	-0.31368	0.11112	0.864779	-0.14936	0.28578	1	0.015756	0.20721	0.993865	0.0030254	0.44382	1
ATG4A	-0.76167	0.0117	0.735519	-0.38138	0.039125	0.759361	0.082633	0.177	0.917	-0.18853	0.042611	0.597529	-0.014515	0.080953	0.836718	-0.16025	0.48986	1	-0.15427	0.16167	0.945818	-0.21668	0.04334	0.763299
ENTPD4	-0.96927	0.00933	0.707755	0.014577	0.47022	1	-0.39291	0.128	0.855	-0.23802	0.023659	0.521124	0.0949	0.68486	1	0.0049586	0.22366	1	-0.27389	0.12655	0.908709	-0.022788	0.31151	1
PARP10	0.0013878	0.0118	0.738426	0.2247	0.20878	1	-0.36143	0.192	0.929	0.03263	0.62358	1	-0.018957	0.15082	0.990205	0.098706	0.51718	1	0.16973	0.29989	1	0.15736	0.19185	0.951018
MIA3	-0.55811	0.0118	0.738426	-0.012645	0.14515	0.943755	0.20903	0.296	1	-0.016392	0.32776	1	-0.13612	0.42664	1	-0.010246	0.70688	1	0.0092664	0.49588	1	0.094261	0.22208	1
ZNF292	-0.54331	0.0119	0.738426	-0.014202	0.54629	1	-0.54993	0.0343	0.535	-0.19475	0.064559	0.690576	-0.18106	0.076974	0.83032	-0.23155	0.49456	1	-0.16868	0.18253	0.964047	-0.073915	0.71828	1
DPYSL3	-0.18829	0.012	0.74314	0.10119	0.31822	1	-0.3311	0.0863	0.763	-0.062724	0.6623	1	0.0072799	0.6761	1	0.4582	0.11672	0.932952	0.022649	0.35528	1	-0.027165	0.519	1
PYCR1	-0.81347	0.0121	0.74314	0.29733	0.23169	1	-0.39998	0.103	0.801	0.080356	0.34285	1	0.13923	0.67674	1	-0.64905	0.063983	0.866377	0.10696	0.20639	1	0.27534	0.093963	0.847683
ZNF555	-0.81206	0.0121	0.74314	0.13667	0.4791	1	0.48841	0.0536	0.551	0.02315	0.23575	0.939171	0.38323	0.020934	0.367961	-0.051188	0.80448	1	-0.027211	0.43647	1	0.0020947	0.4283	1
HNF1B	-0.65579	0.0122	0.74314	-0.27921	0.20461	0.977959	-0.17329	0.586	1	-0.079077	0.55273	1	-0.18737	0.17156	0.910029	0.16031	0.42529	1	-0.12097	0.51206	1	-0.030634	0.39149	1
PPAP2B	-0.52564	0.0122	0.74314	-0.017256	0.40586	1	-0.88461	0.0037	0.203	-0.33045	0.021107	0.517679	-0.053952	0.49853	1	0.03014	0.47648	1	-0.32487	0.10989	0.890447	-0.12903	0.30917	1
MALSU1	-0.78331	0.0122	0.74314	-0.25901	0.25739	1	-0.24477	0.0426	0.575	-0.27689	0.081733	0.741856	-0.031758	0.62315	1	-0.16601	0.31941	1	-0.070196	0.3918	1	-0.18754	0.12994	0.891949
ATP5L	0.040078	0.00972	0.721937	-0.11992	0.23667	0.986634	-0.0066621	0.374	1	-0.013155	0.47908	1	0.076484	0.20102	0.931624	0.091819	0.12809	0.940689	0.063458	0.55965	1	0.088254	0.23007	0.974762
SNX14	-0.88133	0.0123	0.74314	-0.025046	0.46888	1	-0.70416	0.0553	0.64	-0.2815	0.09934	0.783714	-0.28632	0.066262	0.808968	0.14655	0.56644	1	-0.20675	0.34183	1	-0.14982	0.17301	0.930895
SSC5D	-0.77168	0.0123	0.74314	-0.046679	0.474	1	0.070971	0.423	1	0.043596	0.6314	1	0.089351	0.54569	1	-0.004025	0.66546	1	0.31261	0.086839	0.87777	0.13101	0.40773	1
UBE2L3	-0.7111	0.0124	0.74314	-0.70956	0.00014342	0.13065	-0.31072	0.223	0.96	-0.30638	0.054659	0.65252	-0.47348	0.0099627	0.567395	-0.66086	0.038924	0.697042	-0.3135	0.063291	0.827371	-0.27441	0.17793	0.939605
MEOX2	-0.7865	0.0125	0.74314	-0.19035	0.10312	0.893294	-0.062156	0.888	1	-0.12276	0.39554	1	0.081504	0.4418	1	0.15572	0.32954	1	0.033215	0.48755	1	-0.018256	0.67606	1
NAP1L6	-1.0896	0.0125	0.74314	0.044836	0.21498	0.977959	0.0024581	0.826	1	-0.33088	0.04201	0.595562	-0.097643	0.049256	0.774267	-0.25575	0.7473	1	0.017585	0.043769	0.77014	-0.16558	0.28376	1
SMC1B	-0.94255	0.0125	0.74314	-0.07863	0.29009	1	0.0011955	0.503	1	-0.34785	0.14896	0.85631	-0.4679	0.010472	0.573491	-0.52951	0.077786	0.925586	-0.16302	0.66656	1	0.056135	0.67925	1
CCDC160	-0.55272	0.0125	0.74314	-0.098186	0.27719	1	0.36886	0.215	1	-0.13321	0.32643	1	-0.07445	0.50576	1	-0.077424	0.47357	1	-0.32787	0.01935	0.635131	-0.27316	0.058137	0.804552
CYP39A1	-0.59109	0.0126	0.74314	-0.25489	0.30026	1	-0.17435	0.483	1	-0.2983	0.062704	0.685539	-0.4436	0.0001182	0.081086	-0.47828	0.069155	0.889069	-0.36379	0.044948	0.775108	-0.19871	0.013404	0.60052
SPATA20	0.53165	0.0128	0.74567	0.19987	0.15248	1	-0.051433	0.534	1	0.41741	0.011648	0.215916	0.040341	0.56023	1	0.07863	0.42709	1	0.40412	0.064375	0.803709	0.0052561	0.36849	1
TADA2B	-0.79181	0.0128	0.74567	0.14693	0.29586	1	-0.81781	0.00425	0.212	-0.12561	0.45008	1	0.028749	0.67345	1	-0.35407	0.39141	1	-0.86327	9.9542e-05	0.074876	-0.42083	0.017693	0.631208
OLIG2	-0.90028	0.0129	0.74567	-0.14992	0.5368	1	-0.52519	0.015	0.398	-0.091805	0.61042	1	-0.0031502	0.34256	1	0.22812	0.22931	1	0.19399	0.45404	1	-0.094035	0.48802	1
OPN1SW	-0.74928	0.0129	0.74567	0.20368	0.59327	1	-0.10504	0.632	1	0.098538	0.42868	1	-0.27915	0.13056	0.891113	0.14161	0.6836	1	-0.2828	0.15708	0.941122	0.18232	0.26012	1
ZHX3	-0.8283	0.013	0.74567	-0.36473	0.22326	0.98054	-0.20422	0.565	1	-0.2012	0.18852	0.906407	-0.16865	0.16762	0.910029	0.22302	0.78426	1	-0.44034	0.11448	0.898043	-0.091191	0.40017	1
OR10A2	-0.79482	0.013	0.74567	-0.075988	0.20309	0.977766	-0.25082	0.235	0.97	-0.18843	0.096245	0.776754	-0.032306	0.27668	0.983915	0.28355	0.2066	1	-0.32343	0.11442	0.898043	-0.10567	0.20151	0.955934
LCE5A	-0.86967	0.0131	0.747236	-0.010882	0.36283	1	-0.32873	0.159	0.902	-0.20311	0.16569	0.880221	-0.091931	0.36558	1	-0.16255	0.31487	1	-0.044427	0.67302	1	0.075657	0.71803	1
IL33	-1.3504	0.0132	0.747236	-0.45456	0.01851	0.65526	0.084729	0.458	1	0.028315	0.71319	1	-0.14323	0.62131	1	0.36701	0.25184	1	-0.25701	0.15785	0.941122	-0.16504	0.095348	0.864718
RBM5	-0.72622	0.0132	0.747236	-0.095632	0.81942	1	-0.05111	0.48	1	0.28465	0.11581	0.843816	-0.0059389	0.43967	1	0.12617	0.66528	1	-0.20069	0.3532	1	0.15578	0.62882	1
SYT9	-0.65045	0.0133	0.747236	-0.11806	0.56165	1	0.069211	0.543	1	0.045003	0.47729	1	-0.13572	0.064215	0.806883	0.067954	0.4961	1	-0.11479	0.26911	1	-0.036366	0.23994	0.983727
DAB2IP	-0.75533	0.0133	0.747236	0.0043584	0.43445	1	0.039689	0.606	1	0.098506	0.16877	0.886045	0.12702	0.13089	0.891382	-0.20904	0.32968	1	-0.31916	0.047151	0.782974	0.02457	0.60618	1
XPO7	-0.61344	0.0133	0.747236	-0.40173	0.039027	0.759361	-1.0219	0.004	0.209	-0.58594	0.0014914	0.238253	-0.93696	1.9196e-06	0.003465	-0.1147	0.62682	1	-0.43353	0.02779	0.690304	-0.66309	4.1958e-05	0.050495
EFEMP2	-0.61963	0.0133	0.747236	-0.096966	0.11273	0.90489	-0.29235	0.0326	0.532	-0.20979	0.17034	0.888031	-0.13865	0.10011	0.853292	-0.22805	0.23646	1	-0.30389	0.092108	0.875628	-0.24738	0.1123	0.881264
PRSS1	-0.76714	0.0106	0.728717	-0.57499	0.0011657	0.328308	-0.30121	0.281	1	-0.41942	0.0047001	0.342698	-0.18291	0.31245	1	-0.12946	0.64733	1	-0.52628	0.010922	0.560147	-0.19685	0.24216	0.983839
MYZAP	-1.3429	0.00377	0.579745	-0.43821	0.036283	0.750283	-0.30088	0.214	0.951	-0.45053	0.028241	0.540113	0.025773	0.44908	1	0.1887	0.32455	1	-0.054569	0.42618	1	-0.21698	0.13679	0.895559
HTR1E	-0.57326	0.0134	0.747236	-0.096828	0.4622	1	-0.17016	0.802	1	-0.26404	0.04423	0.604481	-0.19507	0.17015	0.910029	-0.15061	0.15023	1	0.061157	0.81987	1	-0.11735	0.28854	1
PTTG1IP	-0.88854	0.0134	0.747236	-0.16365	0.48899	1	-0.23147	0.252	0.975	-0.21837	0.13254	0.8365	-0.077788	0.5098	1	0.11434	0.26703	1	-0.1463	0.26516	1	0.10548	0.32105	1
SCML2	-0.66815	0.0135	0.747236	-0.052689	0.43639	1	-0.33824	0.156	0.898	-0.26212	0.063398	0.68661	-0.20719	0.2591	0.971852	0.19261	0.42558	1	-0.23656	0.097756	0.883191	-0.30286	0.030073	0.704569
FHL5	-0.65454	0.0135	0.747236	-0.084351	0.15573	0.950517	-0.32426	0.101	0.797	-0.17463	0.24804	0.955652	-0.40956	0.0014208	0.311056	0.022804	0.70306	1	-0.17507	0.37695	1	-0.18549	0.12711	0.890749
OSTN	-0.74855	0.0136	0.753066	-0.11625	0.58346	1	-0.0049919	0.459	1	-0.23706	0.13903	0.842074	-0.31993	0.049645	0.775254	0.087104	0.49078	1	0.090659	0.76585	1	-0.058568	0.18487	0.94607
SLC5A7	-0.79774	0.0138	0.754352	0.072331	0.61004	1	0.20431	0.445	1	-0.049856	0.62086	1	0.11859	0.73218	1	0.29948	0.25166	1	0.09475	0.31322	1	-0.091822	0.46019	1
MYT1L	-0.76284	0.0139	0.754352	-0.23521	0.38847	1	0.024205	0.401	1	-0.21114	0.22904	0.931984	-0.0025039	0.43397	1	-0.47077	0.088595	0.956906	-0.26208	0.13363	0.912458	-0.18553	0.15798	0.911717
ZNF567	-0.75132	0.0139	0.754352	0.015712	0.28573	1	0.06416	0.204	0.942	-0.040724	0.57957	1	-0.05156	0.24467	0.962648	-0.18528	0.2194	1	-0.37748	0.064153	0.83212	-0.036662	0.30088	1
PLA2G2F	-0.93545	0.0139	0.754352	-0.22964	0.12748	0.920992	-0.48483	0.0399	0.569	-0.1505	0.33699	1	-0.42286	0.022042	0.66505	0.19149	0.76265	1	-0.15964	0.37967	1	-0.42268	0.00045496	0.190997
KRTAP25-1	-0.95425	0.014	0.754352	-0.11699	0.31056	1	-0.35834	0.128	0.855	-0.064918	0.33431	1	-0.10704	0.44439	1	-0.40923	0.16407	1	-0.031513	0.36381	1	-0.089666	0.30875	1
KRTAP20-4	-0.88695	0.014	0.754352	-0.15553	0.25076	1	-0.33554	0.191	0.929	-0.25253	0.020823	0.514062	-0.016826	0.51066	1	0.081828	0.287	1	0.11014	0.46782	1	-0.099574	0.20522	0.956461
RB1	-0.81438	0.014	0.754352	-0.094116	0.64682	1	-0.75216	0.000661	0.076	-0.3457	0.019038	0.503971	-0.18633	0.12302	0.879842	0.15471	0.19443	0.992037	-0.068707	0.69166	1	-0.38213	0.00058494	0.207047
WRNIP1	-0.60291	0.0142	0.757673	-0.070163	0.31812	1	0.22088	0.444	1	-0.23169	0.1795	0.899192	-0.52422	0.002085	0.329531	-0.3133	0.51361	1	-0.19427	0.24922	1	0.17404	0.453	1
LAIR1	-0.98863	0.0142	0.757673	0.28647	0.16442	1	-0.32003	0.135	0.869	-0.17817	0.39534	1	0.10891	0.25355	1	-0.54153	0.095692	0.974085	0.030348	0.065947	0.834992	-0.29266	0.16643	0.921577
KRTAP19-8	-0.71515	0.0142	0.757673	-0.1835	0.15607	0.950517	-0.37955	0.188	0.927	-0.27152	0.033581	0.566809	-0.19234	0.23136	0.955662	-0.09376	0.78629	1	-0.18805	0.4469	1	-0.087409	0.48266	1
DAB1	-0.086661	0.0143	0.757673	-0.51977	0.0025862	0.410327	-0.32207	0.169	0.906	-0.14973	0.41991	1	-0.25512	0.080077	0.834303	0.096066	0.10722	0.920846	-0.27596	0.20709	0.985642	-0.50624	0.00014013	0.104694
TCP10L	-0.49472	0.0143	0.758878	-0.060221	0.39044	1	-0.052672	0.475	1	0.26642	0.22865	1	0.24923	0.18782	1	0.15141	0.60499	1	0.29062	0.14284	0.989201	0.14668	0.10766	0.893134
INPP5B	-0.87272	0.0144	0.760335	-0.23553	0.25046	1	-0.27007	0.26	0.981	0.0076157	0.65786	1	-0.40007	0.014851	0.625923	0.22992	0.15303	0.962391	-0.42006	0.10182	0.888912	-0.047648	0.48734	1
FABP9	-0.54211	0.0146	0.764738	-0.079735	0.73328	1	-0.024155	0.43	1	-0.16962	0.090758	0.763982	-0.17893	0.21076	0.940277	0.32542	0.23741	1	-0.070782	0.60633	1	-0.15915	0.10014	0.868675
DSP	-0.054732	0.0146	0.764738	0.036531	0.33238	1	0.13413	0.274	1	-0.30425	0.032008	0.562136	-0.013288	0.40139	1	-0.064149	0.49276	1	-0.022658	0.63683	1	0.13652	0.38251	1
FAM20A	-0.79025	0.0147	0.764738	0.031807	0.80548	1	-0.20454	0.139	0.876	-0.15343	0.37223	1	0.14755	0.33029	1	-0.47309	0.11494	1	-0.049119	0.46871	1	-0.080689	0.46473	1
NR1H4	-0.75334	0.0147	0.764738	-0.19173	0.021453	0.667745	0.20476	0.396	1	0.00092857	0.356	1	-0.11936	0.042577	0.742971	-0.75575	0.070137	0.889069	-0.041552	0.267	1	-0.089779	0.59925	1
OR52K1	-0.87374	0.0148	0.764738	-0.099798	0.071828	0.83406	-0.21797	0.285	1	-0.22681	0.036329	0.571418	-0.26309	0.15956	0.910029	-0.0063164	0.15033	1	-0.49372	0.0061966	0.494722	-0.22981	0.14723	0.902751
RASSF8	-0.75847	0.0148	0.764738	0.096289	0.33259	1	-0.10779	0.0427	0.575	-0.25745	0.17465	0.894311	-0.15972	0.079852	0.834303	0.48713	0.10835	0.923403	-0.3103	0.1843	0.964213	-0.12078	0.2402	0.983839
SLC9A7	-1.1137	0.0148	0.764738	-0.41413	0.10086	0.886302	-0.11842	0.498	1	0.15336	0.34862	1	-0.26032	0.042856	0.742971	0.03534	0.042538	0.728517	-0.18425	0.47653	1	-0.20724	0.10955	0.880864
GAB4	0.28868	0.0148	0.764738	0.042077	0.82139	1	0.49289	0.0509	0.538	-0.024325	0.6257	1	-0.17891	0.32722	1	0.034443	0.72093	1	-0.21917	0.14997	0.933141	-0.098066	0.41417	1
USP53	-0.97018	0.015	0.767719	-0.10828	0.35042	1	0.22453	0.367	1	-0.00092672	0.71002	1	-0.26944	0.12331	0.879842	0.091963	0.35733	1	-0.16432	0.23684	1	-0.074864	0.1447	0.898896
PDE1C	-1.0687	0.015	0.767719	-0.16737	0.12551	0.918896	0.054877	0.537	1	-0.33106	0.15803	0.868789	0.10424	0.63608	1	-0.17905	0.66418	1	-0.083255	0.044292	0.708237	-0.022728	0.3832	1
DEFB123	-0.43292	0.015	0.767719	-0.25941	0.042996	0.772724	-0.47219	0.00653	0.268	-0.27445	0.03108	0.558332	-0.11304	0.41411	1	-0.40259	0.076122	0.919128	0.0022304	0.23936	1	-0.31783	0.030811	0.708551
C12orf50	-0.64473	0.0151	0.768387	-0.36725	0.068141	0.830624	0.29448	0.187	0.97	0.081598	0.3437	1	-0.31122	0.084528	0.840412	-0.091064	0.26986	1	0.12099	0.41636	1	-0.28847	0.068	0.822355
GLUD2	-1.0889	0.0151	0.768387	-0.10319	0.22752	0.983109	0.16354	0.508	1	-0.065294	0.14164	0.842894	-0.23007	0.13192	0.891382	0.47637	0.087856	0.89097	-0.15194	0.14593	0.924943	0.079501	0.57714	1
ARMCX4	-0.23238	0.0152	0.770678	-0.16293	0.50876	1	0.064986	0.492	1	-0.3258	0.016484	0.496052	-0.042082	0.42867	1	0.20635	0.3731	1	-0.089113	0.71717	1	-0.23071	0.061989	0.814371
RASA3	-0.62068	0.0153	0.770881	-0.047877	0.48771	1	-0.38023	0.0306	0.52	-0.21134	0.11108	0.809931	-0.16133	0.17966	0.910029	0.65897	0.01485	0.537898	-0.36413	0.095769	0.881488	-0.025411	0.87596	1
SLC35F3	-0.6784	0.0153	0.770881	-0.0073594	0.36148	1	0.063991	0.282	1	-0.21651	0.25285	0.960437	-0.13195	0.29869	0.994736	-0.58368	0.11266	1	0.14722	0.62703	1	0.14319	0.42995	1
FAM135A	-0.5578	0.0154	0.772692	-0.38812	0.025946	0.699653	0.016937	0.289	1	-0.37039	0.055423	0.655855	-0.26847	0.1601	0.910029	-0.42418	0.14265	1	-0.24625	0.22924	0.997622	-0.075739	0.59496	1
CST2	-0.75235	0.0154	0.772692	-0.35904	0.074364	0.84434	-0.16494	0.287	1	-0.24251	0.16631	0.881044	0.055459	0.28519	1	0.49687	0.026214	0.632611	-0.46289	0.042223	0.759973	-0.095878	0.17257	0.930517
KRT18	-0.80132	0.0124	0.74314	-0.16988	0.053621	0.803999	-0.18026	0.525	1	-0.10788	0.72459	1	-0.15773	0.016725	0.63338	-0.25613	0.57986	1	0.44643	0.082731	0.863949	-0.23228	0.04622	0.77673
HSPA13	-0.18292	0.0156	0.772692	-0.21504	0.29349	1	-0.34439	0.146	0.887	0.034571	0.31485	1	-0.24997	0.087956	0.84337	0.12897	0.59981	1	-0.053255	0.41429	1	-0.14827	0.31645	1
CSMD2	-0.6885	0.0156	0.772692	-0.29186	0.017459	0.652598	-0.13764	0.435	1	-0.28973	0.17459	0.894311	0.04209	0.43243	1	0.72506	0.036608	0.693397	-0.30407	0.059201	0.824659	-0.2608	0.03204	0.712365
C9orf53	-0.7852	0.0157	0.772692	-0.12695	0.31573	1	-0.22082	0.35	1	-0.037004	0.65009	1	-0.26712	0.095944	0.849821	0.23807	0.48808	1	-0.21881	0.23155	0.998307	-0.0089183	0.68141	1
OR5AN1	-0.69173	0.0157	0.772692	-0.44409	0.025012	0.697723	-0.2655	0.26	0.981	-0.13661	0.35088	1	-0.0076353	0.43413	1	0.25238	0.24787	1	-0.22892	0.37804	1	-0.23827	0.10538	0.876256
SPINK9	-1.1003	0.0158	0.772692	-0.3694	0.23073	0.983267	-0.39615	0.115	0.827	-0.29044	0.039073	0.581178	-0.16703	0.4136	1	-0.43737	0.090075	0.963516	-0.17993	0.58054	1	-0.083476	0.62522	1
ZNF784	-0.11291	0.0158	0.772692	0.23669	0.34501	1	-0.35165	0.105	0.806	-0.018771	0.24766	0.955187	0.070643	0.24752	0.984195	-0.025229	0.41816	1	0.011372	0.49983	1	-0.11683	0.34439	1
HES5	-0.9814	0.0158	0.772692	-0.37823	0.024687	0.69754	-0.076738	0.161	0.903	-0.22416	0.092843	0.767132	-0.21517	0.12602	0.882407	0.3463	0.15178	0.960974	-0.48095	0.013865	0.59173	-0.35502	0.022612	0.652556
ENOSF1	-0.50067	0.0158	0.772692	-0.1358	0.41691	1	-0.19227	0.307	1	-0.38338	0.0071027	0.38091	-0.39657	0.034144	0.70841	0.45987	0.10862	0.923602	0.10934	0.14549	0.924179	-0.05627	0.69802	1
SLC26A3	-1.0205	0.0158	0.772692	-0.38561	0.02042	0.662543	-0.38729	0.219	0.955	-0.13576	0.36586	1	-0.38673	0.032519	0.704723	0.21676	0.21663	1	-0.016362	0.40882	1	-0.18379	0.14091	0.897405
MAGEB16	-0.98717	0.0158	0.772692	-0.027852	0.82635	1	0.084368	0.518	1	-0.20103	0.18768	0.905274	-0.38222	0.015792	0.627834	-0.0063828	0.36645	1	-0.20413	0.12583	0.906108	-0.0266	0.23322	0.977447
SLC7A2	-0.62326	0.016	0.773299	-0.12462	0.30686	1	-0.15581	0.114	0.827	-0.063617	0.23475	0.938254	0.023219	0.45166	1	0.41322	0.064292	0.835522	-0.10234	0.52774	1	-0.04537	0.47566	1
TMEM99	-0.96979	0.016	0.773299	-0.21267	0.49045	1	-0.50042	0.197	0.933	-0.023254	0.26724	0.976885	-0.099435	0.56496	1	-0.47019	0.028983	0.602734	-0.054336	0.54601	1	0.079147	0.5206	1
DOCK3	-0.93197	0.0161	0.7747	-0.08366	0.62718	1	0.060408	0.353	1	-0.063757	0.44737	1	-0.13608	0.20367	0.934059	-0.22962	0.31665	1	0.11704	0.70587	1	0.10449	0.58876	1
OR10A6	-1.6528	0.0129	0.74567	-0.28556	0.51112	1	-0.47036	0.124	0.848	-0.098764	0.6905	1	-0.048054	0.78425	1	0.11428	0.72263	1	-0.27957	0.046733	0.782624	-0.53682	0.011263	0.586073
ENPP1	-0.79616	0.0162	0.7747	-0.11098	0.70343	1	-0.32137	0.145	0.887	-0.36097	0.04943	0.629338	-0.20861	0.23631	0.958097	-0.020496	0.55697	1	-0.2074	0.17479	0.956796	-0.2311	0.14172	0.897405
CAPZB	-0.65504	0.0162	0.7747	-0.33504	0.055878	0.812658	-0.20469	0.197	0.933	-0.60345	1.9469e-05	0.017574	-0.30166	0.043274	0.742971	-0.47237	0.092669	0.968564	-0.62586	5.5118e-05	0.055281	-0.15221	0.30198	1
GNAO1	-0.65303	0.0162	0.7747	-0.1773	0.21993	0.979916	0.079187	0.631	1	-0.040157	0.23226	0.935564	-0.15786	0.34758	1	0.15248	0.43889	1	-0.26405	0.062086	0.824961	-0.25458	0.063961	0.819113
CCL2	-0.81199	0.0162	0.7747	-0.17995	0.27647	1	-0.64844	0.000509	0.0656	-0.33567	0.016424	0.496052	-0.12841	0.56378	1	-0.047868	0.49687	1	-0.24843	0.087496	0.873802	-0.18254	0.15784	0.911717
ACAD10	-0.77086	0.0164	0.777606	-0.32925	0.10548	0.894804	0.1402	0.305	1	-0.10999	0.62144	1	0.055279	0.75024	1	0.019676	0.85916	1	0.060747	0.4384	1	-0.026999	0.35764	1
OR1K1	-0.5046	0.0165	0.778375	-0.13857	0.60627	1	-0.078844	0.64	1	0.11275	0.23009	1	0.020277	0.56011	1	0.17838	0.38729	1	0.13523	0.33532	1	-0.089599	0.45283	1
MTMR7	-0.89086	0.0166	0.778375	-0.57616	0.00051142	0.249532	-0.27435	0.259	0.981	-0.19216	0.18034	0.899192	-0.093507	0.39065	1	-0.20503	0.25721	1	-0.19532	0.23165	0.998307	-0.15455	0.22096	0.969307
EDDM3A	-0.61902	0.0166	0.778375	0.021665	0.13426	0.936156	-0.094895	0.657	1	-0.27351	0.13253	0.8365	-0.20302	0.33641	1	0.085054	0.78948	1	-0.29961	0.1875	0.968166	-0.37304	0.042982	0.763137
THSD7A	-1.4073	0.0166	0.778375	-0.38519	0.088861	0.873014	-0.26391	0.0995	0.771	-0.27823	0.092901	0.767194	0.020548	0.87519	1	-0.031066	0.24386	1	-0.5972	0.0035174	0.413624	-0.29186	0.16608	0.921577
MFSD12	-0.76695	0.0167	0.780298	0.029734	0.3283	1	0.6037	0.0435	0.491	-0.064944	0.3245	1	-0.31045	0.083589	0.840412	0.15686	0.33717	1	-0.21383	0.30297	1	0.076965	0.24686	1
KIF13A	0.0027907	0.0167	0.780298	-0.23102	0.064644	0.830025	-0.076706	0.514	1	-0.17319	0.36209	1	-0.33081	0.14021	0.895709	0.55337	0.23975	1	-0.12716	0.63337	1	-0.10083	0.39117	1
NUTM1	-0.50576	0.0167	0.780298	-0.22134	0.64188	1	-0.28384	0.324	1	-0.14205	0.13411	0.837786	0.04336	0.78076	1	0.033405	0.8346	1	-0.33945	0.082728	0.867563	-0.12204	0.071215	0.828378
HIST3H3	-0.95369	0.0169	0.784097	0.046156	0.12276	0.916646	-0.11952	0.389	1	-0.094047	0.21001	0.920286	-0.26591	0.27907	0.984195	-0.010997	0.45362	1	-0.27099	0.26002	1	-0.07807	0.53979	1
KRT40	-0.78588	0.017	0.784097	0.012435	0.063291	0.829476	-0.29673	0.0849	0.759	-0.18472	0.032264	0.562899	-0.182	0.092081	0.844773	-0.093785	0.62216	1	-0.18766	0.41248	1	0.021137	0.30195	1
CRYZL1	-0.81934	0.0171	0.784097	-0.12218	0.64124	1	-0.27455	0.181	0.921	-0.073446	0.53251	1	0.12722	0.61139	1	-0.13753	0.84021	1	-0.0088699	0.59962	1	0.12836	0.4579	1
KCTD6	-0.31415	0.0173	0.784097	0.092043	0.4631	1	0.11836	0.572	1	0.17482	0.11033	0.824385	0.40412	0.047243	0.612529	-0.038595	0.55849	1	0.083325	0.1975	1	-0.06758	0.1036	0.874777
TAS2R50	-0.47437	0.0174	0.784097	-0.11662	0.78548	1	-0.17346	0.141	0.879	-0.035633	0.67924	1	-0.14352	0.4487	1	-0.040368	0.59986	1	-0.26813	0.045407	0.775108	-0.1493	0.10776	0.878673
HRC	-0.94166	0.0174	0.784097	-0.2259	0.064498	0.830025	0.16061	0.491	1	-0.052563	0.77688	1	-0.12707	0.41362	1	0.15251	0.34705	1	0.033567	0.70431	1	-0.0329	0.59381	1
TMC3	0.12715	0.0174	0.784097	-0.20097	0.28996	1	0.014092	0.57	1	-0.29216	0.21201	0.920974	0.1283	0.11564	0.869934	-0.39709	0.14768	1	-0.27346	0.11988	0.903074	-0.33403	0.11827	0.882619
ECI1	-0.63833	0.0175	0.784097	0.14801	0.35381	1	0.16447	0.42	1	0.048145	0.63155	1	-0.0089104	0.72416	1	0.58003	0.12326	0.933472	0.080953	0.092253	0.89041	-0.17619	0.22481	0.971647
GALR1	-1.18	0.0141	0.757673	-0.26655	0.20467	0.977959	-0.24986	0.297	1	-0.21714	0.026556	0.530257	-0.27026	0.28024	0.984195	-0.39237	0.18469	1	-0.052999	0.26311	1	-0.51491	0.0045246	0.525228
EYA1	-0.59277	0.0177	0.784097	0.13437	0.47295	1	0.021475	0.735	1	-0.013558	0.78051	1	-0.039245	0.57174	1	0.027425	0.69911	1	-0.26455	0.40849	1	0.0015493	0.85016	1
MAN1A2	-0.96662	0.0177	0.784097	-0.61358	0.0028725	0.418596	-0.65437	0.00145	0.121	-0.027554	0.23419	0.938017	-0.48104	0.014867	0.625923	-0.0093434	0.77023	1	-0.19386	0.23231	0.99861	-0.2894	0.018407	0.63628
GJE1	-0.8362	0.0177	0.784097	0.070809	0.60513	1	-0.37538	0.229	0.964	-0.21126	0.15567	0.867842	0.049299	0.78421	1	-0.32116	0.19733	1	-0.35048	0.16287	0.946957	-0.14569	0.21992	0.968759
ASIC2	-0.58833	0.0178	0.784097	-0.054681	0.052964	0.799468	-0.010682	0.517	1	-0.098997	0.12162	0.822707	-0.30972	0.091989	0.844773	0.04277	0.44922	1	-0.18216	0.42736	1	-0.12734	0.63749	1
PLCL1	-0.71197	0.0178	0.784097	-0.20557	0.47223	1	-0.12209	0.457	1	0.0016298	0.45665	1	-0.27891	0.062738	0.805181	0.021423	0.61624	1	0.15398	0.28175	1	-0.033966	0.73664	1
GCNT1	-0.82493	0.0179	0.784097	-0.29046	0.099666	0.884163	-0.18896	0.255	0.978	-0.086628	0.07048	0.710248	-0.1891	0.32447	1	0.00038339	0.2477	1	-0.034787	0.52902	1	-0.0028418	0.069761	0.82525
SGCD	-1.1216	0.018	0.784097	0.24022	0.56666	1	0.14391	0.485	1	-0.20325	0.34443	1	-0.17252	0.19849	0.928027	-0.60888	0.12992	1	-0.16515	0.53357	1	-0.49783	0.0092853	0.560684
SPOP	-0.80687	0.018	0.784097	-0.39346	0.048412	0.784535	-0.56237	0.0214	0.464	0.062305	0.27042	0.979941	0.01006	0.12958	0.890971	-0.22581	0.42211	1	0.11191	0.30117	1	0.15406	0.31114	1
PUS7L	-0.64714	0.018	0.784097	-0.063826	0.79708	1	-0.0754	0.648	1	-0.1883	0.14357	0.847298	0.087114	0.39155	1	-0.027766	0.26371	1	-0.65603	0.00042257	0.217409	-0.21978	0.021823	0.652556
OR8H2	-1.1082	0.00518	0.593615	-0.17981	0.23152	0.983748	-0.61462	0.024	0.489	-0.054888	0.40937	1	-0.51705	0.0043425	0.457834	0.4642	0.14504	0.953935	-0.37334	0.055551	0.812067	-0.13175	0.23012	0.974762
PABPC3	-0.97432	0.0182	0.784097	0.22471	0.243	1	-0.13728	0.659	1	-0.19494	0.20659	0.919288	0.22209	0.15768	1	0.3338	0.27695	1	0.032776	0.79187	1	-0.012214	0.46184	1
OR2K2	-0.64609	0.0183	0.784097	0.2938	0.29005	1	0.05429	0.34	1	0.043399	0.75774	1	0.1961	0.12755	0.952479	0.5268	0.090699	0.899731	-0.20114	0.528	1	0.23642	0.11511	0.911183
ZNF221	-0.60212	0.0183	0.784097	-0.19781	0.43479	1	0.20283	0.554	1	-0.22271	0.28789	0.996207	-0.29093	0.13515	0.892489	-0.36512	0.19364	1	-0.61801	0.011936	0.575741	-0.1458	0.44706	1
TTI1	-0.99151	0.0183	0.784097	-1.2983	8.2266e-07	0.002122	-1.3278	4.11e-06	0.00218	-0.77233	0.00084537	0.177364	-0.99837	3.5651e-06	0.005363	-1.4044	0.0013595	0.080989	-0.43956	0.061259	0.824961	-1.3311	2.7424e-07	0.000619
HELT	0.37165	0.0184	0.784097	-0.24574	0.23394	0.985568	-0.12049	0.515	1	-0.12619	0.37217	1	-0.26263	0.32786	1	0.39544	0.17678	0.984247	-0.31734	0.040401	0.752622	0.20245	0.26318	0.99788
PTBP2	-0.78101	0.0185	0.784097	-0.38932	0.021353	0.666921	-0.10186	0.101	0.797	-0.12545	0.51715	1	-0.30971	0.011719	0.59929	-0.30599	0.13838	1	-0.26932	0.17591	0.958477	-0.26377	0.012475	0.598909
TBC1D15	-0.93122	0.0185	0.784097	-0.070906	0.74002	1	-0.44403	0.0817	0.75	0.082008	0.48454	1	0.15434	0.29153	0.989397	0.53108	0.010989	0.482631	-0.079156	0.73295	1	-0.27949	0.019872	0.641473
ENTHD1	-0.56032	0.0185	0.784097	-0.078097	0.74948	1	-0.1027	0.686	1	-0.0053933	0.5628	1	0.27152	0.20887	1	0.36999	0.22105	1	-0.45352	0.027805	0.690304	-0.097454	0.27677	1
BCL7C	-0.24671	0.0186	0.784097	-0.015255	0.21043	1	-0.68022	0.0642	0.68	0.22252	0.074624	0.680317	0.00018869	0.23874	0.960313	0.15148	0.48499	1	0.15725	0.45726	1	0.23069	0.15288	0.908304
SI	-0.81229	0.0186	0.784097	-0.41844	0.093099	0.878873	-0.36089	0.201	0.938	-0.23695	0.19229	0.90988	-0.065681	0.62597	1	0.01273	0.65442	1	-0.36867	0.087937	0.873802	-0.10293	0.27932	1
FAM159A	-0.58838	0.0188	0.784097	-0.39277	0.050121	0.789736	-0.62363	0.0057	0.246	0.046202	0.61904	1	-0.12825	0.743	1	-0.367	0.28128	1	-0.63335	0.0012145	0.287836	-0.30538	0.029908	0.704569
PDCD10	-0.80591	0.0188	0.784097	-0.70166	1.234e-05	0.018564	-1.8188	2.74e-07	0.000261	-0.67286	4.1131e-06	0.005712	-0.57941	1.3712e-06	0.00275	0.083466	0.72516	1	-0.4135	0.01983	0.638788	-0.36431	0.066996	0.819158
YDJC	-0.54893	0.0189	0.784097	0.0071128	0.42776	1	-0.096916	0.258	1	-0.30907	0.1186	0.820515	-0.11449	0.13182	0.891382	0.24035	0.47341	1	-0.064813	0.64948	1	-0.094482	0.31305	1
FCRL2	-0.85816	0.0189	0.784097	-0.084575	0.51738	1	0.26954	0.158	0.922	0.10147	0.32598	1	0.036681	0.55285	1	-0.73964	0.0418	0.722635	-0.089816	0.66093	1	0.050488	0.42464	1
CNGB1	-0.94913	0.0189	0.784097	-0.092265	0.43249	1	-0.51549	0.0822	0.751	-0.14182	0.2564	0.963799	-0.24628	0.35142	1	-0.36702	0.15841	1	0.12276	0.42913	1	-0.22079	0.084619	0.850002
TMSB4Y	-1.0448	0.0107	0.728717	-0.45884	0.0096621	0.543398	-0.060757	0.424	1	-0.15063	0.3788	1	-0.28836	0.10998	0.863382	0.22066	0.10983	0.924182	-0.70542	0.0045331	0.456683	-0.57031	0.0051532	0.532263
IMPAD1	-0.39183	0.019	0.784097	-0.48343	0.023349	0.687634	0.55214	0.151	0.906	-0.21908	0.18912	0.906548	-0.11085	0.27023	0.978351	0.58558	0.12953	0.941217	0.48383	0.098262	0.909686	-0.085437	0.23978	0.983508
ZNF552	-1.1117	0.019	0.784097	0.078055	0.36138	1	0.01497	0.381	1	-0.12687	0.23418	0.938017	-0.25431	0.076025	0.82825	-0.35873	0.45322	1	-0.0026107	0.5796	1	-0.0034537	0.6828	1
GLYATL1	-0.98979	0.0191	0.784097	-0.28518	0.15426	0.950517	-0.28003	0.361	1	-0.10724	0.44485	1	-0.23244	0.16058	0.910029	0.22105	0.27018	1	-0.15376	0.34542	1	-0.30419	0.05812	0.804552
ZNF90	-1.0179	0.0191	0.784097	-0.060249	0.46254	1	-0.13916	0.387	1	-0.17753	0.42258	1	-0.65822	0.00062169	0.194179	0.079923	0.83163	1	-0.43225	0.029322	0.693626	-0.16673	0.27173	1
URI1	-0.29396	0.0191	0.784097	0.12938	0.49069	1	0.43561	0.0648	0.618	-0.064352	0.46313	1	0.35171	0.046715	0.608865	0.17338	0.40863	1	-0.28743	0.080306	0.862312	-0.12342	0.079319	0.840297
MBD1	-0.79516	0.0191	0.784097	-0.11483	0.33203	1	-0.074596	0.237	1	-0.23323	0.1339	0.837088	0.07591	0.79368	1	0.046765	0.25801	1	0.013887	0.39601	1	0.03665	0.58699	1
C21orf62	-0.88481	0.0192	0.784097	-0.080641	0.4215	1	-0.54946	0.0461	0.59	-0.18912	0.32984	1	-0.13308	0.49736	1	-0.65692	0.020079	0.50551	-0.25454	0.25608	1	-0.16377	0.17311	0.930895
C12orf43	-0.69881	0.0108	0.732914	-0.31961	0.069582	0.83406	0.0064205	0.697	1	-0.30938	0.025373	0.524837	-0.20012	0.1771	0.910029	-0.11472	0.59785	1	-0.064364	0.6429	1	-0.032349	0.37458	1
TTC9B	-1.3194	0.0193	0.784097	0.10995	0.60939	1	-0.17116	0.63	1	-0.26327	0.11142	0.809931	-0.0065927	0.31719	1	0.041402	0.55378	1	0.10072	0.24624	1	-0.027788	0.71169	1
SCD5	-0.67428	0.0194	0.784097	-0.14581	0.38382	1	-0.14342	0.558	1	-0.038467	0.16901	0.965284	0.17866	0.42826	1	0.085261	0.26675	1	0.49619	0.062553	0.79429	-0.095176	0.29111	1
NRROS	-0.80478	0.0195	0.784097	0.23991	0.62783	1	-0.19298	0.531	1	-0.0065406	0.43628	1	0.24944	0.40595	1	0.4084	0.056567	0.806614	0.023051	0.29047	1	0.20403	0.31223	1
HRG	-0.078455	0.0195	0.784097	0.080645	0.12525	0.918896	-0.0038468	0.492	1	-0.18214	0.019456	0.504687	-0.20223	0.0071759	0.526584	0.19041	0.53571	1	-0.10056	0.47196	1	-0.051354	0.080605	0.844506
SERPINB13	-0.59229	0.0196	0.784097	0.094357	0.5269	1	-0.37243	0.275	0.999	-0.086601	0.27686	0.987047	-0.34014	0.10344	0.859054	0.1557	0.2496	1	-0.43068	0.020672	0.645495	0.029305	0.84184	1
REPS1	-0.53639	0.0196	0.784097	-0.12852	0.43702	1	-0.37278	0.0146	0.394	-0.1961	0.1731	0.891398	-0.31544	0.0074589	0.534634	-0.47868	0.093244	0.97128	-0.077078	0.16121	0.945117	0.068167	0.21171	1
SIGLECL1	-0.51932	0.0196	0.784097	-0.13512	0.27031	1	-0.023235	0.452	1	0.095268	0.63103	1	-0.15566	0.28074	0.984195	-0.21574	0.4559	1	0.00059329	0.52969	1	-0.21211	0.062993	0.817565
ABCB5	-0.1236	0.0197	0.784097	-0.10068	0.21781	0.979036	-0.52293	0.114	0.827	-0.14187	0.18571	0.904027	-0.054983	0.79674	1	0.13465	0.51524	1	-0.26506	0.2719	1	0.018447	0.69143	1
FSCB	-0.77909	0.0197	0.784097	-0.28727	0.092086	0.878873	0.099653	0.508	1	0.13855	0.31559	1	-0.068195	0.25813	0.971852	0.041671	0.25756	1	0.095536	0.40781	1	-0.18335	0.34157	1
ZNF570	-0.83654	0.0197	0.784097	-0.076625	0.36802	1	-0.27128	0.171	0.909	-0.17522	0.3511	1	0.044907	0.77424	1	0.22799	0.39527	1	-0.15507	0.37873	1	-0.21452	0.19059	0.950965
NSG2	-0.51123	0.0197	0.784097	0.13841	0.54233	1	0.051403	0.154	0.897	-0.15146	0.15941	0.870517	-0.26755	0.062552	0.805181	0.24138	0.61257	1	-0.012555	0.85622	1	0.12911	0.53692	1
C15orf56	-0.76925	0.0198	0.784097	0.16023	0.6969	1	-0.17785	0.488	1	-0.24223	0.18982	0.908725	0.050254	0.25167	1	-0.17692	0.41595	1	0.081051	0.2963	1	-0.19991	0.05313	0.789685
TAS2R7	0.16491	0.0199	0.784097	0.29883	0.083738	0.846432	-0.073608	0.593	1	0.12131	0.26287	0.971094	-0.051952	0.49282	1	0.23162	0.39636	1	-0.32969	0.063788	0.830266	-0.30618	0.014857	0.60712
ADAT2	-0.72854	0.0159	0.773299	-0.082241	0.515	1	0.28324	0.099	0.77	-0.20744	0.28449	0.9933	0.050153	0.61687	1	-0.21664	0.46922	1	-0.14295	0.19799	0.974605	-0.070894	0.44785	1
RPS6KA3	-0.31079	0.0199	0.784097	-0.058263	0.32969	1	0.22495	0.0913	0.742	-0.06848	0.67434	1	-0.11758	0.67665	1	0.069498	0.25477	1	-0.14708	0.29703	1	-0.080614	0.19047	1
OR2AT4	-0.91908	0.0199	0.784097	-0.19401	0.53751	1	-0.21352	0.49	1	-0.47746	0.020234	0.510912	-0.037532	0.2562	0.97008	-0.30743	0.21023	1	-0.37745	0.091077	0.874384	-0.18795	0.15759	0.911717
IL1F10	-0.51308	0.0199	0.784097	0.16811	0.25335	1	-0.36149	0.166	0.903	0.019248	0.27448	1	0.00067555	0.020796	0.651755	0.14565	0.27369	1	0.40557	0.045955	0.717608	0.099789	0.11777	0.882619
PRICKLE2	-0.70103	0.02	0.784097	0.12658	0.25654	1	0.077777	0.568	1	-0.11037	0.56544	1	-0.17275	0.43952	1	0.14354	0.10221	0.913594	0.14826	0.4749	1	-0.15129	0.39553	1
ARHGEF11	-0.51223	0.02	0.784097	0.3206	0.047016	0.651494	0.097927	0.393	1	0.081203	0.41606	1	0.20337	0.18708	1	0.17146	0.23846	1	0.55404	0.012646	0.39634	0.03236	0.37823	1
MYH2	-0.71237	0.0202	0.784097	-0.06137	0.39626	1	-0.15719	0.582	1	-0.13932	0.20507	0.919288	0.048839	0.36328	1	-0.16124	0.67442	1	-0.36158	0.022337	0.656158	-0.20087	0.16387	0.919497
CPNE8	-0.49714	0.0202	0.784097	-0.24125	0.10031	0.885543	0.06448	0.0756	0.73	0.044154	0.13748	0.841231	0.058219	0.56442	1	0.29743	0.27116	1	0.18624	0.19836	1	-0.10132	0.20113	0.955934
ZSCAN18	-0.23323	0.0202	0.784097	-0.11992	0.48986	1	0.09361	0.425	1	0.30046	0.10262	0.79736	-0.09445	0.38564	1	-0.020711	0.52245	1	-0.052005	0.52473	1	-0.010179	0.19216	0.951402
CRYBA2	-0.86279	0.0203	0.784097	0.031189	0.68271	1	-0.16825	0.443	1	-0.10604	0.31777	1	-0.06556	0.28747	0.987103	0.47026	0.024941	0.62355	-0.14426	0.45638	1	0.20186	0.16986	1
ZFP42	-0.94093	0.0203	0.784097	-0.13986	0.26736	1	-0.36396	0.0947	0.786	-0.15599	0.27931	0.989696	-0.04321	0.26637	0.974469	0.43028	0.10834	0.923403	-0.4419	0.018725	0.63068	-0.03422	0.42462	1
HIST1H4G	-0.60786	0.0203	0.784097	0.042958	0.80325	1	-0.12779	0.306	1	-0.26387	0.032745	0.564249	-0.19321	0.15591	0.90923	0.43439	0.067909	0.843417	-0.31366	0.015701	0.608651	-0.4148	0.0012321	0.290746
TUBB1	-0.6157	0.0203	0.784097	-0.1847	0.073701	0.841681	-0.73989	0.00608	0.255	-0.032474	0.556	1	-0.15074	0.78621	1	0.6878	0.019163	0.569878	-0.21053	0.30005	1	-0.1488	0.16719	0.922307
PMVK	-0.64223	0.0204	0.784097	0.026818	0.38984	1	0.18837	0.436	1	0.0097557	0.33088	1	0.19878	0.43299	1	-0.18101	0.16582	1	-0.30292	0.13893	0.918788	-0.032959	0.6454	1
UNC13C	-0.49629	0.0206	0.784097	-0.19119	0.33806	1	-0.65744	0.00651	0.268	-0.042702	0.81806	1	-0.021579	0.47105	1	-0.062778	0.44249	1	-0.15938	0.11592	0.898544	-0.21282	0.14375	0.897405
PATL2	-0.6579	0.0206	0.784097	0.18127	0.14436	1	-0.4723	0.0582	0.655	0.22546	0.1531	0.939675	-0.12904	0.48485	1	-0.24192	0.3046	1	-0.26961	0.36174	1	-0.047385	0.51363	1
KRTAP19-7	-1.0978	0.0116	0.735519	-0.22573	0.082918	0.860359	-0.36077	0.08	0.74	-0.35456	0.029555	0.549795	-0.41494	0.027977	0.67785	0.18779	0.2839	1	-0.15812	0.48714	1	-0.49148	0.0001511	0.104694
FLRT1	-0.50452	0.0206	0.784097	-0.10803	0.3618	1	-0.39779	0.0859	0.762	0.035164	0.16815	0.885345	-0.16004	0.46732	1	0.023959	0.56396	1	-0.31825	0.079324	0.862312	-0.28933	0.031774	0.711649
SYNPR	-0.5802	0.0207	0.784097	-0.18595	0.28129	1	0.26912	0.149	0.903	-0.00015581	0.786	1	-0.013684	0.21137	0.940277	-0.44629	0.15828	0.969852	0.0914	0.1521	1	-0.30978	0.049918	0.778985
ASCC3	-0.37061	0.0208	0.784097	-0.18979	0.68133	1	0.015681	0.516	1	-0.17531	0.16586	0.880221	0.012826	0.55196	1	-0.066784	0.62043	1	-0.059268	0.22975	0.997622	-0.097674	0.44878	1
YWHAQ	-0.81064	0.0208	0.784097	-0.00084611	0.77904	1	-0.18133	0.393	1	0.053571	0.48943	1	-0.020127	0.17581	0.910029	-0.59811	0.014418	0.419102	-0.24392	0.31444	1	-0.21644	0.052834	0.789685
PXK	-0.6747	0.0209	0.784097	-0.16707	0.59654	1	-0.28806	0.216	0.953	-0.28688	0.10296	0.792651	-0.15854	0.15105	0.906884	-0.050363	0.43997	1	-0.12632	0.26388	1	-0.11414	0.3064	1
SYCP3	-0.9576	0.0209	0.784097	-0.315	0.16904	0.958474	0.10721	0.406	1	-0.1699	0.37794	1	-0.27317	0.095668	0.849821	0.10771	0.25055	1	0.16245	0.44027	1	-0.30504	0.034875	0.721156
GTF3C6	-0.7765	0.021	0.784097	-0.17698	0.27866	1	-0.088724	0.28	1	-0.33219	0.13545	0.840589	-0.076755	0.56081	1	0.40176	0.13662	0.945138	-0.070709	0.54286	1	-0.16957	0.26752	1
DTX1	-0.71811	0.0212	0.784097	0.061679	0.39419	1	0.13547	0.53	1	-0.074975	0.23363	0.937756	-0.14586	0.23933	0.961386	-0.23915	0.37776	1	-0.1676	0.26917	1	0.063206	0.46238	1
C18orf54	-0.10558	0.0212	0.784097	-0.074515	0.1767	1	-0.34625	0.149	0.891	0.033268	0.12206	0.822782	-0.055396	0.32723	1	0.39732	0.14333	0.952497	0.072905	0.022912	0.662882	0.021823	0.063401	0.819113
GNG11	-0.79959	0.0212	0.784097	-0.20215	0.19358	0.97231	0.050076	0.41	1	-0.13889	0.34952	1	-0.14447	0.37208	1	-0.10287	0.62462	1	0.0018738	0.32872	1	0.048402	0.64697	1
TMEM123	-0.80378	0.0213	0.784097	-0.24735	0.14557	0.943755	-0.2587	0.29	1	-0.2089	0.21465	0.924222	-0.45874	0.004342	0.457834	0.17133	0.26358	1	0.16082	0.22742	1	-0.12241	0.45171	1
TMEM38B	-0.44662	0.0214	0.784097	-0.38778	0.0086261	0.529503	-0.097815	0.32	1	-0.19521	0.15627	0.867966	0.12852	0.79429	1	-0.024962	0.06448	0.868609	-0.072069	0.87136	1	-0.19536	0.16899	0.927215
PHLDB1	-0.83889	0.0214	0.784097	0.067984	0.13346	0.935358	-0.026294	0.771	1	-0.094376	0.77171	1	0.023075	0.65394	1	-0.53755	0.1516	1	-0.17205	0.22719	0.997622	-0.31883	0.048916	0.778405
OR10H5	-0.97024	0.0215	0.784097	-0.30781	0.067852	0.830624	0.011623	0.82	1	-0.020875	0.76067	1	-0.25269	0.11852	0.874197	-0.49847	0.10126	0.98062	-0.19998	0.14508	0.924179	-0.23798	0.1426	0.897405
EED	-0.8215	0.0215	0.784097	-0.20926	0.076284	0.845917	-0.50101	0.0335	0.533	-0.079493	0.55899	1	-0.21251	0.39803	1	-0.62035	0.1083	0.994945	0.16119	0.65513	1	-0.16126	0.45098	1
T	-0.26123	0.0215	0.784097	-0.13378	0.62624	1	-0.14274	0.536	1	-0.0013659	0.66804	1	-0.067173	0.56335	1	0.17377	0.17874	0.984532	0.14768	0.52103	1	-0.13916	0.18387	0.945736
SUCLG1	-0.78803	0.0215	0.784097	0.053071	0.60668	1	0.27588	0.194	0.979	0.31003	0.18073	0.987276	-0.0076508	0.29749	1	-0.98925	4.7994e-05	0.00635	0.13568	0.47271	1	0.15003	0.30691	1
TRPM7	-0.88883	0.0216	0.784097	-0.20133	0.2052	0.977959	-0.32146	0.235	0.97	-0.3606	0.025187	0.524837	0.007957	0.51638	1	-0.63852	0.046452	0.748873	0.010543	0.49073	1	-0.19721	0.21174	0.963057
C7orf71	-0.5999	0.0216	0.784097	-0.51004	0.011072	0.581036	-0.059741	0.672	1	-0.22326	0.014751	0.479598	-0.19339	0.085043	0.840412	-0.15441	0.38865	1	-0.16648	0.31523	1	-0.005881	0.76891	1
GDI2	-0.70215	0.0216	0.784097	-0.14128	0.25432	1	0.15848	0.796	1	-0.1394	0.34057	1	0.057996	0.49661	1	-0.1079	0.69602	1	-0.18906	0.3765	1	0.053265	0.76193	1
GUCY1A2	-0.53409	0.0217	0.784097	-0.37557	0.067029	0.830624	0.13442	0.705	1	-0.073685	0.49965	1	-0.29649	0.14527	0.898035	-0.26913	0.38753	1	-0.027936	0.3319	1	-0.19664	0.19756	0.954081
PPL	-0.62744	0.0217	0.784097	0.07078	0.67159	1	0.017043	0.688	1	-0.0026395	0.70114	1	-0.07328	0.54563	1	0.56225	0.0067907	0.41734	-0.093838	0.29778	1	-0.10059	0.36945	1
KANK2	-0.096031	0.0217	0.784097	-0.16777	0.3066	1	0.31556	0.134	0.87	0.18647	0.30669	1	0.12571	0.46699	1	0.23219	0.41484	1	0.18721	0.2466	1	0.029994	0.63776	1
CLDN5	-0.84225	0.0217	0.784097	-0.054688	0.48763	1	0.3159	0.267	1	-0.32838	0.06717	0.698396	-0.41463	0.047966	0.771039	-0.11961	0.49579	1	-0.18978	0.2115	0.9906	-0.098562	0.14661	0.901413
RHCE	-0.7891	0.0175	0.784097	-0.44943	0.07743	0.848717	-0.055188	0.182	0.921	-0.28528	0.15883	0.869194	-0.45381	0.026067	0.668379	-0.075695	0.21725	1	-0.08586	0.23382	0.99861	-0.15975	0.15396	0.909617
HIST1H4F	-0.66047	0.0219	0.784097	-0.10799	0.14344	0.943113	0.1396	0.496	1	-0.0076188	0.71684	1	-0.17412	0.51874	1	0.28219	0.17093	0.981724	-0.23649	0.10193	0.888912	-0.12881	0.088441	0.857514
ACOT8	-0.65746	0.0219	0.784097	-0.13979	0.38785	1	-0.23579	0.311	1	-0.49548	0.023757	0.521124	-0.40391	0.070255	0.816466	-0.24531	0.39119	1	-0.27765	0.24925	1	-0.32547	0.031543	0.711649
PTMS	-0.27794	0.022	0.784097	0.30851	0.17988	1	-0.20313	0.454	1	0.068359	0.49296	1	-0.024242	0.87894	1	0.33525	0.22984	1	0.32373	0.12942	0.972185	-0.12511	0.26162	0.994859
HBS1L	-0.73927	0.022	0.784097	-0.3897	0.0093221	0.534544	-0.21978	0.244	0.974	-0.53422	0.00045326	0.142893	-0.41666	0.016055	0.629765	-0.10115	0.50024	1	-0.27372	0.079941	0.862312	-0.27333	0.00591	0.541469
ELF4	-0.84002	0.022	0.784097	-0.43609	0.034556	0.742029	-0.38935	0.127	0.853	-0.30255	0.064542	0.690576	-0.3462	0.078147	0.83411	0.40258	0.2437	1	-0.164	0.29523	1	-0.1447	0.41908	1
RAB41	-0.69824	0.022	0.784097	-0.2963	0.04888	0.784535	-0.12956	0.753	1	-0.30298	0.06318	0.68661	-0.1229	0.25838	0.971852	-0.11063	0.23602	1	-0.39254	0.026062	0.685064	-0.37324	0.0010923	0.281683
TRPT1	-0.64505	0.0221	0.784097	-0.1188	0.44731	1	-0.37463	0.197	0.933	-0.20769	0.20803	0.919288	-0.13152	0.34635	1	0.51976	0.059022	0.810815	0.27256	0.28085	1	-0.014394	0.23301	0.977312
MRPS33	-0.80433	0.0221	0.784097	-0.16824	0.47656	1	-0.39739	0.199	0.935	-0.54504	0.022035	0.520087	0.12187	0.45371	1	0.13695	0.71702	1	-0.096198	0.66341	1	-0.22937	0.31055	1
FBXO42	-0.92633	0.0221	0.784097	-1.018	2.7422e-07	0.000825	-0.50266	0.0781	0.735	-0.72174	7.9794e-05	0.043654	-1.1139	2.7424e-07	0.000707	-0.092589	0.67546	1	-0.67525	0.00070365	0.240187	-0.26408	0.069244	0.824285
CYB561	-0.74809	0.0225	0.784097	0.17319	0.13291	1	-0.18649	0.353	1	-0.10419	0.27377	0.983088	-0.091048	0.1499	0.906189	-0.13151	0.42168	1	0.35422	0.081271	0.860524	0.065712	0.30712	1
CNKSR2	-1.0733	0.0226	0.784097	0.13422	0.75458	1	0.18078	0.54	1	-0.0037911	0.55293	1	0.28571	0.11752	0.925589	0.23636	0.29983	1	0.10171	0.40353	1	0.14261	0.20258	1
GALC	-0.5223	0.0226	0.784097	0.013934	0.43317	1	-0.38924	0.00573	0.246	-0.24431	0.12237	0.822782	-0.23774	0.02007	0.642397	-0.37987	0.18533	1	-0.36481	0.061431	0.824961	-0.0919	0.43712	1
RGMB	-0.68318	0.0226	0.784097	-0.073943	0.11668	0.90495	0.0038239	0.29	1	-0.1432	0.22453	0.928895	-0.36803	0.015461	0.625923	0.11924	0.54122	1	-0.27573	0.49385	1	-0.057297	0.31058	1
CLDN14	-0.49195	0.0226	0.784097	-0.080669	0.713	1	-0.44128	0.0223	0.47	-0.19116	0.11981	0.821197	-0.23391	0.10042	0.854676	0.019368	0.72318	1	-0.010534	0.62011	1	-0.098316	0.29997	1
EIF2AK2	-0.94224	0.0226	0.784097	-0.091823	0.69647	1	0.33872	0.16	0.924	-0.21394	0.27781	0.987767	0.0084808	0.34747	1	-0.21373	0.54106	1	0.072112	0.2196	1	-0.083604	0.24737	0.985752
OTC	-0.5087	0.0228	0.784097	-0.32745	0.054679	0.809199	-0.22472	0.316	1	-0.17712	0.18666	0.90446	-0.23506	0.14737	0.902086	0.15078	0.58997	1	-0.35633	0.11516	0.898043	-0.26168	0.015737	0.617574
DOCK4	-0.73024	0.0228	0.784097	-0.34109	0.18065	0.964452	-0.49154	0.0453	0.588	-0.061108	0.29355	1	-0.27376	0.14732	0.902086	-0.10887	0.71931	1	-0.28253	0.085485	0.873802	-0.17323	0.48169	1
CRIP1	-0.76706	0.0229	0.784097	-0.20927	0.044378	0.774091	-0.30193	0.11	0.815	-0.14273	0.19889	0.915568	-0.22024	0.049066	0.773838	-0.11649	0.75695	1	-0.24636	0.14782	0.928958	0.10755	0.19438	0.95325
NKAIN3	-0.60496	0.023	0.784097	-0.11404	0.54854	1	-0.15867	0.208	0.946	-0.31013	0.057514	0.664148	-0.1775	0.23786	0.959773	0.052928	0.26686	1	-0.515	0.0062141	0.494722	-0.081378	0.3908	1
CPEB4	-0.84926	0.0231	0.784097	-0.20658	0.27347	1	-0.52172	0.0174	0.424	-0.21279	0.093394	0.767194	0.10552	0.54628	1	0.33076	0.11768	0.933336	-0.10376	0.37919	1	-0.23497	0.080299	0.842767
CCDC141	-0.71309	0.013	0.74567	-0.42123	0.04697	0.784194	-0.27599	0.215	0.951	-0.25451	0.17621	0.897278	0.099079	0.18125	0.910185	0.1309	0.57892	1	-0.28804	0.13764	0.918554	-0.14105	0.33927	1
NIF3L1	-0.76317	0.0232	0.71218	0.23825	0.12208	0.981695	0.12384	0.577	1	-0.11898	0.70868	1	0.16573	0.2146	1	-0.16301	0.70332	1	0.14972	0.25376	1	-0.064999	0.32171	1
PLCXD2	-0.236	0.0232	0.784097	-0.1276	0.57778	1	-0.20321	0.314	1	-0.14721	0.17954	0.899192	-0.064573	0.13949	0.895709	0.077852	0.24445	1	0.22441	0.42645	1	0.01751	0.078638	0.840297
GFOD1	-0.82206	0.0232	0.784097	0.072348	0.31947	1	-0.23578	0.199	0.935	-0.29655	0.075305	0.722004	-0.10505	0.47087	1	0.17729	0.34886	1	-0.32997	0.031211	0.704818	-0.23006	0.079154	0.840297
CAMTA2	-0.38731	0.0233	0.784097	-0.077192	0.30738	1	0.46817	0.149	0.902	-0.22985	0.38785	1	0.48765	0.075687	0.774548	-0.15889	0.47749	1	-0.013857	0.18918	1	0.21261	0.18214	1
APBA1	-0.77995	0.0233	0.784097	0.076443	0.10847	0.896463	-0.30295	0.0204	0.454	-0.099919	0.44995	1	-0.28533	0.14284	0.895938	-0.2087	0.32949	1	-0.034051	0.73121	1	0.081732	0.80332	1
PABPC1	-0.18754	0.0233	0.784097	-0.062677	0.21698	1	0.77878	0.0107	0.225	0.35269	0.037358	0.436306	0.2361	0.040563	0.559818	1.4657	6.4997e-05	0.036665	0.23881	0.040828	0.679322	-0.39177	0.0088274	0.560684
TNNI1	-0.67631	0.0234	0.784097	0.15884	0.079376	0.8348	-0.010588	0.185	0.922	0.13388	0.3114	1	0.099082	0.20999	1	0.39096	0.22792	1	-0.068824	0.63541	1	0.12354	0.23719	1
WARS	-0.46006	0.0234	0.784097	-0.015049	0.036057	0.74969	0.060521	0.477	1	-0.17055	0.065283	0.692231	0.10764	0.073017	0.819245	-1.2054	0.00058333	0.045387	0.023293	0.6325	1	0.18148	0.16123	1
ACVR1C	-0.74728	0.0234	0.784097	-0.10076	0.65957	1	-0.3882	0.0366	0.548	0.039747	0.48821	1	-0.12127	0.43908	1	0.1098	0.66131	1	-0.11569	0.56514	1	-0.17303	0.35086	1
SCGB1D1	-0.59478	0.0234	0.784097	0.069965	0.60055	1	-0.54414	0.0296	0.515	-0.11226	0.23864	0.943182	-0.17387	0.46875	1	0.033188	0.32801	1	0.32495	0.14498	0.991789	0.0033308	0.47775	1
FMOD	-0.73858	0.0235	0.784097	-0.077353	0.60729	1	-0.22244	0.0676	0.694	0.018616	0.58117	1	-0.10351	0.67936	1	-0.28283	0.20385	1	-0.2057	0.18073	0.961036	-0.17386	0.028266	0.690463
UBE2J1	-0.68397	0.0235	0.784097	-0.12897	0.63427	1	-0.50944	0.0432	0.577	-0.31517	0.004177	0.319538	-0.24042	0.17097	0.910029	-0.23408	0.4516	1	0.098129	0.38425	1	-0.038003	0.82802	1
NR4A1	-0.39273	0.0235	0.784097	-0.22837	0.10504	0.89451	-0.18869	0.545	1	-0.093759	0.54046	1	-0.13494	0.073066	0.819245	0.20622	0.2366	1	-0.11176	0.74545	1	-0.092682	0.83638	1
PPP2R2B	-0.83131	0.0236	0.784097	-0.30366	0.067682	0.830624	-0.16847	0.229	0.964	-0.47207	0.0059286	0.361203	-0.25901	0.084098	0.840412	0.22804	0.22466	1	-0.51281	0.0040269	0.430519	0.0057321	0.44684	1
SIGLEC11	-1.1315	0.0236	0.784097	0.080244	0.45235	1	-0.31584	0.237	0.97	-0.13688	0.33578	1	0.048359	0.31885	1	0.44769	0.0088909	0.447048	0.12595	0.33236	1	0.0062951	0.3061	1
TRIM35	-0.79927	0.0236	0.784097	-0.20077	0.11312	0.90489	-0.36508	0.00667	0.27	-0.23565	0.022887	0.521124	0.045953	0.75395	1	0.42058	0.097583	0.906664	-0.25649	0.034462	0.7176	-0.068808	0.67688	1
RMND5B	-0.72561	0.0237	0.784097	0.17988	0.24935	1	0.38054	0.32	1	-0.39237	0.0055683	0.354361	-0.23161	0.22468	0.951411	-0.065038	0.43995	1	0.042764	0.10846	0.890391	-0.13386	0.16507	0.919718
KEAP1	-0.7739	0.0237	0.784097	-0.45004	0.0026942	0.415715	0.23084	0.248	1	-0.1584	0.036132	0.570918	-0.16471	0.0027339	0.373669	0.1622	0.11448	0.932847	-0.38227	0.061717	0.824961	-0.4593	0.0012459	0.290746
ADRA2B	-0.77491	0.0237	0.784097	0.049326	0.58926	1	-0.11041	0.363	1	-0.2013	0.11945	0.820838	-0.089927	0.81592	1	0.056941	0.34404	1	0.02173	0.49737	1	0.025091	0.61094	1
LUZP4	0.60527	0.0239	0.784097	-0.40061	0.030742	0.729284	0.61613	0.0527	0.547	0.031669	0.083111	0.745395	0.071365	0.58872	1	0.16044	0.38299	1	-0.12472	0.10608	0.888912	-0.10195	0.3782	1
FAM186A	-0.77986	0.0239	0.784097	-0.54693	0.009179	0.534542	-0.035763	0.454	1	-0.096844	0.60343	1	-0.31709	0.042827	0.742971	-0.15169	0.33393	1	-0.051116	0.46934	1	-0.1765	0.15793	0.911717
CLDN3	-0.62776	0.024	0.784097	-0.17149	0.51099	1	-0.12671	0.501	1	-0.24171	0.073229	0.717398	0.14051	0.61293	1	-0.54956	0.10321	0.985733	-0.2462	0.039618	0.749966	-0.081917	0.3007	1
ABCA2	-0.6385	0.0241	0.784097	0.20407	0.59312	1	0.052258	0.586	1	-0.039481	0.61143	1	0.011752	0.33066	1	-0.2529	0.59533	1	0.15254	0.72075	1	0.03628	0.72305	1
PITPNM3	-0.45104	0.0242	0.784097	-0.15276	0.59445	1	-0.081007	0.377	1	0.18077	0.30418	1	-0.33487	0.0093934	0.566094	-0.61659	0.0061649	0.240871	-0.31823	0.12614	0.907272	-0.097368	0.39633	1
NAV3	-0.4922	0.0243	0.784097	-0.26875	0.17433	0.96067	0.17561	0.32	1	-0.24395	0.045996	0.612511	-0.11645	0.037698	0.730182	0.33434	0.13694	0.945138	0.25607	0.081824	0.86247	-0.012531	0.1262	0.890446
CHDH	-0.74421	0.0243	0.784097	-0.16155	0.28086	1	-0.017795	0.529	1	0.093304	0.41599	1	-0.13372	0.17132	0.910029	0.29536	0.33787	1	-0.047846	0.44932	1	-0.10669	0.39986	1
ATOH8	0.29739	0.0243	0.784097	-0.082034	0.4866	1	-0.21341	0.324	1	-0.22855	0.20273	0.918703	-0.0047881	0.49484	1	-1.6361	0.0001374	0.014851	0.075437	0.43261	1	0.10206	0.57238	1
PNLIPRP3	-0.8345	0.0244	0.784097	-0.3323	0.027022	0.703884	-0.23209	0.206	0.943	-0.15505	0.50047	1	-0.40941	0.0068682	0.521404	-0.088649	0.20751	1	0.070481	0.23675	1	-0.067592	0.42788	1
ANKMY2	-0.57125	0.0244	0.784097	-0.076526	0.54964	1	-0.40902	0.129	0.858	-0.12842	0.27989	0.990304	-0.11936	0.58582	1	-0.26514	0.10919	0.994945	-0.0011154	0.68021	1	-0.014469	0.68774	1
CCDC122	-0.95627	0.0196	0.784097	-0.44532	0.086052	0.867482	-0.35577	0.245	0.974	-0.18201	0.28644	0.994757	-0.13456	0.30542	0.998981	0.70974	0.045979	0.745864	-0.33887	0.28015	1	-0.097052	0.68368	1
OR11L1	-0.86056	0.0244	0.784097	-0.036694	0.70385	1	0.088886	0.466	1	-0.050271	0.38089	1	0.22971	0.17199	1	-0.33007	0.15887	0.995856	-0.25286	0.47099	1	0.0047249	0.39654	1
AXDND1	-0.050622	0.0245	0.784097	-0.14925	0.27244	1	0.36582	0.273	1	-0.28152	0.075519	0.722151	-0.12001	0.31586	1	0.23642	0.11922	0.933336	0.087603	0.51735	1	0.0020028	0.22234	1
POLM	-0.67929	0.0245	0.784097	-0.1876	0.28541	1	-0.010298	0.317	1	-0.42847	0.049895	0.63081	-0.039315	0.061969	0.802076	-0.011676	0.5256	1	0.062687	0.57834	1	-0.18114	0.31636	1
KLKB1	-0.39002	0.0245	0.784097	-0.16828	0.16401	0.955584	0.023829	0.617	1	0.12284	0.42625	1	-0.24055	0.20683	0.937094	0.22317	0.37628	1	0.22021	0.12575	0.968125	0.20624	0.093163	0.845702
SLCO1B7	-0.58361	0.0245	0.784097	-0.32861	0.0094159	0.536231	-0.22634	0.324	1	-0.12171	0.028241	0.540113	-0.38109	0.0057269	0.478983	0.11762	0.18525	0.989819	-0.24889	0.19409	0.972932	-0.30694	0.0063549	0.541636
SALL3	-0.70236	0.0246	0.784097	0.06088	0.21122	1	-0.12302	0.531	1	-0.10315	0.60306	1	-0.27462	0.015943	0.628378	0.2185	0.24021	1	-0.06839	0.013217	0.582793	-0.19684	0.1284	0.891949
LMCD1	-0.9429	0.0246	0.784097	-0.086088	0.42831	1	-0.47419	0.0995	0.795	-0.23865	0.26865	0.977884	-0.057884	0.60126	1	-0.11966	0.36951	1	-0.14314	0.18604	0.965021	-0.25733	0.068435	0.823143
CR1L	-0.6926	0.0138	0.754352	-0.13416	0.44032	1	0.20176	0.465	1	-0.31608	0.16442	0.878102	-0.21494	0.33805	1	0.4503	0.12415	0.933472	-0.31511	0.11115	0.891848	-0.3226	0.035146	0.723059
CSK	-0.72333	0.0246	0.784097	0.0031702	0.11743	0.905915	-0.68029	0.00289	0.178	-0.15961	0.10379	0.794107	-0.25586	0.014168	0.625923	0.77598	0.0052198	0.370881	0.12033	0.44256	1	-0.16803	0.3577	1
KRTAP20-2	-0.72891	0.0246	0.784097	-0.11126	0.57033	1	-0.3573	0.0689	0.701	-0.12115	0.29245	1	-0.18296	0.27601	0.983915	0.18075	0.35581	1	-0.095304	0.77729	1	-0.13815	0.023948	0.662735
TRMT61A	0.080419	0.0246	0.784097	-0.028687	0.38505	1	-0.063449	0.229	0.964	-0.15909	0.18076	0.899192	-0.25091	0.026061	0.668379	-0.20182	0.49559	1	-0.03397	0.40959	1	-0.27129	0.032043	0.712365
C2orf66	-0.23931	0.0247	0.784097	-0.12961	0.38006	1	-0.14883	0.743	1	-0.42607	0.035855	0.570397	-0.17146	0.12557	0.882358	-0.1884	0.55949	1	0.41359	0.044236	0.707978	-0.43358	0.006566	0.550865
DLC1	-0.50706	0.0248	0.784097	-0.16418	0.094713	0.879018	-0.2395	0.36	1	-0.29008	0.011005	0.437639	-0.13201	0.33555	1	0.31848	0.12624	0.937395	-0.14543	0.16293	0.946997	0.025887	0.44167	1
MPP4	-0.65897	0.0248	0.784097	-0.017396	0.04545	0.776989	-0.041753	0.568	1	-0.21331	0.21474	0.924322	0.32341	0.094524	0.858795	0.21561	0.48373	1	0.29131	0.18445	1	-0.13344	0.59541	1
MAN2A1	-0.79275	0.0248	0.784097	-0.30153	0.085479	0.864996	0.0073629	0.577	1	-0.29332	0.08057	0.74134	-0.026933	0.59815	1	-0.5617	0.10235	0.98404	-0.27596	0.38378	1	-0.15199	0.2412	0.983839
HSPBAP1	-0.70282	0.0249	0.784097	-0.21686	0.69892	1	-0.10128	0.287	1	-0.0033515	0.90185	1	-0.072756	0.48219	1	0.51738	0.13773	0.945177	0.071999	0.24393	1	-0.22549	0.13762	0.897184
DCAF8L1	-0.62697	0.025	0.784097	-0.16288	0.66648	1	-0.26098	0.306	1	-0.098968	0.47571	1	-0.19868	0.22317	0.950951	-0.028632	0.70799	1	-0.24643	0.017874	0.620843	-0.2423	0.10351	0.874584
SAV1	-0.8458	0.025	0.784097	-0.61325	0.0033523	0.418744	-0.53363	0.008	0.293	-0.56433	0.0032792	0.306751	-0.54792	0.0020993	0.329531	-0.34066	0.13588	1	-0.079421	0.039381	0.749152	-0.17376	0.18282	0.945104
CHRNB1	-0.61296	0.025	0.784097	-0.22751	0.26575	1	-0.33191	0.123	0.848	-0.13271	0.24201	0.948005	-0.18851	0.038582	0.73384	-0.021651	0.55573	1	0.029051	0.71247	1	-0.20284	0.038209	0.739336
ATP2A2	-0.89051	0.0251	0.784097	0.437	0.11862	0.968249	0.21859	0.316	1	-0.32418	0.1375	0.841231	0.49877	0.023202	0.388217	-0.82351	0.066381	0.881709	0.042382	0.37738	1	0.32074	0.081781	0.80742
PPP6R3	-0.78553	0.0251	0.784097	-0.54973	0.0032295	0.418744	-0.44016	0.016	0.413	-0.25105	0.03563	0.570397	-0.35631	0.040135	0.736345	-0.3899	0.1286	1	-0.53251	0.013933	0.59272	-0.30294	0.041781	0.759651
TNNT3	-0.58374	0.0252	0.784097	-0.44843	0.00091233	0.294112	-0.38235	0.184	0.921	-0.15889	0.086099	0.755436	0.066098	0.040623	0.737007	0.19075	0.1353	0.945138	-0.31794	0.039717	0.749966	-0.19289	0.075031	0.836926
OR6C3	-0.66559	0.0252	0.784097	-0.091684	0.54712	1	-0.041794	0.447	1	-0.065244	0.72452	1	0.042697	0.41298	1	-0.020749	0.56663	1	-0.20524	0.14467	0.923742	-0.30634	0.011317	0.586073
IKBKAP	-0.67894	0.0252	0.784097	0.43944	0.077907	0.826837	0.17881	0.345	1	-0.028838	0.3235	1	-0.40621	0.016468	0.63338	-0.3651	0.043492	0.732345	-0.28348	0.16892	0.951161	0.028752	0.66586	1
PAQR9	-0.49329	0.0252	0.784097	-0.010784	0.7028	1	-0.48282	0.0646	0.68	-0.18811	0.23352	0.937756	-0.37391	0.055151	0.784546	-0.57025	0.15755	1	-0.014927	0.86514	1	0.19234	0.2199	1
SPATA12	-0.76241	0.0252	0.784097	-0.11922	0.50945	1	-0.12456	0.55	1	-0.28374	0.064308	0.689592	0.37241	0.096903	0.868625	0.16189	0.23911	1	-0.30346	0.17706	0.958477	-0.23794	0.1004	0.868675
C14orf37	-0.82792	0.0253	0.784097	-0.4244	0.016092	0.635667	0.25945	0.199	0.986	-0.25898	0.17893	0.899192	-0.3193	0.11806	0.873207	-0.20154	0.35061	1	-0.032825	0.17231	0.953001	0.0088303	0.13067	0.891949
NOL4	-0.43428	0.0253	0.784097	-0.10707	0.20308	0.977766	-0.58296	0.0101	0.33	-0.074706	0.40022	1	-0.070435	0.3286	1	0.23783	0.29047	1	0.03318	0.78126	1	-0.30313	0.0062836	0.541636
TAOK3	-0.97409	0.0254	0.784097	-0.32082	0.022957	0.68316	-0.27575	0.243	0.973	-0.28614	0.016488	0.496052	-0.44318	0.023385	0.66505	-0.021829	0.1156	1	-0.059744	0.51737	1	-0.17669	0.17199	0.928962
CEACAM18	-0.67239	0.0255	0.784097	-0.19115	0.21383	0.977959	-0.32747	0.245	0.975	-0.11181	0.32243	1	-0.10374	0.27175	0.979322	-0.19224	0.29558	1	-0.33304	0.017941	0.620843	-0.22181	0.1375	0.897184
FCN1	-0.44717	0.0255	0.784097	0.041058	0.72815	1	-0.00020407	0.445	1	-0.0044459	0.40193	1	-0.081547	0.40794	1	0.15446	0.64766	1	0.10762	0.28435	1	-0.075714	0.55904	1
GOLT1B	-0.77391	0.0255	0.784097	-0.45254	0.039675	0.759361	-0.015776	0.675	1	-0.26852	0.16402	0.877756	0.11	0.24948	1	0.037951	0.54123	1	-0.018196	0.50927	1	-0.2053	0.18996	0.950826
IGSF1	-0.96468	0.0255	0.784097	-0.22527	0.54996	1	0.2577	0.126	0.849	0.11779	0.4664	1	-0.1627	0.017244	0.63338	-0.18893	0.16876	1	0.10263	0.4652	1	-0.076946	0.18893	0.949597
MAP4K2	0.072252	0.0255	0.784097	0.039945	0.60174	1	-0.15914	0.437	1	0.081174	0.45352	1	-0.064461	0.1097	0.862764	-0.4626	0.074685	0.912642	-0.32797	0.092983	0.877817	-0.074568	0.34205	1
PFN2	-0.46077	0.0256	0.784097	-0.13119	0.30308	1	-0.62497	0.0297	0.515	-0.029179	0.35986	1	-0.02671	0.5643	1	0.028537	0.55275	1	-0.14605	0.2629	1	-0.086936	0.14762	0.902885
PHYHIP	-0.52429	0.0257	0.784097	0.10051	0.76454	1	-0.13229	0.736	1	-0.13939	0.48924	1	0.065159	0.1269	0.885161	-0.13285	0.38737	1	-0.29657	0.095627	0.881488	0.27437	0.081076	0.804721
NLRP14	-0.65151	0.0257	0.784097	-0.25924	0.081063	0.855807	-0.3277	0.132	0.865	-0.13173	0.090878	0.764186	0.049958	0.47308	1	0.091869	0.27367	1	-0.3285	0.010829	0.560147	-0.13003	0.21072	0.960892
FGGY	-0.60095	0.0257	0.784097	-0.21709	0.27559	1	-0.25266	0.171	0.909	-0.18126	0.11267	0.81042	-0.14945	0.37177	1	-0.59349	0.065762	0.876717	-0.31456	0.14004	0.918788	-0.23174	0.10258	0.874239
C10orf67	-0.77255	0.0257	0.784097	-0.42567	0.071115	0.83406	-0.503	0.0783	0.735	-0.19434	0.17122	0.889293	-0.1313	0.33615	1	0.17563	0.8182	1	0.011643	0.64899	1	-0.18865	0.29457	1
ADH1A	-0.67369	0.0257	0.784097	-0.13512	0.2148	0.977959	0.10005	0.373	1	0.20844	0.17399	0.970696	-0.099945	0.78341	1	-0.048121	0.6892	1	-0.018546	0.85045	1	-0.072061	0.17287	0.930895
ZNF879	-0.81344	0.0258	0.784097	-0.036881	0.58349	1	0.084172	0.545	1	-0.14797	0.44096	1	-0.1311	0.36019	1	0.2497	0.28798	1	-0.0085264	0.69661	1	0.10901	0.45936	1
IGLL5	-0.61425	0.0259	0.784097	-0.19627	0.61532	1	-0.034547	0.199	0.935	-0.3166	0.071572	0.712328	-0.14192	0.57403	1	0.54507	0.038477	0.704401	-0.33617	0.097441	0.883191	-0.15177	0.65177	1
OR5M9	-0.65879	0.026	0.784097	-0.1723	0.24199	0.992249	-0.42928	0.0989	0.794	-0.041294	0.24393	0.94893	-0.13174	0.34918	1	-0.091338	0.78018	1	0.066118	0.23763	1	-0.32012	0.027367	0.684694
KRTAP4-3	-0.84758	0.026	0.784097	-0.24973	0.14585	0.94421	-0.51089	0.0634	0.677	-0.10628	0.33483	1	-0.16064	0.30569	0.998981	0.126	0.12004	0.933336	-0.10786	0.49718	1	-0.30956	0.005061	0.532263
ZNF677	-1.1152	0.0261	0.784097	-0.30405	0.22758	0.983109	-0.10183	0.745	1	-0.27106	0.16171	0.873851	-0.27985	0.079305	0.834303	-0.10613	0.30974	1	-0.4423	0.065781	0.834992	-0.13486	0.51945	1
C3orf30	-0.85965	0.0261	0.784097	-0.001944	0.60274	1	-0.51654	0.127	0.852	-0.18751	0.32648	1	-0.36416	0.043144	0.742971	-0.0073002	0.42298	1	-0.11797	0.6225	1	0.073546	0.51265	1
ACVR1	-0.80386	0.0262	0.784097	0.0038337	0.48316	1	-0.18078	0.176	0.917	-0.36889	0.014935	0.479784	0.10672	0.30457	1	-0.26134	0.30448	1	-0.24168	0.13063	0.91159	-0.087631	0.60577	1
RNF103	-0.83877	0.0262	0.784097	-0.031551	0.72144	1	0.043897	0.243	0.973	0.22569	0.10888	0.8204	0.38859	0.014917	0.298208	-0.92915	0.00043085	0.03584	0.08559	0.53947	1	0.17504	0.2914	1
AHR	-0.60061	0.0262	0.784097	-0.50489	3.5374e-05	0.049124	-0.10797	0.299	1	-0.79751	2.742e-07	0.000619	-0.46786	1.3712e-06	0.00275	0.692	6.774e-05	0.037054	-1.0291	1.9195e-06	0.00385	-0.23308	0.18024	0.941719
DPYSL2	-0.41609	0.0263	0.784097	-0.26971	0.52431	1	-0.37639	0.139	0.876	-0.046985	0.82046	1	-0.10845	0.37501	1	-0.1888	0.48009	1	-0.089837	0.23142	0.998293	0.00042224	0.73882	1
PPFIBP1	-0.89018	0.0263	0.784097	-0.0094268	0.028416	0.716598	-0.29474	0.366	1	0.026454	0.54166	1	0.24256	0.17283	1	-0.47938	0.16134	1	0.038605	0.29729	1	-0.1825	0.3406	1
LPAR4	-0.52299	0.0263	0.784097	-0.52741	0.0014421	0.338112	-0.050423	0.585	1	-0.16789	0.32154	1	-0.27198	0.019667	0.640844	0.087865	0.21096	1	-0.15794	0.44516	1	-0.097351	0.10764	0.878673
CCND2	-0.79782	0.0263	0.784097	-0.14728	0.3908	1	-0.055154	0.44	1	-0.046842	0.35189	1	-0.024907	0.52561	1	-0.1798	0.52589	1	-0.18858	0.25292	1	-0.098504	0.61651	1
RREB1	-0.75868	0.0264	0.784097	-0.046208	0.31061	1	0.15878	0.817	1	-0.28758	0.056723	0.660484	-0.36127	0.014762	0.625923	0.14021	0.7364	1	0.10364	0.61231	1	0.082073	0.42966	1
GSTT1	-0.62863	0.0264	0.784097	-0.40022	0.0057833	0.476739	-0.50159	0.0583	0.655	-0.26324	0.09202	0.765233	-0.2798	0.06834	0.813098	0.29364	0.26518	1	-0.38382	0.060362	0.824961	-0.035753	0.043284	0.763203
LYVE1	-0.50519	0.0264	0.784097	-0.021716	0.50421	1	-0.29979	0.111	0.817	-0.07901	0.67989	1	-0.11498	0.43887	1	-0.29826	0.15932	1	0.11426	0.041066	0.682034	-0.042541	0.28822	1
ATP13A4	-0.69254	0.0265	0.784097	-0.15768	0.082746	0.860359	0.27352	0.167	0.936	-0.069084	0.07224	0.714629	0.10378	0.78118	1	-0.10844	0.17661	1	-0.13542	0.70146	1	-0.01084	0.5208	1
GFPT2	-0.35642	0.0266	0.784097	-0.42963	0.0013961	0.338112	-0.36633	0.079	0.737	-0.12405	0.2727	0.982321	-0.20241	0.092307	0.844773	0.070025	0.66721	1	0.069555	0.33269	1	-0.14842	0.16406	0.919497
SEMA7A	-0.39846	0.0266	0.784097	-0.23851	0.29725	1	-0.27661	0.0897	0.773	0.036845	0.24387	0.948881	-0.22705	0.023937	0.665815	-0.16824	0.6595	1	-0.019418	0.61891	1	0.10987	0.4565	1
ARMC2	-0.85715	0.0267	0.784097	-0.26315	0.058707	0.822654	-0.15707	0.808	1	-0.25253	0.0209	0.514062	-0.29642	0.062789	0.805181	0.2484	0.047557	0.752298	0.031354	0.8213	1	-0.16101	0.016508	0.620666
OTOG	-0.52133	0.0267	0.784097	0.015612	0.023623	0.690065	-0.084874	0.299	1	-0.066298	0.5774	1	-0.17951	0.23637	0.958097	0.20317	0.22991	1	-0.33499	0.047604	0.786694	-0.077256	0.25958	0.993016
OR4D10	-0.55512	0.027	0.784097	-0.56593	0.0057309	0.474725	-0.37579	0.149	0.89	-0.043189	0.67322	1	-0.055439	0.037337	0.729011	-0.29526	0.20706	1	0.098196	0.44779	1	-0.1533	0.66956	1
SOX6	-0.88733	0.027	0.784097	0.17868	0.21648	1	-0.28968	0.266	0.986	-0.0022277	0.75791	1	-0.019369	0.55713	1	-0.16275	0.7266	1	-0.068776	0.25368	1	-0.28105	0.065208	0.819113
TPRXL	-0.57162	0.027	0.784097	-0.38465	0.091861	0.878873	-0.089026	0.324	1	-0.041149	0.63878	1	0.16741	0.25992	1	0.018562	0.041079	0.72011	-0.25224	0.20158	0.980482	-0.17732	0.13285	0.891949
PTN	-0.66964	0.027	0.784097	-0.20122	0.29525	1	0.36233	0.105	0.793	-0.0023764	0.57423	1	-0.30949	0.059297	0.794505	-0.18927	0.37901	1	0.10434	0.17033	0.99861	-0.053456	0.17774	0.939262
KLK12	-0.77576	0.0271	0.784097	-0.029716	0.13138	0.932661	-0.07804	0.447	1	-0.0075245	0.61483	1	-0.073253	0.19424	0.926035	-0.02976	0.59927	1	-0.29819	0.15151	0.933841	-0.12887	0.2775	1
USP14	0.017339	0.0271	0.784097	-0.22257	0.18757	0.969172	-0.06226	0.571	1	-0.17724	0.37724	1	-0.19039	0.41748	1	-0.28945	0.16229	1	0.17931	0.18899	1	-0.16935	0.30039	1
CLDN17	-0.68173	0.0271	0.784097	0.068845	0.22573	0.983109	0.14232	0.75	1	-0.57378	0.038109	0.577121	-0.084584	0.41679	1	-0.040768	0.029969	0.659992	0.040487	0.18448	1	-0.24098	0.092433	0.864424
SPANXN3	-0.74003	0.0219	0.784097	-0.31326	0.1171	0.9054	-0.12598	0.555	1	-0.44166	0.035798	0.570397	-0.29516	0.072856	0.819245	-0.013642	0.33735	1	-0.12295	0.21135	0.9906	-0.24456	0.086628	0.854341
TRAPPC3L	-0.17038	0.0273	0.784097	-0.33653	0.013805	0.601987	-0.43891	0.068	0.695	-0.041025	0.80604	1	-0.098632	0.39529	1	0.17892	0.21779	1	-0.21367	0.15269	0.934514	-0.17159	0.088239	0.857514
DAAM1	-0.74885	0.0273	0.784097	-0.25258	0.062181	0.829009	0.044324	0.302	1	-0.21717	0.20742	0.919288	-0.15616	0.31235	1	-0.094251	0.36902	1	-0.25451	0.1497	0.933141	-0.14375	0.27988	1
FOXA2	-0.841	0.0274	0.784097	-0.073229	0.23432	0.985829	-0.018017	0.685	1	-0.25569	0.21521	0.92478	0.15252	0.30629	1	-0.061504	0.42722	1	-0.29507	0.089958	0.874384	-0.22994	0.13448	0.891949
FBXW4	-0.57386	0.0274	0.784097	-0.073297	0.529	1	0.20386	0.378	1	-0.14644	0.17984	0.899192	-0.10283	0.51012	1	-0.066709	0.59014	1	-0.082106	0.7435	1	0.24881	0.16197	1
MS4A5	-0.53216	0.0274	0.784097	-0.084645	0.81424	1	-0.21251	0.0977	0.792	-0.14758	0.23008	0.932367	-0.25741	0.11176	0.864779	-0.17933	0.29003	1	-0.38388	0.035973	0.725452	-0.037744	0.50105	1
SPZ1	-0.81242	0.0275	0.784097	-0.36055	0.027708	0.70762	-0.3108	0.347	1	-0.36211	0.026511	0.530257	-0.33965	0.010674	0.573491	0.42334	0.10985	0.924182	-0.31282	0.052065	0.797592	-0.2086	0.10214	0.873826
IDO1	-0.42737	0.0275	0.784097	0.22347	0.17829	1	0.15443	0.357	1	-0.059709	0.34215	1	-0.12342	0.11552	0.869934	0.32339	0.20605	1	-0.013851	0.069904	0.839431	-0.19374	0.14195	0.897405
RIMS2	-0.69273	0.0276	0.784097	0.2324	0.29713	1	-0.025818	0.619	1	-0.12751	0.43902	1	-0.059849	0.53178	1	-0.030213	0.2067	1	-0.10683	0.49067	1	-0.29894	0.026897	0.683661
MAS1L	-0.66544	0.0276	0.784097	-0.17072	0.65974	1	0.018369	0.439	1	-0.2011	0.20564	0.919288	-0.1743	0.22984	0.954903	0.15377	0.69294	1	-0.04985	0.61769	1	0.06898	0.38138	1
LYPD6	-1.0636	0.0276	0.784097	0.022917	0.3876	1	0.062423	0.651	1	0.19001	0.29907	1	0.054457	0.68124	1	-0.50573	0.074974	0.914433	-0.09207	0.24081	1	-0.27211	0.10008	0.868675
CYorf17	-0.78459	0.0276	0.784097	-0.051055	0.35749	1	-0.5242	0.0134	0.381	-0.45774	0.0076215	0.387603	-0.40697	0.015841	0.627834	-0.29843	0.13702	1	-0.1137	0.085204	0.873802	-0.2452	0.006209	0.541469
CEACAM16	-0.64445	0.0277	0.784097	0.20973	0.32853	1	-0.21102	0.444	1	0.15671	0.3126	1	0.010601	0.56244	1	-0.10408	0.73085	1	-0.10325	0.37995	1	0.11954	0.43572	1
GSTM2	-0.0035027	0.0277	0.784097	-0.19517	0.16548	0.956259	-0.42226	0.0171	0.422	-0.39508	0.051869	0.639652	-0.30946	0.0069445	0.524525	-0.09895	0.47728	1	-0.38426	0.11605	0.899161	-0.39418	0.0040332	0.502117
SMIM3	-0.37455	0.0278	0.784097	-0.48318	0.0042726	0.454455	-0.038552	0.288	1	-0.24731	0.22672	0.929243	-0.011662	0.70498	1	0.38226	0.12511	0.93405	0.69723	0.009975	0.347787	-0.24596	0.25913	0.993016
FZD7	-0.57639	0.0278	0.784097	-0.048955	0.50126	1	-0.074788	0.84	1	-0.25518	0.025416	0.524837	0.002913	0.063989	0.806883	-0.60563	0.0048232	0.202947	-0.35835	0.0076565	0.510668	-0.06309	0.45112	1
PCK1	-0.75962	0.0278	0.784097	0.21599	0.25508	1	-0.051906	0.477	1	0.084819	0.6191	1	-0.11736	0.27828	1	0.25083	0.3947	1	-0.14204	0.47688	1	0.0026646	0.65354	1
TTC29	-0.85827	0.0278	0.784097	0.16607	0.29234	1	-0.35998	0.185	0.922	-0.13331	0.20949	0.920042	0.059815	0.62122	1	0.36976	0.077725	0.870744	-0.26251	0.28806	1	-0.015581	0.59963	1
ZNF484	-0.57696	0.0279	0.784097	-0.13522	0.56283	1	-0.19509	0.5	1	-0.077836	0.48215	1	0.21758	0.32695	1	0.19657	0.2442	1	-0.15717	0.48053	1	-0.33956	0.020648	0.645992
OR1L1	0.054823	0.0279	0.784097	-0.067435	0.45664	1	-0.13143	0.437	1	-0.046784	0.72868	1	-0.021243	0.44076	1	-0.1234	0.33147	1	-0.18285	0.18472	0.964213	-0.0065625	0.75192	1
NRN1L	-0.8826	0.028	0.784097	-0.057329	0.32241	1	0.20769	0.517	1	-0.10908	0.24027	0.944986	0.20132	0.2983	0.994736	-1.2557	0.013101	0.394792	-0.49181	0.029358	0.693626	-0.36868	0.085978	0.852788
HMGN4	-0.93928	0.028	0.784097	-0.35418	0.026957	0.703884	0.30357	0.283	1	-0.096802	0.55721	1	-0.13899	0.42551	1	-0.25599	0.476	1	0.058824	0.6122	1	-0.044185	0.71441	1
TMEM89	-0.63831	0.028	0.784097	0.029097	0.43329	1	-0.073528	0.443	1	0.14138	0.028073	0.539078	0.060056	0.58265	1	-0.1693	0.30443	1	-0.034718	0.32199	1	-0.20075	0.11123	0.881264
TMEM134	-0.55994	0.028	0.784097	-0.33598	0.071143	0.83406	-0.14151	0.235	0.97	-0.17996	0.4649	1	-0.07863	0.27901	0.984195	-0.18691	0.36766	1	0.0099011	0.78093	1	-0.13838	0.24983	0.987378
CRYBB2	0.32715	0.0281	0.770559	0.0052673	0.39769	1	-0.062831	0.467	1	-0.19936	0.16105	0.872875	-0.033353	0.3163	1	0.44974	0.016515	0.552063	-0.26528	0.082843	0.867563	-0.03797	0.39877	1
PNCK	-0.69435	0.0282	0.784097	0.018082	0.66224	1	-0.10714	0.463	1	-0.09194	0.069783	0.708777	-0.23962	0.069602	0.816466	0.059725	0.54719	1	-0.19078	0.26005	1	-0.18119	0.033538	0.715882
OR2H1	-0.67051	0.0282	0.784097	-0.10621	0.58169	1	0.3669	0.18	0.96	-0.36554	0.16444	0.878102	0.26322	0.17021	1	-0.11741	0.34822	1	-0.12472	0.30727	1	0.089804	0.22441	1
MYL9	-0.77287	0.0282	0.784097	-0.11646	0.60706	1	-0.81796	0.000459	0.062	-0.23878	0.1376	0.841231	-0.28784	0.085879	0.841528	0.47178	0.067707	0.843417	-0.38126	0.023295	0.666481	-0.35826	0.0015705	0.333547
ACOT2	-0.75888	0.0283	0.784097	-0.036572	0.4073	1	-0.52837	0.00373	0.203	-0.26154	0.17613	0.897273	-0.062195	0.36017	1	-0.46325	0.14097	1	-0.27071	0.11689	0.901817	0.1532	0.46055	1
IGFL1	-0.65581	0.0283	0.784097	0.14769	0.28291	1	-0.13528	0.243	0.973	-0.077368	0.49293	1	-0.40006	0.012438	0.605135	-0.0232	0.4788	1	-0.45494	0.015296	0.598988	-0.19124	0.11533	0.881264
OR2F2	-0.46984	0.0283	0.784097	-0.30836	0.17479	0.9612	-0.28715	0.195	0.932	-0.20854	0.19783	0.913935	-0.37089	0.033975	0.70841	-0.11957	0.44542	1	-0.35162	0.0074558	0.510668	-0.067156	0.20815	0.95886
MTMR14	-0.31439	0.0283	0.784097	-0.18337	0.22296	0.98054	-0.33075	0.286	1	0.11676	0.40937	1	0.13389	0.67885	1	-0.58461	0.083363	0.948196	-0.12794	0.3565	1	-0.013161	0.41258	1
ANGPT1	-1.0725	0.0228	0.784097	-0.024282	0.58147	1	-0.13961	0.368	1	-0.044593	0.14076	0.842894	-0.16384	0.31982	1	-0.39205	0.29368	1	-0.51704	0.053772	0.808347	-0.072995	0.60206	1
SAMD13	-0.32347	0.0284	0.784097	-0.47205	0.018546	0.65526	-0.19394	0.3	1	-0.24111	0.035958	0.570397	-0.34633	0.01311	0.60997	-0.2163	0.27588	1	-0.42879	0.032917	0.714246	-0.33911	0.004489	0.525228
SEMG2	-0.89163	0.0285	0.784097	-0.090202	0.24979	0.999448	-0.35074	0.338	1	-0.4412	0.011459	0.446387	-0.35091	0.0098475	0.567395	0.17658	0.59319	1	0.043092	0.21422	0.990629	-0.25614	0.16148	0.917787
SGOL1	0.92562	0.0285	0.772645	-0.32976	0.086095	0.867482	-0.38603	0.3	1	-0.3455	0.02583	0.527525	-0.61565	0.034614	0.711986	-0.35916	0.33633	1	0.17854	0.26148	1	-0.058185	0.20653	0.95742
PAPD4	-0.22696	0.0285	0.784097	-0.25457	0.16087	0.952788	-0.32316	0.233	0.969	-0.67428	0.00050207	0.151073	-0.15406	0.41801	1	0.24845	0.19929	0.997043	-0.14298	0.19565	0.973308	-0.12509	0.087193	0.855044
MAPK7	-0.59346	0.0285	0.784097	-0.014877	0.46462	1	-0.30674	0.329	1	-0.26912	0.079193	0.737363	-0.10913	0.20025	0.930819	-0.40103	0.29815	1	0.11727	0.67275	1	-0.18081	0.071841	0.830266
CSGALNACT1	-0.62596	0.0286	0.784097	0.091767	0.62871	1	0.032962	0.621	1	-0.11831	0.2083	0.919288	0.013912	0.029695	0.689016	-0.47603	0.14586	1	-0.43256	0.02626	0.685064	0.067296	0.22013	1
ODAM	-0.54996	0.0286	0.784097	0.046366	0.15329	0.948701	0.69494	0.0484	0.519	-0.088526	0.57417	1	0.29446	0.088274	0.831696	0.32108	0.30347	1	0.01807	0.24704	1	-0.25074	0.057099	0.802069
F13A1	-0.70686	0.0286	0.784097	-0.01411	0.44351	1	-0.21928	0.288	1	-0.056484	0.40398	1	-0.25135	0.46975	1	0.039973	0.78601	1	-0.17431	0.40474	1	0.017676	0.16529	0.919817
RFC2	1.0739	0.00693	0.204204	0.28769	0.030208	0.529982	0.68557	0.0442	0.494	0.50177	0.05756	0.578615	0.82505	0.00066173	0.033182	0.67592	0.025706	0.632611	0.73784	0.0014312	0.111184	0.36316	0.044014	0.578039
ST7L	-0.77747	0.0231	0.784097	-0.13078	0.55363	1	-0.15161	0.154	0.913	-0.21981	0.072249	0.714629	-0.63324	0.044042	0.747232	0.24264	0.29223	1	-0.5572	0.0058192	0.490909	-0.28073	0.18005	0.941424
C1orf204	-0.88502	0.0287	0.784097	-0.18106	0.67588	1	-0.58812	0.0624	0.673	-0.27649	0.1065	0.800507	-0.0038038	0.69293	1	0.12027	0.094946	0.905277	-0.29099	0.11517	0.898043	-0.041091	0.45071	1
SOGA3	-0.77707	0.0288	0.784097	-0.10597	0.64448	1	0.06523	0.53	1	-0.24305	0.032733	0.564249	-0.45794	0.0030347	0.384788	0.11146	0.51196	1	0.095529	0.63574	1	-0.059969	0.44466	1
TWSG1	-0.92681	0.0288	0.784097	-0.18436	0.37839	1	-0.020938	0.205	0.942	-0.29864	0.040714	0.590225	0.094858	0.30099	1	-0.16906	0.71161	1	-0.012633	0.22384	1	-0.07996	0.53456	1
CYP11B1	-0.38462	0.0288	0.784097	-0.15383	0.50764	1	0.063763	0.379	1	-0.063486	0.30083	1	-0.19966	0.15244	0.90737	-0.15808	0.48196	1	0.12613	0.47991	1	-0.11333	0.15072	0.905479
OR2A5	-0.63239	0.0289	0.784097	-0.21022	0.5906	1	-0.089935	0.71	1	-0.48221	0.00039184	0.131005	-0.065464	0.3977	1	0.0023737	0.24276	1	-0.22774	0.10326	0.888912	-0.13359	0.45334	1
PIP4K2B	-0.51109	0.0289	0.784097	-0.15512	0.5232	1	-0.8677	0.00158	0.127	0.28592	0.098998	0.782289	0.030207	0.65586	1	-0.82831	0.0092688	0.322996	0.087032	0.37662	1	0.1209	0.56223	1
BOD1L2	-0.82126	0.0289	0.784097	-0.2843	0.15637	0.950517	-0.11117	0.236	0.97	-0.20602	0.023322	0.521124	-0.040472	0.7592	1	-0.15378	0.54038	1	-0.22484	0.099012	0.883437	-0.20629	0.079253	0.840297
CLEC9A	-0.58562	0.029	0.784097	0.030149	0.49261	1	-0.45881	0.114	0.825	-0.15438	0.24299	0.948881	-0.13513	0.67885	1	-0.0053092	0.72399	1	-0.54593	0.0077832	0.511845	-0.31442	0.055868	0.796512
FAM229A	-0.72957	0.0291	0.784097	-0.13281	0.69247	1	-0.19414	0.194	0.932	-0.20549	0.2283	0.93124	-0.24251	0.13025	0.890979	-0.044232	0.57642	1	-0.31324	0.028084	0.690304	-0.29874	0.0077458	0.560684
SLC8A3	-0.73408	0.0292	0.784097	-0.30004	0.054037	0.805557	-0.21962	0.273	0.996	-0.36164	0.015866	0.489659	-0.093831	0.49685	1	0.055367	0.5797	1	-0.22061	0.23437	0.999035	-0.31549	0.05145	0.789685
ATRN	-0.53644	0.0292	0.784097	0.14929	0.14357	1	-0.10666	0.783	1	0.13096	0.42942	1	0.36616	0.046121	0.60461	0.15112	0.49215	1	-0.30163	0.1248	0.904947	0.30782	0.1621	0.968494
LRRC8B	-0.59188	0.0293	0.784097	-0.12031	0.36743	1	-0.50271	0.0268	0.506	-0.38292	0.0045927	0.338432	-0.1534	0.4557	1	-0.3137	0.33918	1	-0.5132	0.010834	0.560147	-0.26602	0.014676	0.60712
CER1	0.041873	0.0293	0.784097	-0.22562	0.40114	1	0.035198	0.704	1	0.1062	0.28025	0.99074	0.28129	0.078345	0.786586	-0.26298	0.42476	1	-0.18998	0.12175	0.903261	0.069589	0.14832	0.989069
BDKRB2	-0.79219	0.0293	0.784097	0.060709	0.40651	1	-0.4847	0.0777	0.733	-0.18163	0.19252	0.90988	-0.18443	0.47439	1	0.17665	0.51313	1	0.0034908	0.62718	1	-0.13023	0.33002	1
OR52K2	-0.59668	0.0294	0.784097	-0.043379	0.34174	1	-0.26963	0.238	0.971	-0.17589	0.35206	1	0.024132	0.26653	1	-0.19565	0.45087	1	-0.060744	0.41249	1	-0.29746	0.044709	0.770132
CCDC68	-0.76577	0.0294	0.784097	-0.28302	0.38055	1	0.13831	0.451	1	-0.18443	0.020855	0.514062	-0.16673	0.23537	0.956972	-0.31716	0.17626	1	-0.0096551	0.66761	1	-0.028588	0.18412	0.945736
AIMP2	-0.52822	0.0294	0.784097	-0.53271	0.003683	0.431754	-0.31506	0.0825	0.752	-0.12691	0.51115	1	-0.045221	0.79704	1	-0.18042	0.1752	1	-0.050177	0.35747	1	-0.094496	0.23731	0.980754
MAGI3	-0.50614	0.0295	0.784097	-0.2936	0.055733	0.812453	-0.45553	0.1	0.796	-0.54681	0.010126	0.427142	-0.19588	0.20578	0.935665	-0.4145	0.19348	1	-0.41857	0.014729	0.594336	-0.26387	0.082126	0.850002
GNAQ	-0.81401	0.0295	0.784097	-0.47228	0.017698	0.654713	0.14604	0.38	1	0.21026	0.39942	1	-0.085804	0.50808	1	0.060342	0.51193	1	-0.42741	0.056335	0.812312	0.038684	0.42365	1
ZNF382	-0.79728	0.0295	0.784097	0.088933	0.4557	1	-0.20405	0.166	0.903	-0.099082	0.12438	0.826456	-0.28566	0.056477	0.784694	0.41411	0.13008	0.941973	-0.43638	0.029303	0.693626	0.057735	0.22738	0.973423
MAP2K4	-0.39435	0.0295	0.784097	-0.13634	0.17976	0.963442	0.79108	0.0117	0.239	-0.15634	0.17674	0.897821	0.28799	0.1687	0.963956	-0.25509	0.40844	1	-0.26493	0.11329	0.896178	0.10063	0.31097	1
TMEM41B	-0.60664	0.0296	0.784097	0.0014896	0.16594	0.956259	-0.62481	0.0116	0.356	0.059526	0.65057	1	-0.24357	0.20032	0.930819	-0.018401	0.33013	1	-0.50592	0.032887	0.714246	-0.25636	0.088497	0.857514
TAS2R39	-0.57609	0.0297	0.784097	-0.29947	0.23501	0.98605	-0.3433	0.154	0.897	-0.38072	0.016754	0.496052	-0.12424	0.43359	1	-0.26893	0.45792	1	-0.52257	0.026229	0.685064	-0.24991	0.046235	0.77673
TMPRSS11F	-0.57625	0.0298	0.784097	0.1626	0.26528	1	0.37198	0.094	0.753	-0.10778	0.33104	1	-0.066244	0.36049	1	-0.35981	0.0082969	0.298775	0.1322	0.25387	1	0.050361	0.38367	1
INS	0.15749	0.0298	0.784097	0.080833	0.21067	0.977959	0.24785	0.376	1	0.3233	0.0093989	0.184644	0.11912	0.044895	0.597237	-0.26593	0.15846	1	0.069479	0.041168	0.753002	0.22749	0.037789	0.530461
HES2	-0.58852	0.0299	0.784097	-0.22371	0.31295	1	-0.49835	0.0107	0.34	-0.26401	0.21034	0.920584	-0.24497	0.16731	0.910029	0.2002	0.29726	1	-0.25752	0.23223	0.99861	-0.33923	0.019486	0.641473
GPR87	-0.72732	0.0299	0.784097	-0.1151	0.625	1	-0.57057	0.0177	0.428	-0.21279	0.039697	0.58553	-0.43051	0.0090199	0.551955	-0.012511	0.80398	1	-0.079647	0.23913	1	-0.17437	0.14625	0.900347
SPATS2L	-0.68521	0.0299	0.784097	-0.11839	0.42868	1	-0.11908	0.135	0.87	-0.052935	0.03474	0.568353	-0.24715	0.12539	0.882358	-0.16959	0.5449	1	-0.10475	0.7318	1	-0.23432	0.10264	0.874239
PLA2G5	-0.78335	0.0299	0.784097	-0.37978	0.024236	0.696841	-0.035673	0.49	1	-0.38853	0.030618	0.554312	0.047951	0.73998	1	-0.29812	0.6389	1	-0.50277	0.0034554	0.413624	-0.27858	0.083874	0.850002
CASC5	-0.73813	0.0299	0.784097	0.0010103	0.42241	1	-0.34536	0.23	0.965	0.12532	0.24046	1	0.043969	0.49571	1	-0.30257	0.20048	1	0.19337	0.42681	1	-0.19167	0.090069	0.861048
IER5L	-0.6536	0.0301	0.785277	-0.012038	0.44948	1	0.33069	0.29	1	0.096595	0.37205	1	-0.083765	0.63039	1	0.095279	0.60457	1	0.22495	0.41842	1	-0.10069	0.6398	1
CDH4	-0.25386	0.0301	0.785277	-0.29899	0.057114	0.815061	-0.59259	0.0585	0.657	-0.10013	0.23638	0.939406	0.028776	0.6492	1	0.10701	0.62948	1	-0.21943	0.15462	0.936371	-0.06616	0.24855	0.985752
HIST1H3E	-1.1481	0.0171	0.784097	-0.23509	0.16477	0.955848	-0.39081	0.35	1	-0.44421	0.12882	0.832534	-0.24405	0.17292	0.910029	-0.091545	0.57241	1	-0.29994	0.1224	0.903261	-0.17895	0.35289	1
CHD5	-0.67332	0.0303	0.785277	-0.17248	0.2745	1	-0.51071	0.134	0.868	-0.015908	0.12173	0.822707	-0.18965	0.27492	0.982582	0.1558	0.20687	1	-0.29217	0.21081	0.990425	-0.46755	0.0067881	0.550865
PHF6	-0.77548	0.0303	0.785277	-0.1259	0.49798	1	0.59937	0.0377	0.461	-0.048857	0.32293	1	-0.18167	0.17732	0.910029	0.21839	0.45684	1	-0.16303	0.34145	1	0.0079482	0.38687	1
OR4K17	-0.66723	0.0303	0.785277	-0.44696	0.033914	0.738543	-0.31235	0.368	1	-0.35703	0.052733	0.641294	-0.29657	0.1304	0.890979	-0.57636	0.12921	1	-0.017996	0.6737	1	-0.16493	0.28832	1
VNN2	-0.48593	0.0305	0.785277	-0.11286	0.462	1	-0.19309	0.408	1	-0.18565	0.19151	0.909858	-0.3471	0.044448	0.749889	0.22436	0.05234	0.779527	-0.012557	0.68543	1	-0.13201	0.34211	1
ZNF253	-0.83769	0.0245	0.784097	-0.34332	0.11406	0.90489	-0.28774	0.0755	0.73	-0.44677	0.017691	0.496052	-0.006466	0.43394	1	0.61769	0.058864	0.810815	-0.17236	0.45696	1	-0.34475	0.0083513	0.560684
ZNF311	-0.50353	0.0305	0.785277	-0.099555	0.29679	1	0.10758	0.673	1	-0.22705	0.10221	0.790691	-0.043709	0.24945	0.964861	-0.099125	0.67116	1	0.099473	0.55594	1	-0.14888	0.30999	1
SPINK7	-0.79815	0.0307	0.785277	0.014969	0.75352	1	-0.087862	0.317	1	-0.2996	0.18316	0.901917	-0.014205	0.44143	1	-0.11588	0.31074	1	0.11564	0.6209	1	-0.1398	0.38732	1
LECT2	-0.57025	0.0307	0.785277	-0.37061	0.085186	0.864456	-0.049593	0.591	1	-0.42452	0.0025241	0.284776	0.1382	0.31966	1	0.14243	0.34021	1	-0.08524	0.53329	1	-0.041939	0.4407	1
TTLL13	0.15784	0.0307	0.785277	-0.12992	0.58719	1	-0.22983	0.155	0.898	0.16398	0.23992	1	-0.22316	0.21158	0.940277	-0.16716	0.76429	1	0.24035	0.13479	0.980017	-0.026411	0.38568	1
FAM177B	-0.28354	0.0307	0.785277	0.033849	0.41752	1	-0.28531	0.18	0.919	-0.12231	0.13549	0.840589	-0.27676	0.21709	0.947296	0.17279	0.29624	1	-0.36711	0.0093791	0.543881	-0.12338	0.45553	1
HAS1	-0.62696	0.0307	0.785277	-0.11733	0.71951	1	0.017003	0.324	1	-0.17815	0.32082	1	0.13313	0.24443	0.962648	0.2177	0.73723	1	-0.0097077	0.29185	1	0.014028	0.52281	1
OR51Q1	-0.57852	0.0308	0.785277	0.18388	0.34402	1	-0.0072617	0.439	1	0.11793	0.73891	1	-0.010301	0.65828	1	-0.20249	0.24842	1	0.065841	0.61193	1	-0.036919	0.61154	1
VCX2	-1.0581	0.0174	0.784097	-0.44684	0.060268	0.828309	-0.97329	0.00267	0.172	0.046312	0.18672	0.90446	-0.26414	0.26071	0.971852	0.60397	0.11948	0.933336	-0.41929	0.038574	0.744507	-0.27137	0.091337	0.861994
MRPL54	-0.23595	0.0309	0.785277	0.12552	0.25946	1	0.48521	0.0783	0.686	0.28483	0.11981	0.854613	0.046564	0.77392	1	0.20906	0.50989	1	0.3009	0.23932	1	0.081604	0.46051	1
C8orf56	-0.66349	0.0309	0.785277	-0.19723	0.30437	1	-0.28731	0.276	1	0.017939	0.62473	1	0.24145	0.10072	0.878608	0.5818	0.022658	0.600929	-0.21167	0.46791	1	-0.27611	0.039823	0.748829
ASB4	-0.46889	0.031	0.785277	-0.061958	0.51673	1	-0.33179	0.0831	0.754	-0.20428	0.054073	0.64999	-0.13245	0.43892	1	-0.29799	0.14073	1	-0.049271	0.66541	1	-0.14062	0.047611	0.77673
C11orf65	-0.10348	0.0311	0.785277	-0.18435	0.68784	1	-0.056403	0.27	0.99	-0.25108	0.1125	0.810048	-0.22666	0.13488	0.892489	-0.12681	0.7637	1	0.21419	0.25222	1	-0.4707	0.0088564	0.560684
HLA-DMB	-0.69477	0.0311	0.785277	-0.47845	0.0031911	0.418744	-0.064639	0.376	1	-0.21461	0.10819	0.801864	-0.20181	0.13208	0.891382	-0.27041	0.64121	1	-0.12737	0.56085	1	-0.12408	0.30815	1
KCNQ3	-0.85663	0.0312	0.785277	-0.13576	0.40763	1	-0.037587	0.554	1	-0.020534	0.37687	1	-0.32546	0.040185	0.736345	0.229	0.50862	1	-0.29251	0.14709	0.928286	0.004042	0.51865	1
ATP1B4	-0.62357	0.0312	0.785277	-0.22404	0.23106	0.983267	0.11181	0.463	1	-0.27019	0.059175	0.672244	-0.019345	0.62547	1	0.12247	0.42791	1	0.16491	0.38342	1	-0.2568	0.078796	0.840297
PITPNC1	-0.2238	0.0312	0.785277	-0.1176	0.41202	1	-0.25314	0.439	1	0.060787	0.59725	1	-0.098748	0.51194	1	0.15057	0.026213	0.632611	0.33308	0.11988	0.957149	-0.059011	0.29645	1
MNDA	-0.69635	0.0312	0.785277	-0.21047	0.11514	0.90495	-0.16064	0.453	1	-0.19122	0.16404	0.877756	-0.37763	0.007873	0.542457	0.5319	0.02975	0.659723	-0.3204	0.096209	0.882394	-0.36889	0.052081	0.789685
SYT12	-0.60928	0.0313	0.785277	-0.19404	0.47653	1	-0.5263	0.0881	0.769	-0.027165	0.15058	0.859197	-0.19584	0.18231	0.910925	0.33395	0.38156	1	-0.095636	0.58577	1	-0.088137	0.66268	1
COX17	-0.71753	0.0314	0.785277	0.049039	0.50188	1	-0.46818	0.0438	0.58	-0.11939	0.3295	1	0.12618	0.049475	0.632069	0.039188	0.081681	0.883757	0.30096	0.12792	0.970453	0.27755	0.045229	0.585553
PBX3	-1.0733	0.0315	0.785277	-0.19115	0.40612	1	-0.034843	0.507	1	0.067337	0.075754	0.707808	-0.0837	0.67625	1	0.19667	0.44755	1	0.18328	0.48826	1	-0.16252	0.33408	1
CA13	-0.55194	0.0315	0.785277	-0.094587	0.23742	0.987374	0.016453	0.466	1	-0.10282	0.46775	1	0.07488	0.32503	1	0.87533	0.001648	0.219303	0.20269	0.49436	1	-0.1514	0.22642	0.973337
FUT9	-0.65776	0.0315	0.785277	-0.30971	0.12677	0.920372	-0.27641	0.194	0.93	-0.38263	0.010611	0.433661	-0.13255	0.34952	1	-0.3366	0.026499	0.578968	-0.044821	0.22309	0.995969	-0.19553	0.06101	0.814014
SAMD7	-0.53558	0.0317	0.785277	-0.06726	0.33987	1	-0.26008	0.306	1	-0.26011	0.085418	0.755212	0.096401	0.75478	1	-0.017644	0.47446	1	-0.091809	0.81334	1	-0.21574	0.016278	0.620666
RAB32	-0.4765	0.0317	0.785277	0.15177	0.20275	0.977766	-0.0085911	0.607	1	-0.3271	0.011935	0.4546	-0.20854	0.23556	0.957024	0.094123	0.043516	0.734575	-0.09468	0.52176	1	-0.12251	0.20724	0.958295
PELI2	-0.72598	0.0319	0.785277	-0.12389	0.69703	1	-0.49778	0.026	0.503	-0.20802	0.14516	0.850215	-0.4167	0.017343	0.63338	-0.033584	0.68376	1	-0.13409	0.43498	1	0.024405	0.62184	1
C8orf12	-0.56176	0.0319	0.785277	-0.08952	0.36241	1	-0.26394	0.195	0.932	-0.24567	0.016965	0.496052	-0.20764	0.14089	0.895709	0.59143	0.063635	0.831766	0.22477	0.1818	1	-0.24587	0.066691	0.819158
LAMTOR1	-0.62362	0.032	0.785277	-0.27074	0.092514	0.878873	0.061802	0.327	1	-0.20385	0.19072	0.909252	-0.42207	0.067116	0.810963	-0.22145	0.33277	1	-0.42348	0.03764	0.736996	-0.17163	0.15115	0.905479
NDUFA6	-0.7877	0.0321	0.785277	-0.040155	0.10832	0.896463	-0.073292	0.454	1	-0.2459	0.15888	0.869194	0.034388	0.73465	1	-0.2234	0.45162	1	-0.072491	0.19509	0.973308	-0.21766	0.2181	0.968646
SYNJ1	-0.65251	0.0321	0.785277	-0.1954	0.5353	1	-0.33017	0.0799	0.74	-0.0075673	0.18888	0.906548	-0.10392	0.57754	1	-0.17513	0.27078	1	-0.16407	0.1289	0.90972	-0.27671	0.01859	0.636823
SYT6	-0.96352	0.0321	0.785277	-0.17609	0.12754	0.920992	-0.78827	0.00159	0.127	-0.24867	0.21718	0.925231	-0.19446	0.29413	0.990205	-0.5721	0.036857	0.678875	-0.60718	0.0081512	0.521096	-0.05989	0.74869	1
CEP72	-0.75609	0.0322	0.785277	0.094681	0.4465	1	-0.030597	0.616	1	-0.16085	0.46273	1	0.10606	0.46195	1	0.28457	0.21484	1	-0.25589	0.087118	0.873802	0.029985	0.38161	1
AHRR	-0.84782	0.0322	0.785277	0.29789	0.25885	1	0.24384	0.313	1	0.038065	0.53731	1	0.29284	0.19765	1	0.2097	0.53493	1	0.11177	0.42746	1	0.041605	0.46893	1
PIK3R3	-0.48309	0.0323	0.785277	-0.44237	0.0079905	0.519392	-0.51114	0.0503	0.612	-0.23761	0.21485	0.924322	-0.22602	0.17837	0.910029	-0.33425	0.24677	1	-0.23179	0.18441	0.964213	-0.33006	0.020558	0.645992
RNF144A	-0.92806	0.0323	0.785277	-0.12398	0.70274	1	0.088884	0.348	1	0.092249	0.51211	1	-0.24731	0.18154	0.910554	-0.42232	0.037661	0.686684	-0.32934	0.12134	0.903074	-0.55765	0.1013	0.871625
DHH	-0.5995	0.0323	0.785277	-0.0059653	0.023212	0.685425	-0.10436	0.379	1	-0.019267	0.25603	1	-0.30017	0.16937	0.910029	-0.17454	0.81642	1	-0.24453	0.23804	1	-0.17059	0.28421	1
C20orf195	-0.4962	0.0323	0.785277	-0.012983	0.39131	1	-0.77926	0.00642	0.268	-0.43163	0.051864	0.639652	-0.06124	0.42897	1	0.34565	0.17421	0.984144	-0.20565	0.64288	1	-0.20121	0.34222	1
SULT1A1	-0.8223	0.0183	0.784097	-0.18966	0.22493	0.981853	-0.15827	0.49	1	0.04696	0.47378	1	0.019741	0.43754	1	0.23883	0.23466	1	-0.14196	0.51742	1	-0.077992	0.42523	1
ZNF891	-0.52016	0.0325	0.785277	-0.13528	0.088421	0.873014	-0.083195	0.847	1	-0.15418	0.30648	1	-0.095083	0.33131	1	0.40602	0.08585	0.89097	0.18276	0.094459	0.879487	-0.029534	0.72572	1
ALOXE3	-0.47821	0.0325	0.785277	-0.050317	0.57573	1	0.10461	0.467	1	-0.22604	0.13144	0.835841	0.069657	0.24843	1	-0.099754	0.30741	1	-0.12787	0.3725	1	0.12195	0.38996	1
SPOPL	-0.46976	0.0325	0.785277	0.077226	0.71387	1	-0.41439	0.0271	0.508	-0.023884	0.80969	1	-0.19322	0.28458	0.987103	-0.60058	0.12268	1	0.34466	0.090732	0.885069	-0.52663	0.00015056	0.104694
SMUG1	-0.81273	0.0325	0.785277	-0.10187	0.15423	0.950517	0.21432	0.372	1	0.19877	0.18294	0.990559	-0.08948	0.2563	0.97008	0.012608	0.70572	1	0.032336	0.77528	1	0.032673	0.56005	1
AGRN	0.033873	0.0326	0.785277	-0.19615	0.030166	0.728103	-0.34094	0.144	0.885	0.014567	0.41329	1	0.0036217	0.44148	1	0.2471	0.50554	1	0.033369	0.33158	1	-0.080971	0.69237	1
OR5T3	-0.74433	0.0263	0.784097	-0.25741	0.31576	1	-0.16945	0.417	1	-0.44452	0.021832	0.520087	-0.011458	0.78142	1	0.0041334	0.16672	1	-0.0048175	0.55296	1	-0.19302	0.22725	0.973423
OSR2	-0.99192	0.0263	0.784097	-0.00281	0.39374	1	-0.28263	0.273	0.994	-0.15709	0.34602	1	0.094438	0.22407	1	0.46872	0.16017	0.972615	0.021914	0.46837	1	-0.025398	0.34416	1
RNF157	-0.51487	0.0328	0.785277	-0.047875	0.17448	0.960911	-0.099714	0.552	1	-0.39009	0.0095711	0.419154	-0.12228	0.26027	0.971852	0.11511	0.70752	1	-0.015667	0.040523	0.752622	0.054492	0.74485	1
DNAJC3	-0.055523	0.0328	0.785277	-0.19748	0.080452	0.855807	-0.33752	0.0871	0.766	0.1309	0.10426	0.794107	0.076935	0.48834	1	0.018323	0.51185	1	-0.14891	0.35111	1	-0.45555	0.01695	0.620666
IL24	-0.6201	0.0328	0.785277	-0.035241	0.28111	1	0.31788	0.151	0.906	-0.13156	0.085885	0.755436	-0.24819	0.1067	0.859105	-0.092922	0.74248	1	-0.1146	0.25936	1	-0.09494	0.39211	1
OR10J1	-0.84649	0.0329	0.785277	-0.050088	0.70877	1	0.2558	0.226	1	-0.003851	0.56288	1	0.040139	0.56598	1	-0.26771	0.34472	1	0.069089	0.26457	1	-0.047445	0.50626	1
HEY1	-0.44399	0.033	0.785277	0.10539	0.32729	1	0.27344	0.314	1	0.11951	0.35931	1	0.12542	0.58318	1	0.63084	0.049807	0.76712	-0.20301	0.17501	0.956796	-0.027678	0.44504	1
PANK2	-0.81346	0.033	0.785277	0.13208	0.16001	1	0.21438	0.506	1	-0.13614	0.54041	1	-0.31707	0.020567	0.64893	0.15839	0.74922	1	0.00020952	0.48122	1	-0.00035397	0.73775	1
LSMD1	-0.53561	0.0331	0.785277	0.12266	0.51052	1	0.45212	0.183	0.966	-0.028051	0.73996	1	-0.27422	0.45253	1	-1.0116	0.0030039	0.14421	0.21206	0.20262	0.980422	0.037506	0.019457	0.641473
SERPINB3	-0.61756	0.0332	0.785277	-0.2277	0.15782	0.951289	-0.40552	0.0355	0.544	-0.34348	0.020891	0.514062	-0.33112	0.028741	0.679983	-0.37124	0.16686	1	-0.3507	0.063644	0.830257	-0.21545	0.11823	0.882619
GGH	-0.65336	0.0332	0.785277	-0.16831	0.69402	1	-0.06862	0.596	1	0.32944	0.081353	0.709176	0.20644	0.14387	0.979547	0.23168	0.64935	1	0.025817	0.8011	1	-0.043188	0.67583	1
SOST	-0.50161	0.0333	0.785277	-0.21243	0.135	0.936995	-0.050281	0.244	0.974	0.0020894	0.76315	1	-0.15417	0.29627	0.992816	-0.079979	0.2709	1	0.017042	0.57621	1	-0.047828	0.39472	1
DCAF8	-0.84711	0.0334	0.785277	-0.12597	0.27132	1	-0.15824	0.355	1	-0.22806	0.032681	0.564249	-0.073239	0.64084	1	0.19121	0.36743	1	0.093458	0.61487	1	0.12759	0.27437	1
GTF3C4	-0.70297	0.0269	0.784097	0.15364	0.3937	1	-0.37181	0.28	1	-0.099894	0.77846	1	-0.56238	0.021165	0.656485	-0.90868	0.090927	0.899731	0.21088	0.25082	1	-0.056371	0.46803	1
SLIT3	-0.54832	0.0335	0.785277	0.016347	0.17779	0.961738	-0.12618	0.376	1	-0.24489	0.10108	0.7867	0.25675	0.013477	0.617041	-0.23352	0.21902	1	-0.48978	0.026026	0.685064	0.14647	0.20435	1
TRMT5	-0.94605	0.0335	0.785277	0.21522	0.60495	1	0.11882	0.209	0.993	-0.30008	0.1792	0.899192	-0.13467	0.77456	1	-1.0434	0.026215	0.575673	0.056755	0.57773	1	0.01832	0.14223	0.897405
SKIDA1	-0.56051	0.0335	0.785277	-0.12781	0.57524	1	-0.35006	0.172	0.911	-0.083419	0.50889	1	-0.19886	0.24379	0.962648	-0.44298	0.10784	0.994945	-0.10074	0.26876	1	-0.06522	0.52659	1
PDLIM3	-0.51354	0.0335	0.785277	-0.16248	0.17524	0.9612	-0.16856	0.524	1	-0.2469	0.1729	0.891398	-0.15865	0.32897	1	0.21653	0.47331	1	-0.014181	0.60413	1	0.023591	0.7308	1
GNAS	-0.79074	0.0336	0.785277	-0.077951	0.23372	0.985568	-0.63367	0.00327	0.191	-0.31481	0.027327	0.535342	-0.26243	0.037377	0.729011	-0.10894	0.14947	1	-0.17776	0.27234	1	0.0052972	0.52241	1
EXOC8	-0.68582	0.0337	0.785277	-0.21261	0.14552	0.943755	0.23545	0.347	1	-0.22441	0.17887	0.899192	-0.12057	0.40992	1	0.076435	0.3019	1	-0.15289	0.12232	0.903261	0.058009	0.073382	0.832614
RHAG	-0.69891	0.0337	0.785277	-0.29713	0.0057254	0.474725	0.071596	0.538	1	-0.19886	0.11211	0.810048	-0.2727	0.087841	0.84337	0.14471	0.62506	1	-0.22862	0.18656	0.966395	-0.10134	0.33094	1
ZNF565	-0.39744	0.0337	0.785277	0.11514	0.6499	1	-0.12415	0.282	1	0.26859	0.054173	0.558674	0.23137	0.14857	0.986209	0.36826	0.19286	0.991532	-0.23525	0.4052	1	-0.012009	0.49684	1
SLC27A4	-0.61017	0.0337	0.785277	0.0022612	0.33954	1	-0.21354	0.0933	0.783	-0.09109	0.53754	1	0.081232	0.47581	1	0.18668	0.19325	0.991532	-0.17464	0.36242	1	0.05591	0.57894	1
FAM127A	-0.82621	0.0338	0.785277	-0.2931	0.22135	0.980194	-0.25985	0.421	1	-0.13087	0.58158	1	-0.11213	0.63282	1	0.25555	0.50174	1	-0.072073	0.020554	0.645495	-0.14555	0.25215	0.988656
SPRY4	-0.66884	0.0338	0.785277	-0.073842	0.15739	0.951289	-0.21692	0.422	1	-0.25655	0.034731	0.568353	-0.021764	0.72359	1	-0.068201	0.41329	1	0.099633	0.69358	1	0.17307	0.43645	1
CSNK2A1	-0.80865	0.0273	0.784097	0.23616	0.20209	1	0.36382	0.19	0.973	0.23849	0.1902	1	0.50458	0.0042114	0.131214	-0.064708	0.57884	1	0.0087255	0.26493	1	0.1872	0.26796	1
CPO	-0.59574	0.0273	0.784097	0.1268	0.2978	1	0.2989	0.256	1	0.045181	0.51034	1	-0.059498	0.3941	1	-0.13476	0.38268	1	0.0096902	0.19406	0.972932	0.033094	0.65253	1
CXCL10	-0.75263	0.034	0.785277	-0.029264	0.080058	0.853908	-0.29828	0.207	0.944	-0.26487	0.11557	0.818428	-0.044321	0.83373	1	-0.0201	0.64604	1	-0.11037	0.26381	1	-0.32538	0.037064	0.734098
POSTN	-0.90555	0.034	0.785277	-0.37189	0.30436	1	-0.43489	0.164	0.903	0.17387	0.48084	1	-0.073044	0.48228	1	0.32796	0.20294	0.998807	0.20324	0.45714	1	-0.12801	0.39352	1
DBX2	-0.76109	0.0341	0.785277	-0.30332	0.12553	0.918896	0.15011	0.413	1	-0.084769	0.44859	1	-0.1926	0.21945	0.949185	0.0075907	0.34509	1	-0.24029	0.13333	0.911744	-0.15285	0.28537	1
GPR3	-0.50154	0.0341	0.785277	-0.39352	0.024469	0.696841	-0.59451	0.0201	0.45	-0.32518	0.018797	0.503053	-0.038202	0.13351	0.892489	-0.022747	0.18646	1	-0.46323	0.023803	0.670387	-0.10145	0.41652	1
FOXA1	-0.49033	0.0341	0.785277	0.1219	0.63444	1	0.058771	0.545	1	0.12836	0.22944	0.949951	-0.38236	0.035997	0.72203	0.19134	0.34761	1	-0.14518	0.42739	1	-0.038092	0.75427	1
CGA	-0.49093	0.0342	0.785277	-0.16491	0.14698	0.945254	-0.24365	0.239	0.971	-0.23966	0.13079	0.834646	-0.37291	0.020233	0.644324	-0.32072	0.10701	0.994945	0.053409	0.29076	1	-0.29086	0.039278	0.744634
UBE2M	-0.61093	0.0343	0.785277	0.40291	0.035623	0.577399	-0.15023	0.445	1	-0.63155	1.371e-06	0.002475	-0.40407	0.001638	0.31795	0.0022366	0.37022	1	-0.6452	0.00081635	0.24979	-0.19598	0.091903	0.863841
NR2F2	-0.81658	0.0343	0.785277	0.048938	0.71526	1	-1.172	0.000573	0.0699	-0.47544	0.0062423	0.369696	-0.30542	0.3212	1	0.2333	0.46093	1	0.3897	0.14394	0.990395	-0.16716	0.44142	1
CKS2	-0.87033	0.0343	0.785277	0.18093	0.26708	1	-0.0073671	0.651	1	0.06168	0.27325	1	0.20259	0.12501	0.946568	-0.3751	0.28464	1	0.058494	0.43608	1	0.32479	0.035847	0.517691
IBA57	-0.059447	0.0344	0.785277	-0.12355	0.53476	1	0.25738	0.0305	0.408	0.26845	0.027516	0.365009	0.1268	0.70248	1	0.27321	0.4061	1	-0.10861	0.29358	1	0.16374	0.38058	1
ZNF626	-0.83701	0.0277	0.784097	-0.19826	0.45019	1	-0.22165	0.177	0.917	-0.28452	0.064808	0.69066	-0.47834	0.03139	0.699176	-0.20121	0.57551	1	-0.18582	0.58661	1	-0.13165	0.14046	0.897405
C10orf118	-0.10244	0.0346	0.785277	0.0042331	0.13119	0.983267	0.04574	0.751	1	-0.20187	0.09441	0.76986	0.0031828	0.48448	1	-0.083955	0.21628	1	0.074857	0.0058061	0.490909	-0.049563	0.17761	0.939213
SLCO5A1	-0.85114	0.0347	0.785277	-0.057772	0.57398	1	-0.045094	0.764	1	0.23311	0.022282	0.322492	0.06011	0.79444	1	-0.059629	0.47683	1	-0.11686	0.24821	1	-0.17216	0.13236	0.891949
ETS2	-0.72912	0.0347	0.785277	-0.1396	0.43147	1	-0.25341	0.18	0.919	-0.28495	0.10008	0.784924	0.044567	0.47516	1	-0.48223	0.10252	0.98404	-0.10983	0.36635	1	-0.07384	0.7456	1
CCAR1	-0.66682	0.0348	0.785277	0.17808	0.46644	1	0.813	0.00603	0.157	0.28334	0.19696	1	0.3745	0.08271	0.810578	1.3108	0.0027411	0.2618	0.13587	0.66077	1	0.31154	0.06264	0.709495
HERPUD2	-0.46778	0.0348	0.785277	-0.33001	0.032577	0.73605	-0.16364	0.458	1	0.10464	0.063364	0.68661	-0.24336	0.22271	0.950828	0.12941	0.44823	1	-0.27918	0.12979	0.910882	-0.15378	0.45582	1
CRIPAK	-0.84888	0.0349	0.785277	0.00077748	0.21988	1	0.22628	0.297	1	-0.068702	0.098403	0.781936	-0.10701	0.24359	0.962648	-0.32098	0.25052	1	0.27191	0.10898	0.93716	-0.033446	0.14227	0.897405
CYP11B2	-0.42069	0.0349	0.785277	-0.18078	0.21884	0.979916	-0.11836	0.561	1	-0.030612	0.44694	1	-0.1315	0.34864	1	-0.24958	0.23481	1	0.016722	0.72388	1	0.016049	0.47086	1
CCDC85B	-0.73829	0.0349	0.785277	-0.36028	0.022748	0.68316	-0.10197	0.435	1	-0.024699	0.24913	0.95713	-0.040517	0.56908	1	-0.32687	0.30866	1	-0.43879	0.035873	0.725452	-0.26752	0.074937	0.836848
TMTC3	-0.41376	0.0349	0.785277	-0.055712	0.086884	0.868813	-0.042593	0.666	1	-0.039342	0.60112	1	0.17523	0.24855	1	-0.40694	0.078778	0.932177	-0.048696	0.62847	1	-0.16094	0.13425	0.891949
SYNE3	-0.41782	0.035	0.785277	0.073627	0.084723	0.86382	-0.17037	0.415	1	-0.1786	0.17323	0.891398	-0.018109	0.39343	1	0.1204	0.77826	1	-0.09005	0.57622	1	-0.24987	0.27943	1
TUBA1A	-0.48846	0.0199	0.784097	-0.32561	0.13795	0.940125	-0.1559	0.064	0.68	-0.26819	0.17073	0.88821	-0.015472	0.61345	1	-0.21293	0.42105	1	0.040596	0.4908	1	-0.12537	0.23379	0.977447
EPS15	-0.54775	0.0352	0.785277	-0.24154	0.23483	0.98605	-0.60227	0.0294	0.515	-0.17226	0.45939	1	-0.24731	0.18094	0.910101	0.31356	0.15052	0.958523	-0.36189	0.07413	0.849879	-0.29405	0.031702	0.711649
ZGPAT	-0.3021	0.0352	0.785277	-0.3472	0.059021	0.822786	-0.73344	0.000405	0.0576	-0.28202	0.031732	0.560564	-0.34585	0.038642	0.73384	-0.23611	0.31896	1	-0.39827	0.046345	0.780465	-0.15328	0.21481	0.9668
PRMT6	-0.66421	0.0352	0.785277	-0.033482	0.3199	1	-0.66254	0.0155	0.407	-0.43264	0.0073665	0.384379	-0.47289	0.016294	0.631209	-0.41772	0.11479	1	-0.068608	0.24224	1	-0.2278	0.083755	0.850002
HSD3B2	-0.81257	0.0353	0.785277	-0.34856	0.098781	0.883728	-0.39588	0.093	0.783	-0.43408	0.013711	0.46792	-0.48104	0.0084846	0.545065	-0.83728	0.028742	0.600769	-0.18988	0.30157	1	-0.20031	0.10763	0.878673
RP11-770J1.4	-0.095192	0.0353	0.785277	-0.21563	0.25216	1	-0.4332	0.0976	0.792	-0.081076	0.47836	1	-0.051943	0.57641	1	0.092893	0.25645	1	0.05153	0.48041	1	0.034102	0.20853	0.95886
CHPT1	-0.86908	0.0354	0.785277	-0.12157	0.15101	0.946467	0.14327	0.407	1	-0.13367	0.37542	1	-0.25516	0.10598	0.859105	-0.0051083	0.45553	1	-0.19768	0.47315	1	-0.019959	0.53772	1
ZNF57	-0.85814	0.0354	0.785277	0.055689	0.59358	1	0.3119	0.14	0.883	-0.29993	0.11711	0.818652	-0.20163	0.16222	0.910029	0.23033	0.19012	0.990421	-0.12693	0.14912	0.932186	0.0016181	0.10478	0.876256
BGLAP	-0.39642	0.0354	0.785277	-0.29603	0.055257	0.811016	0.22035	0.136	0.872	0.076155	0.46402	1	0.10418	0.075409	0.773022	-0.17473	0.13288	1	-0.22325	0.19348	0.972932	0.18732	0.3433	1
DDX4	-0.55164	0.0355	0.785277	-0.32041	0.065666	0.830069	0.03344	0.377	1	-0.12194	0.30471	1	-0.089013	0.29237	0.98968	-0.1663	0.69223	1	-0.11288	0.70037	1	0.098484	0.38794	1
TSPAN8	-0.93815	0.0355	0.785277	-0.10574	0.33505	1	-0.21458	0.366	1	-0.017627	0.43112	1	-0.26678	0.2075	0.93742	-0.11245	0.26019	1	-0.063653	0.38757	1	-0.11211	0.30623	1
ACPP	-0.82871	0.0355	0.785277	0.14753	0.25876	1	-0.19761	0.448	1	-0.23771	0.14431	0.84885	-0.27533	0.064884	0.806883	-0.4572	0.19655	1	-0.25655	0.30827	1	-0.38597	0.026157	0.680269
CCDC136	-0.83129	0.0356	0.785277	-0.12012	0.073976	0.842942	0.32299	0.257	1	-0.14149	0.29083	0.999357	-0.1652	0.054808	0.784466	-0.66243	0.060328	0.840054	-0.4201	0.21982	0.993347	-0.16168	0.22746	0.973423
SLC25A26	-0.49526	0.0356	0.785277	-0.084719	0.54184	1	-0.032349	0.772	1	0.18869	0.18439	0.992521	-0.087971	0.84868	1	-0.027051	0.13606	0.945138	0.13525	0.2268	1	-0.13732	0.3114	1
RFX4	-0.7201	0.0356	0.785277	-0.34095	0.19737	0.973889	0.056586	0.453	1	-0.0027195	0.52572	1	0.17823	0.31514	1	0.1836	0.62127	1	0.54656	0.0038969	0.210004	-0.10351	0.24612	0.985752
SMCP	-0.68475	0.0356	0.785277	-0.29824	0.065979	0.830069	0.28838	0.15	0.904	0.085268	0.044839	0.607148	-0.1507	0.14359	0.896378	-0.29884	0.18673	1	-0.10391	0.46901	1	0.033178	0.53838	1
TM2D1	-0.48718	0.0357	0.785277	-0.44767	0.026965	0.703884	-1.0201	0.00337	0.196	-0.062029	0.25004	0.95713	-0.31747	0.058151	0.7875	-0.15508	0.4132	1	-0.074407	0.30721	1	0.0073235	0.37316	1
FSIP2	-0.77023	0.0357	0.785277	-0.019042	0.63519	1	0.064186	0.539	1	-0.37509	0.0068197	0.376525	-0.061173	0.51302	1	-0.69642	0.029784	0.613043	-0.39586	0.067543	0.835067	-0.17945	0.13163	0.891949
NR4A2	-0.54961	0.0357	0.785277	-0.18077	0.46822	1	-0.14543	0.15	0.892	-0.13939	0.73744	1	-0.17656	0.35053	1	-0.15711	0.51958	1	0.011151	0.68258	1	-0.026192	0.07073	0.82749
AQP6	-0.75563	0.0357	0.785277	-0.11977	0.22049	0.979916	-0.014063	0.819	1	0.063507	0.74107	1	-0.33831	0.10693	0.860215	-0.35989	0.36155	1	-0.15291	0.26229	1	-0.16752	0.32712	1
CYP2C9	-0.46523	0.0288	0.784097	-0.52307	0.0023229	0.399387	-0.025747	0.103	0.801	-0.084669	0.40917	1	-0.046375	0.22336	0.950951	0.10624	0.48593	1	-0.18365	0.083883	0.873574	-0.17474	0.24399	0.984684
OR6C68	-0.65633	0.0358	0.785277	-0.31122	0.099311	0.883728	-0.2645	0.183	0.921	-0.098274	0.58982	1	-0.35399	0.019218	0.63764	-0.024513	0.72157	1	-0.16984	0.14134	0.918788	-0.17724	0.13377	0.891949
AMOTL2	-0.46935	0.0358	0.785277	-0.48687	0.00035813	0.190157	-0.7415	0.00508	0.233	-0.57408	0.00066001	0.161025	-0.75107	2.7424e-07	0.000707	0.48433	0.061603	0.822569	-0.3087	0.20643	0.984604	-0.17812	0.24511	0.985231
RAB9A	-0.55162	0.0358	0.785277	-0.4424	0.03215	0.73605	-0.084295	0.764	1	-0.37301	0.0036483	0.310269	-0.049598	0.18797	0.918458	-0.3061	0.31193	1	-0.17021	0.36974	1	-0.35473	0.007058	0.550865
AASDH	-0.51576	0.0359	0.785277	-0.060046	0.72676	1	0.81191	0.00616	0.158	0.11373	0.54472	1	0.16289	0.44106	1	0.25453	0.3824	1	0.10752	0.18958	1	-0.0027206	0.76189	1
ABAT	-0.85011	0.0359	0.785277	-0.23033	0.060763	0.829009	-0.20046	0.0646	0.68	-0.069692	0.052506	0.641051	-0.025715	0.1334	0.892313	0.22115	0.47473	1	-0.058018	0.038993	0.745115	-0.17749	0.01216	0.598909
USP9Y	-0.9454	0.036	0.785277	-0.30247	0.23596	0.98605	-0.47555	0.178	0.917	-0.29917	0.15136	0.85998	-0.35882	0.06959	0.816466	0.23926	0.29526	1	-0.13164	0.38604	1	-0.43178	0.0054159	0.541469
RFX6	-1.0168	0.036	0.785277	-0.071096	0.71079	1	-0.18532	0.268	0.988	-0.21199	0.29366	1	-0.037075	0.36961	1	0.12782	0.46006	1	-0.22833	0.10007	0.884774	-0.085977	0.41835	1
NOBOX	-1.088	0.036	0.785277	-0.16137	0.21957	0.979916	-0.11221	0.656	1	-0.14644	0.14597	0.85094	-0.17363	0.37932	1	0.24154	0.30242	1	-0.26801	0.22206	0.993865	0.0072628	0.18646	0.948093
OR10A7	-0.48118	0.036	0.785277	-0.1622	0.27306	1	0.019825	0.759	1	-0.13169	0.34735	1	-0.50427	0.084446	0.840412	-0.23413	0.46206	1	-0.16394	0.32619	1	-0.048401	0.67057	1
FAM63B	-0.92203	0.0361	0.785277	0.20326	0.32327	1	-0.50656	0.247	0.975	0.32186	0.23302	1	-0.25989	0.33881	1	-0.054181	0.56142	1	-0.38899	0.14519	0.924179	-0.16944	0.19872	0.954313
IP6K2	-0.52194	0.0361	0.785277	0.00596	0.84194	1	-0.088099	0.108	0.811	-0.14236	0.16031	0.871763	-0.19364	0.31004	0.999739	-0.093042	0.60142	1	-0.068656	0.43958	1	0.025453	0.19075	0.950965
DCBLD1	-0.80671	0.0361	0.785277	-0.15678	0.050298	0.790283	-0.0048863	0.618	1	-0.27255	0.0078595	0.392252	-0.42283	0.028268	0.67785	-0.066953	0.53561	1	-0.21324	0.28611	1	-0.036767	0.24702	0.985752
PNPLA1	-0.80485	0.0361	0.785277	-0.23833	0.64342	1	-0.045273	0.493	1	0.073874	0.4348	1	0.16783	0.40457	1	0.3145	0.28556	1	-0.10118	0.37786	1	-0.22456	0.16368	0.919497
TMEM170B	-0.70037	0.0362	0.785277	-0.17697	0.56383	1	0.40079	0.198	0.986	-0.10384	0.71023	1	-0.3094	0.0006014	0.194179	0.22797	0.21282	1	0.010781	0.78634	1	-0.010042	0.6785	1
ARL1	-0.62816	0.0362	0.785277	-0.077348	0.35481	1	-0.15982	0.552	1	-0.11926	0.34314	1	-0.18194	0.19316	0.923421	-0.19851	0.32656	1	-0.48846	0.012772	0.579122	-0.31909	0.013864	0.601616
RGS7	-1.1744	0.0363	0.785277	-0.14176	0.342	1	-0.46273	0.162	0.903	-0.13069	0.54268	1	-0.31251	0.16483	0.910029	-0.58042	0.080261	0.937244	-0.069371	0.42968	1	-0.014157	0.53448	1
C11orf16	-0.25339	0.0363	0.785277	0.069631	0.2032	1	0.18275	0.0639	0.612	0.086455	0.16077	0.956486	0.031298	0.13369	0.919489	0.085216	0.53465	1	0.13937	0.32626	1	0.038529	0.078164	0.840297
ZNF550	-0.37598	0.0363	0.785277	-0.16525	0.5291	1	-0.16479	0.572	1	-0.015988	0.55948	1	-0.03822	0.70712	1	-0.60097	0.058695	0.833188	-0.24766	0.081256	0.864411	0.012652	0.51325	1
OR13C9	-0.79781	0.0363	0.785277	-0.39217	0.015494	0.624457	-0.033294	0.166	0.903	-0.16084	0.048253	0.622344	-0.1671	0.28518	0.987103	0.22632	0.48119	1	-0.30151	0.013247	0.582793	-0.26041	0.051995	0.789685
KIAA0391	0.20182	0.0364	0.785277	-0.043515	0.26176	1	0.21056	0.299	1	0.067437	0.2176	0.925231	-0.12744	0.35467	1	-0.089692	0.4132	1	-0.20681	0.30441	1	0.19765	0.30668	1
RAB40C	-0.60112	0.0364	0.785277	-0.024374	0.60056	1	0.14912	0.504	1	0.0046989	0.74635	1	-0.012076	0.64543	1	0.21353	0.41514	1	0.12204	0.42272	1	0.158	0.16774	1
NMB	-0.8529	0.0364	0.785277	-0.19367	0.095751	0.882195	-0.0017017	0.317	1	-0.26568	0.044472	0.605959	-0.23218	0.11162	0.864779	0.097557	0.24623	1	-0.10272	0.35801	1	-0.16667	0.10223	0.873826
MRAS	-0.70942	0.0364	0.785277	-0.46992	0.065168	0.830069	-0.6659	0.0887	0.771	-0.27767	0.23644	0.939406	-0.27046	0.27498	0.982582	0.046011	0.69482	1	-0.035911	0.66547	1	-0.1726	0.36708	1
VGLL4	-0.7101	0.0364	0.785277	-0.033331	0.63649	1	-0.33003	0.163	0.903	0.055484	0.75393	1	0.12305	0.32734	1	-0.14094	0.28029	1	0.1087	0.75075	1	0.057583	0.51774	1
GOLGA5	-0.98668	0.0365	0.785277	-0.019664	0.30154	1	-0.59929	0.136	0.87	-0.22133	0.24071	0.945563	-0.026013	0.50554	1	-0.26574	0.42915	1	0.29319	0.22655	1	0.1423	0.51962	1
HP	-0.75656	0.0365	0.785277	0.16856	0.32439	1	-0.1008	0.669	1	-0.56783	0.00095944	0.190349	-0.42674	0.040369	0.736345	-0.15184	0.47991	1	-0.10862	0.072477	0.845552	-0.41472	0.0068008	0.550865
ADAP2	-0.64111	0.0366	0.785277	0.13051	0.30693	1	-0.32793	0.0718	0.716	0.16442	0.23733	1	0.19868	0.2327	1	-0.08583	0.57403	1	-0.077041	0.70074	1	0.20405	0.14169	0.975561
SULT1C2	-0.69894	0.0295	0.784097	-0.02369	0.41927	1	0.026473	0.537	1	-0.025374	0.069014	0.705535	-0.19204	0.12455	0.882005	0.089441	0.71025	1	0.24837	0.23389	1	-0.0945	0.4787	1
VIP	-0.59438	0.0367	0.785277	-0.15056	0.19205	0.971208	-0.045413	0.462	1	-0.39035	0.018867	0.503053	-0.32873	0.063701	0.806883	0.037288	0.69004	1	-0.25533	0.029085	0.693626	-0.078798	0.79423	1
METTL5	-0.4941	0.0367	0.785277	0.059905	0.50483	1	-0.43837	0.0418	0.573	-0.3734	0.0068137	0.376525	-0.048952	0.33221	1	-0.34144	0.28838	1	0.12183	0.79288	1	0.018695	0.63783	1
FAM19A2	-0.64761	0.0367	0.785277	-0.39678	0.0055357	0.470762	-0.035473	0.507	1	0.01666	0.66614	1	-0.066902	0.64527	1	0.095302	0.59602	1	0.12782	0.23381	0.99861	-0.12503	0.28381	1
TAS2R31	-0.45084	0.0367	0.785277	-0.19495	0.13348	0.935358	-0.45897	0.0792	0.737	-0.26603	0.12732	0.830952	-0.3067	0.086552	0.843171	-0.24258	0.42075	1	-0.12034	0.13267	0.979305	-0.27787	0.047706	0.77673
ZMYM3	-0.69011	0.0368	0.785277	-0.10559	0.22803	0.983124	0.13023	0.35	1	-0.28107	0.1136	0.813282	-0.06484	0.76912	1	-0.4286	0.18278	1	-0.081001	0.18248	0.964047	0.050501	0.47614	1
OR10A5	-0.5648	0.0368	0.785277	-0.13924	0.12057	0.91417	-0.11175	0.406	1	-0.19901	0.047497	0.619241	0.0026897	0.68929	1	-0.20478	0.27995	1	-0.20684	0.13465	0.914514	-0.12676	0.25002	0.987378
WDFY4	-0.69655	0.0368	0.785277	0.10694	0.41507	1	0.053915	0.373	1	-0.24622	0.090666	0.763982	-0.2119	0.10513	0.859105	-0.011067	0.61981	1	-0.11172	0.51508	1	-0.18982	0.097249	0.864798
CLEC3A	-0.48465	0.0368	0.785277	0.17236	0.065629	0.830069	-0.1299	0.611	1	-0.051745	0.54854	1	-0.051872	0.70191	1	-0.10954	0.49021	1	-0.19342	0.23357	0.99861	-0.20554	0.11973	0.882619
TECRL	-0.98062	0.0369	0.785277	0.11999	0.091942	0.878828	0.39005	0.241	1	0.1148	0.67118	1	-0.18488	0.084443	0.840412	0.56608	0.09606	0.905277	0.18852	0.011522	0.37888	-0.0625	0.66505	1
LY6E	-0.43838	0.0369	0.785277	0.015823	0.74746	1	-0.094096	0.633	1	-0.24353	0.082335	0.743884	0.015769	0.2278	0.953408	0.44031	0.13952	0.946951	-0.16902	0.43794	1	-0.19466	0.10246	0.874239
NCOR2	-0.88891	0.037	0.785277	-0.42221	0.036722	0.750505	-0.24348	0.243	0.973	0.2188	0.3604	1	0.024559	0.64303	1	0.026713	0.19801	1	0.13243	0.71089	1	-0.081743	0.21649	0.967898
NKAIN4	-0.80031	0.037	0.785277	0.087133	0.80912	1	-0.25413	0.214	0.951	-0.38179	0.023455	0.521124	0.11804	0.33757	1	0.49932	0.1139	0.932761	-0.043512	0.42834	1	-0.35041	0.012751	0.598909
GRK7	-0.79477	0.037	0.785277	0.11818	0.6829	1	-0.60369	0.0856	0.761	-0.1597	0.31005	1	-0.32956	0.18698	0.917721	0.056247	0.2693	1	-0.19839	0.20595	0.984133	-0.25986	0.055463	0.796512
ZNF224	0.57392	0.0371	0.785277	0.3122	0.098066	0.893042	0.067449	0.494	1	0.16078	0.41442	1	0.24812	0.088839	0.833533	0.30262	0.13279	0.943231	-0.20295	0.45433	1	-0.33569	0.0069801	0.550865
EHBP1L1	-0.73855	0.0371	0.785277	-0.46356	0.018978	0.65526	-0.17713	0.255	0.979	-0.29997	0.035957	0.570397	-0.039162	0.83031	1	-0.064732	0.19891	1	-0.14517	0.68849	1	-0.22299	0.04029	0.753659
LIX1L	-0.40073	0.0371	0.785277	0.31823	0.0075561	0.227731	0.13284	0.414	1	0.2955	0.048286	0.519581	0.31745	0.05579	0.669343	0.19197	0.17159	0.982618	0.20793	0.13817	0.98531	0.29734	0.042211	0.563189
TGM3	-0.42225	0.0371	0.785277	-0.22678	0.22185	0.98054	-0.1834	0.28	1	-0.24007	0.12013	0.821197	-0.0058054	0.49308	1	0.25123	0.33334	1	-0.32232	0.056229	0.812067	-0.15798	0.20492	0.956461
PIH1D2	-0.8985	0.0372	0.785277	0.095749	0.6161	1	-0.27765	0.251	0.975	-0.017388	0.37875	1	0.059026	0.59293	1	-0.1678	0.69124	1	-0.055662	0.29277	1	-0.0084828	0.51765	1
MRGPRX2	0.1029	0.0373	0.785277	-0.049518	0.74077	1	0.17951	0.569	1	0.23445	0.32303	1	0.17538	0.39081	1	-0.01721	0.23544	1	-0.0027415	0.45771	1	0.19435	0.27566	1
NRG1	-0.44105	0.0373	0.785277	-0.090386	0.18955	1	-0.43547	0.126	0.85	-0.11216	0.54763	1	-0.043379	0.24095	0.962648	0.2007	0.33549	1	0.01996	0.25528	1	-0.075944	0.52135	1
CAD	-0.74622	0.0373	0.785277	0.12388	0.29287	1	-0.092299	0.207	0.944	-0.051763	0.068158	0.701951	-0.40828	0.070716	0.818732	-0.68881	0.043617	0.732495	-0.065276	0.52659	1	0.10482	0.17641	1
OR52R1	-0.37761	0.0373	0.785277	-0.14246	0.57808	1	-0.012728	0.548	1	-0.03292	0.5279	1	0.25278	0.072181	0.758002	-0.34851	0.18521	1	-0.060745	0.47433	1	0.12735	0.20837	1
GPD2	-0.77929	0.0374	0.785277	-0.19787	0.30066	1	0.040188	0.569	1	-0.1469	0.37853	1	-0.078736	0.65326	1	-0.57855	0.024453	0.558735	-0.15772	0.19485	0.973308	-0.020912	0.51822	1
LTB	-0.85364	0.0374	0.785277	-0.2373	0.21918	0.979916	0.15564	0.454	1	-0.48214	0.0088522	0.408891	-0.18067	0.53881	1	-0.45718	0.093633	0.97128	-0.24612	0.39396	1	0.1161	0.47881	1
PHEX	-0.62393	0.0375	0.785446	-0.072982	0.55794	1	-0.3306	0.2	0.936	-0.43709	0.00031726	0.112308	-0.25522	0.051276	0.781006	0.10201	0.15586	0.965095	-0.10638	0.46229	1	-0.1637	0.12821	0.891949
PCDHGA3	-0.57697	0.0376	0.785545	-0.16975	0.54972	1	-0.21321	0.221	0.957	-0.47043	0.0021851	0.283189	-0.064025	0.7847	1	0.069706	0.68096	1	-0.049413	0.67019	1	-0.34944	0.0011888	0.290746
CCL16	-0.41966	0.0376	0.785812	-0.056935	0.84271	1	-0.33107	0.134	0.869	0.096288	0.51934	1	-0.031114	0.18822	0.918458	-0.72956	0.031424	0.626806	-0.13925	0.3545	1	-0.028324	0.41946	1
BVES	-0.47435	0.0377	0.785812	0.030211	0.67236	1	-0.21319	0.0691	0.702	-0.28139	0.048122	0.622344	-0.17164	0.1515	0.907295	-0.65559	0.019614	0.502573	-0.25151	0.049843	0.793784	-0.33417	0.018021	0.635358
RP1L1	-0.49571	0.0378	0.786833	-0.030046	0.42585	1	-0.19069	0.452	1	-0.075608	0.61092	1	-0.25566	0.11693	0.87102	0.25408	0.39098	1	0.071964	0.53203	1	-0.20858	0.07585	0.836945
PLCB3	-0.35963	0.0378	0.786833	0.1366	0.72347	1	-0.26578	0.208	0.946	-0.017092	0.59665	1	-0.16389	0.45578	1	-0.39972	0.30324	1	-0.13288	0.11142	0.892488	0.16388	0.59244	1
CACNA1G	-0.6303	0.0379	0.786833	-0.028683	0.33448	1	-0.42789	0.107	0.808	-0.21176	0.3673	1	0.074198	0.29176	1	-0.142	0.39715	1	-0.068006	0.17504	0.956796	-0.052798	0.78703	1
FAM150A	-0.42689	0.0379	0.786833	-0.0025263	0.78646	1	-0.15156	0.281	1	-0.10513	0.33629	1	0.19764	0.20377	1	0.08391	0.39331	1	-0.15618	0.42103	1	-0.17121	0.2485	0.985752
NPY1R	-0.82181	0.0379	0.786833	0.31394	0.051696	0.679511	-0.13736	0.0932	0.783	-0.24433	0.091075	0.764778	-0.0012325	0.53976	1	0.24357	0.45141	1	0.049278	0.10893	0.890391	0.045553	0.69621	1
GLIS1	-0.84664	0.038	0.786833	-0.018918	0.17207	0.958754	-0.40328	0.14	0.877	-0.20374	0.20143	0.917314	-0.20508	0.15738	0.909691	0.013614	0.62837	1	-0.53856	0.024087	0.672739	-0.25978	0.095293	0.864718
SOCS7	-0.9165	0.0381	0.788383	-0.26196	0.17361	0.959166	-0.098146	0.362	1	0.086467	0.51416	1	-0.15086	0.46245	1	-0.27369	0.2305	1	0.051651	0.38561	1	-0.18348	0.38477	1
UTY	-0.44664	0.0382	0.789658	-0.3595	0.032185	0.73605	-0.51189	0.0343	0.535	-0.34046	0.037179	0.573864	-0.39321	0.0014691	0.311056	0.027495	0.40578	1	-0.39991	0.022808	0.66285	-0.4562	0.0047029	0.532263
ORMDL3	-0.39457	0.0382	0.789955	-0.15396	0.48293	1	-0.12885	0.433	1	-0.15128	0.21429	0.923793	0.035994	0.6115	1	0.044267	0.38742	1	0.099494	0.55601	1	-0.036468	0.55177	1
JAG2	-0.49235	0.0384	0.791406	-0.085766	0.78264	1	-0.2548	0.276	1	-0.12026	0.4073	1	-0.19988	0.20606	0.935665	0.10523	0.3464	1	-0.48858	0.0067494	0.494722	-0.12395	0.31846	1
CGNL1	-0.12982	0.0385	0.792951	-0.15814	0.63109	1	-0.58035	0.0276	0.51	0.045355	0.095136	0.770906	-0.18917	0.32838	1	-0.15619	0.43803	1	-0.042817	0.40868	1	0.02357	0.72028	1
HECTD2	-0.71545	0.0385	0.792951	-0.13275	0.29284	1	0.021613	0.393	1	0.029448	0.4336	1	-0.14538	0.39049	1	-0.61989	0.035144	0.66498	-0.10734	0.11573	0.898234	-0.39943	0.032124	0.712478
MS4A1	-0.60985	0.0386	0.792951	-0.035365	0.43903	1	-0.42593	0.00825	0.298	0.014516	0.52546	1	-0.38733	0.0073454	0.530396	-0.10675	0.6217	1	-0.13618	0.29627	1	-0.26819	0.073015	0.831062
LRFN5	0.1193	0.0387	0.792951	-0.25873	0.12157	0.916646	-0.68089	0.0118	0.359	-0.12589	0.37736	1	-0.074361	0.41281	1	-0.15893	0.26233	1	-0.55486	0.0012277	0.287836	-0.097351	0.28298	1
ZSCAN29	-0.45196	0.0387	0.793793	-0.11112	0.43015	1	-0.53167	0.0425	0.575	0.061156	0.57286	1	-0.044639	0.527	1	-0.033574	0.34673	1	-0.16866	0.23641	0.999987	-0.25125	0.071319	0.828378
ICA1	-0.5183	0.0388	0.793924	-0.20227	0.35408	1	0.19975	0.468	1	-0.25717	0.17663	0.897821	0.063004	0.71645	1	0.16074	0.68841	1	-0.14719	0.44589	1	-0.090867	0.21079	0.960892
CCDC102A	0.084003	0.0388	0.793924	0.13462	0.47507	1	-0.13714	0.405	1	0.019339	0.3169	1	-0.34729	0.071305	0.819245	-0.25511	0.24468	1	-0.18813	0.49406	1	-0.39606	0.013943	0.602148
ZNF135	-0.83353	0.039	0.796262	0.32627	0.084166	0.847343	-0.23535	0.354	1	0.13967	0.32424	1	0.15088	0.37642	1	-0.12127	0.77967	1	-0.077023	0.074309	0.849879	0.10283	0.24423	1
CPSF4L	-0.5947	0.0391	0.796502	-0.27709	0.11287	0.90489	-0.24688	0.439	1	-0.11423	0.3973	1	0.024906	0.50851	1	0.15662	0.28454	1	0.038708	0.68343	1	0.24158	0.20953	1
ZDHHC11	-0.59995	0.0392	0.796502	-0.3699	0.0045298	0.455954	0.064095	0.532	1	-0.13333	0.45765	1	-0.02486	0.18969	0.91908	-0.44525	0.12222	1	-0.27753	0.12197	0.903261	-0.29929	0.049434	0.778874
MAFK	-0.87497	0.0392	0.796502	-0.22009	0.42705	1	0.24563	0.148	0.89	0.13319	0.72335	1	0.2176	0.15085	0.991445	0.10704	0.32463	1	-0.37214	0.092624	0.876845	-0.077865	0.80189	1
DUOX1	-0.66708	0.0393	0.796502	0.074651	0.78802	1	-0.65789	0.0991	0.794	0.034744	0.7795	1	-0.18152	0.19281	0.923421	0.65145	0.070843	0.849419	0.20193	0.29119	1	-0.05427	0.26075	0.99396
C12orf55	-0.43717	0.0393	0.796502	-0.036537	0.66533	1	0.53964	0.0635	0.61	-0.050819	0.56913	1	-0.10671	0.24172	0.962648	0.64929	0.04963	0.76712	-0.14001	0.068166	0.835067	-0.1082	0.35373	1
EDN3	-0.70746	0.0393	0.796502	-0.037725	0.63871	1	-0.0088784	0.24	0.972	-0.14488	0.64557	1	-0.062187	0.22901	0.953433	0.37784	0.15264	0.962126	0.33677	0.2539	1	0.06656	0.39148	1
ZNF812	-0.61278	0.0394	0.796502	-0.19583	0.1652	0.956204	0.35155	0.103	0.785	0.092191	0.53863	1	-0.11279	0.58275	1	-0.077394	0.6246	1	0.07498	0.80446	1	-0.028399	0.12552	0.890446
ARMC3	-0.47833	0.0394	0.797019	-0.22355	0.32149	1	-0.23169	0.077	0.732	-0.11202	0.25772	0.964794	0.071585	0.52013	1	-0.21136	0.26716	1	0.018334	0.39555	1	0.16906	0.44213	1
SULT4A1	-0.84013	0.0397	0.799157	-0.1358	0.18245	1	-0.027925	0.431	1	-0.1831	0.16589	0.880221	-0.18256	0.23157	0.955662	-0.030097	0.52206	1	-0.2434	0.10438	0.888912	-0.19705	0.094805	0.864718
ASGR1	-0.33941	0.0397	0.799157	-0.1111	0.43989	1	0.011275	0.731	1	0.08042	0.50423	1	-0.1647	0.35485	1	0.21844	0.74298	1	0.045736	0.5068	1	0.015156	0.35051	1
STK32B	-0.66112	0.0398	0.799157	0.13606	0.19501	1	0.0024945	0.494	1	-0.11155	0.48602	1	-0.064877	0.73936	1	0.11686	0.56362	1	-0.18849	0.046286	0.780465	0.038357	0.17509	0.934087
SP7	-0.46775	0.0398	0.799157	-0.073575	0.38809	1	-0.13322	0.474	1	-0.074931	0.47077	1	-0.13996	0.40651	1	0.22374	0.241	1	0.26123	0.12799	0.918788	0.0053603	0.56586	1
CCDC7	-0.51148	0.0399	0.799157	-0.4211	0.0015447	0.344472	-0.25958	0.125	0.849	-0.56493	5.4567e-05	0.035184	-0.31693	0.01252	0.605135	-0.052878	0.59272	1	-0.22231	0.10631	0.888912	-0.24858	0.04666	0.77673
PODN	-0.44146	0.0399	0.799157	-0.23888	0.10306	0.893294	-0.38043	0.176	0.917	-0.45473	0.02411	0.521124	-0.43665	0.03753	0.729446	-0.13219	0.57328	1	-0.51877	0.029565	0.693626	-0.3464	0.02757	0.684694
ABCC9	-0.61365	0.0399	0.799157	-0.11304	0.41534	1	0.019148	0.319	1	-0.35046	0.019237	0.504288	-0.22209	0.19701	0.928027	0.24162	0.31046	1	0.1025	0.38044	1	0.007859	0.40337	1
AANAT	-0.98699	0.0399	0.799157	-0.17432	0.08659	0.868633	-0.2366	0.475	1	-0.25084	0.44899	1	-0.21945	0.23108	0.955662	-0.35575	0.43905	1	0.039564	0.65873	1	0.080726	0.25067	0.987521
APCDD1	-0.60902	0.04	0.799157	-0.21712	0.075652	0.845367	-0.23216	0.31	1	-0.055756	0.27498	0.984418	-0.19392	0.25781	0.971542	0.27173	0.15415	0.964527	-0.37429	0.027543	0.690304	-0.12166	0.18282	0.945104
PCDHB3	0.19575	0.04	0.799196	0.47728	0.046262	0.650773	-0.4	0.194	0.931	-0.25019	0.13011	0.832712	0.077561	0.1659	0.910029	-0.25577	0.2622	1	-0.1498	0.24638	1	0.12	0.41806	1
C8orf4	-0.6376	0.0401	0.799196	0.069596	0.48908	1	0.031327	0.79	1	-0.36092	0.050445	0.632896	-0.13928	0.31062	1	-0.15923	0.59601	1	-0.033688	0.46505	1	-0.038849	0.62676	1
TSSK3	-0.72945	0.0402	0.799872	-0.17411	0.49662	1	-0.48836	0.0339	0.535	-0.21972	0.10751	0.801864	-0.44483	0.026501	0.668379	-0.15162	0.66269	1	-0.19976	0.48792	1	-0.25825	0.1331	0.891949
SDC3	-0.36563	0.0402	0.799872	-0.26116	0.038123	0.757976	-0.41786	0.0836	0.756	-0.35387	0.037727	0.575273	-0.28639	0.062161	0.803821	-0.12243	0.47891	1	-0.54216	0.010364	0.560147	-0.25537	0.10261	0.874239
POU4F1	-0.92253	0.0403	0.799872	-0.016436	0.77442	1	-0.21027	0.0138	0.386	0.081972	0.65452	1	0.084831	0.77126	1	0.55663	0.06965	0.844343	0.081595	0.5522	1	-0.016982	0.22282	0.969859
C15orf27	-0.76797	0.0403	0.799872	0.070947	0.58906	1	-0.21382	0.341	1	0.080137	0.73014	1	-0.18641	0.28107	0.984195	-0.28335	0.32059	1	0.052816	0.53221	1	-0.060014	0.32431	1
EFCAB9	-0.36343	0.0404	0.799872	-0.16229	0.12443	0.918715	-0.020486	0.304	1	-0.28427	0.012467	0.456899	0.067776	0.54732	1	-0.24652	0.30273	1	0.15292	0.66715	1	-0.011894	0.662	1
PKNOX1	-0.18401	0.0404	0.799872	-0.15237	0.4714	1	-0.91153	1.51e-05	0.00556	-0.39717	0.00056623	0.15235	-0.31164	0.040357	0.736345	-0.3783	0.0041919	0.185008	-0.14865	0.026539	0.688	-0.57495	5.183e-05	0.058478
EPX	0.00074687	0.0405	0.799872	-0.02275	0.35427	1	-0.085059	0.161	0.903	0.078892	0.43366	1	0.20526	0.25008	1	-0.22379	0.12848	1	0.024149	0.24306	1	-0.19432	0.15301	0.908304
CT47B1	-0.61233	0.0405	0.799872	-0.21868	0.23223	0.98437	0.20062	0.463	1	-0.092435	0.58709	1	-0.36316	0.15635	0.90923	-0.059872	0.48857	1	-0.35273	0.080589	0.862916	-0.06933	0.17807	0.939605
TPCN1	-0.60117	0.0406	0.799872	0.23755	0.14823	0.945254	0.24831	0.106	0.795	-0.14673	0.23123	0.933901	-0.069708	0.4624	1	0.34678	0.22059	1	-0.12521	0.57255	1	0.0063451	0.32238	1
PRKAA2	-0.60295	0.0406	0.799872	-0.18982	0.30562	1	-0.47474	0.0984	0.793	-0.069415	0.37	1	-0.089733	0.42374	1	-0.12139	0.68419	1	-0.22813	0.074616	0.850401	-0.33488	0.025783	0.675746
REG3A	-0.86371	0.0406	0.799872	-0.13736	0.72003	1	0.42297	0.191	0.929	-0.44853	0.0052743	0.348874	0.00051268	0.099436	0.852739	-0.56428	0.06766	0.886275	-0.27352	0.11086	0.890633	0.031795	0.13089	0.891949
LILRB2	-0.72926	0.0407	0.799872	-0.21948	0.18182	0.964939	-0.23989	0.157	0.899	0.048538	0.29389	1	-0.18064	0.28807	0.987103	-0.18422	0.42207	1	-0.29709	0.028408	0.690304	-0.033465	0.41342	1
SLC35F5	-0.70932	0.0407	0.799872	-0.14157	0.52869	1	0.30842	0.194	0.98	-0.062362	0.29812	1	-0.098006	0.22115	0.950245	-0.46841	0.19241	1	0.12312	0.43718	1	-0.0090841	0.57146	1
KRT78	-0.67391	0.0409	0.802362	-0.12603	0.68138	1	-0.31797	0.102	0.798	-0.22149	0.022638	0.521124	-0.38627	0.053987	0.784466	0.021184	0.31082	1	-0.18625	0.36717	1	-0.23124	0.19508	0.95325
BFSP2	-0.76814	0.0409	0.802362	-0.078978	0.63646	1	0.064001	0.299	1	-0.16164	0.2208	0.926318	-0.27576	0.10595	0.859105	-0.68273	0.061594	0.851277	-0.32029	0.013091	0.582098	-0.17498	0.40361	1
CDA	-0.5327	0.0409	0.802362	-0.242	0.02556	0.697723	-0.3782	0.106	0.806	-0.13438	0.20661	0.919288	-0.19157	0.24731	0.964014	-0.14487	0.47525	1	-0.45021	0.026712	0.688	-0.18149	0.10061	0.868856
AC091801.1	-0.63356	0.0331	0.785277	-0.20298	0.43592	1	-0.11978	0.278	1	-0.29895	0.22321	0.928176	0.11581	0.17036	0.910029	0.10019	0.32491	1	-0.16543	0.34655	1	-0.18441	0.17378	0.9317
MYH1	-0.72584	0.0411	0.804681	-0.27313	0.21719	0.978536	-0.24114	0.47	1	-0.12643	0.38428	1	-0.11713	0.36099	1	0.028973	0.69565	1	-0.037033	0.37621	1	-0.19542	0.32051	1
LCE4A	-0.57002	0.0333	0.785277	-0.1994	0.29938	1	0.13931	0.189	0.927	-0.1872	0.056125	0.658831	-0.018448	0.7396	1	-0.82482	0.035285	0.666251	-0.23998	0.043647	0.768747	-0.2176	0.14326	0.897405
SULT2B1	-0.66323	0.0412	0.805125	0.29394	0.11855	0.968249	0.15732	0.758	1	0.16793	0.44957	1	0.14438	0.5137	1	-0.10396	0.29789	1	-0.23916	0.23907	1	-0.042293	0.10443	0.876037
POU4F2	-0.8871	0.0412	0.805125	-0.2795	0.2096	0.977959	-0.36298	0.161	0.903	-0.061683	0.42464	1	-0.37051	0.021501	0.66095	-0.30384	0.33217	1	0.087497	0.38012	1	-0.17578	0.065811	0.819113
PAK1IP1	1.6415	0.00183	0.082578	3.2893	2.7422e-07	9.5e-05	1.3777	0.0014	0.0578	2.2322	1.2888e-05	0.001322	2.5273	1.3712e-06	0.000275	-0.49058	0.12327	1	1.1684	0.00044067	0.053392	0.54072	0.012286	0.27517
ZNF138	-2.1314	0.0126	0.74314	-0.63775	0.065249	0.830069	-0.68553	0.126	0.852	-0.4895	0.11809	0.819372	-0.064738	0.44925	1	-0.54661	0.23285	1	-0.78518	0.047441	0.786456	-0.070354	0.42848	1
ARRDC2	-0.79379	0.0414	0.807996	-0.42639	0.017973	0.65526	0.036087	0.399	1	-0.033195	0.44286	1	-0.11325	0.37225	1	0.26408	0.39114	1	-0.1945	0.46266	1	-0.30651	0.031489	0.711649
ZNF480	-0.60753	0.0415	0.807996	-0.46129	0.00031508	0.189169	-0.14954	0.574	1	-0.19319	0.26399	0.972363	-0.29578	0.066636	0.809772	0.036368	0.26754	1	0.12955	0.47016	1	-0.15525	0.23091	0.975507
DERA	-0.062616	0.0416	0.807996	0.22429	0.1025	0.902378	-0.24596	0.206	0.943	-0.14345	0.65788	1	0.062636	0.81318	1	0.28953	0.60941	1	-0.011196	0.35917	1	-0.095548	0.63516	1
FBN3	-0.22643	0.0417	0.809385	0.10482	0.33822	1	0.24047	0.157	0.903	0.28603	0.12688	0.8735	0.39977	0.072634	0.760547	-0.09529	0.53499	1	-0.0085629	0.44107	1	0.081616	0.3553	1
TIMM10B	-0.66089	0.0418	0.810076	0.018486	0.45013	1	-0.24652	0.172	0.911	0.048871	0.22143	0.927028	-0.086954	0.41182	1	-0.15955	0.13656	1	-0.23679	0.1914	0.971017	-0.08644	0.25833	1
VNN3	-1.7575	0.0128	0.74567	-0.53145	0.070186	0.83406	-0.86995	0.0634	0.677	-0.3042	0.21727	0.925231	-0.33638	0.19946	0.930155	0.46876	0.23647	1	-0.17085	0.37241	1	-0.44154	0.093352	0.864718
APIP	-0.23359	0.0419	0.810076	0.24802	0.33685	1	0.0011039	0.577	1	0.12596	0.18961	0.999978	0.28726	0.16233	1	0.12571	0.4813	1	-0.17099	0.07279	0.845552	0.29003	0.02071	0.373483
CHCHD7	-0.011842	0.0419	0.810076	0.28895	0.097532	0.893042	-0.47262	0.0949	0.786	-0.13354	0.4907	1	0.018843	0.13487	0.892489	-0.29765	0.092349	0.96731	-0.066314	0.23878	1	0.17927	0.46058	1
SPATC1	-0.37489	0.042	0.810076	0.032683	0.39969	1	0.019155	0.0913	0.777	0.055435	0.063831	0.688412	0.18606	0.2179	1	0.11114	0.74039	1	-0.32712	0.046323	0.780465	-0.082894	0.25752	0.991212
OR52A1	-0.63463	0.042	0.810587	-0.42117	0.0044788	0.455954	-0.23978	0.219	0.955	-0.11323	0.25619	0.963799	-0.071493	0.40661	1	-0.26509	0.37699	1	-0.15583	0.20483	0.982417	-0.16936	0.11008	0.881261
APOBEC2	-0.10955	0.0421	0.810587	-0.20713	0.6955	1	0.19127	0.515	1	-0.015041	0.28462	0.9933	-0.19791	0.35698	1	0.055711	0.80677	1	-0.171	0.35804	1	-0.20106	0.20414	0.956461
NDUFS2	-0.48596	0.0422	0.810773	0.0033568	0.56091	1	-0.088573	0.356	1	0.08829	0.72544	1	0.40761	0.027483	0.429544	-0.0572	0.34552	1	-0.026991	0.53438	1	0.097161	0.37323	1
CTAGE1	-0.89588	0.0246	0.784097	-0.50076	0.026361	0.703399	0.006331	0.483	1	-0.37178	0.047787	0.620781	-0.60113	0.0039345	0.441148	0.17802	0.43919	1	-0.41576	0.034624	0.7176	-0.29373	0.086365	0.854242
RBM12B	-0.69998	0.0423	0.810773	0.1363	0.38296	1	-0.31396	0.114	0.826	-0.35462	0.075419	0.722004	0.16138	0.18962	1	-0.46699	0.058153	0.831695	0.071541	0.248	1	-0.1817	0.12144	0.88364
C11orf74	-1.0244	0.0247	0.784097	-0.26076	0.29888	1	-0.15623	0.336	1	-0.25751	0.090765	0.763982	-0.25246	0.15927	0.910029	0.0099454	0.31079	1	-0.34379	0.058846	0.822023	-0.18229	0.086392	0.854242
MUC6	0.21879	0.0423	0.810773	0.46505	0.023902	0.469033	0.1902	0.338	1	0.40074	0.096226	0.769385	0.10327	0.1379	0.958097	0.015787	0.52708	1	-0.23497	0.22208	0.993865	0.20556	0.073131	0.831518
SEC14L5	-0.68568	0.0423	0.810773	0.10415	0.38082	1	0.20708	0.419	1	0.20219	0.23325	1	0.12467	0.79261	1	0.47849	0.07641	0.867224	-0.23896	0.21374	0.9906	-0.13866	0.32076	1
PRSS45	-0.66582	0.0424	0.810773	0.19344	0.19677	0.973519	-0.14393	0.603	1	-0.20573	0.1383	0.841779	-0.14125	0.36042	1	-0.51339	0.096255	0.975117	0.12847	0.46097	1	-0.18724	0.16053	0.915312
NUPL2	-0.58612	0.0424	0.810985	-0.33118	0.1422	0.942464	0.34443	0.108	0.801	0.1774	0.19042	1	0.18517	0.37702	1	0.0099634	0.0033906	0.300015	-0.0088766	0.51633	1	0.19217	0.20399	1
ARNTL2	-0.32657	0.0426	0.811845	0.18289	0.41604	1	-0.0097197	0.738	1	0.073667	0.48026	1	-0.081767	0.79183	1	0.24154	0.23952	1	-0.075807	0.48093	1	0.074269	0.60876	1
VSIG4	-0.26535	0.0427	0.811845	-0.12752	0.55936	1	0.010522	0.734	1	-0.25116	0.068278	0.701986	-0.20331	0.056402	0.784694	-0.018129	0.65792	1	-0.06169	0.50752	1	-0.063291	0.75087	1
TNFRSF11A	-0.51721	0.0428	0.811845	-0.13342	0.37767	1	-0.22815	0.252	0.975	0.030157	0.7394	1	0.31088	0.15479	0.994025	0.12904	0.39038	1	0.22188	0.43066	1	-0.12017	0.4285	1
EGF	-0.74482	0.0428	0.811845	-0.52001	0.0027299	0.417464	0.062179	0.485	1	-0.22263	0.12625	0.830321	0.087269	0.20532	0.935544	-0.094107	0.11543	0.932847	-0.23974	0.22649	0.997272	-0.22801	0.083803	0.850002
DEFB113	-0.66956	0.0428	0.811845	-0.3863	0.011733	0.584562	0.4687	0.114	0.819	-0.20594	0.03103	0.557981	-0.47655	0.0048762	0.462175	0.25538	0.35174	1	-0.1537	0.0993	0.883437	-0.19838	0.055813	0.796512
MAGEB5	-0.30762	0.0428	0.811845	-0.11539	0.22028	0.979916	-0.13348	0.0394	0.568	-0.073678	0.25296	0.960447	-0.21373	0.11066	0.8646	0.11203	0.086151	0.89097	-0.38688	0.055391	0.812067	-0.1745	0.24721	0.985752
PNOC	-0.57183	0.043	0.813141	0.13324	0.22649	1	-0.27421	0.277	1	-0.24767	0.019518	0.505554	0.10678	0.58591	1	-0.45141	0.13212	1	-0.092083	0.24608	1	-0.34685	0.0028093	0.428296
COL19A1	-0.85535	0.043	0.813141	-0.24396	0.54603	1	-0.28328	0.345	1	0.0079096	0.3299	1	0.094706	0.49959	1	0.035791	0.55275	1	-0.1571	0.33408	1	-0.2618	0.13217	0.891949
ZNF154	-0.60962	0.043	0.813141	0.058079	0.65718	1	-0.29296	0.0328	0.532	-0.16653	0.12831	0.832534	0.17549	0.1381	0.974603	0.35686	0.11025	0.924781	-0.20354	0.045622	0.776999	-0.29424	0.010493	0.572657
MTHFD1L	-0.66706	0.0432	0.814501	-0.061494	0.40086	1	-0.25982	0.369	1	-0.10682	0.56291	1	-0.061445	0.31283	1	-0.1329	0.48409	1	-0.22506	0.18442	0.964213	-0.40386	0.0033959	0.459768
CTGF	-0.74229	0.0432	0.814501	0.11389	0.7883	1	-0.21421	0.495	1	-0.0038624	0.64784	1	0.15617	0.68374	1	0.1606	0.22272	1	0.00066281	0.65042	1	0.079865	0.18917	1
S1PR2	-0.89599	0.0432	0.814501	0.19849	0.64182	1	0.35178	0.0379	0.462	0.10266	0.30114	1	0.23375	0.018576	0.341478	0.41978	0.13745	0.945177	0.13996	0.46168	1	0.0014453	0.57197	1
GLTPD1	-0.7228	0.0433	0.814674	-0.094956	0.52279	1	-0.092993	0.615	1	-0.16364	0.1757	0.896512	-0.083613	0.23405	0.956502	0.21558	0.16356	0.973019	-0.28739	0.017908	0.620843	-0.015557	0.19222	0.951402
OR6C76	-0.43499	0.0433	0.814754	-0.34839	0.051665	0.794769	-0.34912	0.167	0.903	0.11744	0.42788	1	-0.098969	0.52003	1	-0.24337	0.30218	1	-0.050604	0.21757	0.992125	-0.11862	0.36806	1
OR2T7	-0.85034	0.0255	0.784097	-0.57944	0.0084128	0.527348	-0.70402	0.0506	0.614	-0.20991	0.13509	0.840402	-0.4048	0.041401	0.741339	0.16647	0.60088	1	-0.20588	0.24847	1	-0.4022	0.065694	0.819113
LILRB1	-0.93257	0.0255	0.784097	-0.28637	0.22892	0.983124	-0.29153	0.312	1	-0.20111	0.14878	0.855992	-0.30009	0.12212	0.879842	-0.21174	0.41153	1	-0.22083	0.18557	0.964329	-0.328	0.10223	0.873826
ZNF319	-0.89897	0.0434	0.815077	-0.22212	0.21327	0.977959	0.092327	0.649	1	-0.018983	0.24552	0.977832	0.097818	0.5766	1	0.29296	0.42237	1	-0.16563	0.07334	0.84742	-0.15987	0.2173	0.968646
TMEM17	-0.38191	0.0434	0.815077	-0.29557	0.14454	0.943755	-0.1574	0.541	1	-0.12649	0.26213	0.970718	0.15598	0.39825	1	-0.77486	0.0012613	0.076145	-0.025128	0.39967	1	0.19081	0.15985	1
C11orf44	-0.8763	0.0435	0.815331	-0.23411	0.32898	1	-0.18224	0.42	1	-0.26931	0.095237	0.771125	-0.11752	0.25355	0.967982	0.12659	0.36828	1	-0.12365	0.54236	1	-0.15133	0.13812	0.897339
[truncated: 17,113 more rows]

## Sheet: Hits
All hits.
[truncated: 549 more rows]
