# Supplementary material for: Genome-wide CRISPR screens identify novel regulators of wild-type and mutant p53 stability
Source: Mol Syst Biol. 2024 Apr 5;20(6):719–40. doi: 10.1038/s44320-024-00032-x (PMC11148184; doi:10.1038/s44320-024-00032-x)
Supplement: Supplementary file 10 — Source data Fig. 1 [file 44320_2024_32_MOESM10_ESM.zip › Figure 1/Figure 1H/2022-4-18b-HitsUpSet.txt]

WTup	WTdown	R273Hup	R273Hdown	R175Hup	R175Hdown	G245Sup	G245Sdown	R248Qup	R248Qdown	R337Hup	R337Hdown
TP53	C16orf72	ATM	BYSL	STIP1	RFC5	TP53	ESF1	ATM	POLR1E	TP53	PSMA6
USP28	SNAPC4	FBXO42	CEBPZ	KMT2A	GPN3	ATM	GNL2	FBXO42	SLC25A28	CSNK1A1	RB1CC1
TP53BP1	CHAF1A	TTI1	RPP14	SLTM	LSM5	PUM1	BRCA2	AMOTL2	DDX21	HSPA5	CCAR1
KMT2A	FCGR1A	CHEK2	UTP15	FBXO11	PFDN6	NRP1	ZNF407	TP53	TSR1	YARS	NAA25
CSNK2B	BRCA1	USP28	DDX52	PCID2	XPO6	CHEK2	DHX37	NF2	RPL18A	POLR1A	MED26
MEAF6	PPM1D	TAOK1	RBBP5	TP53	RPLP2	NF2	MED26	CUL3	NUDT4	MARS	LSM2
THRAP3	INTS4	PDCD10	NARG2	THOC1	SNRPD1	CBLL1	RNPS1	CHEK2	ZNF622	SARS	GTF2A2
DALRD3	PSMD7	TP53	RAD51D	TPT1	TANGO6	SETD1B	RPS13	XPO7	RPL7	SP2	POLR2L
CEBPB	NUFIP1	ODF2L	PPP2CA	FNTB	LEO1		SPATA5	RRAGC	ZCCHC9	UBTF	ZCCHC8
	PSMD8	RRAGC	DDX56	ALYREF	NAA38		C1orf131	TTI1	DDX52	CHORDC1	PSMB2
	CENPN		RPP30	CLK3	ATF7IP		CDAN1	PUM1	PALB2	GABPB1	VHL
	RPL13A		HDAC3	DOT1L	MAGOH		PHF12	CBLL1	WDR3	ERLEC1	GEMIN5
	UTP15		NOP2	TTC4	C21orf59		AATF	ATXN3	WDR5	SHFM1	UBA1
	ARMC7		NSMCE4A	SP2	DDX46		CPSF2	PDCD10	PELP1	NARS	MORC2
	TRAIP		BRIX1	MBNL1	CD97		UBE2S	MOV10	GEMIN5	GOSR2	EWSR1
	RPLP2		PWP2	PDCD10	XRCC6		TSR2		ADAMTSL4-AS1	PRKCE	KIN
	RTEL1		DRD5	ZC3H15	INTS6		TBCB		NAA10	SNRNP27	PSMC5
	NAA25		NOP14	CHORDC1	HNRNPF		HYPK		UTP20	CCT4	PSMC4
	GABPA		BOP1	DYRK1A	NUP85		TSR1		ZNRD1	SEMA4F	ALDOA
	PSMB6		ZNF622	LacZ	DDA1		UTP6		DUT	TRAPPC11	MGA
	AHCTF1		CEP120	ARHGAP29	RUVBL2		UBE2I		RPP38	QARS	RPRD2
	COPS8		CENPJ	DNAJA2	MED8		WDR82		FLYWCH1	IARS	DBR1
	RPS19		TAF1A	RPS25	ERCC3		AAMP		SCGB1C1	DOK1	PTBP1
	DHX33		PKMYT1	PKNOX1	C9orf114		MEPCE		MCM3AP	TRAPPC4	COPS5
	PLK1		RIOK2	DNAJC7	RPLP0		EXOSC7		RPAP1	CDC123	SMARCB1
	NOLC1		C14orf80	TTI1	WDR74		RRP9		NAF1	LRRTM1	INTS9
	WDR74		IMP4	EHMT1	BCCIP		TAF1A		RPS19	EIF2B5	KLF16
	POLA1		UTP20	DNAJA1	NONO		INTS9		SPATA5L1	AHSA2	UBR5
	CRNKL1		DDX10	NDST1	SNUPN		DSCC1		DRD5	CBLL1	GTF2E2
	LSM2		SAFB2	RSBN1	WDR77		SETD1A		RPL12	NOTO	PSMB6
	BRIX1		DIS3	NXF1	PPHLN1		TUT1		WDR43	MSH2	SAP18
	CDC26		POP7	DRG1	LIAS		UTP20		RPP14	GCFC2	PSMA3
	EXOSC8		PWP1	USP19	NUDCD2		SRCAP		IMP4	MPHOSPH10	ZFX
	HNRNPK		PALB2	NXT1	NUP54		SOD1		PIAS3	MCFD2	DHX29
	MPHOSPH10		MAK16	EXT1	UBE2I		POLR2I		GNL2	PPP1R8	DIS3
	NOP16		CDAN1	THOC3	URB1		GRWD1		RPP30	SBDS	CPSF3L
	RNGTT		RPS19BP1	YARS	NUP93		NAA25		CDAN1	HSPA8	C16orf72
	CDC20		WDR12	METAP2	MED11		CCT3		CCNH	NAGK	PSMB7
	POLR1A		CENPN	PRMT1	NDUFA13		DDX52		WDR73	CHAC2	PSMA7
	RPS15A		DEXI	DDX42	BANP		NARFL		MED20	NSF	OTUD5
	DDX56		POP5	GABPB1	MORF4L1		UBTF		RPS3	MTIF2	YTHDC1
	NCAPH		NUFIP1	DDI2	RANGAP1		SURF6		RPL28	PNPT1	PSMA1
	WAPAL		LAS1L	MCOLN2	MED18		GEMIN5		GLTSCR2	DNTTIP2	BRF2
	IPO7		BRCA1	LAMTOR5	NACA		LSM7		SDAD1	CD207	PPHLN1
	UBE2S		NAF1	TAOK1	RPL35		FTSJ3		C16orf72	PREB	FAM208A
	FNBP4		GABPA	SHFM1	TECR		RNGTT		PPM1G	C2orf81	KDM5C
	PSMC5		WDR74	TRNAU1AP	CALR3		USP5		USP5	AARS	C19orf43
	ABT1		USP10	DHPS	FLYWCH1		FLYWCH1		HNRNPL	EEF1A1	AKIRIN2
	PRPF38A		MCMBP	G3BP1	RIC8A		DDX24		RPS5	EIF5B	HUWE1
	BANP		CPSF3	THOC7	DDB1		POP7		TAF1B	YPEL5	TCEB2
	RAN		DDX21	NR2F2	PRPF40A		NOLC1		RPF1	CCT7	MPHOSPH8
	SF3A3		ARMC5	TRIP11	TIMM44		RTEL1		NDNL2	HARS	USP7
	SMU1		NOLC1	RPUSD2	PPIL2		MAK16		SKIV2L2	PSME4
	HNRNPU		NAT10	PUM1	DHX15		RPLP0		GNL3L	CD8B
	TUBGCP5		C16orf72	EEF1G	SNRPD2		DNAJC9		SOD1	DNAJA1
	RPL35A		ZNRD1	HARS	POLR2E		MED20		WDR75	BMP10
	PSMB5		NOP58	HSPH1	GGNBP2		SMC6		RPL36	EPAS1
	PSMD13		ZNF236	RUNX1	XRN2		RPS21		AATF	RETSAT
	TCOF1		HEATR1	EXTL3	NOP16		NOM1		ABT1	ELMOD3
	NOP2		CIRH1A	VPS16	MPHOSPH8		ZNF574		TMA16	FBXO11
	NLE1		RPS5	THOC5	RPRD2		PRPF4		CPSF2	ZNF259
	PDCD11		PRMT5	SUZ12	NUP155		INTS4		AAMP	WDPCP
	RPS9		PPP2R1A	RRAGC	NDC1		RPP14		NOLC1	C2orf78
	CDCA8		DDX54	WDR76	ZNHIT2		NUDC		RFC5	VARS
	AURKA		PPP4C	KLHL21	ELL		CPSF1		POP7	TPRKB
	SMC3		COPS8	SNX1	SNAPC4		CCT5		RPS2	CLP1
	NOB1		RPL18		GTF2H1		DDX27		SSBP4	RTKN
	NDC80		USP5		NANOS3		DRD5		RRP15	MTHFD2
	DCTN2		EIF2AK4		CELF1		RIOK2		LSM12	MRPL19
	ILF2		XRN2		INTS2		DDX55		DIEXF	AFTPH
	RPL13		NOC2L		LSM2		SDAD1		LIAS	FAM136A
	HINFP		APEX2		PRPF38B		TCP1		GRWD1	SFXN5
	CPSF3L		NOL6		INTS9		RAB34		UBTF	RNF181
	ZNHIT3		ABCC6		BMS1		NSMCE2		NSMCE2	TTC4
	NUDT21		RPL4		WDR61		URB2		NOL11	PCF11
	DKC1		WDR25		GEMIN5		NOC2L		SAP18	RPS9
	GNL3		SYMPK		UBE2T		POLR2B		TIMM22	PCID2
	TCEB2		RPP40		CCNK		RPL35A		ILF3	NACA
	RPL27A		CFDP1		ELOF1		LYRM4		PWP2	KCNK12
	KIF18A		HFE2		DHX9		NUFIP1		CPSF4	THOC1
	DHX15		WDR75		METTL3		C16orf72		PRKRIR	CCDC104
	ZBTB11		PRKRIR		USP47		BANP		COPS4	PRADC1
	NCAPH2		SSU72		SSU72		POLR2E		NHP2	PRMT1
	XPO1		RPS19		RPL11		DIEXF		BRAP	POLR1B
	TBCC		WDR5		DDX51		CPSF3L		LSM3	RAB1A
	SUPT16H		IMP3		CIRBP		NAF1		GTF2A2	TRAPPC3
	TWISTNB		PPM1G		MED26		NOP9		NIP7	SCAF8
	PSMD4		DNAJC9		TAF7		IMP3		GPS1	MAT2A
	RRM1		TTF1		SS18L2		RPL18A		DDX10	TSEN54
	HAUS8		NOM1		LSM7		IPO13		NOB1	TLX2
	CDC23		TBL3		CFDP1		EIF3F		EXOSC2	IMMT
	INTS9		NGDN		TCEB2		RPP30		ZNF236	DUSP11
	SDAD1		DDX55		MED20		POLR2F		TTF1	FAM161A
	SKA3		ZNHIT3		POLR2L		WDR18		RNPS1	TGOLN2
	NARFL		NCL		RPL18A		NOP58		RIOK2	MOGS
	SF1		ZNF574		INTS7		GTF2H1		DDX49	WDR43
	RPL27		C18orf21		EWSR1		CHMP7		RPL35A	ANTXR1
	EIF3E		PAK1IP1		RNPS1		RPS3		PDCD2	SIX3
	GNL2		POLR1D		SART3		NUDT21		NOL9	PELI1
	NOL6		GRWD1		INTS8		C19orf52		PKMYT1	ATOH8
	WDR33		NOP16		NDUFB7		LIAS		ZNF574	LOXL3
	TSR2		PCBP1		APEX2		ZNHIT3		BYSL	NAT8
	RBBP6		UTP23		USP7		RPL12		POT1	EIF2AK3
	RPL30		SMC6		MAU2		HNRNPL		SHQ1	EIF1AD
	TOP1		TMA16		FAM32A		CIRH1A		NOP9	MYO7A
	PSMC1		NOC4L		PSMD4		NAT10		POP5	MRPL35
	DHX37		EXOSC7		TTC27		NOL10		NOM1	EEF1G
	RPL3		PES1		KIAA1429		BMS1		TAF1D	DOHH
	MDM2		TAF1B		IPO11		RRS1		NOC2L	ZCCHC9
	WDR43		FAM96B		SRP19		MYBBP1A		C21orf59	RAB11FIP5
	FBL		USP7		GNL3L		PDCD2		COPS6	EMX1
	CDCA5		DDX51		SOD1		SAP18		NUBP1	WDR75
	RPF1		HNRNPL		SUPT4H1		XRN2		TBP	PTCD3
	VCP		POLR1A		GTF2A2		ZNRD1		WDR36	NFU1
	NCL		TCOF1		EXOSC4		WDR75		UBE2T	PEX13
	PNN		MRTO4		RNF126		BRIX1		GPN3	CYP26B1
	C19orf53		PDCD11		RPL18		MRTO4		CIRH1A	INO80B
	PSMD11		SAE1		RPL12		GNL3L		NGDN	UGP2
	PSMD2		SHQ1		COPS2		RRP7A		NOL8	ATP6V1B1
	NPLOC4		GNL3		EIF4A1		RPS19		WDR12	PROKR1
	POLR1B		POLR1E		KHSRP		RPS5		SRFBP1	POLR3A
	PSMA7		C9orf114		NAA25		MPHOSPH10		RPL8	STON1
	HAUS6		GPS1		SRRD		WDR73		RPLP2	POLR3C
	PSMD12		RTEL1		FAM50A		DDX56		TTC27	FBXO41
	HAUS4		ISG20L2		DBR1		SSU72		LAS1L	TEX261
	CDC45		NAA25		WDYHV1		COPS6		UTP15	CCDC85A
	RPL31		MYBBP1A		DNTTIP1		NAA10		CPSF1	RHOQ
	RPL23		FTSJ3		FAM208A		RPL35		IPO13	KMT2A
	DDX11		NUDC		CNOT4		EXOSC4		BRIX1	PREPL
	RRN3		NOP9		C19orf53		RPS11		YTHDC1	FANCL
	RIOK2		CPSF4		SETD1A		NIP7		BRCA2	NCKAP1
	UTP3		POLR1B		LSM3		RPL8		TCOF1	HTRA2
	IPO13		EXOSC4		TXNL4A		TAF1B		EXOSC7	NAA10
	UBTF		NHP2		SUGP2		RPF1		RPS19BP1	FNTB
	DNTTIP2		RPP25L		NVL		WDR46		UTP14A	C2orf42
	POLD3		DHX33		ELMSAN1		WDR74		PAK1IP1	KIAA1217
	VHL		EXOSC3		PES1		TBL3		HSPA14	CLEC4F
	MAD2L1BP		IPO7		PRPF4		WDR33		TBL3	GKN2
	SMC4		DUT		WDR73		CUL2		POLR2L	SLC39A7
	RPA2		BRCA2		GPS1		DDX10		MPHOSPH10	BIRC6
	SKA2		NVL		PRMT5		PNN		NOL10	ACTR2
	HUWE1		TEX10		RNGTT		DDX54		RRP1	DHPS
	PCNA		CSTF1		DNAJB1		SNAPC2		CIAPIN1	REL
	ISG20L2		SPATA5L1		USP5		GPN3		NUDC	APLF
	PSMD14		COPS5		SNAPC3		PWP2		IMP3	C1D
	CIRH1A		RPF2		CTR9		COPS3		RRP7A	EGR4
	NCAPG		ZNF407		REST		WDR12		NUFIP1	RPS16
	CENPI		EXOSC8		SNAPC2		NGDN		NAT10	DYNC2LI1
	URB1		CD3EAP		BAG6		EXOSC3		NOP14	MRPL53
	PSMD3		CENPM		COPS6		NCL		SPATA5	RQCD1
	RPLP0		TAF1C		STRAP		RRP1		EXOSC4	NGDN
	RPL18A		EXOSC5		CNOT1		CSNK1A1		UTP23	CRIPT
	RPL10A		C19orf53		VHL		ABT1		EXOSC3	RUVBL1
	NOC4L		DCLRE1B		PNN		POLR1D		WDR55	XPO1
	RPS3		NDNL2		RPL36		LSM3		NAA25	GNLY
	NOL8		C12orf45		MDM4		RPLP2		FTSJ3	TMEM178A
	PSMC6		NLE1		WDR82		POLR2L		RTEL1	SLTM
	PSMB4		MDM2		ANKRD17		NOB1		MAK16	EXOC6B
	PSMB2		NOL12		WDR5		BRCA1		NOL6	RPS19
	GNL3L		BCCIP		COPS8		SYMPK		TEX10	ELP3
	PSMC2		POT1		BRAP		TTC27		COPS3	DARS
	PSMA4		URB1		RPL14		BOP1		DDX56	VPS54
	PES1		RCL1		UBE3C		C3orf38		DDX54	SLC4A5
	RPL12		SPATA5		COPS4		PES1		BOP1	TARS
	TPX2		WDR55		PTBP1		NOL11		BCCIP	DDX18
	EIF4A3		DKC1		ISG20L2		UTP14A		WDR74	TMSB10
	PSMA5		ILF2		NUP50		WDR43		C18orf21	TTC31
	RPS5		HSPA14		SAP18		EXOSC5		COPS8	OTX1
	SUPT6H		NSMCE1		ILF3		NOL6		HFE2	ALYREF
	HAUS1		FBL		YTHDC1		BYSL		RRS1	EIF3I
	RCL1		WDR18		INTS3		DUT		NOP2	LHCGR
	ACTR10		CSNK1A1		EGLN1		RPSA		SSU72	C2orf61
	RPS11		MDM4		PPP4C		MDM2		RPL38	WBP1
	CENPM				IPO13		RPS19BP1		CFDP1	SH2D6
	RPL18				COPS3		DHX15		GTF2H1	SLC35B1
	BCCIP				RPL38		DDX51		POLR1D	ELP5
	PSMB1				CNOT11		GTPBP4		SYMPK	RPS15A
	PSMB7				HNRNPL		RPS2		UTP3	IMP3
	HEATR1				ILF2		HEATR1		LYRM4	SPR
	C9orf114				SETDB1		RPL38		NVL	MCEE
	TOP2A				CUL2		NVL		DHX33	RPS13
	NEDD1				HSP90AB1		POP5		ZNHIT3	NOP56
	PSMA3				COPS5		TAF1C		SMC6	FARSB
	RPSA				HERC4		BCCIP		BRCA1	PES1
	SF3B3						C18orf21		C19orf53	RNMT
	TUBB						CEBPZ		MYBBP1A	EPCAM
	RPS2						SNAPC3		HEATR1	DCTN1
	AKIRIN2						EXOSC8		POLR1A	DQX1
	PCBP1						DHX33		XRN2	CLHC1
	PSMA6						RPL36		EXOSC8	DYSF
	RPL35						TCOF1		RPL14	USP34
	NAA50						NOP14		GNL3	B3GNT2
	PSMA1						C19orf53		URB2	RPS25
	HAUS3						UTP23		PES1	THOC2
	DDX24						NOC4L		GTPBP4	NUP43
	NOL11						NOL8		ISG20L2	FBXO48
	RPL8						SRFBP1		COPS2	WDR3
	RPL38						RRP15		POLR1B	THNSL2
	RPL36						NOP2		RPL18	METAP2
	RPL14						COPS8		NCL	FOXN2
							POLR1A		EXOSC5	PPP1CB
							NLE1		DDX51	PEBP1
							C9orf114		CEBPZ	LRRTM4
							RPL18		MRTO4	RPIA
							NOP16		NOC4L	KCNG3
							GNL3		DDX55	FARSA
							ISG20L2		TAF1C	GTF3C1
							TEX10		C12orf45	WDR33
							DKC1		C9orf114	VAMP8
							POLR1B		NOP16	AAK1
							RPL14		PDCD11	RPL12
							CPSF4		FBL	ST3GAL5
							NOL12		MDM2	TSEN2
							GPS1		RCL1	ZNF638
							UTP3		NLE1	DGUOK
							RCL1		WDR18	MXD1
							RPF2		NOL12	SMYD5
							C12orf45		RPF2	TTC7A
							VHL		DKC1	PPFIA1
							IPO7		CD3EAP	LGALSL
							COPS2		ILF2	TTI1
							FBL		IPO7	MTOR
							ILF2		COPS5	PUS10
							CD3EAP		URB1	GKN1
							PDCD11		CSNK1A1	CEP68
							TCEB2		MDM4	WBSCR22
							MDM4			KARS
							URB1			ASPRV1
							COPS5
