# Supplementary material for: Genome-wide CRISPR screens identify novel regulators of wild-type and mutant p53 stability
Source: Mol Syst Biol. 2024 Apr 5;20(6):719–40. doi: 10.1038/s44320-024-00032-x (PMC11148184; doi:10.1038/s44320-024-00032-x)
Supplement: Supplementary file 11 — Source data Fig. 2 [file 44320_2024_32_MOESM11_ESM.zip]

Archive with 132 entries (122 files):
- Figure 2/
- __MACOSX/._Figure 2
- Figure 2/Figure 2G/
- __MACOSX/Figure 2/._Figure 2G
- Figure 2/Figure 2I/
- __MACOSX/Figure 2/._Figure 2I
- Figure 2/Figure 2H/
- __MACOSX/Figure 2/._Figure 2H
- Figure 2/Figure 2A/
- __MACOSX/Figure 2/._Figure 2A
- Figure 2/Figure 2F/
- __MACOSX/Figure 2/._Figure 2F
- Figure 2/.DS_Store
- __MACOSX/Figure 2/._.DS_Store
- Figure 2/Figure 2D/
- __MACOSX/Figure 2/._Figure 2D
- Figure 2/Figure 2E/
- __MACOSX/Figure 2/._Figure 2E
- Figure 2/Figure 2G/2023-3-16-TailVein-PANC1-MetGFP-Lung-Count.xlsx
- __MACOSX/Figure 2/Figure 2G/._2023-3-16-TailVein-PANC1-MetGFP-Lung-Count.xlsx
- Figure 2/Figure 2I/RPE1_4RH9LL-LV306FBXO42-D10pi-6well95p_034.fcs
- __MACOSX/Figure 2/Figure 2I/._RPE1_4RH9LL-LV306FBXO42-D10pi-6well95p_034.fcs
- Figure 2/Figure 2I/Readme-Shorthand cell line names.txt
- __MACOSX/Figure 2/Figure 2I/._Readme-Shorthand cell line names.txt
- Figure 2/Figure 2I/RPE1_4RH9LL-LV306HA-D10pi-6well95p_028.fcs
- __MACOSX/Figure 2/Figure 2I/._RPE1_4RH9LL-LV306HA-D10pi-6well95p_028.fcs
- Figure 2/Figure 2I/RPE1_4RH9LL-LV306FBXO42dFBOX-D10pi-6well95p_029.fcs
- __MACOSX/Figure 2/Figure 2I/._RPE1_4RH9LL-LV306FBXO42dFBOX-D10pi-6well95p_029.fcs
- Figure 2/Figure 2I/RPE1_dF42g6-LV306FBXO42dKelchAll-D10pi-6well95p_038.fcs
- __MACOSX/Figure 2/Figure 2I/._RPE1_dF42g6-LV306FBXO42dKelchAll-D10pi-6well95p_038.fcs
- Figure 2/Figure 2I/RPE1_dF42g6-LV306FBXO42dFBOX-D10pi-6well95p_037.fcs
- __MACOSX/Figure 2/Figure 2I/._RPE1_dF42g6-LV306FBXO42dFBOX-D10pi-6well95p_037.fcs
- Figure 2/Figure 2I/RPE1_dF42g6-LV306FBXO42-D10pi-6well95p_042.fcs
- __MACOSX/Figure 2/Figure 2I/._RPE1_dF42g6-LV306FBXO42-D10pi-6well95p_042.fcs
- Figure 2/Figure 2I/RPE1_dF42g6-LV306HA-D10pi-6well95p_036.fcs
- __MACOSX/Figure 2/Figure 2I/._RPE1_dF42g6-LV306HA-D10pi-6well95p_036.fcs
- Figure 2/Figure 2I/RPE1_4RH9LL-LV306FBXO42dKelchAll-D10pi-6well95p_030.fcs
- __MACOSX/Figure 2/Figure 2I/._RPE1_4RH9LL-LV306FBXO42dKelchAll-D10pi-6well95p_030.fcs
- Figure 2/Figure 2H/RPE1_R273HsgC6b1-LV306V5FBXO42-264h_030.fcs
- __MACOSX/Figure 2/Figure 2H/._RPE1_R273HsgC6b1-LV306V5FBXO42-264h_030.fcs
- Figure 2/Figure 2H/RPE1_R273HsgC6b1-LV306V5CCDC6-264h_029.fcs
- __MACOSX/Figure 2/Figure 2H/._RPE1_R273HsgC6b1-LV306V5CCDC6-264h_029.fcs
- Figure 2/Figure 2H/RPE1_R273HsgFBXO42g6-LV306V5FBXO42-264h_041.fcs
- __MACOSX/Figure 2/Figure 2H/._RPE1_R273HsgFBXO42g6-LV306V5FBXO42-264h_041.fcs
- Figure 2/Figure 2H/RPE1_4RH9LL-FBXO42LV306-D10-6well_026.fcs
- __MACOSX/Figure 2/Figure 2H/._RPE1_4RH9LL-FBXO42LV306-D10-6well_026.fcs
- Figure 2/Figure 2H/RPE1_4RH9LL-CCDC6LV306-D10-6well_025.fcs
- __MACOSX/Figure 2/Figure 2H/._RPE1_4RH9LL-CCDC6LV306-D10-6well_025.fcs
- Figure 2/Figure 2H/Readme-Shorthand cell line names.txt
- __MACOSX/Figure 2/Figure 2H/._Readme-Shorthand cell line names.txt
- Figure 2/Figure 2H/RPE1_R273HsgC6b1-LV306V5HA-264h_028.fcs
- __MACOSX/Figure 2/Figure 2H/._RPE1_R273HsgC6b1-LV306V5HA-264h_028.fcs
- Figure 2/Figure 2H/RPE1_4RH9LL-HALV306-D10-6well_020.fcs
- __MACOSX/Figure 2/Figure 2H/._RPE1_4RH9LL-HALV306-D10-6well_020.fcs
- Figure 2/Figure 2H/RPE1_R273HsgFBXO42g6-LV306V5CCDC6-264h_040.fcs
- __MACOSX/Figure 2/Figure 2H/._RPE1_R273HsgFBXO42g6-LV306V5CCDC6-264h_040.fcs
- Figure 2/Figure 2H/RPE1_R273HsgFBXO42g6-LV306V5HA-264h_039.fcs
- __MACOSX/Figure 2/Figure 2H/._RPE1_R273HsgFBXO42g6-LV306V5HA-264h_039.fcs
- Figure 2/Figure 2A/SourceData-Software.txt
- __MACOSX/Figure 2/Figure 2A/._SourceData-Software.txt
- Figure 2/Figure 2A/.DS_Store
- __MACOSX/Figure 2/Figure 2A/._.DS_Store
- Figure 2/Figure 2A/CRISPRGeneEffect.csv
- __MACOSX/Figure 2/Figure 2A/._CRISPRGeneEffect.csv
- Figure 2/Figure 2F/Annotated/
- __MACOSX/Figure 2/Figure 2F/._Annotated
- Figure 2/Figure 2F/Figure 2F-WB-Triplicate-Quantification-Prism.xlsx
- __MACOSX/Figure 2/Figure 2F/._Figure 2F-WB-Triplicate-Quantification-Prism.xlsx
- Figure 2/Figure 2F/Non-annotated/
- __MACOSX/Figure 2/Figure 2F/._Non-annotated
- Figure 2/Figure 2F/p53-merged.tif
- __MACOSX/Figure 2/Figure 2F/._p53-merged.tif
- Figure 2/Figure 2F/GAPDH-merged.tif
- __MACOSX/Figure 2/Figure 2F/._GAPDH-merged.tif
- Figure 2/Figure 2F/CCDC6-merged.tif
- __MACOSX/Figure 2/Figure 2F/._CCDC6-merged.tif
- Figure 2/Figure 2F/FBXO42-merged.tif
- __MACOSX/Figure 2/Figure 2F/._FBXO42-merged.tif
- Figure 2/Figure 2D/RPE1_4RH9LL-sgFBXO42c-226h_013.fcs
- __MACOSX/Figure 2/Figure 2D/._RPE1_4RH9LL-sgFBXO42c-226h_013.fcs
- Figure 2/Figure 2D/RPE1_W1-sgAAVS1a-226h-4K_041.fcs
- __MACOSX/Figure 2/Figure 2D/._RPE1_W1-sgAAVS1a-226h-4K_041.fcs
- Figure 2/Figure 2D/Readme-Shorthand cell line names.txt
- __MACOSX/Figure 2/Figure 2D/._Readme-Shorthand cell line names.txt
- Figure 2/Figure 2D/RPE1_4RH9LL-sgATMd-226h_017.fcs
- __MACOSX/Figure 2/Figure 2D/._RPE1_4RH9LL-sgATMd-226h_017.fcs
- Figure 2/Figure 2D/RPE1_4RH9LL-sgCCDC6c-226h_011.fcs
- __MACOSX/Figure 2/Figure 2D/._RPE1_4RH9LL-sgCCDC6c-226h_011.fcs
- Figure 2/Figure 2D/RPE1_W1-sgAAVS1a-226h_009.fcs
- __MACOSX/Figure 2/Figure 2D/._RPE1_W1-sgAAVS1a-226h_009.fcs
- Figure 2/Figure 2D/RPE1_W1-sgFBXO42c-226h_004.fcs
- __MACOSX/Figure 2/Figure 2D/._RPE1_W1-sgFBXO42c-226h_004.fcs
- Figure 2/Figure 2D/RPE1_4RH9LL-sgMDM2b-226h_020.fcs
- __MACOSX/Figure 2/Figure 2D/._RPE1_4RH9LL-sgMDM2b-226h_020.fcs
- Figure 2/Figure 2D/RPE1_W1-sgCCDC6c-226h_001.fcs
- __MACOSX/Figure 2/Figure 2D/._RPE1_W1-sgCCDC6c-226h_001.fcs
- Figure 2/Figure 2D/RPE1_4RH9LL-sgAAVS1a-226h_018.fcs
- __MACOSX/Figure 2/Figure 2D/._RPE1_4RH9LL-sgAAVS1a-226h_018.fcs
- Figure 2/Figure 2D/RPE1_W1-sgMDM2b-226h_010.fcs
- __MACOSX/Figure 2/Figure 2D/._RPE1_W1-sgMDM2b-226h_010.fcs
- Figure 2/Figure 2E/FBXO42-UpperLeft.tif
- __MACOSX/Figure 2/Figure 2E/._FBXO42-UpperLeft.tif
- Figure 2/Figure 2E/p53DO1HRP-Left.tif
- __MACOSX/Figure 2/Figure 2E/._p53DO1HRP-Left.tif
- Figure 2/Figure 2E/p53-merged.tif
- __MACOSX/Figure 2/Figure 2E/._p53-merged.tif
- Figure 2/Figure 2E/GAPDH-LowerLeft.tif
- __MACOSX/Figure 2/Figure 2E/._GAPDH-LowerLeft.tif
- Figure 2/Figure 2E/GAPDH-merged.tif
- __MACOSX/Figure 2/Figure 2E/._GAPDH-merged.tif
- Figure 2/Figure 2E/CCDC6-merged.tif
- __MACOSX/Figure 2/Figure 2E/._CCDC6-merged.tif
- Figure 2/Figure 2E/FBXO42-merged.tif
- __MACOSX/Figure 2/Figure 2E/._FBXO42-merged.tif
- Figure 2/Figure 2E/CCDC6-BottomDoublet.tif
- __MACOSX/Figure 2/Figure 2E/._CCDC6-BottomDoublet.tif
- Figure 2/Figure 2F/Annotated/CCDC6.tif
- __MACOSX/Figure 2/Figure 2F/Annotated/._CCDC6.tif
- Figure 2/Figure 2F/Annotated/GAPDH.tif
- __MACOSX/Figure 2/Figure 2F/Annotated/._GAPDH.tif
- Figure 2/Figure 2F/Annotated/FBXO42.tif
- __MACOSX/Figure 2/Figure 2F/Annotated/._FBXO42.tif
- Figure 2/Figure 2F/Annotated/p53.tif
- __MACOSX/Figure 2/Figure 2F/Annotated/._p53.tif
- Figure 2/Figure 2F/Non-annotated/YiQing L∩┐╜ 2021-04-08 01hr 37min_Exposure_37.5sec-GAPDH.tif
- __MACOSX/Figure 2/Figure 2F/Non-annotated/._YiQing L∩┐╜ 2021-04-08 01hr 37min_Exposure_37.5sec-GAPDH.tif
- Figure 2/Figure 2F/Non-annotated/YiQing L∩┐╜ 2021-04-08 18hr 22min_Exposure_5.9sec-CCDC6.tif
- __MACOSX/Figure 2/Figure 2F/Non-annotated/._YiQing L∩┐╜ 2021-04-08 18hr 22min_Exposure_5.9sec-CCDC6.tif
- Figure 2/Figure 2F/Non-annotated/YiQing L∩┐╜ 2021-04-08 01hr 21min_Exposure_161.4sec-p53DO1.tif
- __MACOSX/Figure 2/Figure 2F/Non-annotated/._YiQing L∩┐╜ 2021-04-08 01hr 21min_Exposure_161.4sec-p53DO1.tif
- Figure 2/Figure 2F/Non-annotated/YiQing L∩┐╜ 2021-04-08 18hr 57min_Exposure_15.6sec-FBXO42.tif
- __MACOSX/Figure 2/Figure 2F/Non-annotated/._YiQing L∩┐╜ 2021-04-08 18hr 57min_Exposure_15.6sec-FBXO42.tif
