# Supplementary material for: Genome-wide CRISPR screens identify novel regulators of wild-type and mutant p53 stability
Source: Mol Syst Biol. 2024 Apr 5;20(6):719–40. doi: 10.1038/s44320-024-00032-x (PMC11148184; doi:10.1038/s44320-024-00032-x)
Supplement: Supplementary file 11 — Source data Fig. 2 [file 44320_2024_32_MOESM11_ESM.zip › Figure 2/Figure 2G/2023-3-16-TailVein-PANC1-MetGFP-Lung-Count.xlsx]

## Sheet: Feuil1
	GFP met count			GFP met count
sgAAV_notag	246		sgAAV_k-notag	108
sgAAV_1	268		sgAAV_k-1	121
sgAAV_2	483		sgAAV_k-2	102
sgAAV_10	392		sgAAV_k-10	86
sgAAV_11	417		sgAAV_k-11	60
dTP53_3	258		dTP53_k-3
dTP53_4	144		dTP53_k-4
dTP53_12	245		dTP53_k-12
dTP53_13	311		dTP53_k-13
dTP53_14	84		dTP53_k-14
ccd6_20	295		ccd6_k-5	180
ccd6_21	238		ccd6_k-6	95
ccd6_22	178		ccd6_k-22	172
ccd6_23	183		ccd6_k-23	68
ccd6_24	217		ccd6_k-24	65
fbxo42_30	59		fbxo42_k-7	75
fbxo42_32	117		fbxo42_k-8	127
fbxo42_33	63		fbxo42_k-32	122
fbxo42_34	102		fbxo42_k-33	117
fbxo42_35	17		fbxo42_k-34	97
PANC1			PANC1-KO7-deltap53
