# Supplementary material for: Genome-wide CRISPR screens identify novel regulators of wild-type and mutant p53 stability
Source: Mol Syst Biol. 2024 Apr 5;20(6):719–40. doi: 10.1038/s44320-024-00032-x (PMC11148184; doi:10.1038/s44320-024-00032-x)
Supplement: Supplementary file 11 — Source data Fig. 2 [file 44320_2024_32_MOESM11_ESM.zip › Figure 2/Figure 2F/Figure 2F-WB-Triplicate-Quantification-Prism.xlsx]

## Sheet: Sheet1
Figure 2F triplicate quantification.
	Untreated
sgAAVS1g1	1	1	1
sgCCDC6g1	0.389642	0.646507	0.651506
sgCCDC6g2	1.0321	0.451768	0.517463
sgFBXO42g1	0.631354	0.59509	0.606645
sgFBXO42g2	0.492791	0.360451	0.499679
