# Supplementary material for: Genome-wide CRISPR screens identify novel regulators of wild-type and mutant p53 stability
Source: Mol Syst Biol. 2024 Apr 5;20(6):719–40. doi: 10.1038/s44320-024-00032-x (PMC11148184; doi:10.1038/s44320-024-00032-x)
Supplement: Supplementary file 12 — Source data Fig. 3 [file 44320_2024_32_MOESM12_ESM.zip]

Archive with 70 entries (57 files):
- Figure 3/Figure 3A/
- Figure 3/Figure 3A/2022-9-6-Supplemental-Table-S2.xlsx
- Figure 3/Figure 3B/
- Figure 3/Figure 3B/CCDC6-top-actin-bottom.tif
- Figure 3/Figure 3B/CCDC6-top-actin-bottom-merge.tif
- Figure 3/Figure 3B/p53.tif
- Figure 3/Figure 3B/p53-merge.tif
- Figure 3/Figure 3C/
- Figure 3/Figure 3C/Readme-Figure 3C-PLA.txt
- Figure 3/Figure 3C/shc_1_60x_dapi.tif
- Figure 3/Figure 3C/shc_1_60x_factin.tif
- Figure 3/Figure 3C/shc_1_60x_red.tif
- Figure 3/Figure 3C/shc_1_60x_red_dapi.tif
- Figure 3/Figure 3C/shp53_1_60x_dapi.tif
- Figure 3/Figure 3C/shp53_1_60x_factin.tif
- Figure 3/Figure 3C/shp53_1_60x_red_dapi.tif
- Figure 3/Figure 3C/shp53_1_red_60x.tif
- Figure 3/Figure 3C/shp53_2_60x_dapi.tif
- Figure 3/Figure 3C/shp53_2_60x_factin.tif
- Figure 3/Figure 3C/shp53_2_60x_red_dapi.tif
- Figure 3/Figure 3C/shp53_2_red_60x.tif
- Figure 3/Figure 3D/
- Figure 3/Figure 3D/Coomassie-Stain-Figure 3D.tif
- Figure 3/Figure 3E/
- Figure 3/Figure 3E/2022-9-6-Supplemental-Table-S1.xlsx
- Figure 3/Figure 3F/
- Figure 3/Figure 3F/2022-9-6-Supplemental-Table-S1.xlsx
- Figure 3/Figure 3G/
- Figure 3/Figure 3G/Annotated/
- Figure 3/Figure 3G/Annotated/GAPDH-annotated.jpg
- Figure 3/Figure 3G/Annotated/Histone H3-annotated.jpg
- Figure 3/Figure 3G/Annotated/p53-annotated.jpg
- Figure 3/Figure 3G/Annotated/USP28-LongerExposure-annotated.jpg
- Figure 3/Figure 3G/Annotated/USP28-ShorterExposure-annotated.jpg
- Figure 3/Figure 3G/Non-annotated/
- Figure 3/Figure 3G/Non-annotated/GAPDH.jpg
- Figure 3/Figure 3G/Non-annotated/GAPDH-merged.tif
- Figure 3/Figure 3G/Non-annotated/Histone H3.jpg
- Figure 3/Figure 3G/Non-annotated/Histone H3-merged.tif
- Figure 3/Figure 3G/Non-annotated/p53.jpg
- Figure 3/Figure 3G/Non-annotated/p53-merged.tif
- Figure 3/Figure 3G/Non-annotated/USP28-LongerExposure.jpg
- Figure 3/Figure 3G/Non-annotated/USP28-longer-merged.tif
- Figure 3/Figure 3G/Non-annotated/USP28-merged.tif
- Figure 3/Figure 3G/Non-annotated/USP28-ShorterExposure.jpg
- Figure 3/Figure 3H/
- Figure 3/Figure 3H/Annotated/
- Figure 3/Figure 3H/Annotated/CCDC6-annotated.jpg
- Figure 3/Figure 3H/Annotated/FBXO42-annotated.jpg
- Figure 3/Figure 3H/Annotated/H3-annotated.jpg
- Figure 3/Figure 3H/Annotated/p53DO1-annotated.jpg
- Figure 3/Figure 3H/Annotated/USP28-annotated.jpg
- Figure 3/Figure 3H/Figure 3H-MembraneCutting.tif
- Figure 3/Figure 3H/Figure-3H-CCDC6-merged.tif
- Figure 3/Figure 3H/Figure-3H-FBXO42-merged.tif
- Figure 3/Figure 3H/Figure-3H-Histone H3-merged.tif
- Figure 3/Figure 3H/Figure-3H-p53DO1-merged.tif
- Figure 3/Figure 3H/Figure-3H-USP28-merged.tif
- Figure 3/Figure 3H/Non-annotated/
- Figure 3/Figure 3H/Non-annotated/CCDC6.jpg
- Figure 3/Figure 3H/Non-annotated/FBXO42.jpg
- Figure 3/Figure 3H/Non-annotated/H3.jpg
- Figure 3/Figure 3H/Non-annotated/p53DO1.jpg
- Figure 3/Figure 3H/Non-annotated/USP28.jpg
- Figure 3/Figure 3I/
- Figure 3/Figure 3I/CCDC6-the middle gel.tif
- Figure 3/Figure 3I/FBXO42.tif
- Figure 3/Figure 3I/GAPDH.tif
- Figure 3/Figure 3I/p53DO1.tif
- Figure 3/Figure 3I/USP28.tif
