# Supplementary material for: Genome-wide CRISPR screens identify novel regulators of wild-type and mutant p53 stability
Source: Mol Syst Biol. 2024 Apr 5;20(6):719–40. doi: 10.1038/s44320-024-00032-x (PMC11148184; doi:10.1038/s44320-024-00032-x)
Supplement: Supplementary file 12 — Source data Fig. 3 [file 44320_2024_32_MOESM12_ESM.zip › Figure 3/Figure 3A/2022-9-6-Supplemental-Table-S2.xlsx]

## Sheet: SuppTab2-BioID-SingleExplore
Bait	Prey	PreyGene	Spec	SpecSum	AvgSpec	NumReplicates	ctrlCounts	AvgP	MaxP	TopoAvgP	TopoMaxP	SaintScore	logOddsScore	FoldChange	BFDR	boosted_by	UniqueSpec	UniqueSpecSum	UniqueAvgSpec	PreySequenceLength	UniProtID
CCDC6	BirA_R118G_H0QFJ5	BirA_R118G_H0QFJ5	2408	2408	2408	1	1597|2988	0	0	0	0	0	#NAME?	1.05	0.61		26	26	26	841	BirA_R118G_H0QFJ5
CCDC6	NP_000091.1	CSTB	7	7	7	1	1|0	1	1	1	1	1	6.95	14	0		3	3	3	98	CYTB_HUMAN
CCDC6	NP_000267.2	OCRL	15	15	15	1	8|3	0.19	0.19	0.19	0.19	0.19	-1.42	2.73	0.28		7	7	7	901	OCRL_HUMAN
CCDC6	NP_000402.3	HLCS	36	36	36	1	29|28	0	0	0	0	0	-49.53	1.26	0.59		12	12	12	726	A0A0C4DG27_HUMAN
CCDC6	NP_000523.2	PCCB	6	6	6	1	6|0	0.06	0.06	0.06	0.06	0.06	-2.76	2	0.36	NP_001558.3|	5	5	5	539	PCCB_HUMAN
CCDC6	NP_000911.2	PC	341	341	341	1	221|163	0	0	0	0	0	-222.53	1.78	0.61	NP_004332.2|NP_036525.1|NP_000692.2|NP_001019820.1|NP_001032583.1|	45	45	45	1178	PYC_HUMAN
CCDC6	NP_000958.1	RPL3	17	17	17	1	13|5	0	0	0	0	0	-9.41	1.89	0.51	NP_000973.2|NP_000976.1|NP_001020.2|NP_000537.3|NP_000992.1|	6	6	6	403	G5E9G0_HUMAN
CCDC6	NP_000961.2	RPL6	21	21	21	1	25|18	0	0	0	0	0	-46.52	0.98	0.61	NP_000973.2|NP_000976.1|NP_001020.2|NP_000537.3|	9	9	9	288	RL6_HUMAN
CCDC6	NP_000963.1	RPL7A	8	8	8	1	17|6	0	0	0	0	0	-29.79	0.7	0.61	NP_000973.2|NP_001160163.1|NP_000976.1|NP_001020.2|NP_000537.3|	5	5	5	266	RL7A_HUMAN
CCDC6	NP_000964.1	RPL8	8	8	8	1	11|4	0	0	0	0	0	-15.49	1.07	0.54	NP_000973.2|NP_000976.1|NP_001020.2|NP_000537.3|	4	4	4	257	G3V1A1_HUMAN
CCDC6	NP_000966.2	RPL11	6	6	6	1	7|3	0	0	0	0	0	-9.95	1.2	0.51	NP_000973.2|NP_000976.1|NP_001020.2|NP_001243546.1|NP_037386.1|NP_000537.3|NP_001093326.2|	3	3	3	178	RL11_HUMAN
CCDC6	NP_000969.1	RPL23	3	3	3	1	4|2	0	0	0	0	0	-7.38	1	0.61	NP_000973.2|NP_000976.1|NP_001020.2|NP_001116436.1|NP_000537.3|NP_000099.2|NP_001093326.2|	2	2	2	140	J3KTJ3_HUMAN
CCDC6	NP_000970.1	RPL18	6	6	6	1	7|0	0.01	0.01	0.01	0.01	0.01	-4.19	1.71	0.42	NP_000973.2|NP_000976.1|NP_001020.2|NP_000537.3|	3	3	3	188	G3V203_HUMAN
CCDC6	NP_000971.1	RPL18A	10	10	10	1	11|7	0	0	0	0	0	-18.38	1.11	0.55	NP_000973.2|NP_000976.1|NP_001020.2|NP_000537.3|	6	6	6	176	M0R1A7_HUMAN
CCDC6	NP_000973.2	RPL21	4	4	4	1	2|0	0.61	0.61	0.61	0.61	0.61	0.46	4	0.05	NP_000976.1|NP_001020.2|NP_006817.1|NP_000537.3|	3	3	3	160	G3V1B3_HUMAN
CCDC6	NP_000974.1	RPL22	4	4	4	1	2|2	0.08	0.08	0.08	0.08	0.08	-2.48	2	0.34	NP_000976.1|NP_001020.2|	2	2	2	128	K7ERI7_HUMAN
CCDC6	NP_000977.1	RPL24	5	5	5	1	10|6	0	0	0	0	0	-22.49	0.62	0.61	NP_000976.1|NP_001020.2|NP_000537.3|	3	3	3	157	C9JNW5_HUMAN
CCDC6	NP_000995.1	RPLP2	4	4	4	1	11|7	0	0	0	0	0	-28.36	0.44	0.61	NP_001020.2|NP_001243546.1|NP_006817.1|NP_000537.3|NP_001093326.2|	3	3	3	115	RLA2_HUMAN
CCDC6	NP_001001.2	RPS6	8	8	8	1	9|5	0	0	0	0	0	-14.27	1.14	0.53	NP_001139542.1|NP_001156506.1|NP_000976.1|NP_001020.2|NP_000537.3|NP_006035.2|	5	5	5	249	A2A3R5_HUMAN
CCDC6	NP_001002857.1	ANXA2	30	30	30	1	25|19	0	0	0	0	0	-35.39	1.36	0.58	NP_001018864.2|NP_006817.1|NP_000537.3|NP_002583.1|	12	12	12	339	ANXA2_HUMAN
CCDC6	NP_001003.1	RPS8	5	5	5	1	5|6	0	0	0	0	0	-13.3	0.91	0.61	NP_000976.1|NP_001020.2|NP_037386.1|NP_000537.3|	4	4	4	208	RS8_HUMAN
CCDC6	NP_001003407.1	ABLIM1	11	11	11	1	4|3	0.82	0.82	0.82	0.82	0.82	1.54	3.14	0.02	NP_001074248.1|	8	8	8	718	ABLM1_HUMAN
CCDC6	NP_001003676.1	C11orf49	19	19	19	1	16|3	0	0	0	0	0	-8.8	2	0.5		8	8	8	274	CK049_HUMAN
CCDC6	NP_001004.2	RPS9	6	6	6	1	11|0	0	0	0	0	0	-10.71	1.09	0.52	NP_000976.1|NP_001020.2|NP_000537.3|	5	5	5	194	A8MXK4_HUMAN
CCDC6	NP_001005335.1	HNRNPL	5	5	5	1	19|19	0	0	0	0	0	-67.27	0.26	0.61	NP_001073888.2|NP_000537.3|	4	4	4	456	B4DVF8_HUMAN
CCDC6	NP_001006.1	RPS11	15	15	15	1	18|6	0	0	0	0	0	-21.06	1.25	0.55	NP_000976.1|NP_001020.2|	6	6	6	158	RS11_HUMAN
CCDC6	NP_001007215.1	CACYBP	2	2	2	1	4|5	0	0	0	0	0	-14.61	0.44	0.61	NP_001229827.1|NP_003602.1|NP_115518.3|NP_001032900.1|NP_006035.2|	2	2	2	185	CYBP_HUMAN
CCDC6	NP_001007554.1	CSDE1	64	64	64	1	76|75	0	0	0	0	0	-175.2	0.85	0.61	NP_001073888.2|	27	27	27	798	CSDE1_HUMAN
CCDC6	NP_001008491.1	SEPTIN2	3	3	3	1	3|5	0	0	0	0	0	-10.89	0.75	0.61	NP_001019837.1|NP_001128246.1|	2	2	2	361	SEPT2_HUMAN
CCDC6	NP_001008493.1	ENAH	11	11	11	1	9|13	0	0	0	0	0	-23.97	1	0.61	NP_001157632.1|NP_005013.1|NP_000537.3|	7	7	7	591	ENAH_HUMAN
CCDC6	NP_001008697.1	TFIP11	7	7	7	1	32|33	0	0	0	0	0	-119.03	0.22	0.61	NP_003153.2|NP_000537.3|	5	5	5	837	TFP11_HUMAN
CCDC6	NP_001008844.1	DSP	30	30	30	1	3|13	0.74	0.74	0.74	0.74	0.74	1.05	3.75	0.04	NP_003602.1|NP_055681.1|NP_001018864.2|NP_001032583.1|	20	20	20	2272	DESP_HUMAN
CCDC6	NP_001008938.1	CKAP5	109	109	109	1	72|64	0	0	0	0	0	-84.54	1.6	0.6	NP_001073888.2|NP_001188407.1|	48	48	48	2032	CKAP5_HUMAN
CCDC6	NP_001009186.1	CCT6A	4	4	4	1	3|3	0	0	0	0	0	-5.93	1.33	0.46	NP_001077362.1|NP_003153.2|NP_004332.2|NP_037386.1|NP_821080.1|NP_000537.3|NP_000692.2|NP_001019820.1|	4	4	4	486	TCPZ_HUMAN
CCDC6	NP_001009555.3	SH3D19	13	13	13	1	0|4	0.92	0.92	0.92	0.92	0.92	2.44	6.5	0.02	NP_001019837.1|	6	6	6	790	SH319_HUMAN
CCDC6	NP_001010.2	RPS15A	10	10	10	1	12|7	0	0	0	0	0	-20.11	1.05	0.55	NP_000976.1|NP_001020.2|NP_821080.1|NP_001093326.2|	4	4	4	130	RS15A_HUMAN
CCDC6	NP_001010972.1	ZYX	7	7	7	1	2|18	0	0	0	0	0	-25.38	0.7	0.61	NP_003293.2|NP_001034679.2|NP_006139.1|NP_001171545.1|	3	3	3	572	ZYX_HUMAN
CCDC6	NP_001011.1	RPS16	4	4	4	1	3|1	0.08	0.08	0.08	0.08	0.08	-2.48	2	0.34	NP_000976.1|NP_001020.2|NP_000537.3|NP_001093326.2|	2	2	2	146	M0R210_HUMAN
CCDC6	NP_001014436.1	DBNL	19	19	19	1	7|10	0.01	0.01	0.01	0.01	0.01	-4.39	2.24	0.43	NP_001005373.1|	6	6	6	430	B4DDD6_HUMAN
CCDC6	NP_001016.1	RPS23	8	8	8	1	9|4	0	0	0	0	0	-12.26	1.23	0.52	NP_000976.1|NP_001020.2|NP_001073867.1|	4	4	4	143	RS23_HUMAN
CCDC6	NP_001017423.1	ALDH18A1	5	5	5	1	8|1	0	0	0	0	0	-8.99	1.11	0.5		4	4	4	793	P5CS_HUMAN
CCDC6	NP_001018080.1	CORO1B	34	34	34	1	35|50	0	0	0	0	0	-102	0.8	0.61	NP_065134.1|	12	12	12	489	COR1B_HUMAN
CCDC6	NP_001019837.1	SH3KBP1	5	5	5	1	0|2	0.75	0.75	0.75	0.75	0.75	1.11	5	0.03	NP_001193943.1|NP_001558.3|NP_004652.2|NP_001001132.1|NP_001243546.1|NP_829884.1|	2	2	2	628	Q5JPT1_HUMAN
CCDC6	NP_001020119.1	FNBP1L	2	2	2	1	0|0	0.95	0.95	0.95	0.95	0.95	2.93	20	0.01	NP_055423.1|	2	2	2	551	FBP1L_HUMAN
CCDC6	NP_001020262.1	ABCF1	2	2	2	1	19|14	0	0	0	0	0	-65.35	0.12	0.61		2	2	2	845	Q5STZ8_HUMAN
CCDC6	NP_001020764.1	ARFIP1	2	2	2	1	2|0	0.18	0.18	0.18	0.18	0.18	-1.51	2	0.28	NP_000935.1|	2	2	2	341	ARFP1_HUMAN
CCDC6	NP_001025067.1	WDR45	9	9	9	1	4|3	0.28	0.28	0.28	0.28	0.28	-0.93	2.57	0.25		4	4	4	360	C9JYH8_HUMAN
CCDC6	NP_001026873.2	ELP6	7	7	7	1	5|5	0	0	0	0	0	-8.66	1.4	0.5	NP_003631.2|	4	4	4	266	C9IYN7_HUMAN
CCDC6	NP_001029102.1	UBA52	13	13	13	1	11|0	0.04	0.04	0.04	0.04	0.04	-3.22	2.36	0.38	NP_001073888.2|NP_000976.1|NP_001034679.2|NP_005013.1|NP_000537.3|NP_001093326.2|NP_002583.1|NP_004172.2|	4	4	4	128	RL40_HUMAN
CCDC6	NP_001030126.1	SORBS1	9	9	9	1	0|1	1	1	1	1	1	9.87	18	0	NP_001558.3|NP_001004720.1|	7	7	7	1292	SRBS1_HUMAN
CCDC6	NP_001032238.1	ACOT1	9	9	9	1	12|0	0	0	0	0	0	-8.4	1.5	0.5	NP_002583.1|	6	6	6	421	ACOT1_HUMAN
CCDC6	NP_001032411.1	USP14	11	11	11	1	18|7	0	0	0	0	0	-28.64	0.88	0.61	NP_001073888.2|NP_036525.1|NP_000935.1|NP_054727.1|	9	9	9	459	UBP14_HUMAN
CCDC6	NP_001034624.1	SKA1	7	7	7	1	4|3	0.03	0.03	0.03	0.03	0.03	-3.52	2	0.39	NP_054861.2|	3	3	3	255	SKA1_HUMAN
CCDC6	NP_001034764.1	UNC45A	15	15	15	1	22|19	0	0	0	0	0	-52.27	0.73	0.61	NP_003602.1|NP_001185951.1|NP_001074248.1|	13	13	13	929	UN45A_HUMAN
CCDC6	NP_001034796.1	ENTR1	17	17	17	1	2|0	1	1	1	1	1	8.64	17	0	NP_001078923.1|NP_003602.1|NP_056014.2|	7	7	7	435	ENTR1_HUMAN
CCDC6	NP_001034966.1	STRN4	15	15	15	1	7|5	0.2	0.2	0.2	0.2	0.2	-1.38	2.5	0.28	NP_001077362.1|NP_003153.2|NP_477352.3|NP_000029.2|NP_001032583.1|	9	9	9	760	STRN4_HUMAN
CCDC6	NP_001035247.1	CEP44	5	5	5	1	0|0	1	1	1	1	1	8.2	50	0	NP_001137324.1|NP_001138467.1|NP_001160163.1|NP_001239314.1|NP_003293.2|NP_003602.1|NP_004412.2|NP_004652.2|NP_055746.3|NP_073615.2|NP_775866.2|NP_001157632.1|NP_001004720.1|NP_037386.1|NP_056014.2|NP_068579.3|NP_775179.1|	3	3	3	390	CEP44_HUMAN
CCDC6	NP_001035814.1	CYLD	8	8	8	1	0|0	1	1	1	1	1	13.02	80	0	NP_004412.2|NP_115518.3|NP_037386.1|NP_055625.4|NP_001093326.2|NP_006035.2|	7	7	7	953	CYLD_HUMAN
CCDC6	NP_001035847.1	PPP4R1	49	49	49	1	0|0	1	1	1	1	1	73.11	490	0		19	19	19	950	PP4R1_HUMAN
CCDC6	NP_001035905.1	CAST	8	8	8	1	4|8	0	0	0	0	0	-10.7	1.33	0.52	NP_001814.2|NP_115949.3|	4	4	4	750	A0A0C4DGB5_HUMAN
CCDC6	NP_001036069.1	XRN1	78	78	78	1	50|58	0	0	0	0	0	-79.14	1.44	0.6	NP_005834.4|	30	30	30	1693	XRN1_HUMAN
CCDC6	NP_001037770.1	SMAP1	6	6	6	1	0|4	0.43	0.43	0.43	0.43	0.43	-0.27	3	0.2		4	4	4	467	A0A087X1X9_HUMAN
CCDC6	NP_001041648.1	PHACTR4	9	9	9	1	11|13	0	0	0	0	0	-30.64	0.75	0.61		6	6	6	702	PHAR4_HUMAN
CCDC6	NP_001070908.1	BCLAF1	4	4	4	1	37|54	0	0	0	0	0	-184.88	0.09	0.61	NP_001073888.2|	2	2	2	869	E9PK91_HUMAN
CCDC6	NP_001072992.1	PAICS	6	6	6	1	12|4	0	0	0	0	0	-20.18	0.75	0.61	NP_001073888.2|NP_036525.1|	5	5	5	425	D6RF62_HUMAN
CCDC6	NP_001073888.2	UNK	6	6	6	1	0|0	1	1	1	1	1	9.84	60	0	NP_001193355.1|NP_003293.2|NP_056363.2|NP_001034679.2|NP_001157632.1|NP_001485.2|	4	4	4	810	UNK_HUMAN
CCDC6	NP_001075109.1	PRKDC	16	16	16	1	22|7	0	0	0	0	0	-28.14	1.1	0.57	NP_001139628.1|NP_001229827.1|NP_003631.2|NP_055746.3|NP_063937.2|NP_065134.1|NP_001018864.2|NP_001157632.1|NP_006817.1|NP_000537.3|NP_001093326.2|NP_002583.1|	13	13	13	4097	PRKDC_HUMAN
CCDC6	NP_001077362.1	STRN3	13	13	13	1	4|0	0.92	0.92	0.92	0.92	0.92	2.44	6.5	0.02	NP_003153.2|NP_000029.2|NP_001138678.1|NP_001164014.1|NP_005871.1|NP_001032583.1|	7	7	7	797	STRN3_HUMAN
CCDC6	NP_001077430.1	WDR62	6	6	6	1	3|2	0.18	0.18	0.18	0.18	0.18	-1.51	2.4	0.28	NP_006817.1|	6	6	6	1523	WDR62_HUMAN
CCDC6	NP_001078923.1	GIT1	4	4	4	1	0|0	1	1	1	1	1	6.52	40	0	NP_001004720.1|NP_056391.1|	3	3	3	770	A0A0C4DGN6_HUMAN
CCDC6	NP_001078927.1	CTNND1	8	8	8	1	3|6	0	0	0	0	0	-5.56	1.78	0.45		4	4	4	968	CTND1_HUMAN
CCDC6	NP_001091868.1	COPA	8	8	8	1	7|0	0.09	0.09	0.09	0.09	0.09	-2.26	2.29	0.33	NP_001135766.1|NP_003602.1|NP_001093326.2|	4	4	4	1233	COPA_HUMAN
CCDC6	NP_001091970.1	KIAA1217	3	3	3	1	0|0	0.99	0.99	0.99	0.99	0.99	4.78	30	0	NP_055681.1|NP_001004720.1|	2	2	2	1264	Q5T5P0_HUMAN
CCDC6	NP_001092902.1	BCAS3	5	5	5	1	4|0	0.26	0.26	0.26	0.26	0.26	-1.05	2.5	0.25	NP_003602.1|NP_004652.2|	4	4	4	928	K7ESE9_HUMAN
CCDC6	NP_001095896.1	TBC1D8	5	5	5	1	0|0	1	1	1	1	1	8.2	50	0		3	3	3	1140	J3KQ40_HUMAN
CCDC6	NP_001098721.1	ZFYVE16	11	11	11	1	7|30	0	0	0	0	0	-50.65	0.59	0.61		6	6	6	1539	ZFY16_HUMAN
CCDC6	NP_001107565.1	LSM14A	4	4	4	1	3|4	0	0	0	0	0	-7.69	1.14	0.49	NP_000537.3|	3	3	3	463	LS14A_HUMAN
CCDC6	NP_001107579.1	PDLIM3	4	4	4	1	5|3	0	0	0	0	0	-9.46	1	0.61	NP_001159580.1|	3	3	3	316	A0A087WYF8_HUMAN
CCDC6	NP_001110.2	ADD1	3	3	3	1	9|12	0	0	0	0	0	-36.82	0.29	0.61	NP_056363.2|NP_001074248.1|	3	3	3	737	ADDA_HUMAN
CCDC6	NP_001112.2	ADD3	7	7	7	1	17|10	0	0	0	0	0	-39.9	0.52	0.61		4	4	4	674	ADDG_HUMAN
CCDC6	NP_001116295.1	GTF3C5	4	4	4	1	6|6	0	0	0	0	0	-16.66	0.67	0.61	NP_006459.3|NP_006035.2|	4	4	4	526	H7BY84_HUMAN
CCDC6	NP_001116538.2	MAPT	6	6	6	1	7|0	0.01	0.01	0.01	0.01	0.01	-4.19	1.71	0.42	NP_001139628.1|NP_063937.2|NP_006817.1|NP_006035.2|	3	3	3	776	A0A7I2PJZ2_HUMAN
CCDC6	NP_001120654.1	CEP55	8	8	8	1	1|4	0.57	0.57	0.57	0.57	0.57	0.3	3.2	0.06	NP_003602.1|NP_056281.1|NP_000537.3|NP_005890.2|	5	5	5	464	CEP55_HUMAN
CCDC6	NP_001120792.1	UBAP2L	32	32	32	1	45|33	0	0	0	0	0	-92.52	0.82	0.61		12	12	12	983	F8W726_HUMAN
CCDC6	NP_001124384.1	SUGT1	10	10	10	1	14|11	0	0	0	0	0	-30.86	0.8	0.61	NP_003602.1|	6	6	6	365	SGT1_HUMAN
CCDC6	NP_001128246.1	KLC2	17	17	17	1	0|0	1	1	1	1	1	26.69	170	0	NP_001135766.1|NP_003602.1|NP_056281.1|NP_006817.1|NP_001116436.1|	8	8	8	545	KLC2_HUMAN
CCDC6	NP_001128512.1	DCTN1	4	4	4	1	17|15	0	0	0	0	0	-57.28	0.25	0.61	NP_001136018.1|NP_001139542.1|NP_001159741.1|NP_001160163.1|NP_004412.2|NP_055681.1|NP_056363.2|NP_006139.1|NP_055423.1|NP_001003800.1|NP_001073867.1|NP_982284.1|NP_005871.1|NP_006035.2|NP_001032583.1|	3	3	3	1253	DCTN1_HUMAN
CCDC6	NP_001128659.1	AGFG1	3	3	3	1	1|2	0.11	0.11	0.11	0.11	0.11	-2.13	2	0.33	NP_001159932.1|NP_000029.2|NP_001001132.1|	3	3	3	584	AGFG1_HUMAN
CCDC6	NP_001128727.1	RBBP4	4	4	4	1	0|0	1	1	1	1	1	6.52	40	0	NP_000537.3|	3	3	3	424	RBBP4_HUMAN
CCDC6	NP_001129663.1	KANK2	2	2	2	1	2|11	0	0	0	0	0	-21.93	0.31	0.61	NP_055681.1|NP_001032583.1|	2	2	2	851	KANK2_HUMAN
CCDC6	NP_001135766.1	SPART	20	20	20	1	6|5	1	1	1	1	1	6.17	3.64	0	NP_055681.1|	11	11	11	666	SPART_HUMAN
CCDC6	NP_001135906.1	OGA	6	6	6	1	7|8	0	0	0	0	0	-18.96	0.8	0.61	NP_001139628.1|	4	4	4	863	OGA_HUMAN
CCDC6	NP_001135915.1	EDC3	7	7	7	1	2|2	0.79	0.79	0.79	0.79	0.79	1.3	3.5	0.03	NP_006817.1|	5	5	5	508	EDC3_HUMAN
CCDC6	NP_001136018.1	LUZP1	38	38	38	1	11|15	0.99	0.99	0.99	0.99	0.99	5.04	2.92	0	NP_003602.1|	17	17	17	1076	LUZP1_HUMAN
CCDC6	NP_001137298.1	MAPRE2	8	8	8	1	12|6	0	0	0	0	0	-21.03	0.89	0.61	NP_000029.2|	3	3	3	284	MARE2_HUMAN
CCDC6	NP_001137324.1	TCHP	5	5	5	1	0|2	0.75	0.75	0.75	0.75	0.75	1.11	5	0.03	NP_003602.1|NP_115805.1|	3	3	3	498	TCHP_HUMAN
CCDC6	NP_001137533.1	COPB1	9	9	9	1	14|14	0	0	0	0	0	-38.2	0.64	0.61	NP_004318.3|NP_004332.2|NP_001186064.1|NP_001019820.1|NP_115805.1|	4	4	4	953	COPB_HUMAN
CCDC6	NP_001138467.1	CCDC85C	4	4	4	1	2|0	0.61	0.61	0.61	0.61	0.61	0.46	4	0.05	NP_003602.1|	3	3	3	419	CC85C_HUMAN
CCDC6	NP_001138880.1	NONO	29	29	29	1	67|76	0	0	0	0	0	-226.3	0.41	0.61	NP_037386.1|NP_000099.2|	12	12	12	471	NONO_HUMAN
CCDC6	NP_001138890.1	TTC28	50	50	50	1	15|14	1	1	1	1	1	14.75	3.45	0	NP_001004720.1|NP_000537.3|	28	28	28	2481	TTC28_HUMAN
CCDC6	NP_001138992.1	RAI14	15	15	15	1	23|43	0	0	0	0	0	-100.42	0.45	0.61	NP_001001132.1|NP_006817.1|NP_001074248.1|	12	12	12	980	RAI14_HUMAN
CCDC6	NP_001139487.1	DLGAP5	19	19	19	1	20|58	0	0	0	0	0	-115.39	0.49	0.61		10	10	10	842	DLGP5_HUMAN
CCDC6	NP_001139542.1	TDRD3	5	5	5	1	0|1	0.98	0.98	0.98	0.98	0.98	4.06	10	0		4	4	4	744	TDRD3_HUMAN
CCDC6	NP_001139628.1	GSK3B	10	10	10	1	0|0	1	1	1	1	1	16.13	100	0	NP_001159932.1|NP_003631.2|NP_000029.2|NP_000537.3|NP_001093326.2|NP_000992.1|NP_005890.2|NP_006035.2|NP_001032583.1|	6	6	6	420	GSK3B_HUMAN
CCDC6	NP_001139754.1	SRP54	3	3	3	1	9|9	0	0	0	0	0	-30.59	0.33	0.61		2	2	2	455	SRP54_HUMAN
CCDC6	NP_001153171.1	FHL1	8	8	8	1	8|5	0	0	0	0	0	-12.48	1.23	0.53		2	2	2	296	FHL1_HUMAN
CCDC6	NP_001155.1	APBB1	5	5	5	1	3|6	0	0	0	0	0	-9.77	1.11	0.51	NP_055423.1|	2	2	2	710	APBB1_HUMAN
CCDC6	NP_001156506.1	RPTOR	6	6	6	1	0|0	1	1	1	1	1	9.84	60	0	NP_001034679.2|NP_006817.1|NP_001093326.2|NP_004172.2|	2	2	2	1177	RPTOR_HUMAN
CCDC6	NP_001157016.1	SYNRG	5	5	5	1	3|5	0	0	0	0	0	-8.01	1.25	0.49		2	2	2	1236	SYNRG_HUMAN
CCDC6	NP_001157661.1	PLIN3	10	10	10	1	13|17	0	0	0	0	0	-40.21	0.67	0.61	NP_777567.1|NP_001005373.1|NP_001485.2|	6	6	6	433	PLIN3_HUMAN
CCDC6	NP_001157852.1	STAU2	6	6	6	1	15|11	0	0	0	0	0	-40.15	0.46	0.61		4	4	4	570	STAU2_HUMAN
CCDC6	NP_001158.2	XIAP	26	26	26	1	18|17	0	0	0	0	0	-25.41	1.49	0.56	NP_036525.1|NP_001164014.1|NP_037386.1|NP_829884.1|	12	12	12	497	XIAP_HUMAN
CCDC6	NP_001159580.1	PALLD	6	6	6	1	0|3	0.67	0.67	0.67	0.67	0.67	0.71	4	0.04	NP_001074248.1|NP_057537.1|	3	3	3	1123	PALLD_HUMAN
CCDC6	NP_001159741.1	HAUS4	3	3	3	1	0|0	0.99	0.99	0.99	0.99	0.99	4.78	30	0	NP_000537.3|	2	2	2	363	HAUS4_HUMAN
CCDC6	NP_001159932.1	MPP1	2	2	2	1	0|0	0.95	0.95	0.95	0.95	0.95	2.93	20	0.01		2	2	2	449	EM55_HUMAN
CCDC6	NP_001160163.1	TTK	20	20	20	1	6|4	1	1	1	1	1	7.58	4	0	NP_000537.3|	9	9	9	856	TTK_HUMAN
CCDC6	NP_001164040.1	CXorf56	5	5	5	1	20|40	0	0	0	0	0	-113.42	0.17	0.61		2	2	2	173	STEEP_HUMAN
CCDC6	NP_001166174.1	GGA3	3	3	3	1	2|0	0.4	0.4	0.4	0.4	0.4	-0.39	3	0.21	NP_004694.2|	2	2	2	651	B7Z1E9_HUMAN
CCDC6	NP_001171501.1	SF1	4	4	4	1	14|21	0	0	0	0	0	-63.58	0.23	0.61		2	2	2	673	SF01_HUMAN
CCDC6	NP_001171559.1	SYNJ2	2	2	2	1	0|6	0	0	0	0	0	-8.03	0.67	0.61	NP_001001132.1|	2	2	2	1259	A0A1W2PR85_HUMAN
CCDC6	NP_001171671.1	ZBTB33	55	55	55	1	73|42	0	0	0	0	0	-123.12	0.96	0.61	NP_000537.3|	21	21	21	672	KAISO_HUMAN
CCDC6	NP_001171712.1	VDAC2	18	18	18	1	17|9	0	0	0	0	0	-20.91	1.38	0.55	NP_000692.2|	7	7	7	309	VDAC2_HUMAN
CCDC6	NP_001171725.1	ESYT1	9	9	9	1	22|8	0	0	0	0	0	-41.21	0.6	0.61	NP_001093326.2|	6	6	6	1114	ESYT1_HUMAN
CCDC6	NP_001171753.1	PRMT7	7	7	7	1	12|13	0	0	0	0	0	-36.16	0.56	0.61		3	3	3	642	H3BNC0_HUMAN
CCDC6	NP_001180215.1	SIRT2	5	5	5	1	0|0	1	1	1	1	1	8.2	50	0	NP_006035.2|	3	3	3	234	A0A0A0MRF5_HUMAN
CCDC6	NP_001185771.1	CCT2	5	5	5	1	9|2	0	0	0	0	0	-12.71	0.91	0.61	NP_003153.2|NP_037386.1|NP_821080.1|NP_000537.3|	5	5	5	488	TCPB_HUMAN
CCDC6	NP_001185987.1	ARPIN-AP3S2	16	16	16	1	21|17	0	0	0	0	0	-45.06	0.84	0.61		7	7	7	394	A0A0A6YYH1_HUMAN
CCDC6	NP_001191395.1	RBM10	4	4	4	1	45|42	0	0	0	0	0	-176.55	0.09	0.61	NP_001074248.1|	3	3	3	853	RBM10_HUMAN
CCDC6	NP_001191455.1	SSR4	4	4	4	1	2|1	0.31	0.31	0.31	0.31	0.31	-0.81	2.67	0.24	NP_001120797.1|	3	3	3	184	SSRD_HUMAN
CCDC6	NP_001193355.1	ATP5MD	4	4	4	1	0|0	1	1	1	1	1	6.52	40	0	NP_001243125.1|	2	2	2	58	ATPMK_HUMAN
CCDC6	NP_001193937.1	AFDN	133	133	133	1	110|108	0	0	0	0	0	-192.84	1.22	0.61	NP_004318.3|NP_001034679.2|NP_005013.1|NP_001004720.1|NP_006817.1|	51	51	51	1743	A8MQ02_HUMAN
CCDC6	NP_001193943.1	SERPINH1	2	2	2	1	0|0	0.95	0.95	0.95	0.95	0.95	2.93	20	0.01	NP_003293.2|NP_001018864.2|NP_000537.3|	2	2	2	418	SERPH_HUMAN
CCDC6	NP_001202.4	BUB1B	33	33	33	1	11|30	0	0	0	0	0	-27.02	1.61	0.57	NP_004652.2|NP_000029.2|NP_115949.3|	17	17	17	1050	BUB1B_HUMAN
CCDC6	NP_001229268.1	PFKP	12	12	12	1	8|0	0.35	0.35	0.35	0.35	0.35	-0.6	3	0.23	NP_054727.1|NP_006035.2|	8	8	8	776	A0A7I2V3Z0_HUMAN
CCDC6	NP_001229761.1	ARFGAP2	5	5	5	1	2|1	0.61	0.61	0.61	0.61	0.61	0.43	3.33	0.05	NP_001032900.1|	5	5	5	493	A0A0D9SF70_HUMAN
CCDC6	NP_001229827.1	PPP6R2	7	7	7	1	0|0	1	1	1	1	1	11.44	70	0	NP_055746.3|NP_775866.2|NP_001157632.1|NP_037386.1|NP_056014.2|	3	3	3	959	PP6R2_HUMAN
CCDC6	NP_001229831.1	AKAP1	10	10	10	1	16|17	0	0	0	0	0	-45.99	0.61	0.61	NP_001001715.2|	7	7	7	903	AKAP1_HUMAN
CCDC6	NP_001231867.1	TXN	4	4	4	1	3|0	0.33	0.33	0.33	0.33	0.33	-0.7	2.67	0.24	NP_000281.2|NP_000537.3|	2	2	2	85	THIO_HUMAN
CCDC6	NP_001238978.1	PCMT1	9	9	9	1	5|2	0.27	0.27	0.27	0.27	0.27	-1	2.57	0.25	NP_060458.3|NP_000537.3|	3	3	3	286	A0A0A0MRJ6_HUMAN
CCDC6	NP_001239085.1	GEMIN5	65	65	65	1	98|58	0	0	0	0	0	-181.7	0.83	0.61	NP_006035.2|	25	25	25	1507	GEMI5_HUMAN
CCDC6	NP_001239314.1	TNIP1	8	8	8	1	0|1	1	1	1	1	1	8.41	16	0	NP_003602.1|NP_037386.1|NP_001093326.2|NP_006779.1|	4	4	4	619	A0A0A0MRZ4_HUMAN
CCDC6	NP_001243463.1	SLC25A1	3	3	3	1	3|0	0.15	0.15	0.15	0.15	0.15	-1.72	2	0.3	NP_001020.2|NP_001243125.1|	3	3	3	318	B4DP62_HUMAN
CCDC6	NP_001243650.1	CCT4	6	6	6	1	8|1	0	0	0	0	0	-7.59	1.33	0.48	NP_003153.2|NP_004332.2|NP_001034679.2|NP_037386.1|NP_000537.3|NP_001073867.1|NP_005871.1|NP_001019820.1|	4	4	4	509	TCPD_HUMAN
CCDC6	NP_001244.1	CDC5L	48	48	48	1	14|26	0	0	0	0	0	-11.4	2.4	0.52	NP_003631.2|NP_004652.2|NP_056363.2|NP_060139.2|NP_060458.3|NP_065134.1|NP_203754.2|NP_001243546.1|NP_005349.3|NP_006817.1|NP_068579.3|NP_001188493.1|NP_055484.3|NP_001188407.1|	23	23	23	802	CDC5L_HUMAN
CCDC6	NP_001244120.1	DDX6	5	5	5	1	5|4	0	0	0	0	0	-9.77	1.11	0.51	NP_001558.3|NP_006817.1|	3	3	3	483	DDX6_HUMAN
CCDC6	NP_001245366.1	TARS1	2	2	2	1	4|4	0	0	0	0	0	-12.61	0.5	0.61		2	2	2	723	SYTC_HUMAN
CCDC6	NP_001248755.1	AP3D1	11	11	11	1	26|23	0	0	0	0	0	-75.65	0.45	0.61		7	7	7	1215	AP3D1_HUMAN
CCDC6	NP_001252518.1	RTN3	2	2	2	1	0|0	0.95	0.95	0.95	0.95	0.95	2.93	20	0.01		2	2	2	1032	B7Z4M1_HUMAN
CCDC6	NP_001253974.1	PSME3	5	5	5	1	27|25	0	0	0	0	0	-97.05	0.19	0.61	NP_006817.1|NP_000537.3|	4	4	4	265	B3KQ25_HUMAN
CCDC6	NP_001257405.1	PPP2R5D	8	8	8	1	12|4	0	0	0	0	0	-17.17	1	0.61	NP_001186326.1|	4	4	4	451	2A5D_HUMAN
CCDC6	NP_001258522.1	PPME1	4	4	4	1	2|2	0.08	0.08	0.08	0.08	0.08	-2.48	2	0.34	NP_777567.1|NP_001005373.1|NP_002583.1|	3	3	3	400	PPME1_HUMAN
CCDC6	NP_001258664.1	COPZ1	2	2	2	1	1|0	0.47	0.47	0.47	0.47	0.47	-0.11	4	0.18		2	2	2	160	COPZ1_HUMAN
CCDC6	NP_001258978.1	TRAP1	8	8	8	1	14|5	0	0	0	0	0	-22.5	0.84	0.61		3	3	3	651	I3L0K7_HUMAN
CCDC6	NP_001272.2	TBCB	7	7	7	1	10|7	0	0	0	0	0	-21.02	0.82	0.61	NP_001814.2|	4	4	4	244	TBCB_HUMAN
CCDC6	NP_001348.2	DHX9	52	52	52	1	84|55	0	0	0	0	0	-172.02	0.75	0.61	NP_001020.2|NP_006817.1|NP_002583.1|	23	23	23	1270	DHX9_HUMAN
CCDC6	NP_001349.2	DHX15	3	3	3	1	19|24	0	0	0	0	0	-83.81	0.14	0.61	NP_444252.1|NP_002583.1|NP_001188407.1|	2	2	2	795	DHX15_HUMAN
CCDC6	NP_001408.2	EIF4B	26	26	26	1	28|30	0	0	0	0	0	-65.75	0.9	0.61	NP_060139.2|NP_065134.1|NP_006139.1|NP_006817.1|	13	13	13	611	E7EX17_HUMAN
CCDC6	NP_001410.2	ELAVL1	3	3	3	1	4|2	0	0	0	0	0	-7.38	1	0.61	NP_003153.2|NP_004652.2|NP_005410.1|NP_001018864.2|NP_001092692.1|NP_001157632.1|NP_005013.1|NP_006817.1|NP_065176.3|NP_003900.1|NP_775179.1|NP_000537.3|NP_001185951.1|NP_904325.2|NP_001485.2|NP_073587.1|NP_001001715.2|NP_054752.3|NP_055484.3|NP_000239.1|NP_982284.1|NP_005871.1|NP_001019820.1|NP_066972.1|NP_006035.2|	3	3	3	326	ELAV1_HUMAN
CCDC6	NP_001427.2	FBL	5	5	5	1	5|8	0	0	0	0	0	-16.89	0.77	0.61	NP_004652.2|NP_000976.1|NP_000537.3|NP_001074248.1|	3	3	3	321	FBRL_HUMAN
CCDC6	NP_001542.1	IGBP1	5	5	5	1	6|6	0	0	0	0	0	-15.05	0.83	0.61	NP_055055.1|NP_777567.1|NP_001001132.1|NP_001034679.2|NP_115949.3|NP_001070707.1|NP_002558.1|	4	4	4	339	IGBP1_HUMAN
CCDC6	NP_001558.3	INPPL1	4	4	4	1	0|0	1	1	1	1	1	6.52	40	0	NP_777567.1|NP_001001132.1|NP_821080.1|	2	2	2	1258	SHIP2_HUMAN
CCDC6	NP_001596.2	AARS1	3	3	3	1	0|3	0.15	0.15	0.15	0.15	0.15	-1.72	2	0.3		3	3	3	968	SYAC_HUMAN
CCDC6	NP_001609.2	PARP1	14	14	14	1	110|94	0	0	0	0	0	-397.64	0.14	0.61	NP_000537.3|NP_001093326.2|NP_002583.1|	10	10	10	1014	PARP1_HUMAN
CCDC6	NP_001681.2	ATP6V1A	2	2	2	1	5|0	0	0	0	0	0	-6.52	0.8	0.61	NP_000692.2|	2	2	2	617	VATA_HUMAN
CCDC6	NP_001814.2	CKB	5	5	5	1	0|2	0.75	0.75	0.75	0.75	0.75	1.11	5	0.03	NP_036525.1|NP_001018864.2|NP_000099.2|	3	3	3	381	G3V4N7_HUMAN
CCDC6	NP_001830.1	CNN3	24	24	24	1	21|10	0	0	0	0	0	-21.65	1.55	0.56		7	7	7	329	CNN3_HUMAN
CCDC6	NP_001960.2	EIF5	38	38	38	1	43|61	0	0	0	0	0	-130.65	0.73	0.61	NP_036525.1|NP_006817.1|	13	13	13	431	IF5_HUMAN
CCDC6	NP_002030.2	GAB1	2	2	2	1	3|4	0	0	0	0	0	-10.74	0.57	0.61	NP_001004720.1|	2	2	2	694	B7Z3B9_HUMAN
CCDC6	NP_002128.1	HNRNPA2B1	4	4	4	1	23|22	0	0	0	0	0	-85.01	0.18	0.61	NP_001018864.2|NP_006817.1|NP_000537.3|NP_001032900.1|	4	4	4	341	ROA2_HUMAN
CCDC6	NP_002131.2	HNRNPK	26	26	26	1	93|75	0	0	0	0	0	-285.16	0.31	0.61	NP_055681.1|NP_203754.2|NP_001004720.1|NP_006817.1|NP_056014.2|NP_000537.3|	12	12	12	464	HNRPK_HUMAN
CCDC6	NP_002147.2	HSPD1	8	8	8	1	7|5	0	0	0	0	0	-10.73	1.33	0.52	NP_004318.3|NP_001093326.2|NP_115805.1|	5	5	5	573	CH60_HUMAN
CCDC6	NP_002256.2	KPNB1	21	21	21	1	17|14	0	0	0	0	0	-25.46	1.35	0.56	NP_002523.2|NP_065134.1|NP_115518.3|NP_000537.3|NP_872604.1|NP_055484.3|	10	10	10	876	IMB1_HUMAN
CCDC6	NP_002262.3	IPO5	3	3	3	1	6|2	0	0	0	0	0	-10.65	0.75	0.61	NP_003602.1|NP_000692.2|NP_001186064.1|	3	3	3	1115	IPO5_HUMAN
CCDC6	NP_002287.2	LBR	17	17	17	1	32|29	0	0	0	0	0	-87.1	0.56	0.61		8	8	8	615	LBR_HUMAN
CCDC6	NP_002289.2	LCP1	13	13	13	1	25|8	0	0	0	0	0	-39.77	0.79	0.61		5	5	5	627	PLSL_HUMAN
CCDC6	NP_002523.2	NUP88	8	8	8	1	3|1	0.92	0.92	0.92	0.92	0.92	2.45	4	0.02	NP_065134.1|	4	4	4	741	NUP88_HUMAN
CCDC6	NP_002617.3	PFKL	4	4	4	1	3|1	0.08	0.08	0.08	0.08	0.08	-2.48	2	0.34	NP_006817.1|NP_006035.2|	3	3	3	780	PFKAL_HUMAN
CCDC6	NP_002625.1	PHB	13	13	13	1	10|0	0.11	0.11	0.11	0.11	0.11	-2.07	2.6	0.33	NP_001034679.2|NP_829884.1|NP_000537.3|NP_000692.2|NP_001032900.1|	7	7	7	272	PHB_HUMAN
CCDC6	NP_002626.1	SLC25A3	9	9	9	1	8|0	0.06	0.06	0.06	0.06	0.06	-2.68	2.25	0.35	NP_004332.2|NP_001018864.2|NP_000692.2|NP_001019820.1|	4	4	4	361	MPCP_HUMAN
CCDC6	NP_002637.3	PIK3C2B	2	2	2	1	0|0	0.95	0.95	0.95	0.95	0.95	2.93	20	0.01	NP_001001132.1|NP_006817.1|	2	2	2	1634	P3C2B_HUMAN
CCDC6	NP_002678.2	PNN	5	5	5	1	25|36	0	0	0	0	0	-116.2	0.16	0.61	NP_002267.2|	4	4	4	717	PININ_HUMAN
CCDC6	NP_002801.1	PSMD4	3	3	3	1	8|5	0	0	0	0	0	-20.5	0.46	0.61	NP_003631.2|NP_004332.2|NP_000537.3|NP_000099.2|NP_001073867.1|	2	2	2	377	PSMD4_HUMAN
CCDC6	NP_002803.2	PSMD8	3	3	3	1	5|5	0	0	0	0	0	-14.62	0.6	0.61	NP_001073867.1|	3	3	3	350	PSMD8_HUMAN
CCDC6	NP_002807.1	PSMD12	6	6	6	1	4|21	0	0	0	0	0	-37.08	0.48	0.61	NP_003631.2|NP_004332.2|NP_001073867.1|	4	4	4	456	PSD12_HUMAN
CCDC6	NP_002873.1	RANBP1	11	11	11	1	8|6	0	0	0	0	0	-10.01	1.57	0.51		3	3	3	201	F6WQW2_HUMAN
CCDC6	NP_002874.1	RANGAP1	43	43	43	1	85|118	0	0	0	0	0	-316.03	0.42	0.61	NP_006459.3|NP_065134.1|	15	15	15	587	RAGP1_HUMAN
CCDC6	NP_002878.2	RARS1	18	18	18	1	22|20	0	0	0	0	0	-49.19	0.86	0.61	NP_001243546.1|NP_001093326.2|NP_001186064.1|	8	8	8	660	SYRC_HUMAN
CCDC6	NP_002943.2	RPS2	6	6	6	1	7|4	0	0	0	0	0	-11.84	1.09	0.52	NP_000976.1|NP_001020.2|NP_000537.3|NP_115722.1|NP_001032583.1|	4	4	4	293	RS2_HUMAN
CCDC6	NP_003081.2	SNRPA1	4	4	4	1	39|24	0	0	0	0	0	-123.48	0.13	0.61	NP_001188493.1|	3	3	3	255	H0YKK0_HUMAN
CCDC6	NP_003085.1	SNRPE	6	6	6	1	6|0	0.06	0.06	0.06	0.06	0.06	-2.76	2	0.36	NP_006817.1|	2	2	2	92	RUXE_HUMAN
CCDC6	NP_003141.2	STAT3	22	22	22	1	16|15	0	0	0	0	0	-24.06	1.42	0.56	NP_005410.1|NP_006139.1|	13	13	13	769	A0A7I2V395_HUMAN
CCDC6	NP_003153.2	STRN	18	18	18	1	3|6	1	1	1	1	1	6.72	4	0	NP_000029.2|NP_001164014.1|NP_001032583.1|	10	10	10	780	STRN_HUMAN
CCDC6	NP_003165.2	SVIL	12	12	12	1	0|9	0.16	0.16	0.16	0.16	0.16	-1.63	2.67	0.3	NP_003293.2|NP_001074248.1|	8	8	8	1788	A0A6I8PIX7_HUMAN
CCDC6	NP_003248.3	TJP1	76	76	76	1	17|44	0	0	0	0	0	-17.88	2.49	0.54	NP_006078.2|NP_001074248.1|NP_005392.2|	34	34	34	1748	A0A7I2V5U5_HUMAN
CCDC6	NP_003283.2	TPR	19	19	19	1	36|65	0	0	0	0	0	-162.56	0.38	0.61	NP_065134.1|NP_000029.2|NP_055484.3|	11	11	11	2363	TPR_HUMAN
CCDC6	NP_003293.2	TRIP6	6	6	6	1	0|2	0.86	0.86	0.86	0.86	0.86	1.79	6	0.02	NP_055055.1|NP_001004720.1|NP_001070707.1|NP_001032900.1|	2	2	2	476	TRIP6_HUMAN
CCDC6	NP_003363.1	VBP1	3	3	3	1	0|8	0	0	0	0	0	-9.96	0.75	0.61	NP_000935.1|	2	2	2	197	PFD3_HUMAN
CCDC6	NP_003364.1	VCL	23	23	23	1	16|9	0	0	0	0	0	-13.22	1.84	0.53	NP_036525.1|NP_055681.1|NP_006817.1|NP_001074248.1|	13	13	13	1066	VINC_HUMAN
CCDC6	NP_003461.2	USP7	7	7	7	1	18|30	0	0	0	0	0	-82.6	0.29	0.61	NP_658983.3|NP_001157632.1|NP_000537.3|NP_001093326.2|NP_006035.2|	6	6	6	1102	UBP7_HUMAN
CCDC6	NP_003585.3	TTF2	7	7	7	1	3|3	0.13	0.13	0.13	0.13	0.13	-1.86	2.33	0.31	NP_055746.3|	5	5	5	1162	TTF2_HUMAN
CCDC6	NP_003595.1	IRS4	27	27	27	1	30|1	0	0	0	0	0	-17.87	1.74	0.54	NP_001034679.2|NP_006817.1|NP_006078.2|NP_000537.3|NP_005871.1|	13	13	13	1257	IRS4_HUMAN
CCDC6	NP_003602.1	OFD1	13	13	13	1	7|0	0.67	0.67	0.67	0.67	0.67	0.72	3.71	0.04	NP_055894.6|NP_073615.2|NP_115518.3|NP_848604.3|NP_001092692.1|NP_001138678.1|NP_004694.2|NP_037386.1|NP_068579.3|NP_829884.1|NP_001010872.1|NP_000537.3|NP_005834.4|NP_055625.4|NP_079218.2|NP_054727.1|NP_001032583.1|	9	9	9	1012	A6NF31_HUMAN
CCDC6	NP_003615.2	RANBP3	31	31	31	1	58|32	0	0	0	0	0	-116.02	0.69	0.61		11	11	11	562	B7Z7F3_HUMAN
CCDC6	NP_003631.2	ELP1	4	4	4	1	0|0	1	1	1	1	1	6.52	40	0	NP_055746.3|NP_001034679.2|	2	2	2	1332	A0A6Q8PF66_HUMAN
CCDC6	NP_003671.1	YARS1	4	4	4	1	1|0	0.93	0.93	0.93	0.93	0.93	2.63	8	0.01		3	3	3	528	A0A0C4DGZ5_HUMAN
CCDC6	NP_003676.2	KHSRP	2	2	2	1	38|22	0	0	0	0	0	-123.98	0.07	0.61		2	2	2	711	FUBP2_HUMAN
CCDC6	NP_003698.1	RUVBL1	37	37	37	1	67|75	0	0	0	0	0	-206.83	0.52	0.61	NP_004332.2|NP_001034679.2|NP_037386.1|NP_001135791.1|NP_001032900.1|	15	15	15	456	E7ETR0_HUMAN
CCDC6	NP_003740.2	IRS2	2	2	2	1	0|3	0.05	0.05	0.05	0.05	0.05	-3.03	1.33	0.37	NP_006817.1|	2	2	2	1338	IRS2_HUMAN
CCDC6	NP_003741.1	EIF3A	10	10	10	1	10|9	0	0	0	0	0	-20.14	1.05	0.55	NP_000029.2|NP_001020.2|	8	8	8	1382	EIF3A_HUMAN
CCDC6	NP_003744.1	EIF3D	9	9	9	1	7|5	0	0	0	0	0	-9.33	1.5	0.51	NP_115805.1|	4	4	4	548	EIF3D_HUMAN
CCDC6	NP_003746.2	EIF3G	4	4	4	1	11|11	0	0	0	0	0	-36.46	0.36	0.61		3	3	3	320	EIF3G_HUMAN
CCDC6	NP_003819.1	MTMR1	3	3	3	1	0|2	0.4	0.4	0.4	0.4	0.4	-0.39	3	0.21		3	3	3	665	F8WA39_HUMAN
CCDC6	NP_003866.1	GMPS	5	5	5	1	10|8	0	0	0	0	0	-26.34	0.56	0.61		4	4	4	693	GUAA_HUMAN
CCDC6	NP_003899.2	EIF2S2	5	5	5	1	10|1	0	0	0	0	0	-12.48	0.91	0.61	NP_000537.3|	2	2	2	333	IF2B_HUMAN
CCDC6	NP_004138.1	DRG1	2	2	2	1	4|0	0	0	0	0	0	-4.72	1	0.61		2	2	2	367	DRG1_HUMAN
CCDC6	NP_004148.1	PRKAR2A	6	6	6	1	5|7	0	0	0	0	0	-13.61	1	0.61	NP_055681.1|NP_001032583.1|	4	4	4	404	KAP2_HUMAN
CCDC6	NP_004175.2	WARS1	11	11	11	1	18|15	0	0	0	0	0	-44.15	0.67	0.61	NP_036525.1|NP_054727.1|NP_002583.1|	5	5	5	471	SYWC_HUMAN
CCDC6	NP_004232.2	JMJD1C	9	9	9	1	19|43	0	0	0	0	0	-106.2	0.29	0.61		7	7	7	2303	JHD2C_HUMAN
CCDC6	NP_004272.2	BAG3	9	9	9	1	5|22	0	0	0	0	0	-35.25	0.67	0.61	NP_055681.1|NP_002267.2|NP_001106177.1|NP_006817.1|NP_001485.2|NP_002558.1|NP_001093326.2|NP_055484.3|NP_065130.1|NP_006035.2|	3	3	3	575	BAG3_HUMAN
CCDC6	NP_004318.3	BCR	6	6	6	1	0|0	1	1	1	1	1	9.84	60	0	NP_000537.3|	3	3	3	1271	BCR_HUMAN
CCDC6	NP_004332.2	CAD	2	2	2	1	0|0	0.95	0.95	0.95	0.95	0.95	2.93	20	0.01	NP_055681.1|NP_000537.3|NP_000692.2|NP_001093326.2|NP_005871.1|NP_006035.2|	2	2	2	2225	F8VPD4_HUMAN
CCDC6	NP_004412.2	DVL1	29	29	29	1	11|3	0.92	0.92	0.92	0.92	0.92	2.38	4.14	0.02	NP_060458.3|NP_000029.2|NP_001004720.1|NP_001185951.1|	10	10	10	670	DVL1_HUMAN
CCDC6	NP_004413.1	DVL2	55	55	55	1	32|8	0	0	0	0	0	-8.42	2.75	0.5	NP_000029.2|NP_829884.1|NP_000537.3|	15	15	15	736	DVL2_HUMAN
CCDC6	NP_004414.3	DVL3	36	36	36	1	24|15	0	0	0	0	0	-20.19	1.85	0.55		10	10	10	716	DVL3_HUMAN
CCDC6	NP_004492.2	HNRNPU	6	6	6	1	67|39	0	0	0	0	0	-210.16	0.11	0.61	NP_000976.1|NP_001020.2|NP_001116436.1|NP_000537.3|NP_001093326.2|NP_001186064.1|	5	5	5	806	HNRPU_HUMAN
CCDC6	NP_004514.2	KIF11	13	13	13	1	6|24	0	0	0	0	0	-34.14	0.87	0.61	NP_055625.4|NP_001074248.1|NP_000992.1|	8	8	8	1056	KIF11_HUMAN
CCDC6	NP_004528.1	NAP1L1	7	7	7	1	18|17	0	0	0	0	0	-56.15	0.4	0.61	NP_004652.2|NP_000976.1|NP_001018864.2|NP_000537.3|NP_000992.1|NP_001186064.1|	3	3	3	391	B7Z4K9_HUMAN
CCDC6	NP_004629.3	PRRC2A	14	14	14	1	33|59	0	0	0	0	0	-156.26	0.3	0.61	NP_001004720.1|NP_000537.3|NP_001120797.1|	8	8	8	2157	PRC2A_HUMAN
CCDC6	NP_004631.1	DDX39B	14	14	14	1	27|10	0	0	0	0	0	-45.58	0.76	0.61	NP_006078.2|NP_001074248.1|	7	7	7	428	DX39B_HUMAN
CCDC6	NP_004652.2	CDC23	8	8	8	1	1|0	1	1	1	1	1	8.41	16	0	NP_115805.1|	2	2	2	597	CDC23_HUMAN
CCDC6	NP_004676.3	MTMR6	2	2	2	1	0|6	0	0	0	0	0	-8.03	0.67	0.61		2	2	2	621	MTMR6_HUMAN
CCDC6	NP_004689.1	PRPF3	4	4	4	1	31|29	0	0	0	0	0	-117.47	0.13	0.61	NP_001188493.1|	2	2	2	683	PRPF3_HUMAN
CCDC6	NP_004699.1	PDCD5	9	9	9	1	11|5	0	0	0	0	0	-16	1.12	0.54	NP_000537.3|	4	4	4	125	PDCD5_HUMAN
CCDC6	NP_004703.1	HGS	4	4	4	1	1|4	0.02	0.02	0.02	0.02	0.02	-4.02	1.6	0.42	NP_056281.1|NP_000029.2|NP_002267.2|NP_005834.4|NP_000692.2|	3	3	3	777	A0A7I2V2W5_HUMAN
CCDC6	NP_004721.1	ETF1	11	11	11	1	13|7	0	0	0	0	0	-20.26	1.1	0.55		6	6	6	437	B7Z7P8_HUMAN
CCDC6	NP_004738.3	DLG5	4	4	4	1	0|4	0.12	0.12	0.12	0.12	0.12	-2.02	2	0.32	NP_005013.1|	2	2	2	1919	DLG5_HUMAN
CCDC6	NP_004773.1	SNAP29	21	21	21	1	17|10	0	0	0	0	0	-18.77	1.56	0.55	NP_068579.3|	7	7	7	258	SNP29_HUMAN
CCDC6	NP_004896.1	PRDX6	10	10	10	1	14|5	0	0	0	0	0	-19.5	1.05	0.55	NP_036525.1|NP_002583.1|	5	5	5	224	PRDX6_HUMAN
CCDC6	NP_004990.3	MYO6	17	17	17	1	18|14	0	0	0	0	0	-32.9	1.06	0.57	NP_005246.2|NP_000029.2|NP_000537.3|NP_001093326.2|	10	10	10	1285	A0A0A0MRM8_HUMAN
CCDC6	NP_005073.2	TRIM25	9	9	9	1	16|10	0	0	0	0	0	-34.33	0.69	0.61	NP_000029.2|NP_054727.1|NP_002583.1|	7	7	7	630	TRI25_HUMAN
CCDC6	NP_005076.3	NUP214	30	30	30	1	32|34	0	0	0	0	0	-74.03	0.91	0.61	NP_065134.1|NP_000029.2|NP_001008564.1|	18	18	18	2090	B7ZAV2_HUMAN
CCDC6	NP_005091.2	AKAP12	5	5	5	1	22|17	0	0	0	0	0	-69.38	0.26	0.61	NP_000537.3|	4	4	4	1782	AKA12_HUMAN
CCDC6	NP_005104.2	GOLGA5	4	4	4	1	4|11	0	0	0	0	0	-21.99	0.53	0.61	NP_001001132.1|	3	3	3	731	GOGA5_HUMAN
CCDC6	NP_005198.1	CRKL	66	66	66	1	49|38	0	0	0	0	0	-60.01	1.52	0.59		15	15	15	303	CRKL_HUMAN
CCDC6	NP_005246.2	GAK	26	26	26	1	3|3	1	1	1	1	1	20.25	8.67	0	NP_055681.1|NP_001010872.1|NP_001074248.1|	11	11	11	1311	D6RE78_HUMAN
CCDC6	NP_005325.2	HCFC1	10	10	10	1	42|52	0	0	0	0	0	-172.39	0.21	0.61		5	5	5	2035	A6NEM2_HUMAN
CCDC6	NP_005372.2	NCL	6	6	6	1	124|97	0	0	0	0	0	-464.55	0.05	0.61	NP_001020.2|NP_006817.1|NP_055423.1|NP_000537.3|	5	5	5	710	NUCL_HUMAN
CCDC6	NP_005410.1	STAT2	4	4	4	1	0|0	1	1	1	1	1	6.52	40	0		3	3	3	851	B4DLC8_HUMAN
CCDC6	NP_005619.1	SLC1A5	3	3	3	1	9|5	0	0	0	0	0	-22.5	0.43	0.61	NP_001073867.1|	2	2	2	541	AAAT_HUMAN
CCDC6	NP_005633.2	TAF7	8	8	8	1	11|36	0	0	0	0	0	-77.29	0.34	0.61	NP_001093326.2|	3	3	3	349	TAF7_HUMAN
CCDC6	NP_005681.2	DNM1L	4	4	4	1	12|8	0	0	0	0	0	-32.39	0.4	0.61	NP_001164014.1|	2	2	2	699	B4DDQ3_HUMAN
CCDC6	NP_005753.1	TRIM28	10	10	10	1	52|67	0	0	0	0	0	-225.89	0.17	0.61	NP_006817.1|NP_001116436.1|NP_000537.3|NP_001093326.2|NP_001243125.1|	6	6	6	835	TIF1B_HUMAN
CCDC6	NP_005900.2	MAP1B	46	46	46	1	67|46	0	0	0	0	0	-133.87	0.81	0.61	NP_001018864.2|NP_000537.3|NP_872604.1|	25	25	25	2468	MAP1B_HUMAN
CCDC6	NP_005907.3	MCM7	2	2	2	1	6|8	0	0	0	0	0	-24.72	0.29	0.61	NP_001093326.2|NP_002583.1|NP_006035.2|	2	2	2	719	MCM7_HUMAN
CCDC6	NP_005947.3	MTHFD1	9	9	9	1	13|2	0	0	0	0	0	-13.61	1.2	0.53		5	5	5	935	C1TC_HUMAN
CCDC6	NP_005959.2	HNRNPM	9	9	9	1	24|11	0	0	0	0	0	-51.2	0.51	0.61	NP_055681.1|NP_000029.2|NP_001020.2|NP_037386.1|NP_001188493.1|NP_000537.3|NP_001186064.1|NP_001073867.1|	6	6	6	730	HNRPM_HUMAN
CCDC6	NP_005960.1	NAP1L4	6	6	6	1	14|6	0	0	0	0	0	-27.86	0.6	0.61		4	4	4	375	NP1L4_HUMAN
CCDC6	NP_006080.1	SCML2	3	3	3	1	41|91	0	0	0	0	0	-278.77	0.05	0.61		2	2	2	700	SCML2_HUMAN
CCDC6	NP_006089.1	RACK1	2	2	2	1	5|4	0	0	0	0	0	-14.61	0.44	0.61	NP_001093326.2|NP_001032583.1|	2	2	2	317	RACK1_HUMAN
CCDC6	NP_006136.1	DNAJB1	2	2	2	1	5|19	0	0	0	0	0	-44.94	0.17	0.61	NP_056014.2|NP_000537.3|NP_001073867.1|	2	2	2	340	DNJB1_HUMAN
CCDC6	NP_006181.1	ORC2	8	8	8	1	44|37	0	0	0	0	0	-150.35	0.2	0.61		3	3	3	577	ORC2_HUMAN
CCDC6	NP_006182.2	PA2G4	11	11	11	1	40|15	0	0	0	0	0	-86.74	0.4	0.61	NP_001093326.2|	5	5	5	394	PA2G4_HUMAN
CCDC6	NP_006188.3	PCM1	13	13	13	1	17|16	0	0	0	0	0	-40.72	0.79	0.61	NP_073615.2|NP_076982.3|NP_115518.3|NP_002267.2|NP_001018864.2|NP_001092692.1|NP_001164108.1|NP_006817.1|NP_065176.3|NP_068579.3|NP_775179.1|NP_829884.1|NP_001185951.1|NP_001003800.1|NP_055625.4|NP_054727.1|NP_001073867.1|NP_982284.1|NP_001032583.1|	8	8	8	2024	PCM1_HUMAN
CCDC6	NP_006232.1	PPP1R2	2	2	2	1	5|6	0	0	0	0	0	-18.61	0.36	0.61	NP_063937.2|	2	2	2	205	IPP2_HUMAN
CCDC6	NP_006247.1	PKN2	14	14	14	1	8|6	0	0	0	0	0	-5.96	2	0.46	NP_001004720.1|	11	11	11	984	B1AL79_HUMAN
CCDC6	NP_006286.1	VARS1	2	2	2	1	8|6	0	0	0	0	0	-24.72	0.29	0.61	NP_006817.1|NP_001093326.2|	2	2	2	1264	SYVC_HUMAN
CCDC6	NP_006316.1	RAN	17	17	17	1	19|8	0	0	0	0	0	-23.64	1.26	0.56	NP_065134.1|NP_001120797.1|	5	5	5	216	B4DV51_HUMAN
CCDC6	NP_006333.1	TACC3	8	8	8	1	0|15	0	0	0	0	0	-14.71	1.07	0.53		5	5	5	838	TACC3_HUMAN
CCDC6	NP_006382.1	IPO7	12	12	12	1	15|10	0	0	0	0	0	-27.81	0.96	0.61	NP_065134.1|NP_001093326.2|NP_006035.2|	5	5	5	1038	IPO7_HUMAN
CCDC6	NP_006417.2	DPYSL4	12	12	12	1	24|12	0	0	0	0	0	-47.48	0.67	0.61		8	8	8	572	DPYL4_HUMAN
CCDC6	NP_006436.3	PRPF8	24	24	24	1	15|27	0	0	0	0	0	-39.94	1.14	0.58	NP_001034679.2|NP_001188493.1|	21	21	21	2335	PRP8_HUMAN
CCDC6	NP_006459.3	POLR3C	5	5	5	1	0|1	0.98	0.98	0.98	0.98	0.98	4.06	10	0		2	2	2	534	RPC3_HUMAN
CCDC6	NP_006576.2	CCT8	181	181	181	1	212|305	0	0	0	0	0	-660.49	0.7	0.61	NP_037386.1|NP_000537.3|NP_000692.2|	31	31	31	548	TCPQ_HUMAN
CCDC6	NP_006591.1	NUDC	52	52	52	1	87|38	0	0	0	0	0	-145.43	0.83	0.61	NP_005871.1|	16	16	16	331	NUDC_HUMAN
CCDC6	NP_006614.2	PHGDH	6	6	6	1	5|1	0.04	0.04	0.04	0.04	0.04	-3.09	2	0.38	NP_001001132.1|	4	4	4	533	SERA_HUMAN
CCDC6	NP_006635.2	HSPH1	4	4	4	1	15|34	0	0	0	0	0	-92.75	0.16	0.61	NP_005871.1|	3	3	3	858	A0A0A0MSM0_HUMAN
CCDC6	NP_006759.3	BRAP	22	22	22	1	20|20	0	0	0	0	0	-39.75	1.1	0.58		7	7	7	592	BRAP_HUMAN
CCDC6	NP_006810.1	STIP1	3	3	3	1	4|2	0	0	0	0	0	-7.38	1	0.61	NP_000099.2|NP_001485.2|NP_002558.1|NP_001032900.1|NP_005871.1|NP_006035.2|	3	3	3	543	STIP1_HUMAN
CCDC6	NP_006827.1	GCN1	64	64	64	1	44|15	0	0	0	0	0	-24.06	2.17	0.56	NP_006817.1|NP_001093326.2|NP_001188407.1|	36	36	36	2671	GCN1_HUMAN
CCDC6	NP_006833.2	SF3B2	12	12	12	1	50|48	0	0	0	0	0	-175.15	0.24	0.61	NP_658983.3|NP_000537.3|NP_001074248.1|NP_001073867.1|	9	9	9	895	SF3B2_HUMAN
CCDC6	NP_008976.1	FGFR1OP	4	4	4	1	5|0	0.03	0.03	0.03	0.03	0.03	-3.5	1.6	0.39	NP_065176.3|NP_068579.3|NP_055625.4|NP_057537.1|	2	2	2	399	A0A087WV25_HUMAN
CCDC6	NP_008996.1	CDC37	2	2	2	1	5|4	0	0	0	0	0	-14.61	0.44	0.61	NP_001157632.1|NP_006817.1|NP_037386.1|NP_001093326.2|NP_001243125.1|	2	2	2	378	CDC37_HUMAN
CCDC6	NP_009055.2	UTRN	19	19	19	1	8|15	0	0	0	0	0	-14.79	1.65	0.53	NP_000935.1|	13	13	13	3433	UTRN_HUMAN
CCDC6	NP_009109.3	STRAP	18	18	18	1	15|18	0	0	0	0	0	-33.21	1.09	0.57		7	7	7	350	STRAP_HUMAN
CCDC6	NP_009121.1	SEC23IP	7	7	7	1	6|15	0	0	0	0	0	-27.91	0.67	0.61		6	6	6	1000	S23IP_HUMAN
CCDC6	NP_009176.2	ATXN2L	21	21	21	1	46|57	0	0	0	0	0	-162.97	0.41	0.61		10	10	10	1075	A0A0C4DGL7_HUMAN
CCDC6	NP_009191.1	LYPLA2	9	9	9	1	14|20	0	0	0	0	0	-49.95	0.53	0.61		3	3	3	231	LYPA2_HUMAN
CCDC6	NP_009205.3	ACOT7	6	6	6	1	9|5	0	0	0	0	0	-17.16	0.86	0.61		3	3	3	370	BACH_HUMAN
CCDC6	NP_009330.1	STAT1	22	22	22	1	20|14	0	0	0	0	0	-29.26	1.29	0.57		12	12	12	750	D2KFR9_HUMAN
CCDC6	NP_031398.2	DDX42	8	8	8	1	53|55	0	0	0	0	0	-208.66	0.15	0.61		4	4	4	938	DDX42_HUMAN
CCDC6	NP_036243.1	AHSA1	5	5	5	1	10|10	0	0	0	0	0	-30.27	0.5	0.61	NP_000976.1|NP_000692.2|	4	4	4	338	G3V438_HUMAN
CCDC6	NP_036252.1	CD2AP	154	154	154	1	125|126	0	0	0	0	0	-220.63	1.23	0.61		35	35	35	639	CD2AP_HUMAN
CCDC6	NP_036421.2	KEAP1	21	21	21	1	25|4	0	0	0	0	0	-21.44	1.45	0.56	NP_036525.1|NP_001164014.1|NP_001093326.2|	11	11	11	624	KEAP1_HUMAN
CCDC6	NP_036439.2	EPB41L3	56	56	56	1	96|85	0	0	0	0	0	-245.89	0.62	0.61	NP_006817.1|NP_001032583.1|	21	21	21	1087	A0A0A0MRA8_HUMAN
CCDC6	NP_036525.1	PFAS	2	2	2	1	0|0	0.95	0.95	0.95	0.95	0.95	2.93	20	0.01	NP_001157632.1|NP_054727.1|	2	2	2	1338	PUR4_HUMAN
CCDC6	NP_036546.2	RAB3GAP2	3	3	3	1	3|0	0.15	0.15	0.15	0.15	0.15	-1.72	2	0.3		2	2	2	1393	RBGPR_HUMAN
CCDC6	NP_036565.2	SF3B1	12	12	12	1	80|103	0	0	0	0	0	-358.2	0.13	0.61	NP_001188493.1|NP_001074248.1|	8	8	8	1304	B4DGZ4_HUMAN
CCDC6	NP_037392.1	SAP30BP	7	7	7	1	22|29	0	0	0	0	0	-89.35	0.27	0.61		4	4	4	308	J3KRU5_HUMAN
CCDC6	NP_037397.2	VPS51	4	4	4	1	3|0	0.33	0.33	0.33	0.33	0.33	-0.7	2.67	0.24		2	2	2	782	VPS51_HUMAN
CCDC6	NP_037499.2	ANAPC4	4	4	4	1	3|7	0	0	0	0	0	-12.84	0.8	0.61		3	3	3	808	APC4_HUMAN
CCDC6	NP_054733.2	SNRNP200	2	2	2	1	15|21	0	0	0	0	0	-71.87	0.11	0.61	NP_000029.2|NP_001034679.2|	2	2	2	2136	U520_HUMAN
CCDC6	NP_054861.2	NUDT5	17	17	17	1	5|3	1	1	1	1	1	6.97	4.25	0		5	5	5	219	NUDT5_HUMAN
CCDC6	NP_055055.1	LIMD1	7	7	7	1	0|4	0.59	0.59	0.59	0.59	0.59	0.36	3.5	0.06		3	3	3	676	LIMD1_HUMAN
CCDC6	NP_055144.3	EDC4	20	20	20	1	24|29	0	0	0	0	0	-66.23	0.75	0.61		13	13	13	1401	EDC4_HUMAN
CCDC6	NP_055205.2	SND1	24	24	24	1	17|21	0	0	0	0	0	-33.4	1.26	0.58	NP_001020.2|	12	12	12	910	SND1_HUMAN
CCDC6	NP_055246.2	PALD1	15	15	15	1	26|14	0	0	0	0	0	-49.85	0.75	0.61		10	10	10	856	PALD_HUMAN
CCDC6	NP_055331.1	CNOT3	4	4	4	1	0|0	1	1	1	1	1	6.52	40	0		2	2	2	753	CNOT3_HUMAN
CCDC6	NP_055456.2	MDC1	4	4	4	1	68|83	0	0	0	0	0	-317.98	0.05	0.61	NP_001164014.1|NP_001188493.1|NP_000537.3|	4	4	4	2089	MDC1_HUMAN
CCDC6	NP_055644.2	DDX46	21	21	21	1	134|149	0	0	0	0	0	-546.33	0.15	0.61		12	12	12	1031	A0A0C4DG89_HUMAN
CCDC6	NP_055681.1	SEC16A	30	30	30	1	0|4	1	1	1	1	1	6.82	15	0	NP_001018864.2|NP_056014.2|NP_775179.1|NP_001010872.1|NP_006035.2|	11	11	11	2357	A0A0C4DH09_HUMAN
CCDC6	NP_055690.1	KIF14	8	8	8	1	2|5	0.1	0.1	0.1	0.1	0.1	-2.25	2.29	0.33		4	4	4	1648	KIF14_HUMAN
CCDC6	NP_055706.1	PDAP1	13	13	13	1	23|19	0	0	0	0	0	-57.75	0.62	0.61		6	6	6	181	HAP28_HUMAN
CCDC6	NP_055746.3	PPP6R1	6	6	6	1	0|1	1	1	1	1	1	5.5	12	0	NP_775866.2|NP_001157632.1|NP_037386.1|NP_056014.2|	5	5	5	881	PP6R1_HUMAN
CCDC6	NP_055870.2	SWAP70	12	12	12	1	7|8	0	0	0	0	0	-10.35	1.6	0.51		5	5	5	585	E7EMB1_HUMAN
CCDC6	NP_055894.6	TBC1D2B	3	3	3	1	0|0	0.99	0.99	0.99	0.99	0.99	4.78	30	0		3	3	3	914	TBD2B_HUMAN
CCDC6	NP_055935.4	ALMS1	18	18	18	1	0|11	0.44	0.44	0.44	0.44	0.44	-0.26	3.27	0.2	NP_115518.3|	12	12	12	4169	ALMS1_HUMAN
CCDC6	NP_055987.2	PRRC2C	32	32	32	1	44|56	0	0	0	0	0	-134.19	0.64	0.61	NP_000537.3|	13	13	13	2817	E7EPN9_HUMAN
CCDC6	NP_056036.1	DNMBP	14	14	14	1	3|7	0.42	0.42	0.42	0.42	0.42	-0.34	2.8	0.21		9	9	9	1577	A0A1B0GTX1_HUMAN
CCDC6	NP_056054.2	AGTPBP1	3	3	3	1	8|5	0	0	0	0	0	-20.5	0.46	0.61		2	2	2	1186	J3KNS1_HUMAN
CCDC6	NP_056060.2	ANKS1A	33	33	33	1	17|25	0	0	0	0	0	-28.12	1.57	0.57		18	18	18	1134	ANS1A_HUMAN
CCDC6	NP_056156.2	NCAPH	10	10	10	1	19|16	0	0	0	0	0	-49.87	0.57	0.61	NP_073615.2|NP_001185951.1|	5	5	5	741	CND2_HUMAN
CCDC6	NP_056171.3	SCRIB	14	14	14	1	22|16	0	0	0	0	0	-48.34	0.74	0.61	NP_000029.2|	10	10	10	1630	A0A0G2JNZ2_HUMAN
CCDC6	NP_056262.3	CAMSAP1	32	32	32	1	13|19	0	0	0	0	0	-11.72	2	0.52		19	19	19	1602	CAMP1_HUMAN
CCDC6	NP_056281.1	PTPN23	9	9	9	1	0|3	0.88	0.88	0.88	0.88	0.88	2.03	6	0.02	NP_001116436.1|NP_005834.4|	5	5	5	1636	PTN23_HUMAN
CCDC6	NP_056340.2	IBTK	7	7	7	1	7|0	0.04	0.04	0.04	0.04	0.04	-3.16	2	0.38		5	5	5	1353	E7EPI0_HUMAN
CCDC6	NP_056363.2	DST	7	7	7	1	0|4	0.59	0.59	0.59	0.59	0.59	0.36	3.5	0.06	NP_000029.2|NP_001073867.1|	5	5	5	5171	E9PHM6_HUMAN
CCDC6	NP_056450.2	GAPVD1	39	39	39	1	24|21	0	0	0	0	0	-24.73	1.73	0.56		18	18	18	1487	B4DGD8_HUMAN
CCDC6	NP_056456.1	TES	16	16	16	1	18|12	0	0	0	0	0	-30.84	1.07	0.57		7	7	7	421	TES_HUMAN
CCDC6	NP_056988.3	EIF5B	4	4	4	1	21|17	0	0	0	0	0	-70.01	0.21	0.61	NP_000537.3|	3	3	3	1220	IF2P_HUMAN
CCDC6	NP_057147.2	HDDC2	3	3	3	1	3|3	0	0	0	0	0	-7.38	1	0.61		3	3	3	204	HDDC2_HUMAN
CCDC6	NP_057291.1	CPSF3	29	29	29	1	23|15	0	0	0	0	0	-26.73	1.53	0.56		13	13	13	684	G5E9W3_HUMAN
CCDC6	NP_057308.1	SNX9	16	16	16	1	5|2	1	1	1	1	1	6.75	4.57	0		7	7	7	595	SNX9_HUMAN
CCDC6	NP_057479.2	HACD3	27	27	27	1	16|0	0.4	0.4	0.4	0.4	0.4	-0.41	3.38	0.22		7	7	7	362	H3BRL8_HUMAN
CCDC6	NP_057487.2	CWC15	7	7	7	1	14|6	0	0	0	0	0	-26.07	0.7	0.61	NP_001188493.1|	4	4	4	229	CWC15_HUMAN
CCDC6	NP_058431.2	CRK	53	53	53	1	42|35	0	0	0	0	0	-60.38	1.38	0.59	NP_002267.2|NP_006139.1|NP_006817.1|NP_000537.3|NP_001185951.1|NP_057537.1|	13	13	13	304	CRK_HUMAN
CCDC6	NP_060139.2	ERCC6L	14	14	14	1	7|0	0.75	0.75	0.75	0.75	0.75	1.09	4	0.04		8	8	8	1250	B5MDQ0_HUMAN
CCDC6	NP_060238.3	LRRC40	10	10	10	1	10|4	0	0	0	0	0	-11.17	1.43	0.52		6	6	6	602	LRC40_HUMAN
CCDC6	NP_060255.3	SPDL1	2	2	2	1	9|36	0	0	0	0	0	-90.31	0.09	0.61	NP_001001132.1|	2	2	2	605	SPDLY_HUMAN
CCDC6	NP_060315.1	COMMD8	2	2	2	1	3|1	0	0	0	0	0	-5.31	1	0.61	NP_054727.1|	2	2	2	183	COMD8_HUMAN
CCDC6	NP_060386.1	PIH1D1	5	5	5	1	6|6	0	0	0	0	0	-15.05	0.83	0.61		5	5	5	290	PIHD1_HUMAN
CCDC6	NP_060391.2	NPLOC4	2	2	2	1	6|13	0	0	0	0	0	-34.89	0.21	0.61	NP_001092692.1|	2	2	2	608	NPL4_HUMAN
CCDC6	NP_060395.5	DENND4C	7	7	7	1	5|0	0.34	0.34	0.34	0.34	0.34	-0.66	2.8	0.23		5	5	5	1909	DEN4C_HUMAN
CCDC6	NP_060458.3	SCYL2	12	12	12	1	4|4	0.77	0.77	0.77	0.77	0.77	1.21	3	0.03		6	6	6	929	A0A0U1RQQ9_HUMAN
CCDC6	NP_060495.2	GPATCH1	42	42	42	1	28|40	0	0	0	0	0	-60.2	1.24	0.59		18	18	18	931	GPTC1_HUMAN
CCDC6	NP_060506.5	ATG2B	83	83	83	1	60|44	0	0	0	0	0	-68.21	1.6	0.6		35	35	35	2078	ATG2B_HUMAN
CCDC6	NP_060596.2	TMEM33	7	7	7	1	3|1	0.79	0.79	0.79	0.79	0.79	1.3	3.5	0.03		3	3	3	247	TMM33_HUMAN
CCDC6	NP_060647.2	N4BP2	3	3	3	1	0|0	0.99	0.99	0.99	0.99	0.99	4.78	30	0		2	2	2	1770	N4BP2_HUMAN
CCDC6	NP_060672.2	MACO1	2	2	2	1	0|0	0.95	0.95	0.95	0.95	0.95	2.93	20	0.01		2	2	2	664	MACOI_HUMAN
CCDC6	NP_060700.2	NUP133	7	7	7	1	8|7	0	0	0	0	0	-17.45	0.93	0.61	NP_065134.1|	6	6	6	1156	NU133_HUMAN
CCDC6	NP_060716.2	CCDC25	6	6	6	1	10|0	0	0	0	0	0	-8.99	1.2	0.5		4	4	4	208	B7Z2L8_HUMAN
CCDC6	NP_060855.2	LSG1	3	3	3	1	14|8	0	0	0	0	0	-38.75	0.27	0.61		2	2	2	658	LSG1_HUMAN
CCDC6	NP_060873.4	DCP1A	19	19	19	1	9|12	0	0	0	0	0	-11.05	1.81	0.52		9	9	9	582	DCP1A_HUMAN
CCDC6	NP_060918.2	CAND1	7	7	7	1	12|7	0	0	0	0	0	-24.67	0.74	0.61	NP_000976.1|NP_001034679.2|NP_005013.1|NP_001185951.1|NP_001013653.1|NP_001032900.1|NP_001019820.1|	4	4	4	1230	A0A0C4DGH5_HUMAN
CCDC6	NP_060919.2	UBAP2	12	12	12	1	13|17	0	0	0	0	0	-36.81	0.8	0.61	NP_000099.2|	6	6	6	1119	UBAP2_HUMAN
CCDC6	NP_060941.2	ZC3H15	2	2	2	1	12|7	0	0	0	0	0	-35.21	0.21	0.61		2	2	2	426	ZC3HF_HUMAN
CCDC6	NP_061161.2	FAM114A2	4	4	4	1	4|9	0	0	0	0	0	-18.38	0.62	0.61		3	3	3	505	E7ESJ7_HUMAN
CCDC6	NP_061330.2	BAIAP2L1	2	2	2	1	0|0	0.95	0.95	0.95	0.95	0.95	2.93	20	0.01	NP_000537.3|	2	2	2	511	BI2L1_HUMAN
CCDC6	NP_061817.1	MIS18A	3	3	3	1	5|0	0.01	0.01	0.01	0.01	0.01	-4.86	1.2	0.44		2	2	2	233	MS18A_HUMAN
CCDC6	NP_061862.1	RBM27	8	8	8	1	26|24	0	0	0	0	0	-84.68	0.32	0.61		6	6	6	1060	RBM27_HUMAN
CCDC6	NP_061903.2	DHX29	10	10	10	1	19|17	0	0	0	0	0	-51.82	0.56	0.61		7	7	7	1369	DHX29_HUMAN
CCDC6	NP_061913.3	ELP4	13	13	13	1	8|11	0	0	0	0	0	-15.86	1.37	0.54		6	6	6	424	G5E9D4_HUMAN
CCDC6	NP_063937.2	GSK3A	14	14	14	1	0|0	1	1	1	1	1	22.21	140	0	NP_005890.2|NP_006035.2|	7	7	7	483	GSK3A_HUMAN
CCDC6	NP_064502.9	LARS1	7	7	7	1	12|4	0	0	0	0	0	-18.61	0.88	0.61	NP_001093326.2|NP_001186064.1|	6	6	6	1176	A0A6I8PL42_HUMAN
CCDC6	NP_064551.3	MCCC1	180	180	180	1	98|81	0	0	0	0	0	-69.33	2.01	0.6		26	26	26	725	E9PHF7_HUMAN
CCDC6	NP_064709.2	CIAPIN1	11	11	11	1	15|4	0	0	0	0	0	-17.88	1.16	0.54	NP_001093326.2|	5	5	5	312	H3BT65_HUMAN
CCDC6	NP_065090.1	PCNP	6	6	6	1	19|13	0	0	0	0	0	-52.35	0.38	0.61	NP_001074248.1|	3	3	3	178	A0A0B4J1Z9_HUMAN
CCDC6	NP_065134.1	NUP107	2	2	2	1	0|0	0.95	0.95	0.95	0.95	0.95	2.93	20	0.01	NP_000029.2|NP_001008564.1|NP_055484.3|	2	2	2	925	G3V1T4_HUMAN
CCDC6	NP_065823.1	NUFIP2	17	17	17	1	29|35	0	0	0	0	0	-93.02	0.53	0.61		10	10	10	695	NUFP2_HUMAN
CCDC6	NP_065859.3	SIPA1L2	3	3	3	1	0|0	0.99	0.99	0.99	0.99	0.99	4.78	30	0	NP_115805.1|	3	3	3	1722	A0A6Q8PH54_HUMAN
CCDC6	NP_065875.3	ARHGAP21	5	5	5	1	2|6	0	0	0	0	0	-7.76	1.25	0.49	NP_000029.2|NP_001074248.1|	2	2	2	1958	Q5JSD8_HUMAN
CCDC6	NP_065941.2	CIP2A	19	19	19	1	12|7	0	0	0	0	0	-7.85	2	0.49		12	12	12	905	CIP2A_HUMAN
CCDC6	NP_065974.1	ZDBF2	4	4	4	1	0|6	0.01	0.01	0.01	0.01	0.01	-5.09	1.33	0.44		3	3	3	2354	N0DVX5_HUMAN
CCDC6	NP_066272.1	PDLIM1	12	12	12	1	18|25	0	0	0	0	0	-61.67	0.56	0.61		6	6	6	329	PDLI1_HUMAN
CCDC6	NP_066953.1	PPIA	4	4	4	1	3|0	0.33	0.33	0.33	0.33	0.33	-0.7	2.67	0.24	NP_000935.1|NP_002558.1|NP_002583.1|	3	3	3	165	PPIA_HUMAN
CCDC6	NP_067045.1	PRUNE1	16	16	16	1	11|13	0	0	0	0	0	-20.33	1.33	0.55		9	9	9	453	Q5SZF2_HUMAN
CCDC6	NP_067072.3	SNX6	4	4	4	1	3|1	0.08	0.08	0.08	0.08	0.08	-2.48	2	0.34	NP_000692.2|	3	3	3	290	A0A0A0MRI2_HUMAN
CCDC6	NP_071349.3	UBE2O	18	18	18	1	20|20	0	0	0	0	0	-45.58	0.9	0.61	NP_055683.3|	11	11	11	1292	UBE2O_HUMAN
CCDC6	NP_071401.3	RBM26	5	5	5	1	34|30	0	0	0	0	0	-122.91	0.16	0.61	NP_001004720.1|NP_001093326.2|	3	3	3	980	A0A087X0H9_HUMAN
CCDC6	NP_073615.2	CEP85	3	3	3	1	0|0	0.99	0.99	0.99	0.99	0.99	4.78	30	0	NP_115518.3|	3	3	3	762	CEP85_HUMAN
CCDC6	NP_073739.3	YTHDC2	26	26	26	1	48|25	0	0	0	0	0	-92.63	0.71	0.61		18	18	18	1430	YTDC2_HUMAN
CCDC6	NP_076943.1	TRIR	3	3	3	1	20|27	0	0	0	0	0	-92.58	0.13	0.61	NP_001074248.1|	2	2	2	176	K7ELS0_HUMAN
CCDC6	NP_076982.3	SECISBP2	4	4	4	1	0|0	1	1	1	1	1	6.52	40	0		3	3	3	854	Q4V370_HUMAN
CCDC6	NP_077005.2	WDR18	4	4	4	1	2|2	0.08	0.08	0.08	0.08	0.08	-2.48	2	0.34		2	2	2	432	WDR18_HUMAN
CCDC6	NP_078824.2	CEP97	3	3	3	1	0|3	0.15	0.15	0.15	0.15	0.15	-1.72	2	0.3	NP_775179.1|NP_001185951.1|	3	3	3	865	E9PG22_HUMAN
CCDC6	NP_079010.2	CLMN	5	5	5	1	8|11	0	0	0	0	0	-28.32	0.53	0.61		4	4	4	1002	CLMN_HUMAN
CCDC6	NP_079330.2	VCPIP1	32	32	32	1	26|20	0	0	0	0	0	-36.06	1.39	0.58		17	17	17	1222	VCIP1_HUMAN
CCDC6	NP_110386.2	NRBF2	5	5	5	1	3|2	0.06	0.06	0.06	0.06	0.06	-2.83	2	0.36	NP_001093326.2|	4	4	4	287	NRBF2_HUMAN
CCDC6	NP_114414.2	EIF2A	3	3	3	1	9|11	0	0	0	0	0	-34.72	0.3	0.61		2	2	2	585	F8WAE5_HUMAN
CCDC6	NP_115518.3	CEP192	4	4	4	1	0|0	1	1	1	1	1	6.52	40	0	NP_001138678.1|NP_056014.2|NP_055625.4|	3	3	3	2537	CE192_HUMAN
CCDC6	NP_116185.2	SYAP1	13	13	13	1	11|18	0	0	0	0	0	-33.29	0.9	0.61		8	8	8	352	SYAP1_HUMAN
CCDC6	NP_149107.4	NEK9	17	17	17	1	13|13	0	0	0	0	0	-22.4	1.31	0.56	NP_001003800.1|NP_001032583.1|	9	9	9	979	A0A7I2V454_HUMAN
CCDC6	NP_149351.1	SURF4	5	5	5	1	4|0	0.26	0.26	0.26	0.26	0.26	-1.05	2.5	0.25		2	2	2	269	B7Z1G8_HUMAN
CCDC6	NP_203754.2	TNKS1BP1	2	2	2	1	0|0	0.95	0.95	0.95	0.95	0.95	2.93	20	0.01		2	2	2	1729	TB182_HUMAN
CCDC6	NP_443157.1	LENG8	3	3	3	1	11|11	0	0	0	0	0	-38.89	0.27	0.61		3	3	3	800	A0A087WUE4_HUMAN
CCDC6	NP_477352.3	PI4KA	2	2	2	1	0|0	0.95	0.95	0.95	0.95	0.95	2.93	20	0.01		2	2	2	2102	PI4KA_HUMAN
CCDC6	NP_612510.1	TECR	4	4	4	1	6|1	0	0	0	0	0	-7.13	1.14	0.48	NP_000692.2|NP_001019820.1|NP_001243125.1|	3	3	3	308	TECR_HUMAN
CCDC6	NP_653091.2	KNL1	9	9	9	1	5|11	0	0	0	0	0	-16	1.12	0.54		7	7	7	2316	KNL1_HUMAN
CCDC6	NP_653171.1	JPT2	18	18	18	1	29|11	0	0	0	0	0	-44.64	0.9	0.61		5	5	5	190	A6NGP5_HUMAN
CCDC6	NP_658983.3	RBM11	5	5	5	1	0|0	1	1	1	1	1	8.2	50	0		2	2	2	281	RBM11_HUMAN
CCDC6	NP_658988.2	SMCR8	4	4	4	1	2|5	0	0	0	0	0	-7.67	1.14	0.49		3	3	3	937	SMCR8_HUMAN
CCDC6	NP_659400.2	FAM91A1	5	5	5	1	3|6	0	0	0	0	0	-9.77	1.11	0.51		4	4	4	838	E7ER68_HUMAN
CCDC6	NP_689531.2	C12orf45	4	4	4	1	7|12	0	0	0	0	0	-30.36	0.42	0.61		2	2	2	185	NOPC1_HUMAN
CCDC6	NP_689926.1	STT3A	2	2	2	1	1|2	0.03	0.03	0.03	0.03	0.03	-3.53	1.33	0.39		2	2	2	705	STT3A_HUMAN
CCDC6	NP_694574.3	N4BP1	7	7	7	1	6|1	0.03	0.03	0.03	0.03	0.03	-3.44	2	0.39		3	3	3	896	N4BP1_HUMAN
CCDC6	NP_757386.2	SUGP1	3	3	3	1	24|35	0	0	0	0	0	-118.46	0.1	0.61		3	3	3	645	B4DVK3_HUMAN
CCDC6	NP_775866.2	ANKRD52	16	16	16	1	0|0	1	1	1	1	1	25.2	160	0	NP_001157632.1|	10	10	10	1076	ANR52_HUMAN
CCDC6	NP_777567.1	PPP4R2	4	4	4	1	0|0	1	1	1	1	1	6.52	40	0	NP_115949.3|NP_001116436.1|	3	3	3	417	C9IZF4_HUMAN
CCDC6	NP_777568.1	CCDC50	5	5	5	1	5|11	0	0	0	0	0	-22.19	0.62	0.61		3	3	3	306	CCD50_HUMAN
CCDC6	NP_789782.1	CHMP4B	3	3	3	1	6|9	0	0	0	0	0	-24.5	0.4	0.61	NP_000537.3|NP_001019820.1|	2	2	2	224	CHM4B_HUMAN
CCDC6	NP_848604.3	STXBP4	9	9	9	1	0|0	1	1	1	1	1	14.59	90	0	NP_000537.3|	4	4	4	553	B5MCT9_HUMAN
CCDC6	NP_874364.1	RFLNB	6	6	6	1	5|3	0	0	0	0	0	-6.6	1.5	0.47		2	2	2	214	RFLB_HUMAN
CCDC6	NP_940916.2	NHLRC2	5	5	5	1	8|4	0	0	0	0	0	-15.01	0.83	0.61		3	3	3	726	NHLC2_HUMAN
CCDC6	P00761	P00761	73	73	73	1	44|116	0	0	0	0	0	-175.83	0.91	0.61		3	3	3	231	TRYP_PIG
CCDC6	Streptavidin	Streptavidin	352	352	352	1	265|392	0	0	0	0	0	-647.63	1.07	0.61		4	4	4	841
CCDC6	BGAL_ECOLI	lacZ	234	234	234	1	64|83	1	1	1	1	1	8.83	3.18	0		38	38	38	1024	BGAL_ECOLI
CCDC6	AP_000199.1	AP_000199.1	12	12	12	1	7|7	0	0	0	0	0	-8.64	1.71	0.5		4	4	4	496	E1B55_ADE05
CCDC6	NP_000029.2	APC	3	3	3	1	0|0	0.99	0.99	0.99	0.99	0.99	4.78	30	0	NP_002267.2|NP_006817.1|NP_056014.2|NP_065176.3|NP_001010872.1|NP_001008564.1|NP_002583.1|	3	3	3	2843	APC_HUMAN
CCDC6	NP_000273.2	PCCA	193	193	193	1	138|99	0	0	0	0	0	-154.07	1.63	0.61		33	33	33	728	PCCA_HUMAN
CCDC6	NP_000347.2	TCOF1	4	4	4	1	82|119	0	0	0	0	0	-428.43	0.04	0.61		3	3	3	1411	E7ETY2_HUMAN
CCDC6	NP_000357.3	TPM1	3	3	3	1	3|0	0.15	0.15	0.15	0.15	0.15	-1.72	2	0.3	NP_001157632.1|NP_006817.1|NP_068579.3|NP_000537.3|NP_001093326.2|	2	2	2	284	B7Z596_HUMAN
CCDC6	NP_000412.3	KRT10	42	42	42	1	41|9	0	0	0	0	0	-30.95	1.68	0.57	NP_001018864.2|	14	14	14	584	K1C10_HUMAN
CCDC6	NP_000215.1	KRT18	32	32	32	1	25|18	0	0	0	0	0	-30.77	1.49	0.57	NP_001018864.2|NP_006817.1|NP_001093326.2|NP_001032583.1|	12	12	12	430	K1C18_HUMAN
CCDC6	NP_000217.2	KRT9	25	25	25	1	15|0	0.39	0.39	0.39	0.39	0.39	-0.45	3.33	0.22	NP_001018864.2|NP_006817.1|NP_001186064.1|	9	9	9	623	K1C9_HUMAN
CCDC6	NP_002267.2	KRT19	20	20	20	1	0|0	1	1	1	1	1	31.13	200	0		6	6	6	400	K1C19_HUMAN
CCDC6	NP_000810.1	GART	39	39	39	1	43|22	0	0	0	0	0	-58.69	1.2	0.59	NP_001093326.2|	21	21	21	1010	PUR2_HUMAN
CCDC6	NP_000935.1	PPP3CA	3	3	3	1	0|0	0.99	0.99	0.99	0.99	0.99	4.78	30	0	NP_006139.1|NP_000537.3|	3	3	3	521	PP2BA_HUMAN
CCDC6	NP_000968.2	RPL13	5	5	5	1	11|4	0	0	0	0	0	-20.16	0.67	0.61	NP_000976.1|NP_001020.2|NP_037386.1|NP_000537.3|	4	4	4	211	RL13_HUMAN
CCDC6	NP_000976.1	RPL17	6	6	6	1	1|2	0.83	0.83	0.83	0.83	0.83	1.6	4	0.02	NP_001020.2|	3	3	3	184	RL17_HUMAN
CCDC6	NP_000996.2	RPS3	11	11	11	1	14|5	0	0	0	0	0	-18.08	1.16	0.55	NP_001020.2|NP_001243546.1|NP_006817.1|NP_000537.3|NP_001093326.2|NP_001032583.1|	8	8	8	243	RS3_HUMAN
CCDC6	NP_000997.1	RPS3A	5	5	5	1	18|12	0	0	0	0	0	-50.57	0.33	0.61	NP_001020.2|NP_000537.3|NP_001093326.2|	2	2	2	264	D6R9B6_HUMAN
CCDC6	NP_000998.1	RPS4X	6	6	6	1	5|0	0.19	0.19	0.19	0.19	0.19	-1.44	2.4	0.28	NP_001020.2|NP_821080.1|NP_000537.3|	4	4	4	263	RS4X_HUMAN
CCDC6	NP_001001132.1	ITSN1	13	13	13	1	0|0	1	1	1	1	1	20.7	130	0	NP_004694.2|	7	7	7	1220	A8CTZ0_HUMAN
CCDC6	NP_001001937.1	ATP5F1A	29	29	29	1	31|8	0	0	0	0	0	-28.15	1.49	0.57	NP_001018864.2|NP_006817.1|NP_037386.1|NP_000537.3|NP_001032900.1|	11	11	11	553	ATPA_HUMAN
CCDC6	NP_001002032.1	JPT1	3	3	3	1	5|11	0	0	0	0	0	-26.19	0.38	0.61	NP_066972.1|	2	2	2	181	JUPI1_HUMAN
CCDC6	NP_001005464.1	H3C15	10	10	10	1	15|0	0	0	0	0	0	-11.97	1.33	0.52		3	3	3	136	H32_HUMAN
CCDC6	NP_001005751.1	WASHC2A	12	12	12	1	3|17	0	0	0	0	0	-18.01	1.2	0.55	NP_001185951.1|	7	7	7	1341	A0A087WYF6_HUMAN
CCDC6	NP_001005781.1	SUMO1	4	4	4	1	7|0	0	0	0	0	0	-6.77	1.14	0.48	NP_005013.1|NP_037386.1|NP_056014.2|NP_006078.2|NP_821080.1|NP_001188493.1|NP_000537.3|NP_055855.2|NP_000099.2|NP_001013653.1|NP_001093326.2|NP_001186064.1|NP_000239.1|NP_002583.1|NP_006035.2|	3	3	3	101	B8ZZ67_HUMAN
CCDC6	NP_001006600.1	ERBIN	18	18	18	1	21|27	0	0	0	0	0	-60.26	0.75	0.61		10	10	10	1302	B4DIP2_HUMAN
CCDC6	NP_001008660.1	PICALM	3	3	3	1	2|1	0.11	0.11	0.11	0.11	0.11	-2.13	2	0.33		3	3	3	610	PICAL_HUMAN
CCDC6	NP_001013456.1	FXR1	5	5	5	1	8|5	0	0	0	0	0	-16.89	0.77	0.61	NP_055423.1|	3	3	3	539	B4DXZ6_HUMAN
CCDC6	NP_001015053.1	HDAC5	7	7	7	1	1|4	0.35	0.35	0.35	0.35	0.35	-0.63	2.8	0.23	NP_001034679.2|NP_001164014.1|NP_006817.1|NP_000537.3|NP_000692.2|NP_001032900.1|NP_055484.3|NP_001019820.1|NP_002583.1|	6	6	6	1123	HDAC5_HUMAN
CCDC6	NP_001018077.1	SERBP1	38	38	38	1	87|136	0	0	0	0	0	-368.74	0.34	0.61	NP_001020.2|NP_000537.3|	15	15	15	408	PAIRB_HUMAN
CCDC6	NP_001018864.2	IQCB1	3	3	3	1	0|0	0.99	0.99	0.99	0.99	0.99	4.78	30	0	NP_068579.3|NP_056391.1|NP_001485.2|NP_002558.1|NP_000692.2|NP_001074248.1|NP_006035.2|NP_004172.2|NP_001032583.1|	3	3	3	598	IQCB1_HUMAN
CCDC6	NP_001019397.1	ARF1	4	4	4	1	8|5	0	0	0	0	0	-18.59	0.62	0.61		3	3	3	181	ARF1_HUMAN
CCDC6	NP_001020.2	RPS26	6	6	6	1	2|0	0.86	0.86	0.86	0.86	0.86	1.79	6	0.02	NP_000537.3|NP_001073867.1|	2	2	2	115	RS26_HUMAN
CCDC6	NP_001020413.1	IRAK1	28	28	28	1	14|6	0.07	0.07	0.07	0.07	0.07	-2.56	2.8	0.35	NP_000692.2|NP_001093326.2|NP_005871.1|	13	13	13	682	D3YTB5_HUMAN
CCDC6	NP_001021.1	RPS27	4	4	4	1	5|4	0	0	0	0	0	-11.23	0.89	0.61	NP_000537.3|NP_001135791.1|NP_001093326.2|NP_000992.1|	2	2	2	84	RS27_HUMAN
CCDC6	NP_001025.1	RRM2	4	4	4	1	1|13	0	0	0	0	0	-19.42	0.57	0.61	NP_000537.3|	3	3	3	389	RIR2_HUMAN
CCDC6	NP_001026855.2	TP53BP2	18	18	18	1	9|21	0	0	0	0	0	-27.36	1.2	0.57	NP_006817.1|NP_000537.3|NP_005834.4|NP_001186064.1|	13	13	13	1134	ASPP2_HUMAN
CCDC6	NP_001027454.1	TMPO	14	14	14	1	65|120	0	0	0	0	0	-355.03	0.15	0.61		6	6	6	454	G5E972_HUMAN
CCDC6	NP_001028690.1	WIPI2	16	16	16	1	19|12	0	0	0	0	0	-32.46	1.03	0.57		5	5	5	443	WIPI2_HUMAN
CCDC6	NP_001032897.1	EIF3C	5	5	5	1	14|0	0	0	0	0	0	-17.5	0.71	0.61		4	4	4	913	EIF3C_HUMAN
CCDC6	NP_001034679.2	USP9X	13	13	13	1	0|0	1	1	1	1	1	20.7	130	0	NP_000310.2|NP_001073867.1|NP_006035.2|	8	8	8	2570	USP9X_HUMAN
CCDC6	NP_001035541.1	RUFY1	8	8	8	1	4|3	0.1	0.1	0.1	0.1	0.1	-2.21	2.29	0.33	NP_004694.2|	6	6	6	600	RUFY1_HUMAN
CCDC6	NP_001035807.1	H2AC19	7	7	7	1	26|15	0	0	0	0	0	-68.05	0.34	0.61		3	3	3	130	H2A2A_HUMAN
CCDC6	NP_001074324.1	PXN	14	14	14	1	4|9	0.01	0.01	0.01	0.01	0.01	-4.94	2.15	0.44	NP_006035.2|	7	7	7	591	F5GZ78_HUMAN
CCDC6	NP_001083.2	ABR	21	21	21	1	16|15	0	0	0	0	0	-25.46	1.35	0.56	NP_000537.3|	10	10	10	822	B7Z683_HUMAN
CCDC6	NP_001092.1	ACTB	15	15	15	1	15|0	0	0	0	0	0	-6.68	2	0.48	NP_001243546.1|NP_005013.1|NP_006817.1|NP_000537.3|NP_066972.1|NP_006035.2|	6	6	6	375	ACTB_HUMAN
CCDC6	NP_001091.1	ACTA1	9	9	9	1	6|0	0.4	0.4	0.4	0.4	0.4	-0.39	3	0.21	NP_001106177.1|NP_001074248.1|NP_066972.1|	5	5	5	377	ACTS_HUMAN
CCDC6	NP_001092692.1	IFT74	10	10	10	1	0|1	1	1	1	1	1	11.33	20	0		9	9	9	600	IFT74_HUMAN
CCDC6	NP_001096616.1	GIGYF2	59	59	59	1	37|34	0	0	0	0	0	-41.81	1.66	0.58	NP_000537.3|	22	22	22	1299	GGYF2_HUMAN
CCDC6	NP_001099000.1	CAP1	2	2	2	1	5|3	0	0	0	0	0	-12.61	0.5	0.61	NP_001004720.1|	2	2	2	475	CAP1_HUMAN
CCDC6	NP_001099001.1	FAM135A	14	14	14	1	0|0	1	1	1	1	1	22.21	140	0		8	8	8	1319	D6RCC7_HUMAN
CCDC6	NP_001099036.1	KIF13A	5	5	5	1	3|0	0.52	0.52	0.52	0.52	0.52	0.1	3.33	0.06		2	2	2	1770	KI13A_HUMAN
CCDC6	NP_001104026.1	FLNA	1190	1190	1190	1	830|925	0	0	0	0	0	#NAME?	1.36	0.61	NP_001123630.1|NP_000537.3|NP_001093326.2|NP_001074248.1|	100	100	100	2647	FLNA_HUMAN
CCDC6	NP_001157789.1	FLNB	359	359	359	1	171|135	0	0	0	0	0	-96.17	2.35	0.6		31	31	31	2633	A0A0C4DGA1_HUMAN
CCDC6	NP_001106177.1	SCIN	23	23	23	1	9|4	0.96	0.96	0.96	0.96	0.96	3.12	3.54	0.01		13	13	13	715	ADSV_HUMAN
CCDC6	NP_001106188.1	LIMCH1	10	10	10	1	5|7	0	0	0	0	0	-7.95	1.67	0.49		8	8	8	1057	D6RD46_HUMAN
CCDC6	NP_001106963.1	SEPTIN9	7	7	7	1	14|12	0	0	0	0	0	-38.1	0.54	0.61	NP_001093326.2|	7	7	7	586	SEPT9_HUMAN
CCDC6	NP_001107018.1	LIMA1	24	24	24	1	34|32	0	0	0	0	0	-83.77	0.73	0.61	NP_001123630.1|NP_006817.1|NP_055423.1|NP_000537.3|NP_001093326.2|NP_001074248.1|	14	14	14	760	LIMA1_HUMAN
CCDC6	NP_001116314.1	NCOA7	4	4	4	1	3|3	0	0	0	0	0	-5.93	1.33	0.46		3	3	3	931	Q5TF96_HUMAN
CCDC6	NP_001120683.1	SHTN1	28	28	28	1	38|39	0	0	0	0	0	-97.57	0.73	0.61	NP_001093326.2|	14	14	14	631	SHOT1_HUMAN
CCDC6	NP_001120965.1	ANK2	9	9	9	1	6|3	0.01	0.01	0.01	0.01	0.01	-4.22	2	0.42	NP_056014.2|NP_000537.3|NP_001073867.1|	8	8	8	1863	A0A5F9ZGS5_HUMAN
CCDC6	NP_001122089.1	REPS1	5	5	5	1	4|6	0	0	0	0	0	-11.53	1	0.61	NP_006779.1|	2	2	2	769	REPS1_HUMAN
CCDC6	NP_001123579.1	KLC1	48	48	48	1	34|40	0	0	0	0	0	-62.18	1.3	0.6	NP_001116436.1|NP_001005373.1|	18	18	18	618	KLC1_HUMAN
CCDC6	NP_001123630.1	MYO1B	72	72	72	1	15|23	1	1	1	1	1	16.39	3.79	0	NP_001074248.1|NP_001073867.1|	25	25	25	1136	E9PDF6_HUMAN
CCDC6	NP_001123999.1	SPAG9	18	18	18	1	19|23	0	0	0	0	0	-49.19	0.86	0.61	NP_068579.3|	12	12	12	1311	JIP4_HUMAN
CCDC6	NP_001127836.1	MAP4	96	96	96	1	108|101	0	0	0	0	0	-230.49	0.92	0.61	NP_006139.1|	29	29	29	1135	MAP4_HUMAN
CCDC6	NP_001128471.1	FERMT2	4	4	4	1	4|5	0	0	0	0	0	-11.23	0.89	0.61		4	4	4	687	FERM2_HUMAN
CCDC6	NP_001128711.1	LDHA	2	2	2	1	3|0	0.05	0.05	0.05	0.05	0.05	-3.03	1.33	0.37	NP_006817.1|NP_000099.2|NP_002583.1|	2	2	2	274	LDHA_HUMAN
CCDC6	NP_001128714.1	NDRG1	11	11	11	1	8|6	0	0	0	0	0	-10.01	1.57	0.51	NP_000692.2|NP_054727.1|NP_001019820.1|	3	3	3	394	NDRG1_HUMAN
CCDC6	NP_001129166.1	VDAC3	11	11	11	1	8|7	0	0	0	0	0	-11.73	1.47	0.52	NP_000692.2|	5	5	5	284	VDAC3_HUMAN
CCDC6	NP_001129224.1	ECD	35	35	35	1	18|22	0	0	0	0	0	-21.66	1.75	0.56	NP_000537.3|	11	11	11	677	ECD_HUMAN
CCDC6	NP_001129497.1	PLS3	14	14	14	1	21|5	0	0	0	0	0	-25.62	1.08	0.56		7	7	7	630	PLST_HUMAN
CCDC6	NP_001138791.1	PLS1	8	8	8	1	9|4	0	0	0	0	0	-12.26	1.23	0.52		5	5	5	629	PLSI_HUMAN
CCDC6	NP_001136086.1	EHBP1	14	14	14	1	13|6	0	0	0	0	0	-14.38	1.47	0.53		10	10	10	1196	EHBP1_HUMAN
CCDC6	NP_001137232.1	EIF5A	7	7	7	1	5|9	0	0	0	0	0	-15.72	1	0.61		2	2	2	184	IF5A1_HUMAN
CCDC6	NP_001137293.2	PLEKHA5	12	12	12	1	3|6	0.41	0.41	0.41	0.41	0.41	-0.35	2.67	0.21	NP_055625.4|	9	9	9	1174	A0JP02_HUMAN
CCDC6	NP_001137357.1	PPP1R12A	5	5	5	1	5|6	0	0	0	0	0	-13.3	0.91	0.61	NP_000537.3|NP_001074248.1|	3	3	3	1030	MYPT1_HUMAN
CCDC6	NP_001138678.1	KIAA1671	11	11	11	1	2|2	1	1	1	1	1	5.74	5.5	0		8	8	8	1806	K1671_HUMAN
CCDC6	NP_001139547.1	RPAP3	9	9	9	1	11|20	0	0	0	0	0	-43.64	0.58	0.61	NP_001093326.2|	7	7	7	631	RPAP3_HUMAN
CCDC6	NP_001139685.2	TBC1D15	35	35	35	1	40|26	0	0	0	0	0	-66.28	1.06	0.6		19	19	19	674	TBC15_HUMAN
CCDC6	NP_001153145.1	SYNCRIP	4	4	4	1	20|14	0	0	0	0	0	-61.59	0.24	0.61		4	4	4	464	A0A7I2V309_HUMAN
CCDC6	NP_001153778.1	SYNJ1	16	16	16	1	2|9	0.22	0.22	0.22	0.22	0.22	-1.25	2.91	0.27		11	11	11	1526	A0A0D9SGJ6_HUMAN
CCDC6	NP_001155033.1	TNIK	3	3	3	1	6|5	0	0	0	0	0	-16.58	0.55	0.61	NP_001004720.1|NP_004172.2|	2	2	2	1331	TNIK_HUMAN
CCDC6	NP_001157632.1	PPP6R3	55	55	55	1	13|8	1	1	1	1	1	32.7	5.24	0	NP_056014.2|	19	19	19	879	H7BXH2_HUMAN
CCDC6	NP_001157858.1	RAPGEF6	10	10	10	1	8|0	0.13	0.13	0.13	0.13	0.13	-1.9	2.5	0.32		7	7	7	1609	B7Z7Y1_HUMAN
CCDC6	NP_001159477.1	EPB41	44	44	44	1	73|53	0	0	0	0	0	-161.75	0.7	0.61		16	16	16	864	A0A2R8Y5G2_HUMAN
CCDC6	NP_001159757.1	CCT7	2	2	2	1	0|1	0.47	0.47	0.47	0.47	0.47	-0.11	4	0.18	NP_037386.1|NP_821080.1|NP_000537.3|NP_000692.2|NP_006035.2|	2	2	2	499	TCPH_HUMAN
CCDC6	NP_001161143.1	LPP	11	11	11	1	7|13	0	0	0	0	0	-20.26	1.1	0.55	NP_006139.1|	6	6	6	612	C9JUT4_HUMAN
CCDC6	NP_001163887.1	TJP2	33	33	33	1	6|16	0.11	0.11	0.11	0.11	0.11	-2.06	3	0.32	NP_001164014.1|NP_006139.1|NP_006817.1|NP_001074248.1|	17	17	17	1221	A0A3B3IU51_HUMAN
CCDC6	NP_001164014.1	PGAM5	7	7	7	1	2|0	0.92	0.92	0.92	0.92	0.92	2.45	7	0.01		3	3	3	289	PGAM5_HUMAN
CCDC6	NP_001164108.1	SRGAP2	7	7	7	1	0|3	0.77	0.77	0.77	0.77	0.77	1.18	4.67	0.03		4	4	4	1070	A0A075B7B5_HUMAN
CCDC6	NP_001166176.1	EIF4G2	37	37	37	1	34|30	0	0	0	0	0	-60.33	1.16	0.59		18	18	18	907	D3DQV9_HUMAN
CCDC6	NP_001166299.1	YTHDF2	10	10	10	1	8|10	0	0	0	0	0	-18.38	1.11	0.55		3	3	3	529	YTHD2_HUMAN
CCDC6	NP_001166923.1	TFCP2	4	4	4	1	3|2	0.01	0.01	0.01	0.01	0.01	-4.19	1.6	0.42	NP_904325.2|	2	2	2	501	TFCP2_HUMAN
CCDC6	NP_001167459.1	RABL6	3	3	3	1	7|4	0	0	0	0	0	-16.58	0.55	0.61	NP_000537.3|	3	3	3	730	G3V154_HUMAN
CCDC6	NP_001171062.1	PPP2R2A	6	6	6	1	6|12	0	0	0	0	0	-24.27	0.67	0.61	NP_000537.3|NP_005392.2|	5	5	5	457	A0A590UJJ1_HUMAN
CCDC6	NP_001171546.1	ASNS	7	7	7	1	10|0	0	0	0	0	0	-7.66	1.4	0.49	NP_002558.1|	4	4	4	540	ASNS_HUMAN
CCDC6	NP_001171894.1	WDR44	10	10	10	1	18|9	0	0	0	0	0	-34.14	0.74	0.61		7	7	7	905	WDR44_HUMAN
CCDC6	NP_001180345.1	DDX3X	64	64	64	1	56|44	0	0	0	0	0	-84.97	1.28	0.6	NP_006817.1|NP_037386.1|NP_000537.3|NP_001032583.1|	21	21	21	661	A0A2R8Y7T2_HUMAN
CCDC6	NP_001182122.1	NASP	18	18	18	1	69|75	0	0	0	0	0	-256.13	0.25	0.61	NP_006035.2|	9	9	9	724	NASP_HUMAN
CCDC6	NP_001182484.1	CLINT1	36	36	36	1	29|22	0	0	0	0	0	-39.12	1.41	0.58	NP_001032583.1|	14	14	14	643	EPN4_HUMAN
CCDC6	NP_001184222.1	DPYSL2	26	26	26	1	40|29	0	0	0	0	0	-85.81	0.75	0.61		14	14	14	677	A0A1C7CYX9_HUMAN
CCDC6	NP_001184223.1	DPYSL3	18	18	18	1	36|25	0	0	0	0	0	-84.91	0.59	0.61		11	11	11	684	DPYL3_HUMAN
CCDC6	NP_001185730.1	EIF4G3	49	49	49	1	60|43	0	0	0	0	0	-111.22	0.95	0.61		22	22	22	1621	A0A0A0MSA7_HUMAN
CCDC6	NP_001186211.2	LRBA	33	33	33	1	19|11	0	0	0	0	0	-10.1	2.2	0.51		20	20	20	2851	LRBA_HUMAN
CCDC6	NP_001186326.1	NEK1	5	5	5	1	2|0	0.75	0.75	0.75	0.75	0.75	1.11	5	0.03		2	2	2	1286	NEK1_HUMAN
CCDC6	NP_001189360.1	PRDX1	29	29	29	1	30|27	0	0	0	0	0	-59.54	1.02	0.59	NP_006817.1|NP_002558.1|	9	9	9	199	PRDX1_HUMAN
CCDC6	NP_001191332.1	ANK3	5	5	5	1	8|4	0	0	0	0	0	-15.01	0.83	0.61	NP_002583.1|	5	5	5	1861	ANK3_HUMAN
CCDC6	NP_001230821.1	TPD52L2	3	3	3	1	3|0	0.15	0.15	0.15	0.15	0.15	-1.72	2	0.3	NP_006817.1|NP_001032900.1|	3	3	3	163	A0A087WYR3_HUMAN
CCDC6	NP_001239007.1	USP15	51	51	51	1	47|37	0	0	0	0	0	-75.35	1.21	0.6	NP_000281.2|NP_004172.2|	25	25	25	981	UBP15_HUMAN
CCDC6	NP_001239049.1	PASK	8	8	8	1	2|9	0	0	0	0	0	-8.48	1.45	0.5		6	6	6	1323	PASK_HUMAN
CCDC6	NP_001240308.1	RPL15	13	13	13	1	10|6	0	0	0	0	0	-10.69	1.62	0.51	NP_006817.1|NP_000537.3|	4	4	4	204	RL15_HUMAN
CCDC6	NP_001243241.1	STK3	4	4	4	1	1|3	0.08	0.08	0.08	0.08	0.08	-2.48	2	0.34	NP_872604.1|NP_054872.2|NP_005392.2|	2	2	2	519	A0A087WZ06_HUMAN
CCDC6	NP_001243546.1	TUBGCP2	3	3	3	1	0|0	0.99	0.99	0.99	0.99	0.99	4.78	30	0	NP_006078.2|	2	2	2	930	GCP2_HUMAN
CCDC6	NP_001244222.1	HNRNPH1	8	8	8	1	8|3	0	0	0	0	0	-8.78	1.45	0.5	NP_006817.1|NP_003900.1|NP_000537.3|NP_001008564.1|NP_001073867.1|	3	3	3	449	E9PCY7_HUMAN
CCDC6	NP_001245303.1	EPS15L1	57	57	57	1	52|36	0	0	0	0	0	-74.17	1.3	0.6		26	26	26	910	EP15R_HUMAN
CCDC6	NP_001247421.1	RDX	25	25	25	1	31|18	0	0	0	0	0	-50.73	1.02	0.59	NP_001485.2|NP_001032900.1|	10	10	10	604	RADI_HUMAN
CCDC6	NP_001104547.1	EZR	24	24	24	1	21|18	0	0	0	0	0	-35.15	1.23	0.58	NP_001485.2|NP_001032900.1|	10	10	10	586	EZRI_HUMAN
CCDC6	NP_001252541.1	CNOT1	3	3	3	1	0|5	0.01	0.01	0.01	0.01	0.01	-4.86	1.2	0.44		3	3	3	2371	CNOT1_HUMAN
CCDC6	NP_001258025.1	PUF60	46	46	46	1	56|30	0	0	0	0	0	-85.11	1.07	0.6	NP_006035.2|	18	18	18	541	PUF60_HUMAN
CCDC6	NP_001258698.1	AP3B1	30	30	30	1	27|15	0	0	0	0	0	-32.18	1.43	0.57	NP_001005373.1|	18	18	18	1045	AP3B1_HUMAN
CCDC6	NP_001258898.1	HSP90AB1	66	66	66	1	61|63	0	0	0	0	0	-123.97	1.06	0.61	NP_037386.1|NP_000537.3|NP_001005373.1|NP_001093326.2|NP_055683.3|NP_005871.1|NP_006035.2|NP_001243125.1|	21	21	21	724	HS90B_HUMAN
CCDC6	NP_001017963.2	HSP90AA1	46	46	46	1	39|58	0	0	0	0	0	-104.86	0.95	0.61	NP_037386.1|NP_821080.1|NP_000537.3|NP_001005373.1|NP_001093326.2|NP_055683.3|NP_006779.1|NP_005871.1|NP_001019820.1|NP_006035.2|NP_004172.2|NP_001243125.1|	13	13	13	854	HS90A_HUMAN
CCDC6	NP_003290.1	HSP90B1	4	4	4	1	5|0	0.03	0.03	0.03	0.03	0.03	-3.5	1.6	0.39	NP_000537.3|NP_001093326.2|NP_001019820.1|NP_002583.1|NP_006035.2|NP_001243125.1|	2	2	2	803	ENPL_HUMAN
CCDC6	NP_001258928.1	DOCK7	3	3	3	1	1|4	0	0	0	0	0	-5.41	1.2	0.45	NP_000537.3|NP_001074248.1|	3	3	3	2129	DOCK7_HUMAN
CCDC6	NP_001393.1	EEF1A1	53	53	53	1	93|84	0	0	0	0	0	-243.86	0.6	0.61	NP_006817.1|NP_444252.1|NP_000537.3|NP_904325.2|NP_001093326.2|NP_001032900.1|NP_055683.3|NP_001073867.1|NP_002583.1|NP_001032583.1|	12	12	12	462	EF1A1_HUMAN
CCDC6	NP_001407.1	EIF4A1	34	34	34	1	39|7	0	0	0	0	0	-33.27	1.48	0.58		16	16	16	406	IF4A1_HUMAN
CCDC6	NP_055555.1	EIF4A3	5	5	5	1	0|6	0.02	0.02	0.02	0.02	0.02	-3.83	1.67	0.4	NP_006817.1|NP_001188493.1|	3	3	3	411	IF4A3_HUMAN
CCDC6	NP_001419.1	ENO1	24	24	24	1	14|8	0	0	0	0	0	-7.15	2.18	0.48	NP_006817.1|NP_001032900.1|NP_055683.3|NP_002583.1|	9	9	9	434	A0A2R8Y6G6_HUMAN
CCDC6	NP_001422.1	EPB41L2	47	47	47	1	68|59	0	0	0	0	0	-158.86	0.74	0.61	NP_006817.1|	18	18	18	1005	E9PHY5_HUMAN
CCDC6	NP_001611.1	AHNAK	325	325	325	1	201|130	0	0	0	0	0	-165.45	1.96	0.61	NP_006139.1|	136	136	136	5890	AHNK_HUMAN
CCDC6	NP_001627.2	SLC25A6	36	36	36	1	33|19	0	0	0	0	0	-41.11	1.38	0.58	NP_001093326.2|NP_115805.1|	11	11	11	298	ADT3_HUMAN
CCDC6	NP_001143.2	SLC25A5	37	37	37	1	35|25	0	0	0	0	0	-53.33	1.23	0.59	NP_001004720.1|NP_000537.3|NP_001093326.2|	10	10	10	298	ADT2_HUMAN
CCDC6	NP_001646.2	ARCN1	8	8	8	1	13|12	0	0	0	0	0	-34.28	0.64	0.61	NP_115949.3|	6	6	6	511	B0YIW6_HUMAN
CCDC6	NP_001672.1	ATP2A2	11	11	11	1	19|8	0	0	0	0	0	-32.3	0.81	0.61		9	9	9	997	A0A0C4DH86_HUMAN
CCDC6	NP_001777.1	CDK1	6	6	6	1	10|4	0	0	0	0	0	-16.75	0.86	0.61	NP_000537.3|NP_001185951.1|NP_004172.2|	4	4	4	297	A0A024QZP7_HUMAN
CCDC6	NP_001896.2	CTPS1	38	38	38	1	47|46	0	0	0	0	0	-110.6	0.82	0.61	NP_006817.1|	12	12	12	591	B4E1E0_HUMAN
CCDC6	NP_001952.1	EEF2	70	70	70	1	69|56	0	0	0	0	0	-119.96	1.12	0.61	NP_006817.1|NP_000537.3|NP_001032900.1|NP_001243125.1|	21	21	21	858	EF2_HUMAN
CCDC6	NP_001972.1	EPS15	12	12	12	1	6|6	0.01	0.01	0.01	0.01	0.01	-5.26	2	0.45	NP_005834.4|	8	8	8	896	EPS15_HUMAN
CCDC6	NP_002408.3	MKI67	18	18	18	1	239|366	0	0	0	0	0	#NAME?	0.06	0.61	NP_001073867.1|	14	14	14	3256	KI67_HUMAN
CCDC6	NP_002464.1	MYH9	175	175	175	1	157|153	0	0	0	0	0	-293.85	1.13	0.61	NP_005349.3|NP_006817.1|NP_000537.3|NP_000310.2|NP_001093326.2|NP_001074248.1|NP_115805.1|	72	72	72	1960	MYH9_HUMAN
CCDC6	NP_002511.1	NPM1	10	10	10	1	69|118	0	0	0	0	0	-373.2	0.11	0.61	NP_006817.1|NP_000537.3|NP_000992.1|NP_005871.1|NP_005392.2|	4	4	4	294	NPM_HUMAN
CCDC6	NP_002559.2	PABPC1	9	9	9	1	15|9	0	0	0	0	0	-30.54	0.75	0.61	NP_001188493.1|NP_000537.3|NP_001032583.1|	7	7	7	636	PABP1_HUMAN
CCDC6	NP_001129125.1	PABPC4	4	4	4	1	4|0	0.12	0.12	0.12	0.12	0.12	-2.02	2	0.32	NP_006817.1|NP_001188493.1|	3	3	3	660	B1ANR0_HUMAN
CCDC6	NP_002568.2	PAK2	10	10	10	1	19|5	0	0	0	0	0	-28.08	0.83	0.61	NP_001004720.1|NP_001485.2|	6	6	6	524	PAK2_HUMAN
CCDC6	NP_002645.3	PKM	29	29	29	1	34|14	0	0	0	0	0	-43.03	1.21	0.58	NP_005349.3|NP_006817.1|NP_006035.2|NP_001243125.1|	16	16	16	531	B4DNK4_HUMAN
CCDC6	NP_002794.1	PSMC2	6	6	6	1	8|0	0	0	0	0	0	-5.72	1.5	0.46	NP_001073867.1|NP_001019820.1|	4	4	4	433	PRS7_HUMAN
CCDC6	NP_002825.3	PTPN11	20	20	20	1	21|21	0	0	0	0	0	-46.16	0.95	0.61		11	11	11	593	PTN11_HUMAN
CCDC6	NP_003016.1	SH3GL1	17	17	17	1	15|15	0	0	0	0	0	-29.38	1.13	0.57		6	6	6	368	SH3G1_HUMAN
CCDC6	NP_003090.2	SNX1	24	24	24	1	33|23	0	0	0	0	0	-65.05	0.86	0.61		13	13	13	522	SNX1_HUMAN
CCDC6	NP_003091.2	SNX2	11	11	11	1	12|12	0	0	0	0	0	-27.49	0.92	0.61	NP_829884.1|	5	5	5	519	SNX2_HUMAN
CCDC6	NP_003312.3	TUFM	19	19	19	1	25|6	0	0	0	0	0	-27.3	1.23	0.57	NP_001019820.1|NP_065130.1|	8	8	8	455	EFTU_HUMAN
CCDC6	NP_003478.1	TAF15	4	4	4	1	0|3	0.33	0.33	0.33	0.33	0.33	-0.7	2.67	0.24		3	3	3	589	RBP56_HUMAN
CCDC6	NP_003555.1	TAGLN2	53	53	53	1	58|39	0	0	0	0	0	-94.78	1.09	0.6	NP_001032900.1|NP_066972.1|	11	11	11	199	TAGL2_HUMAN
CCDC6	NP_003879.2	ALDH1A2	12	12	12	1	0|1	1	1	1	1	1	14.25	24	0		6	6	6	518	AL1A2_HUMAN
CCDC6	NP_004095.4	FASN	482	482	482	1	483|356	0	0	0	0	0	#NAME?	1.15	0.61	NP_006817.1|NP_001093326.2|	84	84	84	2511	FAS_HUMAN
CCDC6	NP_004333.1	CALD1	30	30	30	1	26|24	0	0	0	0	0	-45.83	1.2	0.59	NP_000537.3|	14	14	14	538	CALD1_HUMAN
CCDC6	NP_004359.1	CNN2	15	15	15	1	8|5	0.05	0.05	0.05	0.05	0.05	-3	2.31	0.37		5	5	5	309	B4DDF4_HUMAN
CCDC6	NP_004386.2	DBN1	5	5	5	1	6|13	0	0	0	0	0	-27.97	0.53	0.61	NP_005349.3|NP_000537.3|NP_001093326.2|NP_001074248.1|	3	3	3	649	DREB_HUMAN
CCDC6	NP_004387.1	DDX5	6	6	6	1	35|25	0	0	0	0	0	-111.09	0.2	0.61	NP_000537.3|NP_001005373.1|NP_001243125.1|	3	3	3	614	J3KTA4_HUMAN
CCDC6	NP_004512.1	KIF5B	38	38	38	1	43|31	0	0	0	0	0	-76.22	1.03	0.6	NP_006817.1|NP_001116436.1|NP_001093326.2|NP_001073867.1|	21	21	21	963	KINH_HUMAN
CCDC6	NP_004593.2	STAU1	15	15	15	1	25|28	0	0	0	0	0	-75.34	0.57	0.61	NP_006817.1|NP_003900.1|NP_000692.2|NP_001019820.1|	6	6	6	496	STAU1_HUMAN
CCDC6	NP_004694.2	RABEP1	12	12	12	1	2|3	1	1	1	1	1	5.48	4.8	0	NP_006817.1|NP_001073867.1|	8	8	8	862	RABE1_HUMAN
CCDC6	NP_004719.2	DDX21	14	14	14	1	64|46	0	0	0	0	0	-194.64	0.25	0.61	NP_001074248.1|	8	8	8	783	DDX21_HUMAN
CCDC6	NP_004915.2	ACTN4	9	9	9	1	0|12	0	0	0	0	0	-8.4	1.5	0.5	NP_001074248.1|	5	5	5	911	ACTN4_HUMAN
CCDC6	NP_004921.1	CAPZB	12	12	12	1	10|15	0	0	0	0	0	-27.81	0.96	0.61	NP_000537.3|NP_000099.2|	7	7	7	272	B1AK85_HUMAN
CCDC6	NP_005013.1	PFN1	27	27	27	1	5|6	1	1	1	1	1	13.78	4.91	0	NP_006817.1|	6	6	6	140	K7EJ44_HUMAN
CCDC6	NP_005179.2	CBL	6	6	6	1	3|3	0.04	0.04	0.04	0.04	0.04	-3.17	2	0.38	NP_001004720.1|NP_006817.1|NP_001074248.1|	3	3	3	906	CBL_HUMAN
CCDC6	NP_005222.2	CTTN	80	80	80	1	76|67	0	0	0	0	0	-137.21	1.12	0.61	NP_006035.2|	21	21	21	550	SRC8_HUMAN
CCDC6	NP_005310.1	H1-2	7	7	7	1	16|18	0	0	0	0	0	-54.11	0.41	0.61	NP_006817.1|	3	3	3	213	H12_HUMAN
CCDC6	NP_005327.1	HDLBP	71	71	71	1	63|61	0	0	0	0	0	-116.8	1.15	0.61	NP_001093326.2|NP_001032583.1|	30	30	30	1268	A0A024R4E5_HUMAN
CCDC6	NP_005336.3	HSPA1A	61	61	61	1	75|0	0	0	0	0	0	-48.23	1.63	0.59	NP_000537.3|NP_001093326.2|NP_001073867.1|NP_005871.1|	17	17	17	641	HS71A_HUMAN
CCDC6	NP_006588.1	HSPA8	43	43	43	1	66|106	0	0	0	0	0	-253.14	0.5	0.61	NP_006817.1|NP_037386.1|NP_000537.3|NP_001093326.2|NP_001186064.1|NP_005871.1|NP_006035.2|NP_004172.2|	15	15	15	646	A8K7Q2_HUMAN
CCDC6	NP_005338.1	HSPA5	24	24	24	1	21|33	0	0	0	0	0	-61.22	0.89	0.61	NP_037386.1|NP_006078.2|NP_000537.3|NP_001093326.2|NP_001186064.1|NP_005871.1|NP_006035.2|	9	9	9	654	BIP_HUMAN
CCDC6	NP_005349.3	LMO7	8	8	8	1	0|2	0.96	0.96	0.96	0.96	0.96	3.1	8	0.01	NP_006817.1|	6	6	6	1349	A0A0A0MTE2_HUMAN
CCDC6	NP_005442.2	PDLIM7	3	3	3	1	1|1	0.39	0.39	0.39	0.39	0.39	-0.46	3	0.23	NP_000537.3|NP_001074248.1|	2	2	2	457	PDLI7_HUMAN
CCDC6	NP_005498.1	CFL1	6	6	6	1	5|3	0	0	0	0	0	-6.6	1.5	0.47	NP_006817.1|NP_002558.1|NP_001074248.1|NP_066972.1|NP_001032583.1|	3	3	3	166	G3V1A4_HUMAN
CCDC6	NP_005554.1	STMN1	17	17	17	1	20|21	0	0	0	0	0	-48.96	0.83	0.61	NP_001485.2|	8	8	8	149	STMN1_HUMAN
CCDC6	NP_005582.1	MRE11	84	84	84	1	74|86	0	0	0	0	0	-161.3	1.05	0.61		29	29	29	708	F8W7U8_HUMAN
CCDC6	NP_005800.3	PRDX2	8	8	8	1	10|12	0	0	0	0	0	-28.59	0.73	0.61		3	3	3	198	A6NIW5_HUMAN
CCDC6	NP_005868.1	SF3A1	3	3	3	1	42|46	0	0	0	0	0	-182.55	0.07	0.61	NP_115949.3|NP_001188493.1|NP_006035.2|	3	3	3	793	SF3A1_HUMAN
CCDC6	NP_006073.2	TUBA1B	72	72	72	1	129|167	0	0	0	0	0	-440.36	0.49	0.61	NP_821080.1|NP_006035.2|	13	13	13	451	TBA1B_HUMAN
CCDC6	NP_001257328.1	TUBA1A	60	60	60	1	95|88	0	0	0	0	0	-242.26	0.66	0.61	NP_006817.1|NP_000537.3|NP_001093326.2|NP_001073867.1|NP_006035.2|NP_004172.2|	13	13	13	451	TBA1A_HUMAN
CCDC6	NP_006112.3	KRT1	32	32	32	1	35|12	0	0	0	0	0	-37.48	1.36	0.58	NP_006817.1|NP_001186064.1|	15	15	15	644	K2C1_HUMAN
CCDC6	NP_001243211.1	KRT8	27	27	27	1	10|16	0	0	0	0	0	-9.29	2.08	0.5	NP_006817.1|NP_005834.4|NP_001093326.2|	12	12	12	511	K2C8_HUMAN
CCDC6	NP_003371.2	VIM	20	20	20	1	43|71	0	0	0	0	0	-187.08	0.35	0.61	NP_006817.1|NP_000537.3|NP_001093326.2|	11	11	11	466	B0YJC4_HUMAN
CCDC6	NP_000414.2	KRT2	10	10	10	1	21|7	0	0	0	0	0	-35.56	0.71	0.61		6	6	6	639	K22E_HUMAN
CCDC6	NP_006139.1	LASP1	11	11	11	1	2|0	0.99	0.99	0.99	0.99	0.99	5	11	0	NP_115805.1|	4	4	4	261	LASP1_HUMAN
CCDC6	NP_006144.1	NCK1	29	29	29	1	14|7	0.11	0.11	0.11	0.11	0.11	-2.1	2.76	0.33	NP_001004720.1|NP_037386.1|NP_057537.1|	12	12	12	377	NCK1_HUMAN
CCDC6	NP_001004720.1	NCK2	11	11	11	1	0|3	0.94	0.94	0.94	0.94	0.94	2.83	7.33	0.01	NP_055423.1|NP_057537.1|NP_115805.1|	7	7	7	380	E7ERP6_HUMAN
CCDC6	NP_006153.2	NFATC1	2	2	2	1	1|0	0.47	0.47	0.47	0.47	0.47	-0.11	4	0.18	NP_006817.1|NP_000537.3|	2	2	2	825	F5H4S8_HUMAN
CCDC6	NP_006187.2	PCBP1	18	18	18	1	11|19	0	0	0	0	0	-27.74	1.2	0.57	NP_000537.3|NP_066972.1|NP_001032583.1|	7	7	7	356	PCBP1_HUMAN
CCDC6	NP_001092090.1	PCBP2	25	25	25	1	13|33	0	0	0	0	0	-45.01	1.09	0.59		6	6	6	331	PCBP2_HUMAN
CCDC6	NP_006242.5	PRKAA1	3	3	3	1	2|0	0.4	0.4	0.4	0.4	0.4	-0.39	3	0.21	NP_056487.1|	3	3	3	559	AAPK1_HUMAN
CCDC6	NP_006255.1	PTPN13	21	21	21	1	22|5	0	0	0	0	0	-18.46	1.56	0.55		12	12	12	2466	PTN13_HUMAN
CCDC6	NP_006258.3	RANBP2	155	155	155	1	141|87	0	0	0	0	0	-182.7	1.36	0.61	NP_000537.3|NP_001003800.1|NP_001008564.1|	64	64	64	3224	RBP2_HUMAN
CCDC6	NP_006274.2	TACC1	6	6	6	1	5|19	0	0	0	0	0	-35.22	0.5	0.61		6	6	6	805	A0A0C4DGD3_HUMAN
CCDC6	NP_006280.3	TLN1	80	80	80	1	62|52	0	0	0	0	0	-86.71	1.4	0.6	NP_006817.1|	40	40	40	2541	TLN1_HUMAN
CCDC6	NP_006448.4	PDLIM5	33	33	33	1	23|18	0	0	0	0	0	-26.07	1.61	0.56		13	13	13	596	PDLI5_HUMAN
CCDC6	NP_006537.3	IGF2BP1	16	16	16	1	20|21	0	0	0	0	0	-50.59	0.78	0.61	NP_000537.3|	7	7	7	577	IF2B1_HUMAN
CCDC6	NP_001007226.1	IGF2BP2	6	6	6	1	13|13	0	0	0	0	0	-40.15	0.46	0.61	NP_001185951.1|	2	2	2	556	F8W930_HUMAN
CCDC6	NP_006611.1	HBS1L	12	12	12	1	12|8	0	0	0	0	0	-19.02	1.2	0.55		7	7	7	684	B7Z524_HUMAN
CCDC6	NP_006752.1	YWHAE	16	16	16	1	8|3	0.36	0.36	0.36	0.36	0.36	-0.59	2.91	0.23	NP_006817.1|NP_037386.1|NP_821080.1|NP_000537.3|NP_904325.2|NP_005392.2|NP_001243125.1|	8	8	8	255	B4DJF2_HUMAN
CCDC6	NP_006817.1	YWHAQ	6	6	6	1	0|3	0.67	0.67	0.67	0.67	0.67	0.71	4	0.04	NP_001116436.1|NP_055263.2|NP_001243125.1|	3	3	3	245	1433T_HUMAN
CCDC6	NP_006819.2	ASCC3	29	29	29	1	17|3	0.05	0.05	0.05	0.05	0.05	-2.94	2.9	0.37		19	19	19	2202	ASCC3_HUMAN
CCDC6	NP_008878.3	SRP72	4	4	4	1	18|8	0	0	0	0	0	-44.15	0.31	0.61		3	3	3	671	SRP72_HUMAN
CCDC6	NP_008921.1	WASF2	3	3	3	1	2|2	0.02	0.02	0.02	0.02	0.02	-3.86	1.5	0.41	NP_055423.1|	3	3	3	498	WASF2_HUMAN
CCDC6	NP_009202.1	STK38	9	9	9	1	10|7	0	0	0	0	0	-18.06	1.06	0.55		7	7	7	465	STK38_HUMAN
CCDC6	NP_036265.3	COPG2	105	105	105	1	233|274	0	0	0	0	0	#NAME?	0.41	0.61		25	25	25	871	COPG2_HUMAN
CCDC6	NP_036552.1	IFIT5	25	25	25	1	28|40	0	0	0	0	0	-85.54	0.74	0.61		12	12	12	482	IFIT5_HUMAN
CCDC6	NP_037386.1	TBK1	14	14	14	1	2|0	1	1	1	1	1	6.84	14	0	NP_056014.2|NP_006078.2|NP_001093326.2|NP_001186064.1|NP_055541.1|	9	9	9	729	TBK1_HUMAN
CCDC6	NP_037468.1	SEC61A1	3	3	3	1	4|0	0.04	0.04	0.04	0.04	0.04	-3.22	1.5	0.38	NP_001019820.1|	2	2	2	476	B4DR61_HUMAN
CCDC6	NP_054762.2	CHMP2B	6	6	6	1	12|11	0	0	0	0	0	-34.2	0.52	0.61		3	3	3	213	CHM2B_HUMAN
CCDC6	NP_054767.3	MRTFB	60	60	60	1	56|57	0	0	0	0	0	-113.28	1.06	0.61		23	23	23	1049	I3L2S3_HUMAN
CCDC6	NP_055045.2	SRP68	28	28	28	1	70|71	0	0	0	0	0	-224.53	0.4	0.61		12	12	12	627	SRP68_HUMAN
CCDC6	NP_055423.1	CYFIP1	7	7	7	1	0|0	1	1	1	1	1	11.44	70	0	NP_002583.1|	4	4	4	1253	CYFP1_HUMAN
CCDC6	NP_055535.2	SLK	81	81	81	1	78|100	0	0	0	0	0	-197.24	0.91	0.61		26	26	26	1235	SLK_HUMAN
CCDC6	NP_055627.2	CEP170	89	89	89	1	75|57	0	0	0	0	0	-106.36	1.35	0.6		43	43	43	1584	CE170_HUMAN
CCDC6	NP_055643.1	TOX4	13	13	13	1	55|67	0	0	0	0	0	-223.49	0.21	0.61		6	6	6	621	TOX4_HUMAN
CCDC6	NP_055726.3	AAK1	9	9	9	1	3|4	0.28	0.28	0.28	0.28	0.28	-0.93	2.57	0.25		6	6	6	961	AAK1_HUMAN
CCDC6	NP_055752.1	INPP5F	10	10	10	1	4|1	0.87	0.87	0.87	0.87	0.87	1.91	4	0.02		7	7	7	1132	A0A3B3ITL0_HUMAN
CCDC6	NP_055903.2	TNRC6B	19	19	19	1	3|10	0.21	0.21	0.21	0.21	0.21	-1.32	2.92	0.27		13	13	13	1723	TNR6B_HUMAN
CCDC6	NP_055978.4	TRIM9	13	13	13	1	8|0	0.48	0.48	0.48	0.48	0.48	-0.07	3.25	0.15		6	6	6	710	TRIM9_HUMAN
CCDC6	NP_056014.2	ANKRD28	13	13	13	1	0|5	0.86	0.86	0.86	0.86	0.86	1.82	5.2	0.02	NP_055541.1|	8	8	8	1053	B4DIW9_HUMAN
CCDC6	NP_056130.2	LARP1	71	71	71	1	89|118	0	0	0	0	0	-267.6	0.69	0.61		25	25	25	1019	LARP1_HUMAN
CCDC6	NP_057457.1	WWOX	20	20	20	1	27|17	0	0	0	0	0	-49.42	0.91	0.61	NP_000537.3|NP_001013653.1|NP_001032900.1|NP_001019820.1|NP_115805.1|NP_005392.2|	8	8	8	414	WWOX_HUMAN
CCDC6	NP_060115.3	HAUS6	48	48	48	1	46|26	0	0	0	0	0	-58.96	1.33	0.59	NP_001185951.1|	20	20	20	955	Q5SYF9_HUMAN
CCDC6	NP_060679.1	ARFGAP1	27	27	27	1	23|13	0	0	0	0	0	-26.11	1.5	0.56		10	10	10	406	ARFG1_HUMAN
CCDC6	NP_060839.2	DEPDC1B	9	9	9	1	26|31	0	0	0	0	0	-96.76	0.32	0.61		5	5	5	529	DEP1B_HUMAN
CCDC6	NP_064504.2	ZC3HAV1	19	19	19	1	37|32	0	0	0	0	0	-98.87	0.55	0.61		10	10	10	902	C9J6P4_HUMAN
CCDC6	NP_065176.3	NAV1	5	5	5	1	0|0	1	1	1	1	1	8.2	50	0		4	4	4	1877	NAV1_HUMAN
CCDC6	NP_065393.1	RTN4	13	13	13	1	13|12	0	0	0	0	0	-26.36	1.04	0.56	NP_001032900.1|	8	8	8	1192	RTN4_HUMAN
CCDC6	NP_068579.3	EXOC4	39	39	39	1	9|0	0.98	0.98	0.98	0.98	0.98	3.97	8.67	0	NP_009208.2|	15	15	15	974	EXOC4_HUMAN
CCDC6	NP_073591.2	SFXN1	2	2	2	1	0|1	0.47	0.47	0.47	0.47	0.47	-0.11	4	0.18	NP_001093326.2|	2	2	2	322	SFXN1_HUMAN
CCDC6	NP_077305.2	EFHD2	30	30	30	1	20|6	0	0	0	0	0	-8.9	2.31	0.5		10	10	10	240	EFHD2_HUMAN
CCDC6	NP_078873.2	MAP7D3	17	17	17	1	17|19	0	0	0	0	0	-39.94	0.94	0.61	NP_001185951.1|NP_006035.2|	9	9	9	876	MA7D3_HUMAN
CCDC6	NP_110379.2	TCP1	17	17	17	1	15|11	0	0	0	0	0	-22.4	1.31	0.56	NP_000537.3|NP_005871.1|NP_006035.2|NP_001243125.1|	10	10	10	556	E7EQR6_HUMAN
CCDC6	NP_115593.3	ANKRD17	21	21	21	1	41|51	0	0	0	0	0	-140.66	0.46	0.61	NP_001073867.1|	14	14	14	2603	ANR17_HUMAN
CCDC6	NP_060217.1	ANKHD1	16	16	16	1	25|0	0	0	0	0	0	-20.73	1.28	0.55		10	10	10	2542	ANKH1_HUMAN
CCDC6	NP_115949.3	PPP4R3A	123	123	123	1	35|26	1	1	1	1	1	46.42	4.03	0		28	28	28	820	P4R3A_HUMAN
CCDC6	NP_001116436.1	PPP4R3B	64	64	64	1	13|0	0.99	0.99	0.99	0.99	0.99	4.67	9.85	0		22	22	22	849	P4R3B_HUMAN
CCDC6	NP_116021.2	PAPOLA	9	9	9	1	52|54	0	0	0	0	0	-201.14	0.17	0.61		4	4	4	745	A0A0C4DGK1_HUMAN
CCDC6	NP_116189.1	C1orf198	8	8	8	1	4|9	0	0	0	0	0	-12.26	1.23	0.52		4	4	4	327	CA198_HUMAN
CCDC6	NP_444252.1	PFN2	5	5	5	1	0|0	1	1	1	1	1	8.2	50	0		3	3	3	140	G5E9Q6_HUMAN
CCDC6	NP_653210.2	CCDC43	9	9	9	1	12|4	0	0	0	0	0	-15.7	1.12	0.54		4	4	4	224	Q86WV7_HUMAN
CCDC6	NP_659498.4	SKA3	24	24	24	1	11|23	0	0	0	0	0	-26.43	1.41	0.56	NP_001485.2|	13	13	13	412	SKA3_HUMAN
CCDC6	NP_690866.1	TIPRL	25	25	25	1	20|33	0	0	0	0	0	-57.85	0.94	0.61		9	9	9	272	TIPRL_HUMAN
CCDC6	NP_705898.1	CPNE8	6	6	6	1	3|3	0.04	0.04	0.04	0.04	0.04	-3.17	2	0.38		4	4	4	564	CPNE8_HUMAN
CCDC6	NP_003900.1	CPNE3	3	3	3	1	0|0	0.99	0.99	0.99	0.99	0.99	4.78	30	0		2	2	2	537	CPNE3_HUMAN
CCDC6	NP_775179.1	SMG7	13	13	13	1	0|0	1	1	1	1	1	20.7	130	0		7	7	7	1137	E9PD50_HUMAN
CCDC6	NP_821133.1	TUBB	70	70	70	1	82|83	0	0	0	0	0	-191.23	0.85	0.61	NP_000537.3|NP_001093326.2|NP_001073867.1|NP_006035.2|	14	14	14	444	TBB5_HUMAN
CCDC6	NP_006078.2	TUBB4A	56	56	56	1	0|0	1	1	1	1	1	83.13	560	0	NP_001093326.2|NP_006035.2|	12	12	12	444	TBB4A_HUMAN
CCDC6	NP_821080.1	TUBB2B	51	51	51	1	0|0	1	1	1	1	1	75.98	510	0	NP_006035.2|	11	11	11	445	TBB2B_HUMAN
CCDC6	NP_829884.1	ERC1	56	56	56	1	4|8	1	1	1	1	1	39.65	9.33	0	NP_056391.1|NP_001093326.2|	25	25	25	1116	G8JLD3_HUMAN
CCDC6	NP_056391.1	ERC2	14	14	14	1	0|0	1	1	1	1	1	22.21	140	0		8	8	8	957	ERC2_HUMAN
CCDC6	NP_886553.3	EIF4G1	116	116	116	1	107|95	0	0	0	0	0	-189.06	1.15	0.61		36	36	36	1600	IF4G1_HUMAN
CCDC6	NP_942131.1	ACACA	504	504	504	1	375|178	0	0	0	0	0	-313.02	1.82	0.61		99	99	99	2383	A0A0C4DGT1_HUMAN
CCDC6	NP_001084.3	ACACB	131	131	131	1	74|26	0	0	0	0	0	-26.55	2.62	0.56		39	39	39	2458	ACACB_HUMAN
CCDC6	NP_998734.1	NEBL	7	7	7	1	3|3	0.13	0.13	0.13	0.13	0.13	-1.86	2.33	0.31	NP_115805.1|	5	5	5	270	NEBL_HUMAN
CCDC6	NP_998754.1	RAPH1	8	8	8	1	6|10	0	0	0	0	0	-17.75	1	0.61		6	6	6	1250	C9K0J5_HUMAN
CCDC6	NP_000281.2	PGAM2	4	4	4	1	0|0	1	1	1	1	1	6.52	40	0		2	2	2	253	PGAM2_HUMAN
CCDC6	NP_000981.1	RPL27A	4	4	4	1	4|2	0	0	0	0	0	-5.93	1.33	0.46	NP_000992.1|	2	2	2	148	RL27A_HUMAN
CCDC6	NP_001035700.1	EFL1	3	3	3	1	6|0	0	0	0	0	0	-6.59	1	0.61		2	2	2	1069	EFL1_HUMAN
CCDC6	NP_001070707.1	RNF214	3	3	3	1	0|1	0.77	0.77	0.77	0.77	0.77	1.23	6	0.03		2	2	2	703	RN214_HUMAN
CCDC6	NP_001128647.1	NEDD1	2	2	2	1	5|3	0	0	0	0	0	-12.61	0.5	0.61	NP_001185951.1|NP_079218.2|	2	2	2	667	NEDD1_HUMAN
CCDC6	NP_004125.3	HSPA9	2	2	2	1	2|0	0.18	0.18	0.18	0.18	0.18	-1.51	2	0.28	NP_000537.3|NP_001093326.2|NP_001032900.1|NP_001186064.1|NP_005871.1|NP_001019820.1|	2	2	2	679	GRP75_HUMAN
CCDC6	NP_006442.2	PAIP1	2	2	2	1	3|1	0	0	0	0	0	-5.31	1	0.61		2	2	2	479	PAIP1_HUMAN
CCDC6	NP_006699.2	GLO1	3	3	3	1	2|0	0.4	0.4	0.4	0.4	0.4	-0.39	3	0.21	NP_001093326.2|	2	2	2	184	LGUL_HUMAN
CCDC6	NP_037373.2	FHOD1	2	2	2	1	2|3	0	0	0	0	0	-7.09	0.8	0.61		2	2	2	1164	FHOD1_HUMAN
CCDC6	NP_057688.2	KDM3B	3	3	3	1	42|48	0	0	0	0	0	-186.97	0.07	0.61		2	2	2	1761	KDM3B_HUMAN
CCDC6	NP_060082.2	ZCCHC8	2	2	2	1	4|9	0	0	0	0	0	-22.49	0.31	0.61		2	2	2	707	ZCHC8_HUMAN
CCDC6	NP_071741.2	NCAPG	3	3	3	1	11|3	0	0	0	0	0	-21.8	0.43	0.61		2	2	2	1015	CND3_HUMAN
CCDC6	NP_005989.3	CCT3	2	2	2	1	4|1	0	0	0	0	0	-6.95	0.8	0.61	NP_000537.3|NP_001019820.1|NP_006035.2|	2	2	2	545	B4DUR8_HUMAN
CCDC6	NP_001010872.1	FAM83B	3	3	3	1	0|0	0.99	0.99	0.99	0.99	0.99	4.78	30	0		2	2	2	1011	FA83B_HUMAN
CCDC6	NP_001019389.1	GPHN	2	2	2	1	1|2	0.03	0.03	0.03	0.03	0.03	-3.53	1.33	0.39	NP_001032583.1|	2	2	2	736	GEPH_HUMAN
CCDC6	NP_001171899.1	PACSIN2	3	3	3	1	3|0	0.15	0.15	0.15	0.15	0.15	-1.72	2	0.3		2	2	2	486	PACN2_HUMAN
CCDC6	NP_001188493.1	PLRG1	3	3	3	1	0|0	0.99	0.99	0.99	0.99	0.99	4.78	30	0		2	2	2	505	B7Z982_HUMAN
CCDC6	NP_003592.3	SMARCA5	4	4	4	1	103|79	0	0	0	0	0	-386.51	0.04	0.61	NP_000537.3|NP_001074248.1|	2	2	2	1052	SMCA5_HUMAN
CCDC6	NP_003812.1	RIPK2	2	2	2	1	1|7	0	0	0	0	0	-11.96	0.5	0.61	NP_001093326.2|	2	2	2	540	E7ERW9_HUMAN
CCDC6	NP_056050.1	CSTF2T	4	4	4	1	9|10	0	0	0	0	0	-30.39	0.42	0.61	NP_001074248.1|	3	3	3	616	CSTFT_HUMAN
CCDC6	NP_001229326.1	TWF1	6	6	6	1	7|0	0.01	0.01	0.01	0.01	0.01	-4.19	1.71	0.42	NP_001074248.1|	2	2	2	357	TWF1_HUMAN
CCDC6	NP_000537.3	TP53	2	2	2	1	0|0	0.95	0.95	0.95	0.95	0.95	2.93	20	0.01	NP_005834.4|NP_001074248.1|NP_005871.1|NP_002583.1|NP_004172.2|	2	2	2	393	A0A087WT22_HUMAN
CCDC6	NP_001138360.1	BAIAP2	2	2	2	1	0|3	0.05	0.05	0.05	0.05	0.05	-3.03	1.33	0.37	NP_057537.1|	2	2	2	534	B4DWA1_HUMAN
CCDC6	NP_003464.1	STAM	6	6	6	1	6|3	0	0	0	0	0	-8.33	1.33	0.49	NP_005834.4|	3	3	3	540	STAM1_HUMAN
CCDC6	NP_065073.3	ARFGEF3	3	3	3	1	2|1	0.11	0.11	0.11	0.11	0.11	-2.13	2	0.33		2	2	2	2177	BIG3_HUMAN
CCDC6	NP_065773.1	CRACD	3	3	3	1	3|4	0	0	0	0	0	-9.16	0.86	0.61		2	2	2	1233	CRACD_HUMAN
CCDC6	NP_612429.2	AHNAK2	3	3	3	1	2|0	0.4	0.4	0.4	0.4	0.4	-0.39	3	0.21		2	2	2	5795	AHNK2_HUMAN
CCDC6	NP_001020241.1	RPS14	4	4	4	1	2|2	0.08	0.08	0.08	0.08	0.08	-2.48	2	0.34	NP_001093326.2|	2	2	2	151	RS14_HUMAN
CCDC6	NP_001180462.1	NEK4	4	4	4	1	4|0	0.12	0.12	0.12	0.12	0.12	-2.02	2	0.32		2	2	2	752	NEK4_HUMAN
CCDC6	NP_001379.1	DRG2	4	4	4	1	4|5	0	0	0	0	0	-11.23	0.89	0.61		3	3	3	364	A8MZF9_HUMAN
CCDC6	NP_003325.2	UBA1	2	2	2	1	6|14	0	0	0	0	0	-36.86	0.2	0.61	NP_001032900.1|NP_055484.3|	2	2	2	1058	UBA1_HUMAN
CCDC6	NP_005021.2	PLK1	2	2	2	1	0|5	0	0	0	0	0	-6.52	0.8	0.61	NP_001003800.1|NP_001135791.1|NP_001093326.2|NP_001186064.1|NP_005392.2|	2	2	2	603	PLK1_HUMAN
CCDC6	NP_005110.2	THRAP3	2	2	2	1	56|44	0	0	0	0	0	-213.25	0.04	0.61		2	2	2	955	TR150_HUMAN
CCDC6	NP_056474.2	RSL1D1	2	2	2	1	6|27	0	0	0	0	0	-64.19	0.12	0.61		2	2	2	490	RL1D1_HUMAN
CCDC6	NP_689853.3	DCP1B	5	5	5	1	4|1	0.06	0.06	0.06	0.06	0.06	-2.78	2	0.36		2	2	2	617	B4DVJ6_HUMAN
CCDC6	NP_001058.2	TOP2A	8	8	8	1	81|45	0	0	0	0	0	-246.79	0.13	0.61		3	3	3	1531	TOP2A_HUMAN
CCDC6	NP_001264.2	CHD4	3	3	3	1	132|126	0	0	0	0	0	-561.29	0.02	0.61		2	2	2	1912	A0A0C4DGG9_HUMAN
CCDC6	NP_037434.1	EEF2K	2	2	2	1	6|0	0	0	0	0	0	-8.03	0.67	0.61		2	2	2	725	EF2K_HUMAN
CCDC6	NP_835461.2	ZNF598	4	4	4	1	11|7	0	0	0	0	0	-28.36	0.44	0.61		2	2	2	904	ZN598_HUMAN
CCDC6	NP_055181.3	GNL3	2	2	2	1	14|13	0	0	0	0	0	-52.35	0.15	0.61		2	2	2	549	GNL3_HUMAN
CCDC6	NP_872604.1	RASSF5	3	3	3	1	0|1	0.77	0.77	0.77	0.77	0.77	1.23	6	0.03		2	2	2	418	Q8TEK8_HUMAN
CCDC6	NP_005834.4	STAM2	3	3	3	1	0|0	0.99	0.99	0.99	0.99	0.99	4.78	30	0		1	1	1	525	STAM2_HUMAN
CCDC6	NP_056121.2	USP24	4	4	4	1	3|0	0.33	0.33	0.33	0.33	0.33	-0.7	2.67	0.24		2	2	2	2620	UBP24_HUMAN
CCDC6	NP_001185951.1	CCP110	2	2	2	1	0|0	0.95	0.95	0.95	0.95	0.95	2.93	20	0.01		2	2	2	1012	CP110_HUMAN
CCDC6	NP_000245.2	MTR	2	2	2	1	4|0	0	0	0	0	0	-4.72	1	0.61		2	2	2	1265	A0A6Q8PGK3_HUMAN
CCDC6	NP_001001563.1	TIMM50	3	3	3	1	6|4	0	0	0	0	0	-14.62	0.6	0.61	NP_001093326.2|NP_006035.2|NP_001243125.1|	2	2	2	456	TIM50_HUMAN
CCDC6	NP_004715.1	ZW10	2	2	2	1	0|2	0.18	0.18	0.18	0.18	0.18	-1.51	2	0.28		2	2	2	779	ZW10_HUMAN
CCDC6	NP_001137545.1	CHORDC1	3	3	3	1	4|2	0	0	0	0	0	-7.38	1	0.61		2	2	2	313	CHRD1_HUMAN
CCDC6	NP_001003800.1	BICD2	3	3	3	1	0|0	0.99	0.99	0.99	0.99	0.99	4.78	30	0		2	2	2	855	BICD2_HUMAN
CCDC6	NP_061184.1	COG1	2	2	2	1	2|1	0.03	0.03	0.03	0.03	0.03	-3.53	1.33	0.39		2	2	2	980	COG1_HUMAN
CCDC6	NP_904325.2	KIF1B	3	3	3	1	0|0	0.99	0.99	0.99	0.99	0.99	4.78	30	0	NP_001073867.1|	2	2	2	1153	KIF1B_HUMAN
CCDC6	NP_001019770.1	H2BC18	3	3	3	1	33|0	0	0	0	0	0	-60.62	0.18	0.61		2	2	2	126	H2B2F_HUMAN
CCDC6	NP_001316.1	CSTF2	4	4	4	1	7|13	0	0	0	0	0	-32.2	0.4	0.61		1	1	1	577	E7EWR4_HUMAN
CCDC6	NP_037450.2	PRRC2B	2	2	2	1	2|19	0	0	0	0	0	-38.32	0.19	0.61		1	1	1	2229	PRC2B_HUMAN
CCDC6	NP_055362.1	TMOD3	3	3	3	1	2|11	0	0	0	0	0	-19.74	0.46	0.61	NP_001074248.1|	1	1	1	352	TMOD3_HUMAN
CCDC6	NP_001025177.1	AP2B1	4	4	4	1	4|4	0	0	0	0	0	-9.46	1	0.61		1	1	1	951	AP2B1_HUMAN
CCDC6	NP_001257624.1	ARHGAP12	3	3	3	1	0|0	0.99	0.99	0.99	0.99	0.99	4.78	30	0		1	1	1	841	Q1RLN5_HUMAN
CCDC6	NP_009208.2	EXOC3	3	3	3	1	1|0	0.77	0.77	0.77	0.77	0.77	1.23	6	0.03		1	1	1	745	EXOC3_HUMAN
CCDC6	NP_065779.1	ESYT2	4	4	4	1	4|1	0.02	0.02	0.02	0.02	0.02	-4.02	1.6	0.42		1	1	1	893	ESYT2_HUMAN
CCDC6	NP_001118.3	AP1B1	4	4	4	1	0|4	0.12	0.12	0.12	0.12	0.12	-2.02	2	0.32		1	1	1	949	AP1B1_HUMAN
CCDC6	NP_076945.2	CUEDC2	2	2	2	1	2|6	0	0	0	0	0	-12.37	0.5	0.61		2	2	2	287	CUED2_HUMAN
CCDC6	NP_001182606.1	VAPB	2	2	2	1	12|10	0	0	0	0	0	-41.6	0.18	0.61	NP_005890.2|	2	2	2	99	VAPB_HUMAN
CCDC6	NP_001155901.1	PDCD6IP	2	2	2	1	3|0	0.05	0.05	0.05	0.05	0.05	-3.03	1.33	0.37		1	1	1	873	PDC6I_HUMAN
CCDC6	NP_001139019.1	RBM17	4	4	4	1	8|16	0	0	0	0	0	-40.19	0.33	0.61	NP_001074248.1|	2	2	2	401	Q5W010_HUMAN
CCDC6	NP_001035982.1	DIAPH3	2	2	2	1	0|2	0.18	0.18	0.18	0.18	0.18	-1.51	2	0.28	NP_057537.1|NP_006035.2|	2	2	2	1193	DIAP3_HUMAN
CCDC6	NP_005990.1	TSNAX	2	2	2	1	5|4	0	0	0	0	0	-14.61	0.44	0.61	NP_001073867.1|NP_115805.1|NP_001032583.1|	2	2	2	290	Q5VVQ1_HUMAN
CCDC6	NP_001181885.1	MATR3	5	5	5	1	27|31	0	0	0	0	0	-109.95	0.17	0.61		3	3	3	559	A0A0R4J2E8_HUMAN
CCDC6	NP_055523.1	KNTC1	3	3	3	1	0|3	0.15	0.15	0.15	0.15	0.15	-1.72	2	0.3		2	2	2	2209	KNTC1_HUMAN
CCDC6	NP_056487.1	RIMBP3	3	3	3	1	0|0	0.99	0.99	0.99	0.99	0.99	4.78	30	0		2	2	2	1639	RIM3A_HUMAN
CCDC6	NP_009045.2	TMF1	4	4	4	1	0|4	0.12	0.12	0.12	0.12	0.12	-2.02	2	0.32		3	3	3	1093	TMF1_HUMAN
CCDC6	NP_055855.2	PIKFYVE	3	3	3	1	0|0	0.99	0.99	0.99	0.99	0.99	4.78	30	0		2	2	2	2098	FYV1_HUMAN
CCDC6	NP_036205.1	CCT5	2	2	2	1	6|5	0	0	0	0	0	-18.61	0.36	0.61	NP_006035.2|	2	2	2	541	B7ZAR1_HUMAN
CCDC6	NP_000099.2	DLD	1	1	1	1	0|0	0	0	0	0	0	0.9	10	0.61	NP_001032900.1|NP_006035.2|	1	1	1	509	E9PEX6_HUMAN
CCDC6	NP_000170.1	MSH6	2	2	2	1	18|17	0	0	0	0	0	-69.7	0.11	0.61	NP_002583.1|	1	1	1	1360	MSH6_HUMAN
CCDC6	NP_000260.1	NME1	1	1	1	1	2|0	0	0	0	0	0	-2.99	1	0.61	NP_001032583.1|	1	1	1	152	NDKA_HUMAN
CCDC6	NP_000310.2	PEX5	1	1	1	1	0|0	0	0	0	0	0	0.9	10	0.61		1	1	1	631	B4E0T2_HUMAN
CCDC6	NP_000652.2	RPL9	2	2	2	1	2|1	0.03	0.03	0.03	0.03	0.03	-3.53	1.33	0.39		1	1	1	192	RL9_HUMAN
CCDC6	NP_001001974.1	PLEKHA1	1	1	1	1	7|2	0	0	0	0	0	-16.48	0.22	0.61		1	1	1	404	Q5RGS4_HUMAN
CCDC6	NP_001001992.1	USP16	1	1	1	1	5|3	0	0	0	0	0	-14.72	0.25	0.61		1	1	1	822	UBP16_HUMAN
CCDC6	NP_001002255.1	SUMO4	2	2	2	1	2|0	0.18	0.18	0.18	0.18	0.18	-1.51	2	0.28		1	1	1	95	SUMO4_HUMAN
CCDC6	NP_001005373.1	LRSAM1	2	2	2	1	0|0	0.95	0.95	0.95	0.95	0.95	2.93	20	0.01		1	1	1	723	A0A6Q8PGW1_HUMAN
CCDC6	NP_001008564.1	NUP58	1	1	1	1	0|0	0	0	0	0	0	0.9	10	0.61	NP_055484.3|	1	1	1	587	Q5JRG1_HUMAN
CCDC6	NP_001015877.1	PHF6	1	1	1	1	4|0	0	0	0	0	0	-6.15	0.5	0.61		1	1	1	365	Q5JRC6_HUMAN
CCDC6	NP_001022.1	RPS28	1	1	1	1	2|2	0	0	0	0	0	-6.74	0.5	0.61		1	1	1	69	RS28_HUMAN
CCDC6	NP_001028755.2	ACOT9	3	3	3	1	4|0	0.04	0.04	0.04	0.04	0.04	-3.22	1.5	0.38		1	1	1	439	ACOT9_HUMAN
CCDC6	NP_001032752.1	EEF1B2	2	2	2	1	4|4	0	0	0	0	0	-12.61	0.5	0.61		1	1	1	225	EF1B_HUMAN
CCDC6	NP_001036199.1	SEC24B	1	1	1	1	0|3	0	0	0	0	0	-4.75	0.67	0.61		1	1	1	1233	SC24B_HUMAN
CCDC6	NP_001106673.1	NACA	2	2	2	1	9|8	0	0	0	0	0	-31.01	0.24	0.61		1	1	1	215	NACAM_HUMAN
CCDC6	NP_001120700.1	CBX1	4	4	4	1	15|42	0	0	0	0	0	-109.8	0.14	0.61	NP_002583.1|NP_004172.2|	1	1	1	185	CBX1_HUMAN
CCDC6	NP_001124480.1	PTPN12	2	2	2	1	2|2	0	0	0	0	0	-5.31	1	0.61		1	1	1	661	PTN12_HUMAN
CCDC6	NP_001127894.1	CDV3	2	2	2	1	4|6	0	0	0	0	0	-16.56	0.4	0.61		1	1	1	213	D6R9V8_HUMAN
CCDC6	NP_001129676.1	RCC2	2	2	2	1	11|4	0	0	0	0	0	-26.37	0.27	0.61	NP_001188407.1|	1	1	1	522	RCC2_HUMAN
CCDC6	NP_001135791.1	WDCP	1	1	1	1	0|0	0	0	0	0	0	0.9	10	0.61		1	1	1	622	WDCP_HUMAN
CCDC6	NP_001153101.1	SLC27A2	1	1	1	1	1|0	0	0	0	0	0	-1.44	2	0.61		1	1	1	567	G3V1R7_HUMAN
CCDC6	NP_001159968.1	SLC16A1	1	1	1	1	2|1	0	0	0	0	0	-5.04	0.67	0.61		1	1	1	500	MOT1_HUMAN
CCDC6	NP_001164409.1	ISYNA1	2	2	2	1	3|1	0	0	0	0	0	-5.31	1	0.61	NP_001032900.1|	1	1	1	504	INO1_HUMAN
CCDC6	NP_001171545.1	GRIP1	2	2	2	1	0|0	0.95	0.95	0.95	0.95	0.95	2.93	20	0.01		1	1	1	1061	GRIP1_HUMAN
CCDC6	NP_001182502.1	DICER1	1	1	1	1	9|7	0	0	0	0	0	-31.69	0.12	0.61	NP_001120797.1|	1	1	1	1829	Q5D0K5_HUMAN
CCDC6	NP_001186421.1	PDCD4	2	2	2	1	11|2	0	0	0	0	0	-21.93	0.31	0.61		1	1	1	455	PDCD4_HUMAN
CCDC6	NP_001193638.1	PRKAG1	1	1	1	1	1|0	0	0	0	0	0	-1.44	2	0.61		1	1	1	340	AAKG1_HUMAN
CCDC6	NP_001231.2	CCNT1	1	1	1	1	16|18	0	0	0	0	0	-71.06	0.06	0.61		1	1	1	726	CCNT1_HUMAN
CCDC6	NP_001257817.1	SLC25A10	1	1	1	1	1|0	0	0	0	0	0	-1.44	2	0.61	NP_006035.2|	1	1	1	296	F6RGN5_HUMAN
CCDC6	NP_001258807.1	KHDRBS1	1	1	1	1	3|5	0	0	0	0	0	-14.72	0.25	0.61	NP_001074248.1|NP_057537.1|NP_006035.2|	1	1	1	404	KHDR1_HUMAN
CCDC6	NP_001312.1	CSRP2	3	3	3	1	3|3	0	0	0	0	0	-7.38	1	0.61		1	1	1	193	CSRP2_HUMAN
CCDC6	NP_001395.1	EEF1G	3	3	3	1	4|2	0	0	0	0	0	-7.38	1	0.61		1	1	1	437	EF1G_HUMAN
CCDC6	NP_001485.2	GDI2	3	3	3	1	0|0	0.99	0.99	0.99	0.99	0.99	4.78	30	0		1	1	1	445	GDIB_HUMAN
CCDC6	NP_002558.1	PEBP1	1	1	1	1	0|0	0	0	0	0	0	0.9	10	0.61		1	1	1	187	PEBP1_HUMAN
CCDC6	NP_003960.1	UBE2M	2	2	2	1	3|4	0	0	0	0	0	-10.74	0.57	0.61	NP_054727.1|NP_066972.1|	1	1	1	183	UBC12_HUMAN
CCDC6	NP_004337.2	CASP3	3	3	3	1	10|4	0	0	0	0	0	-22.09	0.43	0.61		1	1	1	277	CASP3_HUMAN
CCDC6	NP_004427.1	ENSA	3	3	3	1	5|6	0	0	0	0	0	-16.58	0.55	0.61		1	1	1	121	ENSA_HUMAN
CCDC6	NP_006244.2	PRKAB1	6	6	6	1	4|0	0.43	0.43	0.43	0.43	0.43	-0.27	3	0.2	NP_055484.3|NP_066972.1|	1	1	1	270	AAKB1_HUMAN
CCDC6	NP_006494.1	PSMC4	3	3	3	1	3|2	0	0	0	0	0	-5.61	1.2	0.45	NP_001073867.1|NP_005871.1|	1	1	1	418	PRS6B_HUMAN
CCDC6	NP_006796.1	HNRNPA0	1	1	1	1	5|1	0	0	0	0	0	-10.26	0.33	0.61		1	1	1	305	ROA0_HUMAN
CCDC6	NP_008938.2	CPSF6	1	1	1	1	20|15	0	0	0	0	0	-73.28	0.06	0.61		1	1	1	551	CPSF6_HUMAN
CCDC6	NP_036336.2	GTF3C4	1	1	1	1	9|5	0	0	0	0	0	-27.42	0.14	0.61		1	1	1	822	TF3C4_HUMAN
CCDC6	NP_054872.2	ZC3H7A	1	1	1	1	0|0	0	0	0	0	0	0.9	10	0.61		1	1	1	971	I3L2K5_HUMAN
CCDC6	NP_054903.1	CNIH4	1	1	1	1	2|2	0	0	0	0	0	-6.74	0.5	0.61		1	1	1	139	A6NLH6_HUMAN
CCDC6	NP_055263.2	ARHGEF16	1	1	1	1	0|0	0	0	0	0	0	0.9	10	0.61		1	1	1	709	ARHGG_HUMAN
CCDC6	NP_055625.4	CEP350	2	2	2	1	0|0	0.95	0.95	0.95	0.95	0.95	2.93	20	0.01		1	1	1	3117	A2A4F6_HUMAN
CCDC6	NP_055753.3	MLXIP	1	1	1	1	0|0	0	0	0	0	0	0.9	10	0.61		1	1	1	919	MLXIP_HUMAN
CCDC6	NP_056943.1	GTF2A1	3	3	3	1	4|7	0	0	0	0	0	-16.58	0.55	0.61		1	1	1	376	TF2AA_HUMAN
CCDC6	NP_060791.3	BRIX1	1	1	1	1	1|3	0	0	0	0	0	-6.74	0.5	0.61		1	1	1	353	BRX1_HUMAN
CCDC6	NP_065156.5	SCYL3	2	2	2	1	7|5	0	0	0	0	0	-20.6	0.33	0.61		1	1	1	688	PACE1_HUMAN
CCDC6	NP_068751.4	RIC8A	1	1	1	1	2|4	0	0	0	0	0	-10.64	0.33	0.61		1	1	1	537	RIC8A_HUMAN
CCDC6	NP_071496.1	EIF4H	1	1	1	1	3|3	0	0	0	0	0	-10.64	0.33	0.61	NP_001073867.1|	1	1	1	248	IF4H_HUMAN
CCDC6	NP_073568.2	NUCKS1	1	1	1	1	2|8	0	0	0	0	0	-18.35	0.2	0.61		1	1	1	243	NUCKS_HUMAN
CCDC6	NP_115722.1	PDCD2L	1	1	1	1	0|0	0	0	0	0	0	0.9	10	0.61		1	1	1	358	PDD2L_HUMAN
CCDC6	NP_542398.3	CFAP36	2	2	2	1	3|2	0	0	0	0	0	-7.09	0.8	0.61		1	1	1	342	CFA36_HUMAN
CCDC6	NP_689618.4	JMY	1	1	1	1	0|2	0	0	0	0	0	-2.99	1	0.61	NP_001074248.1|	1	1	1	988	JMY_HUMAN
CCDC6	NP_872319.1	SPC24	2	2	2	1	7|2	0	0	0	0	0	-14.25	0.44	0.61		1	1	1	197	SPC24_HUMAN
CCDC6	NP_000692.2	ATP1A1	2	2	2	1	0|0	0.95	0.95	0.95	0.95	0.95	2.93	20	0.01	NP_001073867.1|	1	1	1	1023	AT1A1_HUMAN
CCDC6	NP_001035095.1	TCERG1	1	1	1	1	33|34	0	0	0	0	0	-144.3	0.03	0.61		1	1	1	1077	G3V220_HUMAN
CCDC6	NP_001124192.1	AHCYL2	1	1	1	1	1|0	0	0	0	0	0	-1.44	2	0.61		1	1	1	610	SAHH3_HUMAN
CCDC6	NP_001139586.1	DIP2A	1	1	1	1	2|4	0	0	0	0	0	-10.64	0.33	0.61		1	1	1	1110	DIP2A_HUMAN
CCDC6	NP_001243509.1	RPL10	2	2	2	1	9|3	0	0	0	0	0	-20.16	0.33	0.61		1	1	1	178	RL10_HUMAN
CCDC6	NP_001243670.1	CNOT10	1	1	1	1	1|1	0	0	0	0	0	-3.24	1	0.61		1	1	1	717	CNO10_HUMAN
CCDC6	NP_003305.1	TTC1	1	1	1	1	2|0	0	0	0	0	0	-2.99	1	0.61		1	1	1	292	TTC1_HUMAN
CCDC6	NP_060504.1	WDR70	1	1	1	1	18|14	0	0	0	0	0	-66.65	0.06	0.61		1	1	1	654	WDR70_HUMAN
CCDC6	NP_065897.1	SLAIN2	1	1	1	1	0|1	0	0	0	0	0	-1.44	2	0.61		1	1	1	581	SLAI2_HUMAN
CCDC6	NP_742068.1	RC3H1	2	2	2	1	0|1	0.47	0.47	0.47	0.47	0.47	-0.11	4	0.18		1	1	1	1133	RC3H1_HUMAN
CCDC6	NP_001013653.1	HNRNPCL1	1	1	1	1	0|0	0	0	0	0	0	0.9	10	0.61		1	1	1	293	HNRC1_HUMAN
CCDC6	NP_001093326.2	IKBKG	1	1	1	1	0|0	0	0	0	0	0	0.9	10	0.61	NP_001074248.1|NP_006779.1|NP_001186064.1|NP_001073867.1|NP_001019820.1|	1	1	1	487	A0A087X1B1_HUMAN
CCDC6	NP_061981.2	SMG9	1	1	1	1	3|3	0	0	0	0	0	-10.64	0.33	0.61		1	1	1	520	SMG9_HUMAN
CCDC6	NP_079048.3	ZMYM1	1	1	1	1	3|1	0	0	0	0	0	-6.74	0.5	0.61	NP_006035.2|	1	1	1	1142	ZMYM1_HUMAN
CCDC6	NP_653304.2	LSM14B	1	1	1	1	1|0	0	0	0	0	0	-1.44	2	0.61		1	1	1	385	A0A0C4DFV2_HUMAN
CCDC6	NP_001121698.1	DIS3	1	1	1	1	2|2	0	0	0	0	0	-6.74	0.5	0.61		1	1	1	928	G3V1J5_HUMAN
CCDC6	NP_004847.2	KIF23	1	1	1	1	4|14	0	0	0	0	0	-35.26	0.11	0.61		1	1	1	856	A0A7I2V5Y5_HUMAN
CCDC6	NP_073587.1	PARP12	2	2	2	1	0|0	0.95	0.95	0.95	0.95	0.95	2.93	20	0.01		1	1	1	701	G5E9U9_HUMAN
CCDC6	NP_079218.2	C10orf88	1	1	1	1	0|0	0	0	0	0	0	0.9	10	0.61		1	1	1	445	PAAT_HUMAN
CCDC6	NP_054727.1	CCDC22	2	2	2	1	0|0	0.95	0.95	0.95	0.95	0.95	2.93	20	0.01	NP_001243125.1|	1	1	1	627	CCD22_HUMAN
CCDC6	NP_116249.2	LTV1	1	1	1	1	5|2	0	0	0	0	0	-12.7	0.29	0.61		1	1	1	475	LTV1_HUMAN
CCDC6	NP_055414.2	MAGED2	3	3	3	1	6|3	0	0	0	0	0	-12.78	0.67	0.61		2	2	2	606	Q5H907_HUMAN
CCDC6	NP_000972.1	RPL19	1	1	1	1	2|0	0	0	0	0	0	-2.99	1	0.61		1	1	1	196	J3KTE4_HUMAN
CCDC6	NP_060288.3	WRAP73	1	1	1	1	0|2	0	0	0	0	0	-2.99	1	0.61	NP_001074248.1|	1	1	1	460	A0A0A0MRV3_HUMAN
CCDC6	NP_001193420.1	MAVS	2	2	2	1	5|5	0	0	0	0	0	-16.56	0.4	0.61		1	1	1	399	MAVS_HUMAN
CCDC6	NP_001167531.1	OSBPL10	1	1	1	1	2|0	0	0	0	0	0	-2.99	1	0.61		1	1	1	700	OSB10_HUMAN
CCDC6	NP_001001715.2	FARP1	1	1	1	1	0|0	0	0	0	0	0	0.9	10	0.61	NP_001074248.1|	1	1	1	129	C9JME2_HUMAN
CCDC6	NP_001032900.1	HSD17B10	1	1	1	1	0|0	0	0	0	0	0	0.9	10	0.61		1	1	1	252	Q5H928_HUMAN
CCDC6	NP_002705.2	PPP1R10	1	1	1	1	46|51	0	0	0	0	0	-211.25	0.02	0.61		1	1	1	940	PP1RA_HUMAN
CCDC6	NP_443131.2	GPRIN1	2	2	2	1	10|26	0	0	0	0	0	-71	0.11	0.61		1	1	1	1008	GRIN1_HUMAN
CCDC6	NP_055683.3	RNF10	1	1	1	1	0|0	0	0	0	0	0	0.9	10	0.61		1	1	1	811	RNF10_HUMAN
CCDC6	NP_001122390.1	MARK3	1	1	1	1	2|0	0	0	0	0	0	-2.99	1	0.61	NP_000239.1|	1	1	1	753	A0A7I2V2E3_HUMAN
CCDC6	NP_114432.2	BRIP1	5	5	5	1	12|23	0	0	0	0	0	-60.48	0.29	0.61		2	2	2	1249	FANCJ_HUMAN
CCDC6	NP_001157973.1	EIF4ENIF1	1	1	1	1	2|5	0	0	0	0	0	-12.7	0.29	0.61		1	1	1	985	4ET_HUMAN
CCDC6	NP_110416.1	HM13	2	2	2	1	2|0	0.18	0.18	0.18	0.18	0.18	-1.51	2	0.28	NP_115805.1|	1	1	1	377	A0A0C4DGU3_HUMAN
CCDC6	NP_054752.3	METTL7A	1	1	1	1	0|0	0	0	0	0	0	0.9	10	0.61		1	1	1	244	MET7A_HUMAN
CCDC6	NP_000986.2	RPL34	2	2	2	1	4|0	0	0	0	0	0	-4.72	1	0.61		1	1	1	117	RL34_HUMAN
CCDC6	NP_001074248.1	MYO1C	3	3	3	1	0|0	0.99	0.99	0.99	0.99	0.99	4.78	30	0		1	1	1	1063	MYO1C_HUMAN
CCDC6	NP_054722.2	DHX38	1	1	1	1	3|4	0	0	0	0	0	-12.72	0.29	0.61		1	1	1	1227	PRP16_HUMAN
CCDC6	NP_055484.3	NUP93	1	1	1	1	0|0	0	0	0	0	0	0.9	10	0.61		1	1	1	819	NUP93_HUMAN
CCDC6	NP_001017995.1	SH3PXD2B	1	1	1	1	2|0	0	0	0	0	0	-2.99	1	0.61		1	1	1	911	SPD2B_HUMAN
CCDC6	NP_006779.1	RALBP1	1	1	1	1	0|0	0	0	0	0	0	0.9	10	0.61		1	1	1	655	RBP1_HUMAN
CCDC6	NP_055444.2	ARHGEF10	2	2	2	1	5|1	0	0	0	0	0	-8.43	0.67	0.61		1	1	1	1344	ARHGA_HUMAN
CCDC6	NP_000992.1	RPL36AL	1	1	1	1	0|0	0	0	0	0	0	0.9	10	0.61		1	1	1	106	RL36L_HUMAN
CCDC6	NP_004131.3	LLGL1	1	1	1	1	4|1	0	0	0	0	0	-8.6	0.4	0.61		1	1	1	1064	L2GL1_HUMAN
CCDC6	NP_055672.3	RABGAP1L	1	1	1	1	0|2	0	0	0	0	0	-2.99	1	0.61		1	1	1	815	A0A0C4DG54_HUMAN
CCDC6	NP_055160.2	ZNF318	1	1	1	1	19|28	0	0	0	0	0	-99.67	0.04	0.61		1	1	1	2279	ZN318_HUMAN
CCDC6	NP_001186064.1	TANK	1	1	1	1	0|0	0	0	0	0	0	0.9	10	0.61		1	1	1	425	TANK_HUMAN
CCDC6	NP_000239.1	MITF	1	1	1	1	0|0	0	0	0	0	0	0.9	10	0.61		1	1	1	419	A0A087WXU1_HUMAN
CCDC6	NP_001003810.1	HNRNPD	2	2	2	1	7|5	0	0	0	0	0	-20.6	0.33	0.61	NP_001073867.1|	1	1	1	287	HNRPD_HUMAN
CCDC6	NP_001171914.1	WNK1	2	2	2	1	0|2	0.18	0.18	0.18	0.18	0.18	-1.51	2	0.28	NP_001243125.1|	2	2	2	2642	F5GWT4_HUMAN
CCDC6	NP_001073867.1	ECPAS	2	2	2	1	0|0	0.95	0.95	0.95	0.95	0.95	2.93	20	0.01		1	1	1	2017	J3KN16_HUMAN
CCDC6	NP_001894.2	CTNNA1	1	1	1	1	0|8	0	0	0	0	0	-13.78	0.25	0.61	NP_005392.2|NP_001243125.1|	1	1	1	906	G3XAM7_HUMAN
CCDC6	NP_004989.2	MYO1E	1	1	1	1	0|3	0	0	0	0	0	-4.75	0.67	0.61		1	1	1	1108	MYO1E_HUMAN
CCDC6	NP_982284.1	CAMSAP2	1	1	1	1	0|0	0	0	0	0	0	0.9	10	0.61		1	1	1	1478	CAMP2_HUMAN
CCDC6	NP_000336.1	SNCA	1	1	1	1	2|4	0	0	0	0	0	-10.64	0.33	0.61	NP_001032583.1|	1	1	1	140	H6UYS7_HUMAN
CCDC6	NP_057537.1	NCKIPSD	1	1	1	1	0|0	0	0	0	0	0	0.9	10	0.61		1	1	1	722	SPN90_HUMAN
CCDC6	NP_005871.1	DNAJA2	1	1	1	1	0|0	0	0	0	0	0	0.9	10	0.61	NP_001243125.1|	1	1	1	412	DNJA2_HUMAN
CCDC6	NP_001019820.1	CANX	1	1	1	1	0|0	0	0	0	0	0	0.9	10	0.61		1	1	1	592	CALX_HUMAN
CCDC6	NP_115805.1	LZTS2	2	2	2	1	0|0	0.95	0.95	0.95	0.95	0.95	2.93	20	0.01		1	1	1	669	LZTS2_HUMAN
CCDC6	NP_055541.1	TBKBP1	6	6	6	1	0|0	1	1	1	1	1	9.84	60	0		1	1	1	615	TBKB1_HUMAN
CCDC6	NP_065130.1	CAMK1D	1	1	1	1	0|0	0	0	0	0	0	0.9	10	0.61		1	1	1	357	KCC1D_HUMAN
CCDC6	NP_000959.2	RPL4	2	2	2	1	10|2	0	0	0	0	0	-19.87	0.33	0.61		1	1	1	427	H3BM89_HUMAN
CCDC6	NP_005890.2	NBR1	29	29	29	1	11|0	0.91	0.91	0.91	0.91	0.91	2.3	5.27	0.02		1	1	1	966	A0A0C4DGP6_HUMAN
CCDC6	NP_057267.2	MRTO4	3	3	3	1	2|0	0.4	0.4	0.4	0.4	0.4	-0.39	3	0.21		1	1	1	239	MRT4_HUMAN
CCDC6	NP_002583.1	PCNA	1	1	1	1	0|0	0	0	0	0	0	0.9	10	0.61	NP_006035.2|	1	1	1	261	PCNA_HUMAN
CCDC6	NP_001001560.1	GGA1	1	1	1	1	1|0	0	0	0	0	0	-1.44	2	0.61		1	1	1	552	GGA1_HUMAN
CCDC6	NP_066972.1	COTL1	1	1	1	1	0|0	0	0	0	0	0	0.9	10	0.61		1	1	1	142	COTL1_HUMAN
CCDC6	NP_001120797.1	MAD2L2	2	2	2	1	0|0	0.95	0.95	0.95	0.95	0.95	2.93	20	0.01		1	1	1	211	MD2L2_HUMAN
CCDC6	NP_006035.2	HDAC6	1	1	1	1	0|0	0	0	0	0	0	0.9	10	0.61	NP_001032583.1|	1	1	1	1215	Q9BRX7_HUMAN
CCDC6	NP_005392.2	PTPN14	3	3	3	1	0|0	0.99	0.99	0.99	0.99	0.99	4.78	30	0		1	1	1	1187	E2J9M0_HUMAN
CCDC6	NP_001243048.1	NAA10	1	1	1	1	3|1	0	0	0	0	0	-6.74	0.5	0.61		1	1	1	220	NAA10_HUMAN
CCDC6	NP_003749.2	EIF3J	1	1	1	1	2|1	0	0	0	0	0	-5.04	0.67	0.61		1	1	1	258	EIF3J_HUMAN
CCDC6	NP_060453.3	WIPI1	2	2	2	1	0|1	0.47	0.47	0.47	0.47	0.47	-0.11	4	0.18		1	1	1	446	G5EA37_HUMAN
CCDC6	NP_001091894.1	DLG1	1	1	1	1	15|15	0	0	0	0	0	-62.25	0.07	0.61		1	1	1	904	A0A0C4DFT3_HUMAN
CCDC6	NP_001188407.1	EIF2D	1	1	1	1	0|0	0	0	0	0	0	0.9	10	0.61		1	1	1	460	EIF2D_HUMAN
CCDC6	NP_001014451.1	DDX19B	1	1	1	1	2|0	0	0	0	0	0	-2.99	1	0.61		1	1	1	448	H3BQK0_HUMAN
CCDC6	NP_004172.2	UCHL1	1	1	1	1	0|0	0	0	0	0	0	0.9	10	0.61		1	1	1	223	UCHL1_HUMAN
CCDC6	NP_001243125.1	ARAF	2	2	2	1	0|0	0.95	0.95	0.95	0.95	0.95	2.93	20	0.01		1	1	1	609	ARAF_HUMAN
CCDC6	NP_001032583.1	DYNLL1	1	1	1	1	0|0	0	0	0	0	0	0.9	10	0.61		1	1	1	89	DYL1_HUMAN
CCDC6_MG132	BirA_R118G_H0QFJ5	BirA_R118G_H0QFJ5	3021|2200	5221	2610.5	2	1597|2988	0	0	0	0	0	#NAME?	1.14	0.61		35|29	64	32	841	BirA_R118G_H0QFJ5
CCDC6_MG132	Streptavidin	Streptavidin	536|442	978	489	2	265|392	0	0	0	0	0	-532.61	1.49	0.61		4|4	8	4	841
CCDC6_MG132	NP_003925.1	FUBP3	3|0	3	1.5	2	7|3	0	0	0	0	0	-21.77	0.3	0.61	NP_002077.1|	2|0	2	1	572	FUBP3_HUMAN
CCDC6_MG132	NP_001348.2	DHX9	21|48	69	34.5	2	84|55	0	0	0	0	0	-236.75	0.5	0.61	NP_001091.1|NP_006817.1|NP_001020241.1|NP_000928.1|NP_004726.2|NP_036286.2|NP_006538.2|NP_068810.3|NP_055093.2|NP_006512.2|NP_055686.3|NP_001172006.1|NP_001129171.1|NP_002808.3|	17|23	40	20	1270	DHX9_HUMAN
CCDC6_MG132	NP_000911.2	PC	283|308	591	295.5	2	221|163	0	0	0	0	0	-282.43	1.54	0.61	NP_004332.2|NP_000692.2|NP_001019820.1|NP_055040.2|	53|46	99	49.5	1178	PYC_HUMAN
CCDC6_MG132	NP_058633.2	POLA1	3|0	3	1.5	2	16|13	0	0	0	0	0	-64.14	0.1	0.61		3|0	3	1.5	1462	A6NMQ1_HUMAN
CCDC6_MG132	NP_004747.1	NUMBL	7|9	16	8	2	2|9	0	0	0	0	0	-9.77	1.45	0.49	NP_055908.1|	6|6	12	6	609	A0A0C4DGH3_HUMAN
CCDC6_MG132	NP_066953.1	PPIA	4|7	11	5.5	2	3|0	0.55	0.77	0.55	0.77	0.55	-0.7	3.67	0.06	NP_002558.1|NP_001129171.1|	4|4	8	4	165	PPIA_HUMAN
CCDC6_MG132	NP_064502.9	LARS1	3|3	6	3	2	12|4	0	0	0	0	0	-25.91	0.38	0.61	NP_001093326.2|NP_068810.3|NP_001230017.1|NP_001129171.1|	3|2	5	2.5	1176	A0A6I8PL42_HUMAN
CCDC6_MG132	NP_001019389.1	GPHN	6|4	10	5	2	1|2	0.57	0.83	0.57	0.83	0.57	-0.81	3.33	0.06		4|4	8	4	736	GEPH_HUMAN
CCDC6_MG132	NP_001035847.1	PPP4R1	45|45	90	45	2	0|0	1	1	1	1	1	67.38	450	0	NP_001019389.1|NP_000928.1|NP_055040.2|	21|19	40	20	950	PP4R1_HUMAN
CCDC6_MG132	NP_001020262.1	ABCF1	2|2	4	2	2	19|14	0	0	0	0	0	-65.35	0.12	0.61	NP_001252541.1|NP_006538.2|NP_055845.1|NP_002808.3|	2|2	4	2	845	Q5STZ8_HUMAN
CCDC6_MG132	NP_005683.2	ABCF2	4|6	10	5	2	9|9	0	0	0	0	0	-28.36	0.56	0.61	NP_001406.1|	3|5	8	4	634	ABCF2_HUMAN
CCDC6_MG132	NP_001035905.1	CAST	5|4	9	4.5	2	4|8	0	0	0	0	0	-16.62	0.75	0.61	NP_006144.1|NP_115949.3|NP_002077.1|	4|2	6	3	750	A0A0C4DGB5_HUMAN
CCDC6_MG132	NP_001035814.1	CYLD	4|0	4	2	2	0|0	0.5	1	0.5	1	0.5	-1.6	20	0.1	NP_115518.3|NP_037386.1|NP_055625.4|NP_001093326.2|	4|0	4	2	953	CYLD_HUMAN
CCDC6_MG132	NP_065905.2	RELCH	3|0	3	1.5	2	0|1	0.39	0.77	0.39	0.77	0.39	-3.04	3	0.22		3|0	3	1.5	1216	A0A2R8Y566_HUMAN
CCDC6_MG132	NP_061828.1	UBB	4|0	4	2	2	0|1	0.47	0.93	0.47	0.93	0.47	-3.04	4	0.2	NP_001246.2|NP_068810.3|NP_055908.1|	3|0	3	1.5	229	B4DV12_HUMAN
CCDC6_MG132	NP_055800.2	CEP152	2|0	2	1	2	0|0	0.47	0.95	0.47	0.95	0.47	-1.6	10	0.15	NP_055799.2|NP_055309.2|NP_006022.3|NP_001158218.1|NP_004312.2|NP_006435.2|NP_060498.2|NP_919268.1|NP_060921.3|NP_000017.1|NP_689621.2|NP_001137485.1|	2|0	2	1	1654	CE152_HUMAN
CCDC6_MG132	NP_055935.4	ALMS1	48|10	58	29	2	0|11	0.49	0.98	0.49	0.98	0.49	-5.82	5.27	0.14	NP_078824.2|NP_115518.3|NP_055800.2|NP_612446.1|NP_919268.1|NP_060921.3|NP_689621.2|	36|8	44	22	4169	ALMS1_HUMAN
CCDC6_MG132	NP_203754.2	TNKS1BP1	5|0	5	2.5	2	0|0	0.5	1	0.5	1	0.5	-1.6	25	0.1	NP_001252541.1|NP_003738.2|NP_006127.1|	4|0	4	2	1729	TB182_HUMAN
CCDC6_MG132	NP_009055.2	UTRN	42|20	62	31	2	8|15	0.5	1	0.5	1	0.5	-13.61	2.7	0.12	NP_066953.1|	28|17	45	22.5	3433	UTRN_HUMAN
CCDC6_MG132	NP_001036069.1	XRN1	74|73	147	73.5	2	50|58	0	0	0	0	0	-86.1	1.36	0.6	NP_078824.2|NP_005834.4|NP_055800.2|NP_060921.3|	39|36	75	37.5	1693	XRN1_HUMAN
CCDC6_MG132	NP_001244.1	CDC5L	49|46	95	47.5	2	14|26	0	0	0	0	0	-13.04	2.38	0.52	NP_003631.2|NP_004652.2|NP_056363.2|NP_060458.3|NP_065134.1|NP_203754.2|NP_001008660.1|NP_001243546.1|NP_001252541.1|NP_005349.3|NP_006817.1|NP_068579.3|NP_001188493.1|NP_001118.3|NP_001246.2|NP_005210.3|NP_892113.4|NP_036222.3|NP_003706.1|NP_006022.3|NP_055040.2|NP_006435.2|NP_803172.1|NP_004714.2|NP_056131.2|NP_002261.3|NP_055031.2|NP_005863.1|NP_001129171.1|NP_001135745.1|NP_065910.3|NP_001008…	25|19	44	22	802	CDC5L_HUMAN
CCDC6_MG132	NP_001123579.1	KLC1	35|45	80	40	2	34|40	0	0	0	0	0	-80.82	1.08	0.6	NP_001116436.1|NP_001005373.1|NP_005210.3|NP_001158218.1|NP_001129171.1|	18|19	37	18.5	618	KLC1_HUMAN
CCDC6_MG132	NP_055799.2	CEP131	5|0	5	2.5	2	0|0	0.5	1	0.5	1	0.5	-1.6	25	0.1	NP_006022.3|NP_689407.1|NP_919268.1|NP_940927.2|NP_060921.3|NP_689621.2|NP_653319.1|	5|0	5	2.5	1080	I3L2J8_HUMAN
CCDC6_MG132	NP_001026855.2	TP53BP2	35|29	64	32	2	9|21	0	0	0	0	0	-14.94	2.13	0.51	NP_006817.1|NP_001138360.1|NP_005834.4|NP_055800.2|NP_002145.3|NP_001123617.1|NP_001158218.1|NP_068810.3|NP_002077.1|NP_060921.3|NP_001129171.1|NP_001008709.1|	21|17	38	19	1134	ASPP2_HUMAN
CCDC6_MG132	NP_443131.2	GPRIN1	11|5	16	8	2	10|26	0	0	0	0	0	-62.19	0.44	0.61		9|2	11	5.5	1008	GRIN1_HUMAN
CCDC6_MG132	NP_036252.1	CD2AP	113|163	276	138	2	125|126	0	0	0	0	0	-280.1	1.1	0.61	NP_005179.2|NP_064627.1|NP_001164185.1|NP_002077.1|NP_003017.1|NP_001191187.1|NP_006127.1|	37|38	75	37.5	639	CD2AP_HUMAN
CCDC6_MG132	NP_000971.1	RPL18A	3|10	13	6.5	2	11|7	0	0	0	0	0	-30.59	0.72	0.55	NP_001020241.1|NP_055686.3|NP_001015.1|NP_006127.1|	3|6	9	4.5	176	M0R1A7_HUMAN
CCDC6_MG132	NP_003283.2	TPR	74|50	124	62	2	36|65	0	0	0	0	0	-105.67	1.23	0.6	NP_065134.1|NP_000029.2|NP_003478.1|	48|29	77	38.5	2363	TPR_HUMAN
CCDC6_MG132	NP_055987.2	PRRC2C	64|39	103	51.5	2	44|56	0	0	0	0	0	-121.84	1.03	0.6	NP_001191187.1|	33|21	54	27	2817	E7EPN9_HUMAN
CCDC6_MG132	NP_001041648.1	PHACTR4	9|12	21	10.5	2	11|13	0	0	0	0	0	-30.64	0.88	0.61	NP_002077.1|NP_001008709.1|	6|5	11	5.5	702	PHAR4_HUMAN
CCDC6_MG132	NP_001164040.1	CXorf56	15|13	28	14	2	20|40	0	0	0	0	0	-92.64	0.47	0.61		6|6	12	6	173	STEEP_HUMAN
CCDC6_MG132	NP_071496.1	EIF4H	4|2	6	3	2	3|3	0	0	0	0	0	-8.82	1	0.47		3|1	4	2	248	IF4H_HUMAN
CCDC6_MG132	NP_689531.2	C12orf45	6|4	10	5	2	7|12	0	0	0	0	0	-30.36	0.53	0.61		3|2	5	2.5	185	NOPC1_HUMAN
CCDC6_MG132	NP_001239314.1	TNIP1	4|4	8	4	2	0|1	0.93	0.93	0.93	0.93	0.93	2.63	8	0.01	NP_078824.2|NP_037386.1|NP_001093326.2|NP_006779.1|NP_055800.2|NP_476510.1|NP_060921.3|	2|3	5	2.5	619	A0A0A0MRZ4_HUMAN
CCDC6_MG132	NP_064551.3	MCCC1	229|158	387	193.5	2	98|81	0	0	0	0	0	-95.49	2.16	0.54		28|25	53	26.5	725	E9PHF7_HUMAN
CCDC6_MG132	NP_055309.2	TNRC6A	3|3	6	3	2	0|0	0.99	0.99	0.99	0.99	0.99	4.78	30	0	NP_036286.2|NP_004850.1|NP_055686.3|NP_060921.3|	3|3	6	3	1962	TNR6A_HUMAN
CCDC6_MG132	NP_057487.2	CWC15	7|5	12	6	2	14|6	0	0	0	0	0	-29.79	0.6	0.61	NP_001188493.1|NP_001191187.1|NP_005863.1|	6|4	10	5	229	CWC15_HUMAN
CCDC6_MG132	NP_003248.3	TJP1	78|74	152	76	2	17|44	0	0	0	0	0	-19.2	2.49	0.54	NP_006078.2|NP_001074248.1|NP_005392.2|NP_055800.2|NP_919268.1|NP_055686.3|	42|31	73	36.5	1748	A0A7I2V5U5_HUMAN
CCDC6_MG132	NP_057147.2	HDDC2	4|2	6	3	2	3|3	0	0	0	0	0	-8.82	1	0.47		3|2	5	2.5	204	HDDC2_HUMAN
CCDC6_MG132	NP_001248755.1	AP3D1	8|9	17	8.5	2	26|23	0	0	0	0	0	-82.61	0.35	0.61	NP_001035541.1|NP_004850.1|NP_060921.3|	6|7	13	6.5	1215	AP3D1_HUMAN
CCDC6_MG132	NP_001070908.1	BCLAF1	3|2	5	2.5	2	37|54	0	0	0	0	0	-192.85	0.05	0.61	NP_001073888.2|NP_004272.2|NP_055686.3|	3|2	5	2.5	869	E9PK91_HUMAN
CCDC6_MG132	NP_060941.2	ZC3H15	3|5	8	4	2	12|7	0	0	0	0	0	-32.64	0.42	0.61		3|2	5	2.5	426	ZC3HF_HUMAN
CCDC6_MG132	NP_001246.2	CDC20	3|0	3	1.5	2	0|0	0.5	0.99	0.5	0.99	0.5	-1.6	15	0.12	NP_055040.2|	3|0	3	1.5	499	CDC20_HUMAN
CCDC6_MG132	NP_004652.2	CDC23	2|8	10	5	2	1|0	0.74	1	0.74	1	0.74	-0.11	10	0.04	NP_115805.1|NP_001246.2|	2|4	6	3	597	CDC23_HUMAN
CCDC6_MG132	NP_001072983.1	TBCE	5|5	10	5	2	3|3	0.01	0.01	0.01	0.01	0.01	-4.53	1.67	0.43		4|3	7	3.5	527	A0A2R8Y6Q1_HUMAN
CCDC6_MG132	NP_001072989.1	KTN1	4|0	4	2	2	0|6	0	0.01	0	0.01	0	-12.35	0.67	0.46	NP_001171587.1|NP_001191187.1|	4|0	4	2	1357	B7Z6P3_HUMAN
CCDC6_MG132	NP_004232.2	JMJD1C	53|26	79	39.5	2	19|43	0	0	0	0	0	-72	1.27	0.58		33|17	50	25	2303	JHD2C_HUMAN
CCDC6_MG132	NP_001072992.1	PAICS	4|7	11	5.5	2	12|4	0	0	0	0	0	-23.79	0.69	0.61	NP_001073888.2|NP_006333.1|NP_055491.1|NP_056355.2|NP_000017.1|	4|4	8	4	425	D6RF62_HUMAN
CCDC6_MG132	NP_005144.2	USP10	2|0	2	1	2	2|0	0.09	0.18	0.09	0.18	0.09	-4.4	1	0.34		2|0	2	1	798	UBP10_HUMAN
CCDC6_MG132	NP_006378.3	CHERP	5|0	5	2.5	2	12|25	0	0	0	0	0	-81.38	0.14	0.61		4|0	4	2	916	CHERP_HUMAN
CCDC6_MG132	NP_005210.3	DIAPH1	9|0	9	4.5	2	0|1	0.5	1	0.5	1	0.5	-3.04	9	0.09	NP_055093.2|NP_002077.1|	3|0	3	1.5	1272	A0A2R8Y5N1_HUMAN
CCDC6_MG132	NP_001427.2	FBL	6|4	10	5	2	5|8	0	0	0	0	0	-18.59	0.77	0.61	NP_004652.2|NP_001020241.1|NP_001074248.1|NP_003822.2|NP_068810.3|NP_055686.3|NP_060875.2|	4|3	7	3.5	321	FBRL_HUMAN
CCDC6_MG132	NP_068831.1	JUP	3|4	7	3.5	2	0|3	0.24	0.33	0.24	0.33	0.24	-1.72	2.33	0.26	NP_002145.3|NP_004790.2|NP_055686.3|NP_001172006.1|NP_004547.2|	2|3	5	2.5	745	PLAK_HUMAN
CCDC6_MG132	NP_055160.2	ZNF318	12|4	16	8	2	19|28	0	0	0	0	0	-89.16	0.34	0.61		9|1	10	5	2279	ZN318_HUMAN
CCDC6_MG132	NP_056154.1	ADNP	5|3	8	4	2	46|62	0	0	0	0	0	-226.51	0.07	0.61		4|1	5	2.5	1102	ADNP_HUMAN
CCDC6_MG132	NP_001073884.1	U2SURP	8|3	11	5.5	2	45|39	0	0	0	0	0	-173.71	0.13	0.61		8|3	11	5.5	1029	SR140_HUMAN
CCDC6_MG132	NP_872339.2	FAAP20	3|3	6	3	2	0|0	0.99	0.99	0.99	0.99	0.99	4.78	30	0		2|2	4	2	180	FAP20_HUMAN
CCDC6_MG132	NP_001128246.1	KLC2	19|16	35	17.5	2	0|0	1	1	1	1	1	25.2	175	0	NP_001135766.1|NP_056281.1|NP_006817.1|NP_001116436.1|NP_065897.1|NP_004714.2|NP_060921.3|NP_001129171.1|	9|7	16	8	545	KLC2_HUMAN
CCDC6_MG132	NP_055681.1	SEC16A	55|30	85	42.5	2	0|4	1	1	1	1	1	6.82	21.25	0	NP_001008660.1|NP_001018864.2|NP_001137293.2|NP_056014.2|NP_775179.1|NP_001010872.1|NP_001036199.1|NP_892113.4|NP_003706.1|NP_055692.2|NP_055491.1|NP_689407.1|NP_004850.1|NP_055686.3|NP_060921.3|NP_006127.1|NP_001826.3|	36|11	47	23.5	2357	A0A0C4DH09_HUMAN
CCDC6_MG132	NP_006182.2	PA2G4	5|14	19	9.5	2	40|15	0	0	0	0	0	-102.4	0.35	0.61	NP_001093326.2|NP_002145.3|NP_006538.2|NP_037366.1|NP_653319.1|	5|5	10	5	394	PA2G4_HUMAN
CCDC6_MG132	NP_001075019.1	THOC2	6|5	11	5.5	2	22|20	0	0	0	0	0	-75.72	0.26	0.61	NP_001015.1|	5|2	7	3.5	1593	A0A0C4DG98_HUMAN
CCDC6_MG132	NP_006074.2	IK	4|4	8	4	2	15|34	0	0	0	0	0	-92.75	0.16	0.61	NP_002077.1|	4|4	8	4	557	A0A0C4DGW5_HUMAN
CCDC6_MG132	NP_055983.1	ZC3H4	3|0	3	1.5	2	3|11	0	0	0	0	0	-30.08	0.21	0.61		2|0	2	1	1303	ZC3H4_HUMAN
CCDC6_MG132	NP_076424.1	DDRGK1	4|0	4	2	2	2|8	0	0	0	0	0	-21.36	0.4	0.61		4|0	4	2	314	DDRGK_HUMAN
CCDC6_MG132	NP_001243670.1	CNOT10	3|3	6	3	2	1|1	0.39	0.39	0.39	0.39	0.39	-0.46	3	0.23	NP_055800.2|NP_055309.2|NP_001136112.1|NP_060921.3|NP_006127.1|	2|2	4	2	717	CNO10_HUMAN
CCDC6_MG132	NP_076943.1	TRIR	2|4	6	3	2	20|27	0	0	0	0	0	-96.05	0.13	0.61	NP_001074248.1|	2|3	5	2.5	176	K7ELS0_HUMAN
CCDC6_MG132	NP_055456.2	MDC1	11|1	12	6	2	68|83	0	0	0	0	0	-331.99	0.08	0.61	NP_001188493.1|NP_001246.2|NP_000928.1|NP_004438.3|NP_001036816.1|NP_001129171.1|NP_001008709.1|NP_001158889.1|	10|1	11	5.5	2089	MDC1_HUMAN
CCDC6_MG132	NP_000267.2	OCRL	5|10	15	7.5	2	8|3	0	0	0	0	0	-13.03	1.36	0.48	NP_004850.1|NP_002077.1|	4|7	11	5.5	901	OCRL_HUMAN
CCDC6_MG132	NP_004676.3	MTMR6	6|3	9	4.5	2	0|6	0.03	0.06	0.03	0.06	0.03	-6.59	1.5	0.39		6|2	8	4	621	MTMR6_HUMAN
CCDC6_MG132	NP_006188.3	PCM1	13|7	20	10	2	17|16	0	0	0	0	0	-52.09	0.61	0.61	NP_056340.2|NP_073615.2|NP_078824.2|NP_115518.3|NP_002267.2|NP_001018864.2|NP_001092692.1|NP_001164108.1|NP_006817.1|NP_065176.3|NP_068579.3|NP_775179.1|NP_829884.1|NP_001138360.1|NP_001185951.1|NP_001003800.1|NP_001035982.1|NP_055625.4|NP_065897.1|NP_982284.1|NP_055800.2|NP_055799.2|NP_001032895.2|NP_004438.3|NP_006022.3|NP_203752.2|NP_689407.1|NP_001158218.1|NP_004850.1|NP_004692.1|NP_919268.1|…	11|5	16	8	2024	PCM1_HUMAN
CCDC6_MG132	NP_004694.2	RABEP1	7|7	14	7	2	2|3	0.44	0.44	0.44	0.44	0.44	-0.24	2.8	0.2	NP_006817.1|	4|6	10	5	862	RABE1_HUMAN
CCDC6_MG132	NP_004514.2	KIF11	31|26	57	28.5	2	6|24	0	0	0	0	0	-17.76	1.9	0.53	NP_006333.1|NP_001137293.2|NP_055625.4|NP_001074248.1|NP_055686.3|NP_056355.2|NP_001129171.1|	19|15	34	17	1056	KIF11_HUMAN
CCDC6_MG132	NP_112589.1	CDCA3	2|1	3	1.5	2	0|6	0	0	0	0	0	-9.85	0.5	0.61		2|1	3	1.5	268	F5GX58_HUMAN
CCDC6_MG132	NP_066272.1	PDLIM1	21|18	39	19.5	2	18|25	0	0	0	0	0	-51.06	0.91	0.61		12|9	21	10.5	329	PDLI1_HUMAN
CCDC6_MG132	NP_056060.2	ANKS1A	40|37	77	38.5	2	17|25	0	0	0	0	0	-23.03	1.83	0.55		22|18	40	20	1134	ANS1A_HUMAN
CCDC6_MG132	NP_004272.2	BAG3	50|39	89	44.5	2	5|22	0.3	0.58	0.3	0.58	0.3	-4.32	3.3	0.25	NP_055681.1|NP_002267.2|NP_001106177.1|NP_006817.1|NP_001485.2|NP_002558.1|NP_001093326.2|NP_001171914.1|NP_065130.1|NP_002145.3|NP_009215.1|NP_002077.1|NP_001129171.1|	24|16	40	20	575	BAG3_HUMAN
CCDC6_MG132	NP_004492.2	HNRNPU	10|9	19	9.5	2	67|39	0	0	0	0	0	-200.24	0.18	0.61	NP_001116436.1|NP_001020241.1|NP_001093326.2|NP_892113.4|NP_000928.1|P02533|NP_006538.2|NP_068810.3|NP_002077.1|NP_001191187.1|NP_055686.3|NP_002495.2|NP_065104.1|NP_001015.1|NP_001129171.1|NP_001258708.1|	8|6	14	7	806	HNRPU_HUMAN
CCDC6_MG132	NP_001018080.1	CORO1B	38|40	78	39	2	35|50	0	0	0	0	0	-95.63	0.92	0.61	NP_065134.1|NP_006127.1|	13|14	27	13.5	489	COR1B_HUMAN
CCDC6_MG132	NP_001137324.1	TCHP	9|9	18	9	2	0|2	0.98	0.98	0.98	0.98	0.98	3.75	9	0	NP_115805.1|NP_055800.2|NP_060921.3|NP_653319.1|	6|5	11	5.5	498	TCHP_HUMAN
CCDC6_MG132	NP_115721.1	PYM1	2|0	2	1	2	0|2	0.09	0.18	0.09	0.18	0.09	-4.4	1	0.34	NP_001406.1|	2|0	2	1	204	PYM1_HUMAN
CCDC6_MG132	NP_002131.2	HNRNPK	36|46	82	41	2	93|75	0	0	0	0	0	-261.11	0.49	0.61	NP_004272.2|NP_055681.1|NP_203754.2|NP_001004720.1|NP_006817.1|NP_056014.2|NP_002145.3|NP_002077.1|NP_001171587.1|NP_001129171.1|	13|16	29	14.5	464	HNRPK_HUMAN
CCDC6_MG132	NP_001010.2	RPS15A	3|9	12	6	2	12|7	0	0	0	0	0	-32.64	0.63	0.61	NP_821080.1|NP_001020241.1|NP_001093326.2|NP_055686.3|NP_001015.1|NP_001129171.1|	2|5	7	3.5	130	RS15A_HUMAN
CCDC6_MG132	NP_001279.2	CLIC1	3|0	3	1.5	2	0|2	0.2	0.4	0.2	0.4	0.2	-4.4	1.5	0.27	NP_006127.1|	2|0	2	1	241	CLIC1_HUMAN
CCDC6_MG132	NP_001077362.1	STRN3	7|12	19	9.5	2	4|0	0.74	0.9	0.74	0.9	0.74	0.36	4.75	0.04	NP_003153.2|NP_000029.2|NP_001138678.1|NP_055040.2|NP_002808.3|	4|5	9	4.5	797	STRN3_HUMAN
CCDC6_MG132	NP_114172.1	CCNB1	10|6	16	8	2	0|10	0.01	0.01	0.01	0.01	0.01	-8.99	1.6	0.45	NP_002006.2|NP_068810.3|NP_004692.1|NP_001230017.1|NP_006784.1|NP_001008709.1|NP_653319.1|	6|3	9	4.5	433	CCNB1_HUMAN
CCDC6_MG132	NP_061981.2	SMG9	6|5	11	5.5	2	3|3	0.03	0.04	0.03	0.04	0.03	-4.53	1.83	0.4		5|4	9	4.5	520	SMG9_HUMAN
CCDC6_MG132	NP_002284.3	LAMC1	4|1	5	2.5	2	0|4	0.06	0.12	0.06	0.12	0.06	-6.15	1.25	0.36		3|1	4	2	1609	LAMC1_HUMAN
CCDC6_MG132	NP_001077430.1	WDR62	6|1	7	3.5	2	3|2	0.09	0.18	0.09	0.18	0.09	-8.74	1.4	0.33	NP_006817.1|NP_002743.3|NP_001129171.1|	5|1	6	3	1523	WDR62_HUMAN
CCDC6_MG132	NP_000960.2	RPL5	9|4	13	6.5	2	3|12	0	0	0	0	0	-21.75	0.87	0.53	NP_055686.3|NP_001015.1|NP_001129171.1|	6|3	9	4.5	297	RL5_HUMAN
CCDC6_MG132	NP_001078923.1	GIT1	4|2	6	3	2	0|0	0.97	1	0.97	1	0.97	2.93	30	0	NP_067072.3|NP_001074324.1|NP_001004720.1|NP_056391.1|NP_476510.1|NP_803172.1|NP_002077.1|NP_722560.1|	3|2	5	2.5	770	A0A0C4DGN6_HUMAN
CCDC6_MG132	NP_658988.2	SMCR8	4|4	8	4	2	2|5	0	0	0	0	0	-7.67	1.14	0.49		4|3	7	3.5	937	SMCR8_HUMAN
CCDC6_MG132	NP_002895.3	NELFE	3|0	3	1.5	2	10|18	0	0	0	0	0	-61.59	0.11	0.61	NP_000928.1|NP_079089.2|	2|0	2	1	380	NELFE_HUMAN
CCDC6_MG132	NP_005633.2	TAF7	25|43	68	34	2	11|36	0	0	0	0	0	-46.54	1.45	0.56	NP_003478.1|NP_001093326.2|	13|13	26	13	349	TAF7_HUMAN
CCDC6_MG132	NP_055816.2	SPEN	2|0	2	1	2	15|26	0	0	0	0	0	-90.54	0.05	0.61	NP_002077.1|NP_006784.1|	2|0	2	1	3664	MINT_HUMAN
CCDC6_MG132	NP_078873.2	MAP7D3	14|19	33	16.5	2	17|19	0	0	0	0	0	-44.62	0.92	0.58	NP_001185951.1|NP_653319.1|	11|8	19	9.5	876	MA7D3_HUMAN
CCDC6_MG132	NP_079052.2	PEAK1	4|3	7	3.5	2	0|3	0.24	0.33	0.24	0.33	0.24	-1.72	2.33	0.26	NP_001164185.1|NP_002077.1|NP_001008709.1|	4|3	7	3.5	1746	PEAK1_HUMAN
CCDC6_MG132	NP_076945.2	CUEDC2	5|12	17	8.5	2	2|6	0.24	0.48	0.24	0.48	0.24	-7.76	2.12	0.26	NP_001246.2|NP_002145.3|NP_001008709.1|	4|7	11	5.5	287	CUED2_HUMAN
CCDC6_MG132	NP_001091974.1	DDX17	9|8	17	8.5	2	22|13	0	0	0	0	0	-53.65	0.49	0.61	NP_001123617.1|NP_002077.1|	5|4	9	4.5	731	A0A5H1ZRQ2_HUMAN
CCDC6_MG132	NP_006812.3	ACOT2	7|0	7	3.5	2	0|7	0.02	0.04	0.02	0.04	0.02	-14.61	1	0.41		6|0	6	3	483	ACOT2_HUMAN
CCDC6_MG132	NP_009109.3	STRAP	12|24	36	18	2	15|18	0	0	0	0	0	-42.4	1.09	0.56	NP_006127.1|	9|10	19	9.5	350	STRAP_HUMAN
CCDC6_MG132	NP_004629.3	PRRC2A	39|14	53	26.5	2	33|59	0	0	0	0	0	-156.26	0.58	0.61	NP_001004720.1|NP_002077.1|	24|10	34	17	2157	PRC2A_HUMAN
CCDC6_MG132	NP_037450.2	PRRC2B	29|16	45	22.5	2	2|19	0.01	0.02	0.01	0.02	0.01	-14.56	2.14	0.43		19|8	27	13.5	2229	PRC2B_HUMAN
CCDC6_MG132	NP_065897.1	SLAIN2	3|3	6	3	2	0|1	0.77	0.77	0.77	0.77	0.77	1.23	6	0.03	NP_055799.2|NP_008928.1|NP_002077.1|NP_001129171.1|	3|3	6	3	581	SLAI2_HUMAN
CCDC6_MG132	NP_003461.2	USP7	9|8	17	8.5	2	18|30	0	0	0	0	0	-80.08	0.35	0.61	NP_009055.2|NP_658983.3|NP_001157632.1|NP_001093326.2|NP_061828.1|NP_858058.1|NP_036222.3|NP_068810.3|NP_963853.1|	7|6	13	6.5	1102	UBP7_HUMAN
CCDC6_MG132	NP_004482.4	ARHGAP35	4|0	4	2	2	0|2	0.31	0.61	0.31	0.61	0.31	-4.4	2	0.24	NP_002077.1|	4|0	4	2	1499	RHG35_HUMAN
CCDC6_MG132	NP_001092872.1	CCNK	2|2	4	2	2	11|9	0	0	0	0	0	-37.34	0.2	0.61	NP_000928.1|	2|1	3	1.5	580	CCNK_HUMAN
CCDC6_MG132	NP_002943.2	RPS2	5|6	11	5.5	2	7|4	0	0	0	0	0	-13.3	1	0.53	NP_004272.2|NP_001020241.1|NP_115722.1|NP_612446.1|NP_055686.3|NP_060875.2|NP_001015.1|NP_001129171.1|	4|3	7	3.5	293	RS2_HUMAN
CCDC6_MG132	NP_055746.3	PPP6R1	13|8	21	10.5	2	0|1	1	1	1	1	1	8.41	21	0	NP_775866.2|NP_001157632.1|NP_001252541.1|NP_037386.1|NP_056014.2|NP_002145.3|NP_004714.2|NP_003017.1|NP_004547.2|	9|6	15	7.5	881	PP6R1_HUMAN
CCDC6_MG132	NP_444271.2	RBM33	3|0	3	1.5	2	8|6	0	0	0	0	0	-30.74	0.21	0.61	NP_002077.1|	3|0	3	1.5	1170	A0A0C4DFS3_HUMAN
CCDC6_MG132	NP_065974.1	ZDBF2	10|4	14	7	2	0|6	0.27	0.54	0.27	0.54	0.27	-5.09	2.33	0.25		7|2	9	4.5	2354	N0DVX5_HUMAN
CCDC6_MG132	NP_060362.3	PRPF40A	6|0	6	3	2	4|3	0	0.01	0	0.01	0	-15.38	0.86	0.45	NP_001171587.1|	5|0	5	2.5	930	PR40A_HUMAN
CCDC6_MG132	NP_002878.2	RARS1	11|26	37	18.5	2	22|20	0	0	0	0	0	-61.65	0.88	0.58	NP_001243546.1|NP_001093326.2|NP_002077.1|NP_001406.1|NP_004547.2|NP_000179.2|	10|11	21	10.5	660	SYRC_HUMAN
CCDC6_MG132	NP_001092902.1	BCAS3	7|5	12	6	2	4|0	0.42	0.59	0.42	0.59	0.42	-1.05	3	0.21	NP_004652.2|	4|4	8	4	928	K7ESE9_HUMAN
CCDC6_MG132	NP_078838.1	TANGO6	2|7	9	4.5	2	4|4	0	0.01	0	0.01	0	-12.61	1.12	0.46	NP_036222.3|NP_006127.1|	2|5	7	3.5	1094	TNG6_HUMAN
CCDC6_MG132	NP_001093326.2	IKBKG	2|0	2	1	2	0|0	0.47	0.95	0.47	0.95	0.47	-1.6	10	0.15	NP_001074248.1|NP_006779.1|NP_001019820.1|NP_061828.1|NP_002145.3|NP_003706.1|NP_001242941.1|NP_476510.1|NP_004850.1|NP_006435.2|NP_068810.3|NP_803172.1|NP_055908.1|NP_001172006.1|NP_001129171.1|NP_002808.3|NP_004547.2|	2|0	2	1	487	A0A087X1B1_HUMAN
CCDC6_MG132	NP_005900.2	MAP1B	57|47	104	52	2	67|46	0	0	0	0	0	-132.24	0.92	0.61	NP_001018864.2|NP_872604.1|NP_055686.3|NP_001129171.1|NP_001008709.1|	28|25	53	26.5	2468	MAP1B_HUMAN
CCDC6_MG132	NP_000966.2	RPL11	5|6	11	5.5	2	7|3	0	0	0	0	0	-11.4	1.1	0.51	NP_001243546.1|NP_037386.1|NP_001020241.1|NP_001093326.2|NP_055686.3|NP_001015.1|	3|3	6	3	178	RL11_HUMAN
CCDC6_MG132	NP_000964.1	RPL8	5|5	10	5	2	11|4	0	0	0	0	0	-20.16	0.67	0.61	NP_001020241.1|NP_055686.3|NP_001129171.1|	4|3	7	3.5	257	G3V1A1_HUMAN
CCDC6_MG132	NP_065073.3	ARFGEF3	7|4	11	5.5	2	2|1	0.62	0.94	0.62	0.94	0.62	-0.81	3.67	0.05	NP_055800.2|NP_001008709.1|	6|4	10	5	2177	BIG3_HUMAN
CCDC6_MG132	NP_003676.2	KHSRP	3|4	7	3.5	2	38|22	0	0	0	0	0	-120.27	0.12	0.61	NP_002077.1|	3|3	6	3	711	FUBP2_HUMAN
CCDC6_MG132	NP_036336.2	GTF3C4	2|2	4	2	2	9|5	0	0	0	0	0	-24.76	0.29	0.61	NP_001230017.1|NP_000179.2|	2|2	4	2	822	TF3C4_HUMAN
CCDC6_MG132	NP_001609.2	PARP1	11|12	23	11.5	2	110|94	0	0	0	0	0	-408.06	0.11	0.61	NP_004272.2|NP_006153.2|NP_006244.2|NP_001093326.2|NP_002006.2|NP_068810.3|NP_722560.1|NP_055686.3|NP_001129171.1|	8|10	18	9	1014	PARP1_HUMAN
CCDC6_MG132	NP_001096137.1	PSMA4	4|0	4	2	2	0|0	0.5	1	0.5	1	0.5	-1.6	20	0.1	NP_060587.8|NP_002808.3|NP_001258708.1|	2|0	2	1	261	H0YLC2_HUMAN
CCDC6_MG132	NP_005246.2	GAK	17|17	34	17	2	3|3	1	1	1	1	1	9.58	5.67	0	NP_055681.1|NP_001008660.1|NP_055726.3|NP_001010872.1|NP_001025177.1|NP_001074248.1|NP_001171914.1|NP_003706.1|NP_004850.1|NP_001826.3|	13|8	21	10.5	1311	D6RE78_HUMAN
CCDC6_MG132	NP_060255.3	SPDL1	25|24	49	24.5	2	9|36	0	0	0	0	0	-44.36	1.09	0.58	NP_001001132.1|	15|13	28	14	605	SPDLY_HUMAN
CCDC6_MG132	NP_001098721.1	ZFYVE16	32|17	49	24.5	2	7|30	0	0	0	0	0	-40.53	1.32	0.56	NP_001008709.1|	20|12	32	16	1539	ZFY16_HUMAN
CCDC6_MG132	NP_060391.2	NPLOC4	6|9	15	7.5	2	6|13	0	0	0	0	0	-26.09	0.79	0.61	NP_001008660.1|NP_001092692.1|NP_000017.1|NP_000062.1|	4|8	12	6	608	NPL4_HUMAN
CCDC6_MG132	NP_001239085.1	GEMIN5	30|54	84	42	2	98|58	0	0	0	0	0	-249.57	0.54	0.61	NP_060921.3|	16|22	38	19	1507	GEMI5_HUMAN
CCDC6_MG132	NP_775866.2	ANKRD52	15|13	28	14	2	0|0	1	1	1	1	1	20.7	140	0	NP_001157632.1|	8|8	16	8	1076	ANR52_HUMAN
CCDC6_MG132	NP_056513.2	GPKOW	3|0	3	1.5	2	13|17	0	0	0	0	0	-66.36	0.1	0.61	NP_001008709.1|	3|0	3	1.5	476	GPKOW_HUMAN
CCDC6_MG132	NP_056123.2	FNBP4	5|0	5	2.5	2	0|6	0.01	0.02	0.01	0.02	0.01	-12.35	0.83	0.43		4|0	4	2	1017	FNBP4_HUMAN
CCDC6_MG132	NP_001104490.1	SUPT5H	5|0	5	2.5	2	0|5	0.04	0.09	0.04	0.09	0.04	-10.49	1	0.38	NP_000928.1|NP_004790.2|	3|0	3	1.5	1087	SPT5H_HUMAN
CCDC6_MG132	NP_008938.2	CPSF6	4|3	7	3.5	2	20|15	0	0	0	0	0	-66.53	0.2	0.61		3|2	5	2.5	551	CPSF6_HUMAN
CCDC6_MG132	NP_001106197.1	CEP170B	8|4	12	6	2	0|0	1	1	1	1	1	6.52	60	0		3|2	5	2.5	1554	C170B_HUMAN
CCDC6_MG132	NP_055263.2	ARHGEF16	3|0	3	1.5	2	0|0	0.5	0.99	0.5	0.99	0.5	-1.6	15	0.12	NP_001129171.1|	3|0	3	1.5	709	ARHGG_HUMAN
CCDC6_MG132	NP_001106673.1	NACA	2|6	8	4	2	9|8	0	0	0	0	0	-31.01	0.47	0.61	NP_055040.2|	2|3	5	2.5	215	NACAM_HUMAN
CCDC6_MG132	NP_619727.2	NFAT5	3|0	3	1.5	2	0|5	0	0.01	0	0.01	0	-10.49	0.6	0.45		2|0	2	1	1549	NFAT5_HUMAN
CCDC6_MG132	NP_001244120.1	DDX6	6|9	15	7.5	2	5|4	0.01	0.01	0.01	0.01	0.01	-8.33	1.67	0.44	NP_001558.3|NP_001252541.1|NP_006817.1|NP_742068.1|NP_036286.2|	5|6	11	5.5	483	DDX6_HUMAN
CCDC6_MG132	NP_005338.1	HSPA5	28|22	50	25	2	21|33	0	0	0	0	0	-64.38	0.93	0.59	NP_006144.1|NP_037386.1|NP_055726.3|NP_006078.2|NP_001093326.2|NP_001246.2|NP_892113.4|NP_002145.3|NP_001242941.1|NP_001164185.1|P02533|NP_068810.3|NP_055093.2|NP_055908.1|NP_002077.1|NP_055686.3|NP_002574.2|NP_001129171.1|NP_001008738.2|NP_004547.2|	9|5	14	7	654	BIP_HUMAN
CCDC6_MG132	NP_055978.4	TRIM9	6|9	15	7.5	2	8|0	0.03	0.06	0.03	0.06	0.03	-5.72	1.88	0.39		5|5	10	5	710	TRIM9_HUMAN
CCDC6_MG132	NP_001107579.1	PDLIM3	4|4	8	4	2	5|3	0	0	0	0	0	-9.46	1	0.61	NP_001159580.1|NP_004272.2|	3|3	6	3	316	A0A087WYF8_HUMAN
CCDC6_MG132	NP_055246.2	PALD1	12|16	28	14	2	26|14	0	0	0	0	0	-55.23	0.7	0.61		9|8	17	8.5	856	PALD_HUMAN
CCDC6_MG132	NP_005110.2	THRAP3	6|3	9	4.5	2	56|44	0	0	0	0	0	-209.03	0.09	0.61	NP_001191187.1|NP_055686.3|	4|3	7	3.5	955	TR150_HUMAN
CCDC6_MG132	NP_000961.2	RPL6	17|26	43	21.5	2	25|18	0	0	0	0	0	-52.68	1	0.58	NP_056340.2|NP_001020241.1|NP_006538.2|NP_056380.2|NP_055686.3|NP_002495.2|NP_001015.1|NP_001129171.1|NP_001826.3|	10|9	19	9.5	288	RL6_HUMAN
CCDC6_MG132	NP_002289.2	LCP1	2|18	20	10	2	25|8	0	0	0	0	0	-64.39	0.61	0.57		2|7	9	4.5	627	PLSL_HUMAN
CCDC6_MG132	NP_061862.1	RBM27	10|11	21	10.5	2	26|24	0	0	0	0	0	-79.9	0.42	0.61	NP_001129171.1|	9|5	14	7	1060	RBM27_HUMAN
CCDC6_MG132	NP_658983.3	RBM11	5|0	5	2.5	2	0|0	0.5	1	0.5	1	0.5	-1.6	25	0.1		4|0	4	2	281	RBM11_HUMAN
CCDC6_MG132	NP_000245.2	MTR	2|3	5	2.5	2	4|0	0.02	0.04	0.02	0.04	0.02	-4.72	1.25	0.41		2|2	4	2	1265	A0A6Q8PGK3_HUMAN
CCDC6_MG132	NP_056054.2	AGTPBP1	2|4	6	3	2	8|5	0	0	0	0	0	-22.69	0.46	0.61	NP_803172.1|	2|2	4	2	1186	J3KNS1_HUMAN
CCDC6_MG132	NP_065156.5	SCYL3	3|7	10	5	2	7|5	0	0	0	0	0	-18.49	0.83	0.53		3|4	7	3.5	688	PACE1_HUMAN
CCDC6_MG132	NP_005681.2	DNM1L	5|0	5	2.5	2	12|8	0	0	0	0	0	-44.06	0.25	0.61	NP_066953.1|	4|0	4	2	699	B4DDQ3_HUMAN
CCDC6_MG132	NP_002964.3	ATXN2	10|2	12	6	2	1|7	0.06	0.11	0.06	0.11	0.06	-11.96	1.5	0.36	NP_003017.1|	7|2	9	4.5	1313	F8VQP2_HUMAN
CCDC6_MG132	NP_001001.2	RPS6	4|6	10	5	2	9|5	0	0	0	0	0	-20.51	0.71	0.61	NP_001139542.1|NP_001156506.1|NP_001020241.1|NP_055686.3|NP_001015.1|NP_001006933.1|NP_001129171.1|	3|4	7	3.5	249	A2A3R5_HUMAN
CCDC6_MG132	NP_001014436.1	DBNL	11|14	25	12.5	2	7|10	0	0	0	0	0	-15.2	1.47	0.52	NP_001128659.1|NP_004272.2|NP_005179.2|NP_001005373.1|NP_858058.1|NP_000062.1|	7|7	14	7	430	B4DDD6_HUMAN
CCDC6_MG132	NP_001116436.1	PPP4R3B	30|64	94	47	2	13|0	0.93	0.99	0.93	0.99	0.93	1.97	7.23	0.01	NP_005210.3|	18|16	34	17	849	P4R3B_HUMAN
CCDC6_MG132	NP_065892.1	OSBPL8	3|0	3	1.5	2	7|4	0	0	0	0	0	-24.14	0.27	0.61		3|0	3	1.5	889	OSBL8_HUMAN
CCDC6_MG132	NP_005774.2	TXNDC9	5|4	9	4.5	2	2|7	0	0	0	0	0	-10.87	1	0.51		2|3	5	2.5	226	G3XAJ4_HUMAN
CCDC6_MG132	NP_004332.2	CAD	6|0	6	3	2	0|0	0.5	1	0.5	1	0.5	-1.6	30	0.09	NP_055681.1|NP_005179.2|NP_000692.2|NP_001093326.2|NP_892113.4|NP_004850.1|NP_068810.3|NP_055908.1|NP_002077.1|NP_001129171.1|NP_004547.2|	4|0	4	2	2225	F8VPD4_HUMAN
CCDC6_MG132	NP_001116855.1	BCOR	7|1	8	4	2	4|17	0	0	0	0	0	-41.65	0.38	0.61	NP_002145.3|NP_079422.1|	6|1	7	3.5	1721	A1A564_HUMAN
CCDC6_MG132	NP_056018.2	RPRD2	11|2	13	6.5	2	25|24	0	0	0	0	0	-100.36	0.27	0.61	NP_001008709.1|	9|2	11	5.5	1461	RPRD2_HUMAN
CCDC6_MG132	NP_004631.1	DDX39B	3|0	3	1.5	2	27|10	0	0	0	0	0	-81.12	0.08	0.61	NP_006078.2|NP_001074248.1|NP_001177.1|	3|0	3	1.5	428	DX39B_HUMAN
CCDC6_MG132	NP_002825.3	PTPN11	15|26	41	20.5	2	21|21	0	0	0	0	0	-54.14	0.98	0.58	NP_005179.2|NP_001164185.1|NP_036580.2|NP_002077.1|NP_722560.1|	10|13	23	11.5	593	PTN11_HUMAN
CCDC6_MG132	NP_006255.1	PTPN13	3|9	12	6	2	22|5	0	0	0	0	0	-48.39	0.44	0.61	NP_004806.3|	3|7	10	5	2466	PTN13_HUMAN
CCDC6_MG132	NP_002902.2	UPF1	4|2	6	3	2	0|8	0	0	0	0	0	-11.67	0.75	0.61	NP_001129171.1|	4|2	6	3	1118	RENT1_HUMAN
CCDC6_MG132	NP_004386.2	DBN1	10|4	14	7	2	6|13	0	0	0	0	0	-30.04	0.74	0.55	NP_005349.3|NP_001025177.1|NP_001093326.2|NP_001074248.1|NP_001130034.1|NP_001138940.2|NP_004726.2|NP_004850.1|NP_055908.1|NP_002077.1|NP_055686.3|NP_006127.1|NP_001008709.1|NP_001826.3|	5|3	8	4	649	DREB_HUMAN
CCDC6_MG132	NP_056262.3	CAMSAP1	40|35	75	37.5	2	13|19	0.16	0.32	0.16	0.32	0.16	-7.58	2.34	0.3	NP_060921.3|NP_653319.1|	31|18	49	24.5	1602	CAMP1_HUMAN
CCDC6_MG132	NP_001119809.1	TUFT1	5|3	8	4	2	0|3	0.34	0.52	0.34	0.52	0.34	-1.72	2.67	0.23	NP_036329.3|	2|3	5	2.5	365	Q6UWW7_HUMAN
CCDC6_MG132	NP_001120654.1	CEP55	9|11	20	10	2	1|4	0.84	0.93	0.84	0.93	0.84	1.14	4	0.02	NP_056281.1|NP_060517.1|NP_060921.3|NP_940953.2|NP_653319.1|	6|7	13	6.5	464	CEP55_HUMAN
CCDC6_MG132	NP_001120708.1	GPBP1	4|2	6	3	2	0|1	0.7	0.93	0.7	0.93	0.7	-0.11	6	0.04		3|1	4	2	480	D4PHA4_HUMAN
CCDC6_MG132	NP_005834.4	STAM2	3|5	8	4	2	0|0	1	1	1	1	1	4.78	40	0	NP_064627.1|NP_004790.2|NP_056131.2|	2|2	4	2	525	STAM2_HUMAN
CCDC6_MG132	NP_006759.3	BRAP	19|17	36	18	2	20|20	0	0	0	0	0	-47.13	0.9	0.61	NP_061828.1|	10|10	20	10	592	BRAP_HUMAN
CCDC6_MG132	NP_085130.2	CPEB4	2|1	3	1.5	2	0|0	0.47	0.95	0.47	0.95	0.47	0.9	15	0.15		2|1	3	1.5	729	B7ZLQ8_HUMAN
CCDC6_MG132	NP_065941.2	CIP2A	9|14	23	11.5	2	12|7	0	0	0	0	0	-21.56	1.21	0.54	NP_055040.2|	7|9	16	8	905	CIP2A_HUMAN
CCDC6_MG132	NP_006417.2	DPYSL4	7|8	15	7.5	2	24|12	0	0	0	0	0	-57.6	0.42	0.61	NP_003017.1|	5|5	10	5	572	DPYL4_HUMAN
CCDC6_MG132	NP_001185951.1	CCP110	3|1	4	2	2	0|0	0.5	0.99	0.5	0.99	0.5	0.9	20	0.12	NP_919268.1|NP_060921.3|NP_003738.2|	3|1	4	2	1012	CP110_HUMAN
CCDC6_MG132	NP_071349.3	UBE2O	21|25	46	23	2	20|20	0	0	0	0	0	-41.19	1.15	0.58		15|13	28	14	1292	UBE2O_HUMAN
CCDC6_MG132	NP_001009555.3	SH3D19	5|6	11	5.5	2	0|4	0.35	0.43	0.35	0.43	0.35	-1.05	2.75	0.23	NP_001019837.1|NP_002077.1|	5|3	8	4	790	SH319_HUMAN
CCDC6_MG132	NP_003615.2	RANBP3	19|36	55	27.5	2	58|32	0	0	0	0	0	-140.08	0.61	0.61	NP_055093.2|	8|12	20	10	562	B7Z7F3_HUMAN
CCDC6_MG132	NP_892113.4	SHC1	5|2	7	3.5	2	0|2	0.47	0.75	0.47	0.75	0.47	-1.51	3.5	0.2	NP_004438.3|NP_001242941.1|P02533|NP_004850.1|NP_036580.2|NP_002077.1|NP_722560.1|NP_001129171.1|	4|2	6	3	583	SHC1_HUMAN
CCDC6_MG132	NP_001007554.1	CSDE1	69|77	146	73	2	76|75	0	0	0	0	0	-167.39	0.97	0.61	NP_001073888.2|NP_066953.1|NP_006144.1|NP_006442.2|NP_006244.2|NP_001171914.1|NP_056169.1|	26|30	56	28	798	CSDE1_HUMAN
CCDC6_MG132	NP_001124384.1	SUGT1	15|17	32	16	2	14|11	0	0	0	0	0	-23.49	1.28	0.56	NP_004272.2|NP_078824.2|NP_002145.3|NP_075060.1|	8|8	16	8	365	SGT1_HUMAN
CCDC6_MG132	NP_001127852.1	TBC1D5	2|0	2	1	2	0|0	0.47	0.95	0.47	0.95	0.47	-1.6	10	0.15		2|0	2	1	795	TBCD5_HUMAN
CCDC6_MG132	NP_148978.2	CDK16	3|0	3	1.5	2	0|7	0	0	0	0	0	-14.61	0.43	0.61	NP_001129171.1|	2|0	2	1	502	CDK16_HUMAN
CCDC6_MG132	NP_848591.2	MB21D2	3|4	7	3.5	2	3|2	0.01	0.01	0.01	0.01	0.01	-5.61	1.4	0.43	NP_060921.3|	2|3	5	2.5	491	M21D2_HUMAN
CCDC6_MG132	NP_001127945.1	GSE1	7|0	7	3.5	2	1|9	0	0	0	0	0	-21.08	0.7	0.5		6|0	6	3	1113	GSE1_HUMAN
CCDC6_MG132	NP_002256.2	KPNB1	18|16	34	17	2	17|14	0	0	0	0	0	-32.58	1.1	0.57	NP_065134.1|NP_115518.3|NP_006153.2|NP_872604.1|NP_001157935.1|NP_056169.1|NP_031368.1|NP_001129171.1|	9|11	20	10	876	IMB1_HUMAN
CCDC6_MG132	NP_001137293.2	PLEKHA5	12|13	25	12.5	2	3|6	0.56	0.71	0.56	0.71	0.56	-0.35	2.78	0.06	NP_055625.4|NP_055040.2|NP_004850.1|NP_056131.2|NP_085148.1|NP_653319.1|	9|8	17	8.5	1174	A0JP02_HUMAN
CCDC6_MG132	NP_079010.2	CLMN	8|10	18	9	2	8|11	0	0	0	0	0	-23.09	0.95	0.55		5|5	10	5	1002	CLMN_HUMAN
CCDC6_MG132	NP_001135915.1	EDC3	8|6	14	7	2	2|2	0.72	0.92	0.72	0.92	0.72	0.1	3.5	0.04	NP_006817.1|NP_004850.1|NP_001129171.1|	7|4	11	5.5	508	EDC3_HUMAN
CCDC6_MG132	NP_116185.2	SYAP1	12|12	24	12	2	11|18	0	0	0	0	0	-34.84	0.83	0.61	NP_001258708.1|	8|7	15	7.5	352	SYAP1_HUMAN
CCDC6_MG132	NP_001198.2	BTF3	4|0	4	2	2	3|5	0	0	0	0	0	-17.51	0.5	0.61	NP_055040.2|NP_060921.3|NP_653319.1|	2|0	2	1	162	BTF3_HUMAN
CCDC6_MG132	NP_036244.2	TPX2	23|25	48	24	2	62|160	0	0	0	0	0	-406.48	0.22	0.61	NP_002077.1|	16|15	31	15.5	747	TPX2_HUMAN
CCDC6_MG132	NP_004847.2	KIF23	3|2	5	2.5	2	4|14	0	0	0	0	0	-32.35	0.28	0.61	NP_001129171.1|	3|2	5	2.5	856	A0A7I2V5Y5_HUMAN
CCDC6_MG132	NP_065875.3	ARHGAP21	12|1	13	6.5	2	2|6	0.24	0.48	0.24	0.48	0.24	-14.48	1.62	0.26	NP_000029.2|NP_001074248.1|NP_055800.2|NP_001129171.1|NP_006127.1|NP_653319.1|	10|1	11	5.5	1958	Q5JSD8_HUMAN
CCDC6_MG132	NP_001128659.1	AGFG1	9|5	14	7	2	1|2	0.8	0.99	0.8	0.99	0.8	0.43	4.67	0.03	NP_001159932.1|NP_000029.2|NP_001001132.1|NP_858058.1|	6|4	10	5	584	AGFG1_HUMAN
CCDC6_MG132	NP_001032895.2	NCKAP5L	2|0	2	1	2	0|0	0.47	0.95	0.47	0.95	0.47	-1.6	10	0.15		2|0	2	1	1334	NCK5L_HUMAN
CCDC6_MG132	NP_001002857.1	ANXA2	21|35	56	28	2	25|19	0	0	0	0	0	-48.23	1.27	0.57	NP_004272.2|NP_001018864.2|NP_006817.1|NP_892113.4|NP_055040.2|NP_002077.1|NP_001129171.1|	10|13	23	11.5	339	ANXA2_HUMAN
CCDC6_MG132	NP_001129497.1	PLS3	4|26	30	15	2	21|5	0	0	0	0	0	-43.68	1.15	0.53	NP_892113.4|NP_001172006.1|NP_001258708.1|	3|9	12	6	630	PLST_HUMAN
CCDC6_MG132	NP_001129676.1	RCC2	4|2	6	3	2	11|4	0	0	0	0	0	-26.37	0.4	0.61	NP_006244.2|	3|1	4	2	522	RCC2_HUMAN
CCDC6_MG132	NP_001129663.1	KANK2	5|10	15	7.5	2	2|11	0	0	0	0	0	-16.14	1.15	0.51	NP_055681.1|	4|6	10	5	851	KANK2_HUMAN
CCDC6_MG132	NP_775837.2	PRR14L	5|2	7	3.5	2	2|6	0	0	0	0	0	-12.37	0.88	0.5	NP_055040.2|NP_001129171.1|	5|2	7	3.5	2151	PR14L_HUMAN
CCDC6_MG132	NP_115571.1	SON	7|0	7	3.5	2	11|42	0	0	0	0	0	-116.51	0.13	0.61	NP_001008709.1|	7|0	7	3.5	2303	J3QSZ5_HUMAN
CCDC6_MG132	NP_001130034.1	AKAP2	6|0	6	3	2	0|3	0.34	0.67	0.34	0.67	0.34	-6.56	2	0.23	NP_006127.1|	4|0	4	2	859	B1ALY0_HUMAN
CCDC6_MG132	NP_003070.3	SMARCE1	4|1	5	2.5	2	0|5	0.01	0.03	0.01	0.03	0.01	-8.17	1	0.42	NP_004438.3|NP_006452.3|NP_006512.2|NP_001191187.1|	3|1	4	2	411	B4DGM3_HUMAN
CCDC6_MG132	NP_004528.1	NAP1L1	9|13	22	11	2	18|17	0	0	0	0	0	-51.86	0.63	0.61	NP_004652.2|NP_001018864.2|NP_006512.2|NP_006127.1|NP_653319.1|	6|5	11	5.5	391	B7Z4K9_HUMAN
CCDC6_MG132	NP_005021.2	PLK1	6|5	11	5.5	2	0|5	0.14	0.19	0.14	0.19	0.14	-2.37	2.2	0.31	NP_001003800.1|NP_001093326.2|NP_005392.2|NP_001246.2|NP_001096137.1|NP_002145.3|NP_068810.3|NP_060921.3|NP_963853.1|	5|3	8	4	603	PLK1_HUMAN
CCDC6_MG132	NP_006459.3	POLR3C	2|4	6	3	2	0|1	0.7	0.93	0.7	0.93	0.7	-0.11	6	0.04		2|3	5	2.5	534	RPC3_HUMAN
CCDC6_MG132	NP_001153171.1	FHL1	4|7	11	5.5	2	8|5	0	0	0	0	0	-18.59	0.85	0.53	NP_036222.3|	2|2	4	2	296	FHL1_HUMAN
CCDC6_MG132	NP_002795.2	PSMC3	4|1	5	2.5	2	0|6	0	0.01	0	0.01	0	-9.85	0.83	0.46	NP_004312.2|NP_002808.3|NP_001258708.1|	3|1	4	2	439	PRS6A_HUMAN
CCDC6_MG132	NP_001960.2	EIF5	52|44	96	48	2	43|61	0	0	0	0	0	-120.66	0.92	0.61	NP_006817.1|NP_055491.1|NP_001129171.1|	18|12	30	15	431	IF5_HUMAN
CCDC6_MG132	NP_001139628.1	GSK3B	7|5	12	6	2	0|0	1	1	1	1	1	8.2	60	0	NP_001159932.1|NP_003631.2|NP_000029.2|NP_001093326.2|NP_002145.3|NP_002006.2|NP_068810.3|NP_001073152.1|NP_722560.1|NP_066022.2|NP_065916.2|NP_001129171.1|NP_001008709.1|NP_653319.1|	7|4	11	5.5	420	GSK3B_HUMAN
CCDC6_MG132	NP_056092.2	NEDD4L	2|0	2	1	2	0|1	0.24	0.47	0.24	0.47	0.24	-3.04	2	0.26	NP_001002838.1|NP_001191187.1|NP_598407.1|NP_001172006.1|NP_001129171.1|	2|0	2	1	955	NED4L_HUMAN
CCDC6_MG132	NP_060238.3	LRRC40	2|7	9	4.5	2	10|4	0	0	0	0	0	-24.36	0.64	0.61		2|4	6	3	602	LRC40_HUMAN
CCDC6_MG132	NP_060495.2	GPATCH1	35|37	72	36	2	28|40	0	0	0	0	0	-69.96	1.06	0.6	NP_055800.2|NP_919268.1|NP_060921.3|	20|17	37	18.5	931	GPTC1_HUMAN
CCDC6_MG132	NP_060918.2	CAND1	4|9	13	6.5	2	12|7	0	0	0	0	0	-30.36	0.68	0.61	NP_078824.2|NP_001034679.2|NP_003478.1|NP_005013.1|NP_055903.2|NP_006442.2|NP_001020241.1|NP_001185951.1|NP_001013653.1|NP_001032900.1|NP_001019820.1|NP_061828.1|NP_001136112.1|NP_002145.3|NP_000928.1|NP_066390.1|NP_055491.1|NP_036286.2|P02533|NP_004850.1|NP_006538.2|NP_065916.2|NP_001015.1|NP_002574.2|NP_001129171.1|NP_001826.3|NP_001406.1|	2|4	6	3	1230	A0A0C4DGH5_HUMAN
CCDC6_MG132	NP_062565.2	PARD3	2|1	3	1.5	2	0|2	0.09	0.18	0.09	0.18	0.09	-2.99	1.5	0.34	NP_001123617.1|NP_001158218.1|NP_003244.2|NP_001129171.1|NP_001008709.1|	2|1	3	1.5	1356	Q5VWU8_HUMAN
CCDC6_MG132	NP_001034624.1	SKA1	5|7	12	6	2	4|3	0.02	0.03	0.02	0.03	0.02	-6.26	1.71	0.42	NP_653319.1|	2|3	5	2.5	255	SKA1_HUMAN
CCDC6_MG132	NP_001135766.1	SPART	11|22	33	16.5	2	6|5	0.5	1	0.5	1	0.5	-4.91	3	0.07	NP_055681.1|NP_004850.1|NP_004790.2|	8|8	16	8	666	SPART_HUMAN
CCDC6_MG132	NP_005091.2	AKAP12	12|8	20	10	2	22|17	0	0	0	0	0	-62.04	0.51	0.61		9|5	14	7	1782	AKA12_HUMAN
CCDC6_MG132	NP_009330.1	STAT1	13|14	27	13.5	2	20|14	0	0	0	0	0	-42.64	0.79	0.61	NP_067072.3|NP_001123617.1|NP_068810.3|NP_055093.2|NP_722560.1|NP_002574.2|	9|8	17	8.5	750	D2KFR9_HUMAN
CCDC6_MG132	NP_003141.2	STAT3	18|31	49	24.5	2	16|15	0	0	0	0	0	-29.7	1.58	0.53	NP_005410.1|NP_005179.2|NP_006139.1|NP_036329.3|NP_068810.3|NP_036580.2|NP_002743.3|NP_722560.1|NP_001191187.1|NP_001008709.1|	12|18	30	15	769	A0A7I2V395_HUMAN
CCDC6_MG132	NP_055312.2	ZNF638	3|0	3	1.5	2	8|26	0	0	0	0	0	-74.28	0.09	0.61		2|0	2	1	1978	ZN638_HUMAN
CCDC6_MG132	NP_001136018.1	LUZP1	32|32	64	32	2	11|15	0.08	0.08	0.08	0.08	0.08	-2.39	2.46	0.34	NP_055800.2|NP_006127.1|NP_653319.1|	20|15	35	17.5	1076	LUZP1_HUMAN
CCDC6_MG132	NP_653171.1	JPT2	10|26	36	18	2	29|11	0	0	0	0	0	-58.78	0.9	0.58		5|6	11	5.5	190	A6NGP5_HUMAN
CCDC6_MG132	NP_001136086.1	EHBP1	8|14	22	11	2	13|6	0	0	0	0	0	-22.74	1.16	0.54	NP_079089.2|	5|10	15	7.5	1196	EHBP1_HUMAN
CCDC6_MG132	NP_071394.2	CLSPN	4|4	8	4	2	0|6	0.01	0.01	0.01	0.01	0.01	-5.09	1.33	0.44	NP_056380.2|	4|2	6	3	1339	CLSPN_HUMAN
CCDC6_MG132	NP_001136112.1	TNRC6C	2|0	2	1	2	0|0	0.47	0.95	0.47	0.95	0.47	-1.6	10	0.15	NP_036286.2|NP_055686.3|	2|0	2	1	1726	TNR6C_HUMAN
CCDC6_MG132	NP_001137545.1	CHORDC1	4|6	10	5	2	4|2	0.02	0.04	0.02	0.04	0.02	-5.93	1.67	0.4		4|3	7	3.5	313	CHRD1_HUMAN
CCDC6_MG132	NP_006014.2	CDC123	5|5	10	5	2	2|4	0.01	0.01	0.01	0.01	0.01	-4.53	1.67	0.43	NP_001171587.1|NP_001036816.1|	4|2	6	3	336	CD123_HUMAN
CCDC6_MG132	NP_001137533.1	COPB1	11|12	23	11.5	2	14|14	0	0	0	0	0	-34.75	0.82	0.61	NP_001258664.1|NP_004318.3|NP_004332.2|NP_001019820.1|NP_115805.1|NP_005210.3|NP_002077.1|NP_001129171.1|	8|7	15	7.5	953	COPB_HUMAN
CCDC6_MG132	NP_001138360.1	BAIAP2	4|6	10	5	2	0|3	0.5	0.67	0.5	0.67	0.5	-0.7	3.33	0.07	NP_004438.3|NP_689407.1|NP_694856.1|NP_001171587.1|NP_001129171.1|	4|3	7	3.5	534	B4DWA1_HUMAN
CCDC6_MG132	NP_001558.3	INPPL1	4|2	6	3	2	0|0	0.97	1	0.97	1	0.97	2.93	30	0	NP_777567.1|NP_001001132.1|NP_005179.2|NP_821080.1|NP_892113.4|NP_064627.1|NP_001164185.1|P02533|NP_002077.1|NP_001171587.1|	4|2	6	3	1258	SHIP2_HUMAN
CCDC6_MG132	NP_149107.4	NEK9	23|18	41	20.5	2	13|13	0	0	0	0	0	-20.99	1.58	0.53	NP_001003800.1|	13|9	22	11	979	A0A7I2V454_HUMAN
CCDC6_MG132	NP_009197.2	GPN1	2|1	3	1.5	2	0|1	0.24	0.47	0.24	0.47	0.24	-1.44	3	0.26	NP_858058.1|NP_000928.1|NP_079089.2|NP_056355.2|NP_000062.1|	2|1	3	1.5	388	GPN1_HUMAN
CCDC6_MG132	NP_060919.2	UBAP2	14|22	36	18	2	13|17	0	0	0	0	0	-33.72	1.2	0.56		10|9	19	9.5	1119	UBAP2_HUMAN
CCDC6_MG132	NP_003822.2	RIOK3	7|0	7	3.5	2	0|0	0.5	1	0.5	1	0.5	-1.6	35	0.09		4|0	4	2	519	B4E1Q4_HUMAN
CCDC6_MG132	NP_006611.1	HBS1L	10|14	24	12	2	12|8	0	0	0	0	0	-21.9	1.2	0.54	NP_001406.1|	7|7	14	7	684	B7Z524_HUMAN
CCDC6_MG132	NP_060839.2	DEPDC1B	13|20	33	16.5	2	26|31	0	0	0	0	0	-87.43	0.58	0.61		5|10	15	7.5	529	DEP1B_HUMAN
CCDC6_MG132	NP_001138467.1	CCDC85C	5|9	14	7	2	2|0	0.86	0.98	0.86	0.98	0.86	1.11	7	0.02	NP_001123617.1|NP_056131.2|NP_060921.3|NP_001008709.1|	2|6	8	4	419	CC85C_HUMAN
CCDC6_MG132	NP_001138890.1	TTC28	39|36	75	37.5	2	15|14	0.47	0.83	0.47	0.83	0.47	-2.15	2.59	0.2	NP_001004720.1|NP_055800.2|NP_919268.1|	30|16	46	23	2481	TTC28_HUMAN
CCDC6_MG132	NP_006302.2	NCOR1	3|0	3	1.5	2	1|9	0	0	0	0	0	-21.08	0.3	0.61	NP_002145.3|NP_001177.1|NP_055908.1|NP_001191187.1|NP_001129171.1|NP_001008709.1|	2|0	2	1	2440	NCOR1_HUMAN
CCDC6_MG132	NP_001238978.1	PCMT1	3|10	13	6.5	2	5|2	0.28	0.55	0.28	0.55	0.28	-9.14	1.86	0.25	NP_060458.3|NP_689407.1|NP_001171587.1|	3|5	8	4	286	A0A0A0MRJ6_HUMAN
CCDC6_MG132	NP_733793.2	RASAL2	3|0	3	1.5	2	0|1	0.39	0.77	0.39	0.77	0.39	-3.04	3	0.22	NP_689407.1|	2|0	2	1	1280	NGAP_HUMAN
CCDC6_MG132	NP_003091.2	SNX2	11|11	22	11	2	12|12	0	0	0	0	0	-27.49	0.92	0.61	NP_829884.1|NP_002574.2|	6|6	12	6	519	SNX2_HUMAN
CCDC6_MG132	NP_001153575.1	ZC3H14	5|0	5	2.5	2	9|12	0	0	0	0	0	-46.31	0.24	0.61		4|0	4	2	735	G3V256_HUMAN
CCDC6_MG132	NP_056456.1	TES	7|15	22	11	2	18|12	0	0	0	0	0	-46.05	0.73	0.61	NP_001091.1|NP_115729.1|NP_001138749.1|	5|6	11	5.5	421	TES_HUMAN
CCDC6_MG132	NP_006614.2	PHGDH	3|3	6	3	2	5|1	0	0	0	0	0	-7	1	0.61	NP_001001132.1|NP_001123543.1|	2|3	5	2.5	533	SERA_HUMAN
CCDC6_MG132	NP_001160163.1	TTK	7|10	17	8.5	2	6|4	0.01	0.01	0.01	0.01	0.01	-8.66	1.7	0.45	NP_009055.2|NP_056340.2|NP_055800.2|NP_001246.2|NP_000928.1|NP_008928.1|NP_060921.3|NP_079422.1|	5|5	10	5	856	TTK_HUMAN
CCDC6_MG132	NP_003325.2	UBA1	6|4	10	5	2	6|14	0	0	0	0	0	-31.91	0.5	0.61	NP_001118.3|NP_001032900.1|NP_002077.1|NP_001129171.1|	5|3	8	4	1058	UBA1_HUMAN
CCDC6_MG132	NP_113668.2	RIOK1	3|0	3	1.5	2	2|5	0	0	0	0	0	-15.36	0.43	0.61	NP_055686.3|	3|0	3	1.5	568	RIOK1_HUMAN
CCDC6_MG132	NP_009231.2	BRCA1	3|0	3	1.5	2	1|20	0	0	0	0	0	-45.03	0.14	0.61	NP_001177.1|NP_000928.1|NP_068810.3|NP_803172.1|NP_079089.2|NP_056131.2|NP_963853.1|NP_001036816.1|NP_001129171.1|NP_001008709.1|	2|0	2	1	1884	B7ZA85_HUMAN
CCDC6_MG132	NP_065130.1	CAMK1D	2|0	2	1	2	0|0	0.47	0.95	0.47	0.95	0.47	-1.6	10	0.15		2|0	2	1	357	KCC1D_HUMAN
CCDC6_MG132	NP_056281.1	PTPN23	10|6	16	8	2	0|3	0.79	0.92	0.79	0.92	0.79	0.71	5.33	0.03	NP_001116436.1|NP_003464.1|NP_005834.4|NP_005210.3|NP_004850.1|NP_002077.1|NP_722560.1|NP_003017.1|	8|2	10	5	1636	PTN23_HUMAN
CCDC6_MG132	NP_056285.1	RAB11FIP5	3|0	3	1.5	2	0|3	0.08	0.15	0.08	0.15	0.08	-6.56	1	0.35		2|0	2	1	653	A0A1B0GTL5_HUMAN
CCDC6_MG132	NP_061174.1	CTTNBP2NL	7|4	11	5.5	2	1|4	0.18	0.35	0.18	0.35	0.18	-4.02	2.2	0.28	NP_055040.2|NP_001032519.1|	6|1	7	3.5	639	CT2NL_HUMAN
CCDC6_MG132	NP_067045.1	PRUNE1	7|14	21	10.5	2	11|13	0	0	0	0	0	-34.2	0.88	0.56		6|7	13	6.5	453	Q5SZF2_HUMAN
CCDC6_MG132	NP_443157.1	LENG8	5|3	8	4	2	11|11	0	0	0	0	0	-38.89	0.36	0.61		4|2	6	3	800	A0A087WUE4_HUMAN
CCDC6_MG132	NP_005115.2	NUP153	23|18	41	20.5	2	54|76	0	0	0	0	0	-225.96	0.32	0.61	NP_001157935.1|NP_002261.3|NP_002495.2|NP_056169.1|NP_031368.1|NP_001008709.1|	16|10	26	13	1475	NU153_HUMAN
CCDC6_MG132	NP_066997.3	CCAR2	5|0	5	2.5	2	4|10	0	0	0	0	0	-30.37	0.36	0.61	NP_006435.2|NP_068810.3|NP_055908.1|NP_001406.1|	3|0	3	1.5	923	G3V119_HUMAN
CCDC6_MG132	NP_036478.2	NUP62	3|0	3	1.5	2	2|1	0.05	0.11	0.05	0.11	0.05	-6.84	1	0.36	NP_858058.1|NP_002495.2|NP_001017408.1|	2|0	2	1	522	NUP62_HUMAN
CCDC6_MG132	NP_056156.2	NCAPH	10|9	19	9.5	2	19|16	0	0	0	0	0	-51.86	0.54	0.61	NP_073615.2|NP_001185951.1|NP_006435.2|	7|6	13	6.5	741	CND2_HUMAN
CCDC6_MG132	NP_057510.4	GTSE1	4|0	4	2	2	0|13	0	0	0	0	0	-27.44	0.31	0.61	NP_003706.1|NP_689407.1|NP_004850.1|NP_006127.1|NP_001123543.1|NP_653319.1|NP_001826.3|	4|0	4	2	739	GTSE1_HUMAN
CCDC6_MG132	NP_001157016.1	SYNRG	17|14	31	15.5	2	3|5	0.99	1	0.99	1	0.99	3.59	3.88	0	NP_001166174.1|	11|9	20	10	1236	SYNRG_HUMAN
CCDC6_MG132	NP_115518.3	CEP192	2|1	3	1.5	2	0|0	0.47	0.95	0.47	0.95	0.47	0.9	15	0.15	NP_001138678.1|NP_056014.2|NP_055625.4|NP_055800.2|NP_055799.2|NP_005210.3|NP_006022.3|NP_919268.1|NP_060921.3|NP_689621.2|NP_001008709.1|	2|1	3	1.5	2537	CE192_HUMAN
CCDC6_MG132	NP_001157616.1	CHAMP1	2|1	3	1.5	2	26|42	0	0	0	0	0	-145.97	0.04	0.61		2|1	3	1.5	812	CHAP1_HUMAN
CCDC6_MG132	NP_001157661.1	PLIN3	9|8	17	8.5	2	13|17	0	0	0	0	0	-43.99	0.57	0.61	NP_777567.1|NP_001005373.1|NP_001485.2|NP_000017.1|NP_000062.1|	7|6	13	6.5	433	PLIN3_HUMAN
CCDC6_MG132	NP_001157852.1	STAU2	7|4	11	5.5	2	15|11	0	0	0	0	0	-44.71	0.42	0.61	NP_006442.2|	4|4	8	4	570	STAU2_HUMAN
CCDC6_MG132	NP_001020119.1	FNBP1L	3|2	5	2.5	2	0|0	0.97	0.99	0.97	0.99	0.97	2.93	25	0	NP_055423.1|	3|1	4	2	551	FBP1L_HUMAN
CCDC6_MG132	NP_001157973.1	EIF4ENIF1	3|2	5	2.5	2	2|5	0	0	0	0	0	-10.73	0.71	0.61		3|2	5	2.5	985	4ET_HUMAN
CCDC6_MG132	NP_002705.2	PPP1R10	9|2	11	5.5	2	46|51	0	0	0	0	0	-206.65	0.11	0.61	NP_002145.3|NP_056131.2|NP_001008709.1|	5|1	6	3	940	PP1RA_HUMAN
CCDC6_MG132	NP_060700.2	NUP133	8|10	18	9	2	8|7	0	0	0	0	0	-15.99	1.2	0.53	NP_065134.1|	8|8	16	8	1156	NU133_HUMAN
CCDC6_MG132	NP_001159580.1	PALLD	5|12	17	8.5	2	0|3	0.74	0.96	0.74	0.96	0.74	0.1	5.67	0.04	NP_001074248.1|NP_055800.2|NP_060921.3|	4|7	11	5.5	1123	PALLD_HUMAN
CCDC6_MG132	NP_001171559.1	SYNJ2	11|4	15	7.5	2	0|6	0.33	0.66	0.33	0.66	0.33	-5.09	2.5	0.24	NP_001001132.1|NP_006144.1|NP_002077.1|NP_003017.1|	9|3	12	6	1259	A0A1W2PR85_HUMAN
CCDC6_MG132	NP_001159932.1	MPP1	2|3	5	2.5	2	0|0	0.97	0.99	0.97	0.99	0.97	2.93	25	0	NP_598407.1|	2|3	5	2.5	449	EM55_HUMAN
CCDC6_MG132	NP_065176.3	NAV1	3|5	8	4	2	0|0	1	1	1	1	1	4.78	40	0		3|4	7	3.5	1877	NAV1_HUMAN
CCDC6_MG132	NP_073739.3	YTHDC2	11|19	30	15	2	48|25	0	0	0	0	0	-124.22	0.41	0.61		8|13	21	10.5	1430	YTDC2_HUMAN
CCDC6_MG132	NP_001257624.1	ARHGAP12	2|1	3	1.5	2	0|0	0.47	0.95	0.47	0.95	0.47	0.9	15	0.15	NP_002077.1|	2|1	3	1.5	841	Q1RLN5_HUMAN
CCDC6_MG132	NP_001164014.1	PGAM5	3|0	3	1.5	2	2|0	0.2	0.4	0.2	0.4	0.2	-4.4	1.5	0.27		3|0	3	1.5	289	PGAM5_HUMAN
CCDC6_MG132	NP_777568.1	CCDC50	13|10	23	11.5	2	5|11	0	0	0	0	0	-14.61	1.44	0.52		7|3	10	5	306	CCD50_HUMAN
CCDC6_MG132	NP_777567.1	PPP4R2	8|6	14	7	2	0|0	1	1	1	1	1	9.84	70	0	NP_115949.3|NP_001116436.1|	5|5	10	5	417	C9IZF4_HUMAN
CCDC6_MG132	NP_789782.1	CHMP4B	7|3	10	5	2	6|9	0	0	0	0	0	-24.5	0.67	0.61	NP_001019820.1|NP_004850.1|NP_006127.1|	4|2	6	3	224	CHM4B_HUMAN
CCDC6_MG132	NP_003819.1	MTMR1	5|5	10	5	2	0|2	0.75	0.75	0.75	0.75	0.75	1.11	5	0.03		4|4	8	4	665	F8WA39_HUMAN
CCDC6_MG132	NP_001307.2	CSE1L	4|0	4	2	2	5|7	0	0	0	0	0	-26.31	0.33	0.61	NP_001129171.1|	3|0	3	1.5	971	XPO2_HUMAN
CCDC6_MG132	NP_060873.4	DCP1A	10|14	24	12	2	9|12	0	0	0	0	0	-23.67	1.14	0.55	NP_004850.1|NP_001129171.1|	8|9	17	8.5	582	DCP1A_HUMAN
CCDC6_MG132	NP_775179.1	SMG7	5|5	10	5	2	0|0	1	1	1	1	1	8.2	50	0	NP_055800.2|NP_060921.3|NP_653319.1|	4|3	7	3.5	1137	E9PD50_HUMAN
CCDC6_MG132	NP_001182502.1	DICER1	8|4	12	6	2	9|7	0	0	0	0	0	-24.38	0.75	0.61	NP_000928.1|NP_036286.2|	6|4	10	5	1829	Q5D0K5_HUMAN
CCDC6_MG132	NP_001171671.1	ZBTB33	38|47	85	42.5	2	73|42	0	0	0	0	0	-151.1	0.74	0.61	NP_068810.3|NP_001230017.1|	20|19	39	19.5	672	KAISO_HUMAN
CCDC6_MG132	NP_001171712.1	VDAC2	6|17	23	11.5	2	17|9	0	0	0	0	0	-39.8	0.88	0.56	NP_000692.2|NP_004850.1|NP_055037.1|NP_001158889.1|	5|7	12	6	309	VDAC2_HUMAN
CCDC6_MG132	NP_001171753.1	PRMT7	6|13	19	9.5	2	12|13	0	0	0	0	0	-38.16	0.76	0.57		5|6	11	5.5	642	H3BNC0_HUMAN
CCDC6_MG132	NP_001171914.1	WNK1	10|1	11	5.5	2	0|2	0.49	0.99	0.49	0.99	0.49	-2.99	5.5	0.14	NP_001243125.1|NP_055309.2|NP_004850.1|NP_060921.3|NP_001129171.1|NP_037366.1|NP_001008709.1|	8|1	9	4.5	2642	F5GWT4_HUMAN
CCDC6_MG132	NP_001034764.1	UNC45A	19|21	40	20	2	22|19	0	0	0	0	0	-45.87	0.98	0.58	NP_001185951.1|NP_001074248.1|NP_689407.1|NP_919268.1|NP_060921.3|NP_006127.1|NP_002808.3|	17|15	32	16	929	UN45A_HUMAN
CCDC6_MG132	NP_001110.2	ADD1	10|7	17	8.5	2	9|12	0	0	0	0	0	-28.45	0.81	0.61	NP_056363.2|NP_001074248.1|NP_001036816.1|NP_006127.1|	7|5	12	6	737	ADDA_HUMAN
CCDC6_MG132	NP_001005373.1	LRSAM1	4|6	10	5	2	0|0	1	1	1	1	1	6.52	50	0	NP_001017408.1|NP_060268.2|NP_000062.1|	3|1	4	2	723	A0A6Q8PGW1_HUMAN
CCDC6_MG132	NP_001180384.1	NSUN2	4|0	4	2	2	7|8	0	0	0	0	0	-32.98	0.27	0.61	NP_689407.1|	4|0	4	2	732	NSUN2_HUMAN
CCDC6_MG132	NP_001180424.1	ADAR	4|0	4	2	2	28|28	0	0	0	0	0	-124.55	0.07	0.61	NP_006435.2|	3|0	3	1.5	931	DSRAD_HUMAN
CCDC6_MG132	NP_114432.2	BRIP1	3|7	10	5	2	12|23	0	0	0	0	0	-66.03	0.29	0.61		3|4	7	3.5	1249	FANCJ_HUMAN
CCDC6_MG132	NP_005104.2	GOLGA5	12|2	14	7	2	4|11	0	0	0	0	0	-26.37	0.93	0.52	NP_001001132.1|	11|2	13	6.5	731	GOGA5_HUMAN
CCDC6_MG132	NP_001253974.1	PSME3	9|7	16	8	2	27|25	0	0	0	0	0	-91.44	0.31	0.61	NP_004272.2|NP_006817.1|NP_001096137.1|NP_004714.2|NP_001129171.1|NP_004547.2|	5|5	10	5	265	B3KQ25_HUMAN
CCDC6_MG132	NP_001185594.1	ARHGEF12	2|0	2	1	2	0|2	0.09	0.18	0.09	0.18	0.09	-4.4	1	0.34		2|0	2	1	1525	E9PMR6_HUMAN
CCDC6_MG132	NP_001185771.1	CCT2	6|6	12	6	2	9|2	0	0	0	0	0	-11.17	1.09	0.52	NP_003153.2|NP_001091.1|NP_037386.1|NP_821080.1|NP_001246.2|NP_892113.4|NP_002145.3|NP_002077.1|NP_055686.3|NP_001129171.1|	3|5	8	4	488	TCPB_HUMAN
CCDC6_MG132	NP_001185987.1	ARPIN-AP3S2	14|21	35	17.5	2	21|17	0	0	0	0	0	-48.34	0.92	0.58		6|6	12	6	394	A0A0A6YYH1_HUMAN
CCDC6_MG132	NP_203744.1	MICALL1	5|3	8	4	2	3|7	0	0	0	0	0	-14.49	0.8	0.61		3|2	5	2.5	863	MILK1_HUMAN
CCDC6_MG132	NP_078824.2	CEP97	8|4	12	6	2	0|3	0.58	0.83	0.58	0.83	0.58	-0.7	4	0.06	NP_055903.2|NP_775179.1|NP_001185951.1|NP_004850.1|NP_919268.1|NP_056380.2|NP_060921.3|NP_060268.2|	6|3	9	4.5	865	E9PG22_HUMAN
CCDC6_MG132	NP_002147.2	HSPD1	4|13	17	8.5	2	7|5	0.01	0.02	0.01	0.02	0.01	-16.66	1.42	0.43	NP_004318.3|NP_001093326.2|NP_115805.1|NP_001246.2|NP_002145.3|NP_002077.1|NP_001191187.1|NP_055686.3|NP_056355.2|NP_001129171.1|	3|8	11	5.5	573	CH60_HUMAN
CCDC6_MG132	NP_001229761.1	ARFGAP2	6|3	9	4.5	2	2|1	0.47	0.83	0.47	0.83	0.47	-2.13	3	0.2	NP_001032900.1|	3|3	6	3	493	A0A0D9SF70_HUMAN
CCDC6_MG132	NP_852469.1	TCF20	4|0	4	2	2	0|13	0	0	0	0	0	-27.44	0.31	0.61		3|0	3	1.5	1938	TCF20_HUMAN
CCDC6_MG132	NP_071401.3	RBM26	5|6	11	5.5	2	34|30	0	0	0	0	0	-122.91	0.17	0.61	NP_001004720.1|NP_001138360.1|NP_001093326.2|NP_001231595.1|NP_001129171.1|NP_001008709.1|	3|3	6	3	980	A0A087X0H9_HUMAN
CCDC6_MG132	NP_061155.2	ANLN	5|0	5	2.5	2	0|21	0	0	0	0	0	-44.93	0.24	0.61	NP_001138940.2|NP_004850.1|NP_001191187.1|NP_001036816.1|NP_006127.1|NP_001008709.1|	5|0	5	2.5	1124	ANLN_HUMAN
CCDC6_MG132	NP_115949.3	PPP4R3A	90|123	213	106.5	2	35|26	1	1	1	1	1	11.61	3.49	0	NP_000928.1|	30|24	54	27	820	P4R3A_HUMAN
CCDC6_MG132	NP_853551.1	RFC4	4|0	4	2	2	4|9	0	0	0	0	0	-28.35	0.31	0.61	NP_006538.2|NP_079089.2|NP_001129171.1|	3|0	3	1.5	363	RFC4_HUMAN
CCDC6_MG132	NP_001188493.1	PLRG1	7|2	9	4.5	2	0|0	0.97	1	0.97	1	0.97	2.93	45	0	NP_001177.1|NP_005863.1|	6|2	8	4	505	B7Z982_HUMAN
CCDC6_MG132	NP_061330.2	BAIAP2L1	3|4	7	3.5	2	0|0	1	1	1	1	1	4.78	35	0	NP_001138360.1|NP_004438.3|NP_060921.3|	3|2	5	2.5	511	BI2L1_HUMAN
CCDC6_MG132	NP_858058.1	OGT	3|0	3	1.5	2	0|0	0.5	0.99	0.5	0.99	0.5	-1.6	15	0.12	NP_068810.3|NP_001008709.1|	3|0	3	1.5	1046	OGT1_HUMAN
CCDC6_MG132	NP_001158.2	XIAP	30|42	72	36	2	18|17	0.01	0.01	0.01	0.01	0.01	-19.93	2.06	0.44	NP_037386.1|NP_829884.1|NP_002145.3|NP_003706.1|NP_055908.1|NP_001172006.1|NP_006784.1|	16|15	31	15.5	497	XIAP_HUMAN
CCDC6_MG132	NP_004412.2	DVL1	9|10	19	9.5	2	11|3	0	0	0	0	0	-12.19	1.36	0.52	NP_060458.3|NP_000029.2|NP_001004720.1|NP_001185951.1|NP_004438.3|NP_689407.1|	6|3	9	4.5	670	DVL1_HUMAN
CCDC6_MG132	NP_009205.3	ACOT7	3|8	11	5.5	2	9|5	0	0	0	0	0	-22.5	0.79	0.54		3|4	7	3.5	370	BACH_HUMAN
CCDC6_MG132	NP_065823.1	NUFIP2	25|23	48	24	2	29|35	0	0	0	0	0	-81.74	0.75	0.61		16|11	27	13.5	695	NUFP2_HUMAN
CCDC6_MG132	NP_004422.2	EPHA2	3|3	6	3	2	10|8	0	0	0	0	0	-30.59	0.33	0.61	NP_004850.1|NP_002077.1|NP_722560.1|	3|2	5	2.5	976	EPHA2_HUMAN
CCDC6_MG132	NP_872604.1	RASSF5	3|3	6	3	2	0|1	0.77	0.77	0.77	0.77	0.77	1.23	6	0.03		3|2	5	2.5	418	Q8TEK8_HUMAN
CCDC6_MG132	NP_001193420.1	MAVS	3|0	3	1.5	2	5|5	0	0	0	0	0	-21.9	0.3	0.61		2|0	2	1	399	MAVS_HUMAN
CCDC6_MG132	NP_001073888.2	UNK	8|4	12	6	2	0|0	1	1	1	1	1	6.52	60	0	NP_001231867.1|NP_003293.2|NP_056363.2|NP_001008660.1|NP_001034679.2|NP_001106188.1|NP_001157632.1|NP_003464.1|NP_001485.2|NP_858058.1|NP_002145.3|NP_000928.1|NP_001123617.1|NP_004850.1|NP_005331.1|NP_065916.2|NP_001129171.1|NP_006784.1|NP_001406.1|	5|3	8	4	810	UNK_HUMAN
CCDC6_MG132	NP_874364.1	RFLNB	4|6	10	5	2	5|3	0	0	0	0	0	-9.46	1.25	0.48		3|2	5	2.5	214	RFLB_HUMAN
CCDC6_MG132	NP_036222.3	MACF1	6|0	6	3	2	0|0	0.5	1	0.5	1	0.5	-1.6	30	0.09	NP_002743.3|NP_006127.1|	5|0	5	2.5	5430	B4DQX9_HUMAN
CCDC6_MG132	NP_001367.2	DYNC1H1	8|4	12	6	2	5|4	0	0	0	0	0	-11.23	1.33	0.47	NP_004726.2|NP_002077.1|NP_689621.2|NP_001129171.1|NP_037366.1|	6|4	10	5	4646	DYHC1_HUMAN
CCDC6_MG132	NP_002678.2	PNN	12|8	20	10	2	25|36	0	0	0	0	0	-107.52	0.33	0.61	NP_002267.2|	10|5	15	7.5	717	PININ_HUMAN
CCDC6_MG132	NP_078829.1	VPS50	2|2	4	2	2	0|0	0.95	0.95	0.95	0.95	0.95	2.93	20	0.01	NP_057600.2|	2|1	3	1.5	327	VPS50_HUMAN
CCDC6_MG132	NP_877423.1	MCM4	4|3	7	3.5	2	9|30	0	0	0	0	0	-74.07	0.18	0.61		3|2	5	2.5	863	MCM4_HUMAN
CCDC6_MG132	NP_757386.2	SUGP1	8|4	12	6	2	24|35	0	0	0	0	0	-115.05	0.2	0.61		8|3	11	5.5	645	B4DVK3_HUMAN
CCDC6_MG132	NP_000703.2	BLVRA	3|0	3	1.5	2	5|3	0	0	0	0	0	-17.51	0.38	0.61		3|0	3	1.5	296	BIEA_HUMAN
CCDC6_MG132	NP_061173.1	RBBP6	6|0	6	3	2	12|33	0	0	0	0	0	-98.9	0.13	0.61	NP_002145.3|NP_004790.2|NP_002077.1|NP_006127.1|	4|0	4	2	1758	RBBP6_HUMAN
CCDC6_MG132	NP_060493.3	YEATS2	4|0	4	2	2	5|9	0	0	0	0	0	-30.77	0.29	0.61		4|0	4	2	1422	YETS2_HUMAN
CCDC6_MG132	NP_000402.3	HLCS	24|34	58	29	2	29|28	0	0	0	0	0	-67.06	1.02	0.59		12|12	24	12	726	A0A0C4DG27_HUMAN
CCDC6_MG132	NP_001229831.1	AKAP1	8|12	20	10	2	16|17	0	0	0	0	0	-49.95	0.61	0.61	NP_004298.1|	7|5	12	6	903	AKAP1_HUMAN
CCDC6_MG132	NP_001229827.1	PPP6R2	6|5	11	5.5	2	0|0	1	1	1	1	1	8.2	55	0	NP_055746.3|NP_775866.2|NP_001157632.1|NP_037386.1|NP_056014.2|NP_004547.2|	4|2	6	3	959	PP6R2_HUMAN
CCDC6_MG132	NP_005076.3	NUP214	21|20	41	20.5	2	32|34	0	0	0	0	0	-91.04	0.62	0.61	NP_065134.1|NP_000029.2|NP_002495.2|NP_031368.1|	16|15	31	15.5	2090	B7ZAV2_HUMAN
CCDC6_MG132	NP_057191.2	ZFR	5|1	6	3	2	24|39	0	0	0	0	0	-134.87	0.1	0.61	NP_115729.1|NP_056355.2|	4|1	5	2.5	1074	ZFR_HUMAN
CCDC6_MG132	NP_003312.3	TUFM	5|10	15	7.5	2	25|6	0	0	0	0	0	-51.55	0.48	0.61	NP_001019820.1|NP_065130.1|NP_004850.1|NP_055686.3|NP_000179.2|	4|7	11	5.5	455	EFTU_HUMAN
CCDC6_MG132	NP_001231595.1	STX5	3|0	3	1.5	2	0|1	0.39	0.77	0.39	0.77	0.39	-3.04	3	0.22	NP_003706.1|	3|0	3	1.5	321	STX5_HUMAN
CCDC6_MG132	NP_001231867.1	TXN	2|5	7	3.5	2	3|0	0.28	0.52	0.28	0.52	0.28	-3.03	2.33	0.25	NP_000281.2|NP_612446.1|NP_005331.1|NP_001191187.1|NP_055686.3|NP_001172006.1|NP_001129171.1|	2|3	5	2.5	85	THIO_HUMAN
CCDC6_MG132	NP_056171.3	SCRIB	8|7	15	7.5	2	22|16	0	0	0	0	0	-62.28	0.39	0.61	NP_000029.2|NP_061120.3|NP_001008709.1|	7|6	13	6.5	1630	A0A0G2JNZ2_HUMAN
CCDC6_MG132	NP_079330.2	VCPIP1	19|17	36	18	2	26|20	0	0	0	0	0	-58.22	0.78	0.61	NP_001231595.1|NP_060921.3|	14|11	25	12.5	1222	VCIP1_HUMAN
CCDC6_MG132	NP_001138940.2	SPECC1L	3|0	3	1.5	2	0|0	0.5	0.99	0.5	0.99	0.5	-1.6	15	0.12	NP_055686.3|NP_006127.1|	3|0	3	1.5	1117	CYTSA_HUMAN
CCDC6_MG132	NP_008976.1	FGFR1OP	2|4	6	3	2	5|0	0.01	0.03	0.01	0.03	0.01	-6.52	1.2	0.42	NP_065176.3|NP_068579.3|NP_065073.3|NP_055625.4|NP_055800.2|NP_055799.2|NP_705833.3|NP_055040.2|NP_919268.1|NP_079089.2|NP_001191187.1|NP_000017.1|NP_653319.1|	2|4	6	3	399	A0A087WV25_HUMAN
CCDC6_MG132	NP_001243595.1	FAM193A	5|0	5	2.5	2	0|4	0.13	0.26	0.13	0.26	0.13	-8.24	1.25	0.32		3|0	3	1.5	1265	F193A_HUMAN
CCDC6_MG132	NP_001243650.1	CCT4	3|9	12	6	2	8|1	0.01	0.01	0.01	0.01	0.01	-12.11	1.33	0.44	NP_003153.2|NP_004332.2|NP_001034679.2|NP_001091.1|NP_037386.1|NP_001019820.1|NP_001246.2|NP_068810.3|NP_002077.1|NP_055686.3|NP_001129171.1|	3|5	8	4	509	TCPD_HUMAN
CCDC6_MG132	NP_054861.2	NUDT5	3|11	14	7	2	5|3	0.25	0.5	0.25	0.5	0.25	-10.89	1.75	0.26	NP_006244.2|	2|5	7	3.5	219	NUDT5_HUMAN
CCDC6_MG132	NP_002287.2	LBR	14|17	31	15.5	2	32|29	0	0	0	0	0	-93.32	0.51	0.61	NP_001008709.1|	9|8	17	8.5	615	LBR_HUMAN
CCDC6_MG132	NP_004719.2	DDX21	9|15	24	12	2	64|46	0	0	0	0	0	-209.35	0.22	0.61	NP_001074248.1|NP_068810.3|NP_055686.3|	8|9	17	8.5	783	DDX21_HUMAN
CCDC6_MG132	NP_060082.2	ZCCHC8	15|0	15	7.5	2	4|9	0.01	0.02	0.01	0.02	0.01	-28.35	1.15	0.43	NP_055040.2|NP_002808.3|	10|0	10	5	707	ZCHC8_HUMAN
CCDC6_MG132	NP_001410.2	ELAVL1	2|0	2	1	2	4|2	0	0	0	0	0	-13.14	0.33	0.61	NP_003153.2|NP_003740.2|NP_004652.2|NP_005410.1|NP_066953.1|NP_067072.3|NP_001018864.2|NP_001092692.1|NP_001106188.1|NP_001137293.2|NP_001157632.1|NP_005013.1|NP_006817.1|NP_065176.3|NP_116189.1|NP_003900.1|NP_775179.1|NP_001185951.1|NP_904325.2|NP_001485.2|NP_982284.1|NP_001019820.1|NP_872339.2|NP_001119809.1|NP_003822.2|NP_000928.1|NP_055692.2|NP_064628.1|NP_055491.1|NP_036329.3|NP_001123617.1|…	2|0	2	1	326	ELAV1_HUMAN
CCDC6_MG132	NP_001245366.1	TARS1	3|3	6	3	2	4|4	0	0	0	0	0	-10.89	0.75	0.61	NP_006244.2|NP_079422.1|	3|2	5	2.5	723	SYTC_HUMAN
CCDC6_MG132	NP_002145.3	HSPA4	10|0	10	5	2	2|4	0.43	0.86	0.43	0.86	0.43	-13.14	1.67	0.2	NP_001123617.1|NP_004850.1|NP_068810.3|NP_001129171.1|NP_001008709.1|	8|0	8	4	840	HSP74_HUMAN
CCDC6_MG132	NP_938405.1	G3BP1	11|14	25	12.5	2	13|17	0	0	0	0	0	-38.47	0.83	0.61	NP_006452.3|NP_079089.2|NP_060517.1|NP_056169.1|NP_000017.1|NP_001129171.1|NP_060268.2|	8|7	15	7.5	466	G3BP1_HUMAN
CCDC6_MG132	NP_057688.2	KDM3B	20|7	27	13.5	2	42|48	0	0	0	0	0	-172.84	0.3	0.61		14|3	17	8.5	1761	KDM3B_HUMAN
CCDC6_MG132	NP_003631.2	ELP1	3|4	7	3.5	2	0|0	1	1	1	1	1	4.78	35	0	NP_055746.3|NP_001034679.2|NP_892113.4|NP_000928.1|	3|4	7	3.5	1332	A0A6Q8PF66_HUMAN
CCDC6_MG132	NP_003740.2	IRS2	15|7	22	11	2	0|3	0.88	0.99	0.88	0.99	0.88	1.18	7.33	0.02	NP_006817.1|NP_002077.1|NP_001129171.1|NP_001123543.1|	10|6	16	8	1338	IRS2_HUMAN
CCDC6_MG132	NP_001248341.1	DCTN2	5|6	11	5.5	2	3|5	0	0	0	0	0	-8.01	1.38	0.48	NP_000928.1|NP_002077.1|NP_006127.1|	5|4	9	4.5	403	A8K8J9_HUMAN
CCDC6_MG132	NP_705833.3	CRYBG3	9|0	9	4.5	2	0|0	0.5	1	0.5	1	0.5	-1.6	45	0.08		5|0	5	2.5	2970	CRBG3_HUMAN
CCDC6_MG132	NP_056036.1	DNMBP	21|17	38	19	2	3|7	0.96	1	0.96	1	0.96	2.52	3.8	0.01	NP_001091.1|NP_002145.3|	15|9	24	12	1577	A0A1B0GTX1_HUMAN
CCDC6_MG132	NP_001008493.1	ENAH	16|12	28	14	2	9|13	0	0	0	0	0	-22.53	1.27	0.54	NP_006333.1|NP_056036.1|NP_001157632.1|NP_005013.1|NP_001138360.1|NP_001171587.1|	10|6	16	8	591	ENAH_HUMAN
CCDC6_MG132	NP_054733.2	SNRNP200	4|5	9	4.5	2	15|21	0	0	0	0	0	-65.76	0.25	0.61	NP_000029.2|NP_001034679.2|NP_006244.2|NP_002077.1|NP_005863.1|NP_001230017.1|	2|3	5	2.5	2136	U520_HUMAN
CCDC6_MG132	NP_073615.2	CEP85	4|4	8	4	2	0|0	1	1	1	1	1	6.52	40	0	NP_115518.3|NP_055800.2|NP_060921.3|NP_653319.1|	4|3	7	3.5	762	CEP85_HUMAN
CCDC6_MG132	NP_005964.3	PRCC	2|0	2	1	2	3|9	0	0	0	0	0	-25.87	0.17	0.61	NP_001129171.1|	2|0	2	1	491	PRCC_HUMAN
CCDC6_MG132	NP_060395.5	DENND4C	7|6	13	6.5	2	5|0	0.27	0.34	0.27	0.34	0.27	-1.44	2.6	0.25		6|3	9	4.5	1909	DEN4C_HUMAN
CCDC6_MG132	NP_835461.2	ZNF598	4|5	9	4.5	2	11|7	0	0	0	0	0	-28.36	0.5	0.61		3|4	7	3.5	904	ZN598_HUMAN
CCDC6_MG132	NP_705717.1	TAB1	2|0	2	1	2	0|1	0.24	0.47	0.24	0.47	0.24	-3.04	2	0.26	NP_055040.2|NP_055093.2|NP_055908.1|NP_002077.1|	2|0	2	1	462	TAB1_HUMAN
CCDC6_MG132	NP_058431.2	CRK	44|64	108	54	2	42|35	0	0	0	0	0	-73.09	1.4	0.59	NP_002267.2|NP_001074324.1|NP_005179.2|NP_006139.1|NP_006144.1|NP_006817.1|NP_001185951.1|NP_001025177.1|NP_892113.4|NP_001164185.1|NP_036286.2|P02533|NP_002077.1|NP_001171587.1|NP_722560.1|NP_116243.2|NP_001008709.1|	14|14	28	14	304	CRK_HUMAN
CCDC6_MG132	NP_004359.1	CNN2	7|17	24	12	2	8|5	0.19	0.39	0.19	0.39	0.19	-13.92	1.85	0.28	NP_055686.3|	4|4	8	4	309	B4DDF4_HUMAN
CCDC6_MG132	NP_055644.2	DDX46	26|19	45	22.5	2	134|149	0	0	0	0	0	-553.01	0.16	0.61	NP_066953.1|	20|12	32	16	1031	A0A0C4DG89_HUMAN
CCDC6_MG132	NP_000938.2	PRIM2	3|2	5	2.5	2	13|9	0	0	0	0	0	-41.6	0.23	0.61	NP_001129171.1|	3|1	4	2	509	PRI2_HUMAN
CCDC6_MG132	NP_004414.3	DVL3	26|43	69	34.5	2	24|15	0	0	0	0	0	-32.33	1.77	0.53	NP_689407.1|NP_060921.3|	9|12	21	10.5	716	DVL3_HUMAN
CCDC6_MG132	NP_940916.2	NHLRC2	4|5	9	4.5	2	8|4	0	0	0	0	0	-16.62	0.75	0.61		3|4	7	3.5	726	NHLC2_HUMAN
CCDC6_MG132	NP_006635.2	HSPH1	27|26	53	26.5	2	15|34	0	0	0	0	0	-48.91	1.08	0.59	NP_002145.3|NP_001123617.1|NP_068810.3|NP_001129171.1|	18|15	33	16.5	858	A0A0A0MSM0_HUMAN
CCDC6_MG132	NP_005889.3	CAPRIN1	3|2	5	2.5	2	3|5	0	0	0	0	0	-12.61	0.62	0.61		2|2	4	2	709	G3V153_HUMAN
CCDC6_MG132	NP_055860.1	WAPL	6|0	6	3	2	28|45	0	0	0	0	0	-162.1	0.08	0.61	NP_055037.1|NP_055919.2|	4|0	4	2	1190	WAPL_HUMAN
CCDC6_MG132	NP_001177.1	BACH1	2|0	2	1	2	0|0	0.47	0.95	0.47	0.95	0.47	-1.6	10	0.15		2|0	2	1	736	BACH1_HUMAN
CCDC6_MG132	NP_001830.1	CNN3	11|34	45	22.5	2	21|10	0	0	0	0	0	-39.8	1.45	0.52	NP_055686.3|	7|8	15	7.5	329	CNN3_HUMAN
CCDC6_MG132	NP_003789.1	CTNNAL1	8|7	15	7.5	2	0|5	0.42	0.5	0.42	0.5	0.42	-0.66	3	0.21		3|3	6	3	734	Q5JTQ6_HUMAN
CCDC6_MG132	NP_001395.1	EEF1G	4|2	6	3	2	4|2	0	0	0	0	0	-8.82	1	0.47	NP_002077.1|NP_722560.1|NP_055686.3|	4|1	5	2.5	437	EF1G_HUMAN
CCDC6_MG132	NP_003741.1	EIF3A	19|14	33	16.5	2	10|9	0	0	0	0	0	-14.47	1.74	0.5	NP_000029.2|NP_006442.2|NP_001171914.1|NP_006512.2|NP_006351.2|NP_001129171.1|NP_037366.1|	14|8	22	11	1382	EIF3A_HUMAN
CCDC6_MG132	NP_003744.1	EIF3D	2|6	8	4	2	7|5	0	0	0	0	0	-20.6	0.67	0.61	NP_115805.1|NP_002077.1|NP_006351.2|NP_001129171.1|NP_037366.1|	2|3	5	2.5	548	EIF3D_HUMAN
CCDC6_MG132	NP_003866.1	GMPS	7|7	14	7	2	10|8	0	0	0	0	0	-22.83	0.78	0.61	NP_055903.2|NP_006699.2|NP_036286.2|NP_940927.2|	6|5	11	5.5	693	GUAA_HUMAN
CCDC6_MG132	NP_002257.1	KPNA2	3|5	8	4	2	0|4	0.15	0.26	0.15	0.26	0.15	-3.22	2	0.31	NP_068810.3|NP_002077.1|	2|3	5	2.5	529	IMA1_HUMAN
CCDC6_MG132	NP_003706.1	USO1	4|0	4	2	2	0|0	0.5	1	0.5	1	0.5	-1.6	20	0.1	NP_004850.1|NP_004230.2|	4|0	4	2	962	USO1_HUMAN
CCDC6_MG132	NP_002626.1	SLC25A3	2|5	7	3.5	2	8|0	0	0	0	0	0	-11.67	0.88	0.49	NP_004332.2|NP_001018864.2|NP_000692.2|NP_001019820.1|NP_064628.1|NP_055040.2|NP_004850.1|NP_006787.2|	2|3	5	2.5	361	MPCP_HUMAN
CCDC6_MG132	NP_000928.1	POLR2A	15|8	23	11.5	2	0|7	0.45	0.8	0.45	0.8	0.45	-2.26	3.29	0.2	NP_001123617.1|NP_068810.3|NP_002077.1|NP_079089.2|NP_001008709.1|	13|5	18	9	1970	RPB1_HUMAN
CCDC6_MG132	NP_002873.1	RANBP1	3|6	9	4.5	2	8|6	0	0	0	0	0	-22.46	0.64	0.61		3|2	5	2.5	201	F6WQW2_HUMAN
CCDC6_MG132	NP_002874.1	RANGAP1	66|47	113	56.5	2	85|118	0	0	0	0	0	-307.13	0.56	0.61	NP_006459.3|NP_065134.1|NP_006244.2|	25|16	41	20.5	587	RAGP1_HUMAN
CCDC6_MG132	NP_000969.1	RPL23	3|4	7	3.5	2	4|2	0	0	0	0	0	-7.38	1.17	0.47	NP_001116436.1|NP_001020241.1|NP_001093326.2|NP_001246.2|NP_068810.3|NP_055908.1|NP_055686.3|NP_001015.1|	2|2	4	2	140	J3KTJ3_HUMAN
CCDC6_MG132	NP_000958.1	RPL3	2|9	11	5.5	2	13|5	0	0	0	0	0	-32.57	0.61	0.61	NP_001020241.1|NP_006244.2|NP_055686.3|NP_002495.2|	2|3	5	2.5	403	G5E9G0_HUMAN
CCDC6_MG132	NP_001006.1	RPS11	3|10	13	6.5	2	18|6	0	0	0	0	0	-42.29	0.54	0.61	NP_001020241.1|NP_036286.2|NP_055686.3|NP_001015.1|NP_001129171.1|	3|6	9	4.5	158	RS11_HUMAN
CCDC6_MG132	NP_000997.1	RPS3A	2|5	7	3.5	2	18|12	0	0	0	0	0	-58.84	0.23	0.61	NP_001020241.1|NP_001093326.2|NP_055686.3|NP_002495.2|NP_001015.1|NP_001129171.1|NP_001258708.1|	2|2	4	2	264	D6R9B6_HUMAN
CCDC6_MG132	NP_001003.1	RPS8	7|3	10	5	2	5|6	0	0	0	0	0	-16.58	0.91	0.52	NP_056340.2|NP_037386.1|NP_001020241.1|NP_055040.2|NP_055686.3|NP_001015.1|NP_001129171.1|NP_002808.3|	4|2	6	3	208	RS8_HUMAN
CCDC6_MG132	NP_003698.1	RUVBL1	33|47	80	40	2	67|75	0	0	0	0	0	-215.31	0.56	0.61	NP_004332.2|NP_001034679.2|NP_037386.1|NP_001032900.1|NP_892113.4|NP_002145.3|NP_068810.3|NP_005331.1|NP_055908.1|NP_002077.1|NP_055686.3|NP_001129171.1|NP_001008709.1|	15|15	30	15	456	E7ETR0_HUMAN
CCDC6_MG132	NP_003464.1	STAM	6|14	20	10	2	6|3	0.45	0.89	0.45	0.89	0.45	-8.33	2.22	0.2	NP_005834.4|NP_004850.1|NP_001008709.1|	6|7	13	6.5	540	STAM1_HUMAN
CCDC6_MG132	NP_003960.1	UBE2M	4|7	11	5.5	2	3|4	0.01	0.03	0.01	0.03	0.01	-7.69	1.57	0.42		4|3	7	3.5	183	UBC12_HUMAN
CCDC6_MG132	NP_003363.1	VBP1	2|5	7	3.5	2	0|8	0	0	0	0	0	-11.67	0.88	0.49	NP_001036199.1|NP_002261.3|NP_055686.3|NP_000062.1|	2|3	5	2.5	197	PFD3_HUMAN
CCDC6_MG132	NP_003364.1	VCL	10|28	38	19	2	16|9	0	0	0	0	0	-30.64	1.52	0.5	NP_055681.1|NP_001008660.1|NP_001074324.1|NP_006817.1|NP_001074248.1|NP_003706.1|NP_001164185.1|NP_004850.1|NP_001129171.1|	6|14	20	10	1066	VINC_HUMAN
CCDC6_MG132	NP_003671.1	YARS1	3|5	8	4	2	1|0	0.88	0.98	0.88	0.98	0.88	1.23	8	0.02		2|3	5	2.5	528	A0A0C4DGZ5_HUMAN
CCDC6_MG132	NP_001010972.1	ZYX	20|9	29	14.5	2	2|18	0	0	0	0	0	-22.18	1.45	0.51	NP_003293.2|NP_066953.1|NP_001034679.2|NP_001074324.1|NP_006139.1|NP_001171545.1|NP_001171914.1|NP_001119809.1|NP_001164185.1|	10|4	14	7	572	ZYX_HUMAN
CCDC6_MG132	NP_115805.1	LZTS2	4|4	8	4	2	0|0	1	1	1	1	1	6.52	40	0	NP_056371.1|NP_002077.1|NP_055686.3|NP_060921.3|	4|4	8	4	669	LZTS2_HUMAN
CCDC6_MG132	NP_065779.1	ESYT2	2|4	6	3	2	4|1	0.01	0.02	0.01	0.02	0.01	-6.95	1.2	0.43		2|1	3	1.5	893	ESYT2_HUMAN
CCDC6_MG132	NP_031398.2	DDX42	26|15	41	20.5	2	53|55	0	0	0	0	0	-188.14	0.38	0.61		13|10	23	11.5	938	DDX42_HUMAN
CCDC6_MG132	NP_001379.1	DRG2	2|3	5	2.5	2	4|5	0	0	0	0	0	-14.61	0.56	0.61	NP_000017.1|	2|3	5	2.5	364	A8MZF9_HUMAN
CCDC6_MG132	NP_001542.1	IGBP1	5|9	14	7	2	6|6	0	0	0	0	0	-15.05	1.17	0.51	NP_055055.1|NP_066953.1|NP_777567.1|NP_001001132.1|NP_001034679.2|NP_001074324.1|NP_115949.3|NP_006699.2|NP_003464.1|NP_002558.1|NP_001123617.1|NP_036286.2|NP_056355.2|	5|5	10	5	339	IGBP1_HUMAN
CCDC6_MG132	NP_055144.3	EDC4	28|15	43	21.5	2	24|29	0	0	0	0	0	-75.34	0.81	0.59	NP_476510.1|NP_004850.1|NP_006538.2|	18|12	30	15	1401	EDC4_HUMAN
CCDC6_MG132	NP_002030.2	GAB1	5|5	10	5	2	3|4	0	0	0	0	0	-6.26	1.43	0.47	NP_004272.2|NP_001074324.1|NP_006144.1|NP_001004720.1|NP_892113.4|NP_002077.1|	3|4	7	3.5	694	B7Z3B9_HUMAN
CCDC6_MG132	NP_001025067.1	WDR45	7|8	15	7.5	2	4|3	0.06	0.1	0.06	0.1	0.06	-3.52	2.14	0.35	NP_055919.2|NP_001158889.1|	6|4	10	5	360	C9JYH8_HUMAN
CCDC6_MG132	NP_004175.2	WARS1	7|10	17	8.5	2	18|15	0	0	0	0	0	-52.09	0.52	0.61	NP_000017.1|	5|5	10	5	471	SYWC_HUMAN
CCDC6_MG132	NP_004327.1	BUB1	6|2	8	4	2	0|5	0.1	0.19	0.1	0.19	0.1	-6.52	1.6	0.33		5|2	7	3.5	1085	BUB1_HUMAN
CCDC6_MG132	NP_004716.1	BUB3	4|5	9	4.5	2	3|4	0	0	0	0	0	-7.69	1.29	0.48		3|4	7	3.5	328	BUB3_HUMAN
CCDC6_MG132	NP_004757.1	COPB2	3|0	3	1.5	2	0|3	0.08	0.15	0.08	0.15	0.08	-6.56	1	0.35		3|0	3	1.5	906	COPB2_HUMAN
CCDC6_MG132	NP_001008491.1	SEPTIN2	5|3	8	4	2	3|5	0	0	0	0	0	-10.89	1	0.5	NP_001019837.1|NP_001128246.1|	4|2	6	3	361	SEPT2_HUMAN
CCDC6_MG132	NP_004413.1	DVL2	17|19	36	18	2	32|8	0	0	0	0	0	-45.9	0.9	0.61	NP_000029.2|NP_829884.1|NP_689407.1|NP_919268.1|NP_001036816.1|NP_001123543.1|	9|6	15	7.5	736	DVL2_HUMAN
CCDC6_MG132	NP_004703.1	HGS	5|3	8	4	2	1|4	0.03	0.06	0.03	0.06	0.03	-5.41	1.6	0.39	NP_056281.1|NP_000029.2|NP_002267.2|NP_003464.1|NP_005834.4|NP_000692.2|NP_004850.1|NP_002077.1|NP_005863.1|NP_000062.1|	4|3	7	3.5	777	A0A7I2V2W5_HUMAN
CCDC6_MG132	NP_004896.1	PRDX6	3|11	14	7	2	14|5	0	0	0	0	0	-32.08	0.74	0.55	NP_006699.2|NP_005331.1|	2|5	7	3.5	224	PRDX6_HUMAN
CCDC6_MG132	NP_004721.1	ETF1	6|15	21	10.5	2	13|7	0	0	0	0	0	-28.15	1.05	0.54		4|8	12	6	437	B7Z7P8_HUMAN
CCDC6_MG132	NP_004773.1	SNAP29	13|17	30	15	2	17|10	0	0	0	0	0	-29.7	1.11	0.56	NP_006333.1|NP_068579.3|NP_036222.3|NP_078829.1|NP_001231595.1|	9|7	16	8	258	SNP29_HUMAN
CCDC6_MG132	NP_004699.1	PDCD5	2|9	11	5.5	2	11|5	0	0	0	0	0	-28.59	0.69	0.54		2|4	6	3	125	PDCD5_HUMAN
CCDC6_MG132	NP_060458.3	SCYL2	8|15	23	11.5	2	4|4	0.51	0.99	0.51	0.99	0.51	-3.87	2.88	0.07	NP_004850.1|NP_004790.2|	6|7	13	6.5	929	A0A0U1RQQ9_HUMAN
CCDC6_MG132	NP_998784.1	ATP6V1H	9|7	16	8	2	0|6	0.27	0.4	0.27	0.4	0.27	-1.84	2.67	0.25	NP_060414.3|	5|4	9	4.5	465	G3V126_HUMAN
CCDC6_MG132	NP_005057.1	SFPQ	3|7	10	5	2	37|34	0	0	0	0	0	-145.06	0.14	0.61	NP_068810.3|NP_001191187.1|NP_055686.3|NP_001129171.1|NP_001008709.1|NP_004547.2|	3|2	5	2.5	707	SFPQ_HUMAN
CCDC6_MG132	NP_001032411.1	USP14	5|11	16	8	2	18|7	0	0	0	0	0	-39.66	0.64	0.61	NP_001073888.2|NP_002808.3|NP_001258708.1|	4|7	11	5.5	459	UBP14_HUMAN
CCDC6_MG132	NP_001001563.1	TIMM50	2|3	5	2.5	2	6|4	0	0	0	0	0	-16.56	0.5	0.61	NP_001093326.2|NP_001243125.1|NP_892113.4|NP_068810.3|NP_055908.1|NP_055686.3|NP_001129171.1|NP_004547.2|	2|2	4	2	456	TIM50_HUMAN
CCDC6_MG132	NP_006576.2	CCT8	263|256	519	259.5	2	212|305	0	0	0	0	0	-539.6	1	0.61	NP_001035541.1|NP_005179.2|NP_037386.1|NP_000692.2|NP_001246.2|NP_068810.3|NP_002077.1|NP_055686.3|NP_001129171.1|	41|31	72	36	548	TCPQ_HUMAN
CCDC6_MG132	NP_005198.1	CRKL	51|64	115	57.5	2	49|38	0	0	0	0	0	-80.59	1.32	0.6	NP_001074324.1|NP_005179.2|NP_892113.4|NP_858058.1|NP_001164185.1|NP_002077.1|NP_001171587.1|NP_722560.1|	17|17	34	17	303	CRKL_HUMAN
CCDC6_MG132	NP_003746.2	EIF3G	8|5	13	6.5	2	11|11	0	0	0	0	0	-34.25	0.59	0.61	NP_006442.2|NP_055686.3|NP_006351.2|NP_001129171.1|NP_037366.1|	6|3	9	4.5	320	EIF3G_HUMAN
CCDC6_MG132	NP_063937.2	GSK3A	9|8	17	8.5	2	0|0	1	1	1	1	1	13.02	85	0	NP_001615.1|NP_653319.1|	7|6	13	6.5	483	GSK3A_HUMAN
CCDC6_MG132	NP_001408.2	EIF4B	45|27	72	36	2	28|30	0	0	0	0	0	-64.23	1.24	0.58	NP_065134.1|NP_006139.1|NP_006817.1|NP_055686.3|NP_001129171.1|	14|13	27	13.5	611	E7EX17_HUMAN
CCDC6_MG132	NP_005769.1	RBM5	3|0	3	1.5	2	0|5	0	0.01	0	0.01	0	-10.49	0.6	0.45		2|0	2	1	815	RBM5_HUMAN
CCDC6_MG132	NP_001020241.1	RPS14	6|1	7	3.5	2	2|2	0.26	0.52	0.26	0.52	0.26	-6.74	1.75	0.25	NP_001093326.2|NP_068810.3|NP_055686.3|	2|1	3	1.5	151	RS14_HUMAN
CCDC6_MG132	NP_005753.1	TRIM28	13|11	24	12	2	52|67	0	0	0	0	0	-222.79	0.2	0.61	NP_006817.1|NP_001116436.1|NP_001093326.2|NP_001243125.1|NP_006512.2|NP_001191187.1|NP_001129171.1|NP_001008709.1|	9|7	16	8	835	TIF1B_HUMAN
CCDC6_MG132	NP_001002243.1	AFTPH	3|0	3	1.5	2	0|5	0	0.01	0	0.01	0	-10.49	0.6	0.45	NP_036580.2|	3|0	3	1.5	908	AFTIN_HUMAN
CCDC6_MG132	NP_001272.2	TBCB	3|7	10	5	2	10|7	0	0	0	0	0	-28.56	0.59	0.61	NP_009215.1|NP_001008709.1|	2|4	6	3	244	TBCB_HUMAN
CCDC6_MG132	NP_003081.2	SNRPA1	6|7	13	6.5	2	39|24	0	0	0	0	0	-117.16	0.21	0.61	NP_001188493.1|NP_064628.1|	5|4	9	4.5	255	H0YKK0_HUMAN
CCDC6_MG132	NP_056450.2	GAPVD1	34|49	83	41.5	2	24|21	0	0	0	0	0	-31.56	1.84	0.52	NP_005179.2|NP_689407.1|NP_001191187.1|NP_001129171.1|	21|20	41	20.5	1487	B4DGD8_HUMAN
CCDC6_MG132	NP_003153.2	STRN	15|12	27	13.5	2	3|6	0.69	0.96	0.69	0.96	0.69	-0.35	3	0.04	NP_000029.2|NP_055040.2|	8|8	16	8	780	STRN_HUMAN
CCDC6_MG132	NP_006080.1	SCML2	11|6	17	8.5	2	41|91	0	0	0	0	0	-266.77	0.13	0.61		8|4	12	6	700	SCML2_HUMAN
CCDC6_MG132	NP_065921.2	SH3RF1	4|0	4	2	2	0|0	0.5	1	0.5	1	0.5	-1.6	20	0.1		2|0	2	1	888	SH3R1_HUMAN
CCDC6_MG132	NP_056075.1	SIN3B	11|1	12	6	2	5|15	0	0	0	0	0	-39.65	0.6	0.55		9|1	10	5	1162	M0QYC5_HUMAN
CCDC6_MG132	NP_001005335.1	HNRNPL	2|8	10	5	2	19|19	0	0	0	0	0	-76.24	0.26	0.61	NP_001073888.2|NP_001129171.1|NP_079422.1|	2|4	6	3	456	B4DVF8_HUMAN
CCDC6_MG132	NP_006316.1	RAN	5|18	23	11.5	2	19|8	0	0	0	0	0	-43.78	0.85	0.56	NP_065134.1|NP_001096137.1|NP_001164185.1|NP_001191187.1|NP_002261.3|NP_055686.3|	4|6	10	5	216	B4DV51_HUMAN
CCDC6_MG132	NP_006136.1	DNAJB1	3|1	4	2	2	5|19	0	0	0	0	0	-48.14	0.17	0.61	NP_056014.2|NP_002145.3|NP_055093.2|NP_000017.1|NP_055919.2|	3|1	4	2	340	DNJB1_HUMAN
CCDC6_MG132	NP_006181.1	ORC2	6|7	13	6.5	2	44|37	0	0	0	0	0	-156.55	0.16	0.61	NP_006153.2|NP_036329.3|NP_001230017.1|	5|2	7	3.5	577	ORC2_HUMAN
CCDC6_MG132	NP_006232.1	PPP1R2	3|2	5	2.5	2	5|6	0	0	0	0	0	-18.61	0.45	0.61	NP_063937.2|NP_055731.2|NP_001008709.1|	2|1	3	1.5	205	IPP2_HUMAN
CCDC6_MG132	NP_006247.1	PKN2	5|7	12	6	2	8|6	0	0	0	0	0	-18.71	0.86	0.61	NP_001035541.1|NP_006144.1|NP_001004720.1|NP_060921.3|	4|6	10	5	984	B1AL79_HUMAN
CCDC6_MG132	NP_006382.1	IPO7	2|11	13	6.5	2	15|10	0	0	0	0	0	-48.05	0.52	0.61	NP_065134.1|NP_001093326.2|NP_055093.2|NP_002261.3|NP_001129171.1|NP_006127.1|NP_653319.1|	2|4	6	3	1038	IPO7_HUMAN
CCDC6_MG132	NP_006333.1	TACC3	31|34	65	32.5	2	0|15	0.84	0.88	0.84	0.88	0.84	1.42	4.33	0.02	NP_065897.1|NP_055845.1|NP_940953.2|NP_115811.2|	19|15	34	17	838	TACC3_HUMAN
CCDC6_MG132	NP_006286.1	VARS1	4|1	5	2.5	2	8|6	0	0	0	0	0	-27.39	0.36	0.61	NP_006817.1|NP_001093326.2|NP_892113.4|NP_006512.2|NP_689621.2|NP_001129171.1|	4|1	5	2.5	1264	SYVC_HUMAN
CCDC6_MG132	NP_006827.1	GCN1	16|28	44	22	2	44|15	0	0	0	0	0	-83.95	0.75	0.61	NP_006817.1|NP_001093326.2|NP_068810.3|NP_001129171.1|	11|19	30	15	2671	GCN1_HUMAN
CCDC6_MG132	NP_055692.2	HELZ	3|0	3	1.5	2	0|0	0.5	0.99	0.5	0.99	0.5	-1.6	15	0.12	NP_004850.1|NP_002077.1|	3|0	3	1.5	1942	HELZ_HUMAN
CCDC6_MG132	NP_114414.2	EIF2A	2|6	8	4	2	9|11	0	0	0	0	0	-37.34	0.4	0.61	NP_001246.2|NP_037366.1|	2|3	5	2.5	585	F8WAE5_HUMAN
CCDC6_MG132	NP_006833.2	SF3B2	16|11	27	13.5	2	50|48	0	0	0	0	0	-177.97	0.28	0.61	NP_658983.3|NP_001074248.1|NP_078829.1|	13|8	21	10.5	895	SF3B2_HUMAN
CCDC6_MG132	NP_057427.3	CENPF	27|1	28	14	2	0|18	0.06	0.11	0.06	0.11	0.06	-34.67	1.56	0.36		22|1	23	11.5	3114	CENPF_HUMAN
CCDC6_MG132	NP_064581.2	XAB2	10|5	15	7.5	2	32|29	0	0	0	0	0	-116.43	0.25	0.61		9|3	12	6	855	SYF1_HUMAN
CCDC6_MG132	NP_005372.2	NCL	8|5	13	6.5	2	124|97	0	0	0	0	0	-468.87	0.06	0.61	NP_006817.1|NP_055423.1|NP_068810.3|NP_002077.1|NP_001191187.1|NP_055686.3|NP_002495.2|NP_001129171.1|	7|4	11	5.5	710	NUCL_HUMAN
CCDC6_MG132	NP_073568.2	NUCKS1	4|1	5	2.5	2	2|8	0	0	0	0	0	-18.35	0.5	0.61		2|1	3	1.5	243	NUCKS_HUMAN
CCDC6_MG132	NP_057371.2	HP1BP3	2|0	2	1	2	37|33	0	0	0	0	0	-155.94	0.03	0.61		2|0	2	1	553	HP1B3_HUMAN
CCDC6_MG132	NP_004438.3	EPS8	2|0	2	1	2	0|0	0.47	0.95	0.47	0.95	0.47	-1.6	10	0.15	NP_002077.1|NP_001171587.1|	2|0	2	1	822	EPS8_HUMAN
CCDC6_MG132	NP_001008697.1	TFIP11	14|7	21	10.5	2	32|33	0	0	0	0	0	-119.03	0.32	0.61	NP_003153.2|NP_001119809.1|	10|6	16	8	837	TFP11_HUMAN
CCDC6_MG132	NP_006591.1	NUDC	35|64	99	49.5	2	87|38	0	0	0	0	0	-175.88	0.79	0.61	NP_006244.2|	14|15	29	14.5	331	NUDC_HUMAN
CCDC6_MG132	NP_006546.1	YKT6	3|2	5	2.5	2	10|12	0	0	0	0	0	-41.6	0.23	0.61		3|2	5	2.5	198	A0A7I2V4L6_HUMAN
CCDC6_MG132	NP_006779.1	RALBP1	4|0	4	2	2	0|0	0.5	1	0.5	1	0.5	-1.6	20	0.1	NP_000928.1|NP_001123543.1|	2|0	2	1	655	RBP1_HUMAN
CCDC6_MG132	NP_006810.1	STIP1	5|2	7	3.5	2	4|2	0.01	0.01	0.01	0.01	0.01	-8.82	1.17	0.45	NP_006699.2|NP_001485.2|NP_002558.1|NP_001032900.1|NP_002145.3|NP_005331.1|	4|1	5	2.5	543	STIP1_HUMAN
CCDC6_MG132	NP_060139.2	ERCC6L	11|11	22	11	2	7|0	0.45	0.45	0.45	0.45	0.45	-0.21	3.14	0.2		10|7	17	8.5	1250	B5MDQ0_HUMAN
CCDC6_MG132	NP_008996.1	CDC37	4|3	7	3.5	2	5|4	0	0	0	0	0	-12.78	0.78	0.61	NP_001157632.1|NP_006817.1|NP_037386.1|NP_006244.2|NP_001093326.2|NP_001243125.1|NP_066022.2|NP_001230017.1|	3|2	5	2.5	378	CDC37_HUMAN
CCDC6_MG132	NP_008937.1	NUDT21	4|1	5	2.5	2	15|12	0	0	0	0	0	-55.67	0.19	0.61	NP_056371.1|	3|1	4	2	227	CPSF5_HUMAN
CCDC6_MG132	NP_001202.4	BUB1B	63|74	137	68.5	2	11|30	0.23	0.44	0.23	0.44	0.23	-4.79	3.34	0.27	NP_004652.2|NP_056036.1|NP_000029.2|NP_115949.3|NP_001025177.1|NP_001118.3|NP_001246.2|NP_001096137.1|NP_001258708.1|	34|29	63	31.5	1050	BUB1B_HUMAN
CCDC6_MG132	NP_009202.1	STK38	4|5	9	4.5	2	10|7	0	0	0	0	0	-26.38	0.53	0.61	NP_001129171.1|	2|3	5	2.5	465	STK38_HUMAN
CCDC6_MG132	NP_009121.1	SEC23IP	12|7	19	9.5	2	6|15	0	0	0	0	0	-27.91	0.9	0.55	NP_002145.3|NP_001036816.1|	9|5	14	7	1000	S23IP_HUMAN
CCDC6_MG132	NP_009057.1	VCP	8|3	11	5.5	2	0|11	0	0	0	0	0	-15.56	1	0.5	NP_036329.3|NP_055040.2|NP_001165906.1|NP_004714.2|NP_006512.2|NP_002077.1|NP_075060.1|NP_001129171.1|NP_001135745.1|NP_004547.2|	5|3	8	4	806	TERA_HUMAN
CCDC6_MG132	NP_001007215.1	CACYBP	6|9	15	7.5	2	4|5	0.01	0.01	0.01	0.01	0.01	-8.33	1.67	0.44	NP_001229827.1|NP_115518.3|NP_006244.2|NP_001032900.1|NP_006512.2|	5|6	11	5.5	185	CYBP_HUMAN
CCDC6_MG132	NP_001010872.1	FAM83B	3|4	7	3.5	2	0|0	1	1	1	1	1	4.78	35	0	NP_689407.1|NP_004850.1|	3|3	6	3	1011	FA83B_HUMAN
CCDC6_MG132	NP_004437.2	EPRS1	5|0	5	2.5	2	0|11	0	0	0	0	0	-23.12	0.45	0.61	NP_004726.2|NP_006538.2|NP_068810.3|NP_006512.2|NP_115729.1|NP_001129171.1|NP_001826.3|NP_004547.2|	5|0	5	2.5	1512	SYEP_HUMAN
CCDC6_MG132	NP_001112.2	ADD3	4|10	14	7	2	17|10	0	0	0	0	0	-46.62	0.52	0.61	NP_006127.1|	4|6	10	5	674	ADDG_HUMAN
CCDC6_MG132	NP_001615.1	CRYBG1	2|0	2	1	2	0|0	0.47	0.95	0.47	0.95	0.47	-1.6	10	0.15		2|0	2	1	1723	A0A0J9YWL0_HUMAN
CCDC6_MG132	NP_115553.2	PHAX	3|6	9	4.5	2	13|11	0	0	0	0	0	-43.08	0.38	0.61		3|3	6	3	394	PHAX_HUMAN
CCDC6_MG132	NP_061903.2	DHX29	8|11	19	9.5	2	19|17	0	0	0	0	0	-55.95	0.53	0.61	NP_001230017.1|	6|6	12	6	1369	DHX29_HUMAN
CCDC6_MG132	NP_005073.2	TRIM25	3|7	10	5	2	16|10	0	0	0	0	0	-47.25	0.38	0.61	NP_000029.2|NP_001008660.1|	2|4	6	3	630	TRI25_HUMAN
CCDC6_MG132	NP_036243.1	AHSA1	7|7	14	7	2	10|10	0	0	0	0	0	-26.55	0.7	0.61	NP_001020241.1|NP_000692.2|NP_001826.3|	4|3	7	3.5	338	G3V438_HUMAN
CCDC6_MG132	NP_036377.1	SNW1	10|4	14	7	2	7|16	0	0	0	0	0	-38.03	0.61	0.61	NP_055040.2|NP_004714.2|NP_005863.1|NP_065910.3|NP_001008709.1|NP_002808.3|	9|3	12	6	536	G3V3A4_HUMAN
CCDC6_MG132	NP_037386.1	TBK1	6|3	9	4.5	2	2|0	0.63	0.86	0.63	0.86	0.63	-0.39	4.5	0.05	NP_056014.2|NP_006078.2|NP_001093326.2|NP_055800.2|NP_071906.1|NP_036286.2|NP_068810.3|NP_919268.1|	5|1	6	3	729	TBK1_HUMAN
CCDC6_MG132	NP_001020764.1	ARFIP1	4|0	4	2	2	2|0	0.31	0.61	0.31	0.61	0.31	-4.4	2	0.24	NP_001123617.1|	4|0	4	2	341	ARFP1_HUMAN
CCDC6_MG132	NP_006176.2	NUMA1	7|0	7	3.5	2	15|61	0	0	0	0	0	-167.84	0.09	0.61	NP_056355.2|NP_003738.2|NP_001129171.1|	5|0	5	2.5	2115	NUMA1_HUMAN
CCDC6_MG132	NP_060414.3	USP47	5|2	7	3.5	2	2|0	0.47	0.75	0.47	0.75	0.47	-1.51	3.5	0.2		4|2	6	3	1287	UBP47_HUMAN
CCDC6_MG132	NP_006452.3	SPAG5	19|4	23	11.5	2	0|8	0.43	0.86	0.43	0.86	0.43	-8.52	2.88	0.2	NP_001135745.1|NP_653319.1|	15|4	19	9.5	1193	SPAG5_HUMAN
CCDC6_MG132	NP_653091.2	KNL1	13|3	16	8	2	5|11	0	0	0	0	0	-26.19	1	0.52	NP_001246.2|NP_001008709.1|	10|2	12	6	2316	KNL1_HUMAN
CCDC6_MG132	NP_055238.1	AFF4	4|0	4	2	2	0|19	0	0	0	0	0	-40.54	0.21	0.61		3|0	3	1.5	1163	AFF4_HUMAN
CCDC6_MG132	NP_055140.1	CORO1C	6|4	10	5	2	4|8	0	0	0	0	0	-16.62	0.83	0.61	NP_055686.3|NP_006127.1|	3|4	7	3.5	474	B4E3S0_HUMAN
CCDC6_MG132	NP_055055.1	LIMD1	17|3	20	10	2	0|4	0.51	0.97	0.51	0.97	0.51	-3.22	5	0.07	NP_055040.2|	10|3	13	6.5	676	LIMD1_HUMAN
CCDC6_MG132	NP_055398.1	LMCD1	5|0	5	2.5	2	1|6	0	0	0	0	0	-14.92	0.71	0.47		4|0	4	2	365	B4DEY6_HUMAN
CCDC6_MG132	NP_055706.1	PDAP1	10|10	20	10	2	23|19	0	0	0	0	0	-63.72	0.48	0.61		5|6	11	5.5	181	HAP28_HUMAN
CCDC6_MG132	NP_054903.1	CNIH4	2|1	3	1.5	2	2|2	0	0	0	0	0	-6.74	0.75	0.61		2|1	3	1.5	139	A6NLH6_HUMAN
CCDC6_MG132	NP_055690.1	KIF14	7|6	13	6.5	2	2|5	0.02	0.03	0.02	0.03	0.02	-4.87	1.86	0.42	NP_055800.2|NP_060921.3|NP_653319.1|	4|5	9	4.5	1648	KIF14_HUMAN
CCDC6_MG132	NP_055523.1	KNTC1	4|2	6	3	2	0|3	0.19	0.33	0.19	0.33	0.19	-3.03	2	0.28		3|1	4	2	2209	KNTC1_HUMAN
CCDC6_MG132	NP_056371.1	SIPA1L1	4|0	4	2	2	0|0	0.5	1	0.5	1	0.5	-1.6	20	0.1		2|0	2	1	1804	SI1L1_HUMAN
CCDC6_MG132	NP_055546.1	LZTS3	2|0	2	1	2	0|0	0.47	0.95	0.47	0.95	0.47	-1.6	10	0.15		2|0	2	1	673	LZTS3_HUMAN
CCDC6_MG132	NP_006819.2	ASCC3	12|8	20	10	2	17|3	0	0	0	0	0	-23.85	1	0.55	NP_068810.3|	11|8	19	9.5	2202	ASCC3_HUMAN
CCDC6_MG132	NP_057291.1	CPSF3	20|27	47	23.5	2	23|15	0	0	0	0	0	-38.96	1.24	0.57	NP_000928.1|	14|12	26	13	684	G5E9W3_HUMAN
CCDC6_MG132	NP_057332.1	AKAP11	4|1	5	2.5	2	0|5	0.01	0.03	0.01	0.03	0.01	-8.17	1	0.42	NP_001008709.1|	3|1	4	2	1901	AKA11_HUMAN
CCDC6_MG132	NP_057308.1	SNX9	9|14	23	11.5	2	5|2	0.63	0.99	0.63	0.99	0.63	-1	3.29	0.05	NP_001153778.1|NP_004850.1|	7|7	14	7	595	SNX9_HUMAN
CCDC6_MG132	NP_055205.2	SND1	27|29	56	28	2	17|21	0	0	0	0	0	-29.19	1.47	0.57	NP_001252541.1|NP_006244.2|NP_000928.1|NP_064628.1|NP_006512.2|	20|16	36	18	910	SND1_HUMAN
CCDC6_MG132	NP_061872.2	CCSER2	9|1	10	5	2	0|2	0.49	0.98	0.49	0.98	0.49	-2.99	5	0.14		6|1	7	3.5	834	CCSE2_HUMAN
CCDC6_MG132	NP_006022.3	PCNT	9|0	9	4.5	2	0|1	0.5	1	0.5	1	0.5	-3.04	9	0.09	NP_060921.3|NP_001129171.1|	7|0	7	3.5	3336	PCNT_HUMAN
CCDC6_MG132	NP_659400.2	FAM91A1	7|5	12	6	2	3|6	0	0	0	0	0	-9.77	1.33	0.48		6|4	10	5	838	E7ER68_HUMAN
CCDC6_MG132	NP_056988.3	EIF5B	9|4	13	6.5	2	21|17	0	0	0	0	0	-70.01	0.34	0.61	NP_001191187.1|NP_001129171.1|	8|3	11	5.5	1220	IF2P_HUMAN
CCDC6_MG132	NP_067072.3	SNX6	2|6	8	4	2	3|1	0.26	0.52	0.26	0.52	0.26	-5.31	2	0.25	NP_000692.2|NP_002574.2|	2|4	6	3	290	A0A0A0MRI2_HUMAN
CCDC6_MG132	NP_005379.3	PDCL	6|12	18	9	2	8|7	0	0	0	0	0	-18.96	1.2	0.52		3|7	10	5	301	PHLP_HUMAN
CCDC6_MG132	NP_001026873.2	ELP6	8|10	18	9	2	5|5	0.01	0.01	0.01	0.01	0.01	-7.27	1.8	0.45	NP_003631.2|NP_001096137.1|	7|5	12	6	266	C9IYN7_HUMAN
CCDC6_MG132	NP_060386.1	PIH1D1	3|6	9	4.5	2	6|6	0	0	0	0	0	-18.49	0.75	0.61	NP_001130034.1|NP_000928.1|NP_079089.2|NP_001008709.1|	3|5	8	4	290	PIHD1_HUMAN
CCDC6_MG132	NP_064709.2	CIAPIN1	6|11	17	8.5	2	15|4	0	0	0	0	0	-25.65	0.89	0.55	NP_001093326.2|	4|5	9	4.5	312	H3BT65_HUMAN
CCDC6_MG132	NP_001034796.1	ENTR1	5|7	12	6	2	2|0	0.84	0.92	0.84	0.92	0.84	1.11	6	0.02	NP_001078923.1|NP_056014.2|NP_055800.2|NP_689407.1|NP_919268.1|NP_060921.3|	4|3	7	3.5	435	ENTR1_HUMAN
CCDC6_MG132	NP_001034966.1	STRN4	16|12	28	14	2	7|5	0.24	0.47	0.24	0.47	0.24	-5.26	2.33	0.26	NP_001077362.1|NP_003153.2|NP_000029.2|NP_055040.2|NP_002808.3|	8|5	13	6.5	760	STRN4_HUMAN
CCDC6_MG132	NP_003293.2	TRIP6	7|7	14	7	2	0|2	0.92	0.92	0.92	0.92	0.92	2.45	7	0.01	NP_055055.1|NP_001074324.1|NP_001091.1|NP_001004720.1|NP_001020241.1|NP_001032900.1|NP_001164185.1|NP_004312.2|NP_722560.1|NP_001036816.1|NP_004230.2|	5|4	9	4.5	476	TRIP6_HUMAN
CCDC6_MG132	NP_006436.3	PRPF8	23|22	45	22.5	2	15|27	0	0	0	0	0	-42.75	1.07	0.58	NP_001034679.2|NP_001188493.1|NP_001020241.1|NP_006244.2|NP_005863.1|NP_001230017.1|	19|15	34	17	2335	PRP8_HUMAN
CCDC6_MG132	NP_061913.3	ELP4	15|17	32	16	2	8|11	0	0	0	0	0	-13.08	1.68	0.52		10|7	17	8.5	424	G5E9D4_HUMAN
CCDC6_MG132	NP_004990.3	MYO6	19|23	42	21	2	18|14	0	0	0	0	0	-30.03	1.31	0.56	NP_005246.2|NP_000029.2|NP_001008660.1|NP_001025177.1|NP_001093326.2|NP_061828.1|NP_000928.1|NP_004850.1|NP_055686.3|NP_055731.2|NP_006127.1|	13|12	25	12.5	1285	A0A0A0MRM8_HUMAN
CCDC6_MG132	NP_055870.2	SWAP70	6|9	15	7.5	2	7|8	0	0	0	0	0	-18.96	1	0.54		5|5	10	5	585	E7EMB1_HUMAN
CCDC6_MG132	NP_061161.2	FAM114A2	5|3	8	4	2	4|9	0	0	0	0	0	-20.29	0.62	0.61		5|2	7	3.5	505	E7ESJ7_HUMAN
CCDC6_MG132	NP_003565.4	VAPA	4|0	4	2	2	0|10	0	0	0	0	0	-20.85	0.4	0.61	NP_001165906.1|NP_037366.1|NP_001073141.1|	2|0	2	1	294	VAPA_HUMAN
CCDC6_MG132	NP_001035541.1	RUFY1	11|11	22	11	2	4|3	0.82	0.82	0.82	0.82	0.82	1.54	3.14	0.02	NP_476510.1|	7|6	13	6.5	600	RUFY1_HUMAN
CCDC6_MG132	NP_004738.3	DLG5	10|4	14	7	2	0|4	0.47	0.82	0.47	0.82	0.47	-2.02	3.5	0.19	NP_005013.1|NP_055800.2|NP_919268.1|	10|3	13	6.5	1919	DLG5_HUMAN
CCDC6_MG132	NP_005325.2	HCFC1	14|8	22	11	2	42|52	0	0	0	0	0	-178.41	0.23	0.61	NP_858058.1|NP_002145.3|NP_963853.1|NP_001008709.1|NP_056147.2|	10|5	15	7.5	2035	A6NEM2_HUMAN
CCDC6_MG132	NP_064627.1	KIF15	3|0	3	1.5	2	0|0	0.5	0.99	0.5	0.99	0.5	-1.6	15	0.12		3|0	3	1.5	1388	C9JKA9_HUMAN
CCDC6_MG132	NP_064628.1	TOMM22	2|2	4	2	2	0|0	0.95	0.95	0.95	0.95	0.95	2.93	20	0.01	NP_055040.2|NP_004850.1|	2|1	3	1.5	142	TOM22_HUMAN
CCDC6_MG132	NP_009191.1	LYPLA2	19|10	29	14.5	2	14|20	0	0	0	0	0	-47.99	0.85	0.58		6|3	9	4.5	231	LYPA2_HUMAN
CCDC6_MG132	NP_065090.1	PCNP	6|3	9	4.5	2	19|13	0	0	0	0	0	-60.13	0.28	0.61	NP_001074248.1|	4|3	7	3.5	178	A0A0B4J1Z9_HUMAN
CCDC6_MG132	NP_037392.1	SAP30BP	8|14	22	11	2	22|29	0	0	0	0	0	-86.77	0.43	0.61	NP_003478.1|	5|5	10	5	308	J3KRU5_HUMAN
CCDC6_MG132	BGAL_ECOLI	lacZ	227|226	453	226.5	2	64|83	0.97	0.98	0.97	0.98	0.97	3.31	3.08	0		43|39	82	41	1024	BGAL_ECOLI
CCDC6_MG132	P00761	P00761	176|70	246	123	2	44|116	0	0	0	0	0	-180.48	1.54	0.6		9|4	13	6.5	231	TRYP_PIG
CCDC6_MG132	P07477	PRSS1	26|0	26	13	2	0|15	0.24	0.48	0.24	0.48	0.24	-31.79	1.73	0.26	NP_002077.1|	2|0	2	1	247	TRY1_HUMAN
CCDC6_MG132	P60712	ACTB	15|0	15	7.5	2	0|9	0.25	0.51	0.25	0.51	0.25	-18.84	1.67	0.26		8|0	8	4	375	ACTB_BOVIN
CCDC6_MG132	NP_001185730.1	EIF4G3	47|59	106	53	2	60|43	0	0	0	0	0	-114.23	1.03	0.6		22|19	41	20.5	1621	A0A0A0MSA7_HUMAN
CCDC6_MG132	NP_002408.3	MKI67	51|24	75	37.5	2	239|366	0	0	0	0	0	#NAME?	0.12	0.61	NP_064627.1|NP_001171587.1|NP_001008709.1|	40|17	57	28.5	3256	KI67_HUMAN
CCDC6_MG132	NP_066298.1	H3C7	11|0	11	5.5	2	0|7	0.22	0.45	0.22	0.45	0.22	-14.61	1.57	0.27		3|0	3	1.5	136	H31_HUMAN
CCDC6_MG132	NP_066390.1	H2AC8	3|0	3	1.5	2	0|0	0.5	0.99	0.5	0.99	0.5	-1.6	15	0.12	NP_002495.2|	2|0	2	1	130	H2A1B_HUMAN
CCDC6_MG132	NP_066407.1	H2BC5	4|0	4	2	2	0|22	0	0	0	0	0	-47.07	0.18	0.61		3|0	3	1.5	126	H2B1D_HUMAN
CCDC6_MG132	NP_002511.1	NPM1	12|10	22	11	2	69|118	0	0	0	0	0	-373.2	0.12	0.61	NP_006817.1|NP_001020241.1|NP_065897.1|NP_005392.2|NP_055800.2|NP_002145.3|NP_055040.2|NP_004850.1|NP_006538.2|NP_068810.3|NP_055908.1|NP_002077.1|NP_055686.3|NP_006351.2|NP_001015.1|NP_001129171.1|	4|3	7	3.5	294	NPM_HUMAN
CCDC6_MG132	NP_001245303.1	EPS15L1	42|60	102	51	2	52|36	0	0	0	0	0	-94.9	1.16	0.6	NP_002077.1|NP_001123543.1|	26|27	53	26.5	910	EP15R_HUMAN
CCDC6_MG132	NP_036265.3	COPG2	117|123	240	120	2	233|274	0	0	0	0	0	#NAME?	0.47	0.61		34|29	63	31.5	871	COPG2_HUMAN
CCDC6_MG132	NP_055627.2	CEP170	66|86	152	76	2	75|57	0	0	0	0	0	-137.7	1.15	0.6	NP_065897.1|NP_055799.2|NP_872339.2|NP_001106197.1|NP_892113.4|NP_006452.3|NP_036286.2|NP_004714.2|NP_919268.1|NP_002077.1|NP_055686.3|NP_060921.3|NP_003738.2|NP_001017408.1|NP_001129171.1|NP_001008709.1|NP_001138749.1|	39|44	83	41.5	1584	CE170_HUMAN
CCDC6_MG132	NP_008878.3	SRP72	2|3	5	2.5	2	18|8	0	0	0	0	0	-49.62	0.19	0.61	NP_056355.2|NP_653319.1|	2|2	4	2	671	SRP72_HUMAN
CCDC6_MG132	NP_001035982.1	DIAPH3	10|5	15	7.5	2	0|2	0.87	0.99	0.87	0.99	0.87	1.11	7.5	0.02	NP_004692.1|NP_653319.1|	9|3	12	6	1193	DIAP3_HUMAN
CCDC6_MG132	NP_001135906.1	OGA	12|8	20	10	2	7|8	0	0	0	0	0	-15.99	1.33	0.52	NP_001139628.1|NP_858058.1|NP_006452.3|NP_001036816.1|NP_056147.2|	9|5	14	7	863	OGA_HUMAN
CCDC6_MG132	NP_001164108.1	SRGAP2	4|5	9	4.5	2	0|3	0.43	0.52	0.43	0.52	0.43	-0.7	3	0.21	NP_005210.3|NP_055040.2|NP_001129171.1|	3|4	7	3.5	1070	A0A075B7B5_HUMAN
CCDC6_MG132	NP_001036199.1	SEC24B	6|0	6	3	2	0|3	0.34	0.67	0.34	0.67	0.34	-6.56	2	0.23	NP_004850.1|NP_060921.3|NP_000062.1|	4|0	4	2	1233	SC24B_HUMAN
CCDC6_MG132	NP_001037770.1	SMAP1	2|9	11	5.5	2	0|4	0.39	0.78	0.39	0.78	0.39	-4.72	2.75	0.22		2|5	7	3.5	467	A0A087X1X9_HUMAN
CCDC6_MG132	NP_073570.1	SMAP2	3|3	6	3	2	0|2	0.4	0.4	0.4	0.4	0.4	-0.39	3	0.21	NP_001158889.1|	2|2	4	2	429	A0A087WV97_HUMAN
CCDC6_MG132	NP_005442.2	PDLIM7	2|2	4	2	2	1|1	0.14	0.14	0.14	0.14	0.14	-1.78	2	0.31	NP_001074248.1|NP_001130034.1|NP_001138940.2|NP_001123617.1|NP_004850.1|NP_055908.1|NP_001036816.1|NP_006127.1|	2|1	3	1.5	457	PDLI7_HUMAN
CCDC6_MG132	NP_004680.2	MTA1	5|0	5	2.5	2	19|25	0	0	0	0	0	-97.67	0.11	0.61		5|0	5	2.5	715	MTA1_HUMAN
CCDC6_MG132	NP_001104026.1	FLNA	1674|1194	2868	1434	2	830|925	0	0	0	0	0	#NAME?	1.63	0.61	NP_001123630.1|NP_001025177.1|NP_001093326.2|NP_001074248.1|NP_001130034.1|NP_004850.1|NP_004692.1|NP_055908.1|NP_002077.1|NP_055686.3|NP_001129171.1|NP_006127.1|NP_001008709.1|	138|106	244	122	2647	FLNA_HUMAN
CCDC6_MG132	NP_001157789.1	FLNB	267|400	667	333.5	2	171|135	0	0	0	0	0	-178.67	2.18	0.6	NP_006144.1|NP_001118.3|NP_002077.1|NP_006127.1|	41|38	79	39.5	2633	A0A0C4DGA1_HUMAN
CCDC6_MG132	NP_001106963.1	SEPTIN9	12|12	24	12	2	14|12	0	0	0	0	0	-29.57	0.92	0.61	NP_001093326.2|NP_001036816.1|	10|8	18	9	586	SEPT9_HUMAN
CCDC6_MG132	NP_036442.3	KIF4A	6|0	6	3	2	23|40	0	0	0	0	0	-139.6	0.1	0.61		6|0	6	3	1232	KIF4A_HUMAN
CCDC6_MG132	NP_001166299.1	YTHDF2	9|13	22	11	2	8|10	0	0	0	0	0	-19.83	1.22	0.53		7|5	12	6	529	YTHD2_HUMAN
CCDC6_MG132	NP_689971.4	YTHDF3	3|0	3	1.5	2	0|0	0.5	0.99	0.5	0.99	0.5	-1.6	15	0.12		3|0	3	1.5	585	A0A024R7W5_HUMAN
CCDC6_MG132	NP_060506.5	ATG2B	73|81	154	77	2	60|44	0	0	0	0	0	-80.31	1.48	0.6	NP_055919.2|	40|32	72	36	2078	ATG2B_HUMAN
CCDC6_MG132	NP_001646.2	ARCN1	19|14	33	16.5	2	13|12	0	0	0	0	0	-24.92	1.32	0.55	NP_115949.3|NP_005210.3|NP_055686.3|	12|7	19	9.5	511	B0YIW6_HUMAN
CCDC6_MG132	NP_071906.1	AZI2	4|0	4	2	2	0|0	0.5	1	0.5	1	0.5	-1.6	20	0.1		4|0	4	2	392	AZI2_HUMAN
CCDC6_MG132	NP_004915.2	ACTN4	19|12	31	15.5	2	0|12	0.17	0.35	0.17	0.34	0.17	-5.32	2.58	0.3	NP_001074248.1|NP_892113.4|NP_004733.2|NP_001036816.1|NP_001129171.1|NP_006127.1|	15|8	23	11.5	911	ACTN4_HUMAN
CCDC6_MG132	NP_002464.1	MYH9	209|171	380	190	2	157|153	0	0	0	0	0	-299.57	1.23	0.61	NP_005179.2|NP_005349.3|NP_006817.1|NP_001025177.1|NP_001093326.2|NP_001074248.1|NP_001171914.1|NP_115805.1|NP_892113.4|NP_001130034.1|NP_036222.3|NP_001138940.2|NP_001242941.1|NP_004850.1|NP_009215.1|NP_002077.1|NP_055686.3|NP_002574.2|NP_001036816.1|NP_001129171.1|NP_006127.1|NP_065910.3|NP_001008709.1|	90|73	163	81.5	1960	MYH9_HUMAN
CCDC6_MG132	NP_001242941.1	MYH10	20|0	20	10	2	0|0	0.5	1	0.5	1	0.5	-1.6	100	0.08	NP_068810.3|NP_055686.3|NP_001129171.1|NP_006127.1|	11|0	11	5.5	2007	MYH10_HUMAN
CCDC6_MG132	NP_055491.1	PUM1	3|0	3	1.5	2	0|1	0.39	0.77	0.39	0.77	0.39	-3.04	3	0.22		3|0	3	1.5	1186	PUM1_HUMAN
CCDC6_MG132	NP_001180215.1	SIRT2	8|13	21	10.5	2	0|0	1	1	1	1	1	13.02	105	0	NP_005179.2|NP_001246.2|NP_002006.2|NP_068810.3|NP_001165906.1|	7|5	12	6	234	A0A0A0MRF5_HUMAN
CCDC6_MG132	NP_112420.1	HNRNPA1	5|0	5	2.5	2	0|29	0	0	0	0	0	-62.59	0.17	0.61	NP_055040.2|P02533|NP_004850.1|NP_006538.2|NP_001191187.1|NP_002261.3|NP_055686.3|NP_005737.1|NP_065916.2|NP_056355.2|NP_001015.1|NP_056238.2|NP_001129171.1|	5|0	5	2.5	372	ROA1_HUMAN
CCDC6_MG132	NP_055287.4	R3HCC1L	8|4	12	6	2	3|4	0.05	0.1	0.05	0.1	0.05	-7.69	1.71	0.37		6|3	9	4.5	778	R3HCL_HUMAN
CCDC6_MG132	NP_001092090.1	PCBP2	32|24	56	28	2	13|33	0	0	0	0	0	-46.43	1.22	0.58		10|8	18	9	331	PCBP2_HUMAN
CCDC6_MG132	NP_006187.2	PCBP1	27|20	47	23.5	2	11|19	0	0	0	0	0	-25.05	1.57	0.54	NP_055686.3|NP_001129171.1|	10|8	18	9	356	PCBP1_HUMAN
CCDC6_MG132	NP_116189.1	C1orf198	19|22	41	20.5	2	4|9	0.69	0.91	0.69	0.91	0.69	-0.1	3.15	0.04		8|9	17	8.5	327	CA198_HUMAN
CCDC6_MG132	NP_001139019.1	RBM17	3|3	6	3	2	8|16	0	0	0	0	0	-42.7	0.25	0.61	NP_001074248.1|	3|2	5	2.5	401	Q5W010_HUMAN
CCDC6_MG132	NP_001034679.2	USP9X	41|25	66	33	2	0|0	1	1	1	1	1	38.47	330	0	NP_001096137.1|NP_892113.4|NP_001123617.1|NP_689407.1|NP_002495.2|	27|14	41	20.5	2570	USP9X_HUMAN
CCDC6_MG132	NP_001078927.1	CTNND1	12|7	19	9.5	2	3|6	0.21	0.41	0.21	0.41	0.21	-6.93	2.11	0.27	NP_689407.1|	6|3	9	4.5	968	CTND1_HUMAN
CCDC6_MG132	NP_001186211.2	LRBA	26|26	52	26	2	19|11	0	0	0	0	0	-17.65	1.73	0.54	NP_064627.1|	17|17	34	17	2851	LRBA_HUMAN
CCDC6_MG132	NP_055726.3	AAK1	16|9	25	12.5	2	3|4	0.64	1	0.64	1	0.64	-0.93	3.57	0.05	NP_001025177.1|NP_004850.1|	11|7	18	9	961	AAK1_HUMAN
CCDC6_MG132	NP_001896.2	CTPS1	36|45	81	40.5	2	47|46	0	0	0	0	0	-113.91	0.87	0.61	NP_006817.1|NP_001129171.1|	17|15	32	16	591	B4E1E0_HUMAN
CCDC6_MG132	NP_055903.2	TNRC6B	30|19	49	24.5	2	3|10	0.59	0.97	0.59	0.97	0.59	-1.32	3.77	0.06	NP_055800.2|NP_036286.2|NP_004850.1|NP_919268.1|NP_060921.3|	23|14	37	18.5	1723	TNR6B_HUMAN
CCDC6_MG132	NP_060674.3	CKAP2	12|5	17	8.5	2	4|21	0	0	0	0	0	-39.23	0.68	0.61	NP_060921.3|NP_653319.1|	8|3	11	5.5	682	CKAP2_HUMAN
CCDC6_MG132	NP_055998.1	MAST4	4|0	4	2	2	4|0	0.06	0.12	0.06	0.12	0.06	-8.24	1	0.36		3|0	3	1.5	2434	E7EX28_HUMAN
CCDC6_MG132	NP_003165.2	SVIL	14|6	20	10	2	0|9	0.19	0.39	0.19	0.39	0.19	-7.33	2.22	0.28	NP_003293.2|NP_001074248.1|NP_004850.1|NP_001191187.1|NP_055686.3|NP_006127.1|	12|4	16	8	1788	A0A6I8PIX7_HUMAN
CCDC6_MG132	NP_006258.3	RANBP2	122|148	270	135	2	141|87	0	0	0	0	0	-225.03	1.18	0.61	NP_001020241.1|NP_001003800.1|NP_004850.1|	67|58	125	62.5	3224	RBP2_HUMAN
CCDC6_MG132	NP_001157935.1	RGPD8	35|0	35	17.5	2	0|0	0.5	1	0.5	1	0.5	-1.6	175	0.07		20|0	20	10	1765	F8W705_HUMAN
CCDC6_MG132	NP_001092692.1	IFT74	5|15	20	10	2	0|1	0.99	1	0.99	1	0.99	4.06	20	0		4|9	13	6.5	600	IFT74_HUMAN
CCDC6_MG132	NP_653210.2	CCDC43	3|11	14	7	2	12|4	0	0	0	0	0	-25.91	0.88	0.53	NP_055040.2|NP_001017408.1|	3|5	8	4	224	Q86WV7_HUMAN
CCDC6_MG132	NP_004333.1	CALD1	23|32	55	27.5	2	26|24	0	0	0	0	0	-55.94	1.1	0.59	NP_892113.4|NP_055686.3|	13|14	27	13.5	538	CALD1_HUMAN
CCDC6_MG132	NP_061120.3	MARK1	5|0	5	2.5	2	0|2	0.38	0.75	0.38	0.75	0.38	-4.4	2.5	0.23	NP_001129171.1|	2|0	2	1	795	A0A087X0I6_HUMAN
CCDC6_MG132	NP_001093131.1	EIF3CL	13|0	13	6.5	2	0|21	0	0	0	0	0	-44.93	0.62	0.55	NP_006351.2|NP_037366.1|	11|0	11	5.5	914	EIFCL_HUMAN
CCDC6_MG132	NP_001240308.1	RPL15	4|10	14	7	2	10|6	0	0	0	0	0	-24.38	0.88	0.54	NP_006817.1|NP_001020241.1|NP_055686.3|NP_001015.1|NP_001129171.1|	4|4	8	4	204	RL15_HUMAN
CCDC6_MG132	NP_001143.2	SLC25A5	22|33	55	27.5	2	35|25	0	0	0	0	0	-75.78	0.92	0.59	NP_001004720.1|NP_001093326.2|NP_068810.3|NP_002077.1|NP_001015.1|	11|10	21	10.5	298	ADT2_HUMAN
CCDC6_MG132	NP_001627.2	SLC25A6	16|34	50	25	2	33|19	0	0	0	0	0	-70.9	0.96	0.59	NP_001025177.1|NP_001093326.2|NP_115805.1|NP_068810.3|NP_002077.1|	9|10	19	9.5	298	ADT3_HUMAN
CCDC6_MG132	NP_001094058.1	RC3H2	2|2	4	2	2	0|1	0.47	0.47	0.47	0.47	0.47	-0.11	4	0.18		2|2	4	2	1191	RC3H2_HUMAN
CCDC6_MG132	NP_001096616.1	GIGYF2	59|61	120	60	2	37|34	0	0	0	0	0	-41.81	1.69	0.58	NP_055903.2|NP_036286.2|NP_001129171.1|	24|22	46	23	1299	GGYF2_HUMAN
CCDC6_MG132	NP_005069.2	TLE3	2|0	2	1	2	1|2	0.01	0.03	0.01	0.03	0.01	-6.84	0.67	0.42		2|0	2	1	772	H0YL70_HUMAN
CCDC6_MG132	NP_001099001.1	FAM135A	4|7	11	5.5	2	0|0	1	1	1	1	1	6.52	55	0		2|6	8	4	1319	D6RCC7_HUMAN
CCDC6_MG132	NP_001104547.1	EZR	12|25	37	18.5	2	21|18	0	0	0	0	0	-53.84	0.95	0.58	NP_001485.2|NP_006244.2|NP_001032900.1|NP_002145.3|NP_055093.2|NP_722560.1|NP_001172006.1|NP_001129171.1|	7|11	18	9	586	EZRI_HUMAN
CCDC6_MG132	NP_001247421.1	RDX	6|28	34	17	2	31|18	0	0	0	0	0	-87.31	0.69	0.59	NP_001485.2|NP_001032900.1|NP_002145.3|NP_001172006.1|	4|10	14	7	604	RADI_HUMAN
CCDC6_MG132	NP_001106177.1	SCIN	11|26	37	18.5	2	9|4	0.5	0.99	0.5	0.99	0.5	-8.36	2.85	0.12		9|14	23	11.5	715	ADSV_HUMAN
CCDC6_MG132	NP_001106188.1	LIMCH1	12|18	30	15	2	5|7	0.46	0.91	0.46	0.91	0.46	-5.26	2.5	0.2	NP_006127.1|	11|13	24	12	1057	D6RD46_HUMAN
CCDC6_MG132	NP_036329.3	RABGAP1	3|4	7	3.5	2	0|0	1	1	1	1	1	4.78	35	0		3|3	6	3	1069	RBGP1_HUMAN
CCDC6_MG132	NP_001107018.1	LIMA1	18|17	35	17.5	2	34|32	0	0	0	0	0	-96.98	0.53	0.61	NP_001123630.1|NP_006817.1|NP_055423.1|NP_001025177.1|NP_001093326.2|NP_001074248.1|NP_001130034.1|NP_004850.1|NP_009215.1|NP_055686.3|NP_001129171.1|NP_006127.1|NP_001008709.1|NP_001826.3|	11|9	20	10	760	LIMA1_HUMAN
CCDC6_MG132	NP_439892.2	CDK2	10|11	21	10.5	2	8|26	0	0	0	0	0	-46.89	0.62	0.61	NP_004850.1|NP_006538.2|NP_004692.1|NP_001015.1|NP_001172006.1|NP_001230017.1|NP_001036816.1|NP_001129171.1|NP_006784.1|NP_065910.3|NP_000062.1|NP_001008709.1|NP_001406.1|NP_000179.2|	6|4	10	5	264	E7ESI2_HUMAN
CCDC6_MG132	NP_005337.2	HSPA1B	113|0	113	56.5	2	0|138	0	0	0	0	0	-306.24	0.82	0.6	NP_055040.2|NP_068810.3|NP_002077.1|NP_001191187.1|NP_055686.3|NP_002495.2|NP_001129171.1|	31|0	31	15.5	641	HS71A_HUMAN
CCDC6_MG132	NP_002146.2	HSPA6	68|84	152	76	2	0|66	0	0	0	0	0	-29.54	2.3	0.55	NP_001073152.1|	29|16	45	22.5	643	HSP76_HUMAN
CCDC6_MG132	NP_006588.1	HSPA8	83|119	202	101	2	66|106	0	0	0	0	0	-182.89	1.17	0.61	NP_006817.1|NP_037386.1|NP_001093326.2|NP_004172.2|NP_061828.1|NP_001246.2|NP_892113.4|NP_002145.3|NP_055040.2|NP_068810.3|NP_055093.2|NP_055908.1|NP_002077.1|NP_001073152.1|NP_001171587.1|NP_055686.3|NP_004298.1|NP_056355.2|NP_005863.1|NP_001129171.1|NP_001008709.1|NP_001138749.1|NP_004547.2|	28|24	52	26	646	A8K7Q2_HUMAN
CCDC6_MG132	NP_001018864.2	IQCB1	3|3	6	3	2	0|0	0.99	0.99	0.99	0.99	0.99	4.78	30	0	NP_068579.3|NP_056391.1|NP_001485.2|NP_002558.1|NP_000692.2|NP_001074248.1|NP_004172.2|NP_061828.1|NP_001096137.1|P02533|NP_009215.1|NP_056380.2|NP_056169.1|	3|3	6	3	598	IQCB1_HUMAN
CCDC6_MG132	NP_006274.2	TACC1	21|10	31	15.5	2	5|19	0	0	0	0	0	-28.08	1.29	0.53	NP_001231595.1|NP_008928.1|	15|6	21	10.5	805	A0A0C4DGD3_HUMAN
CCDC6_MG132	NP_008928.1	TACC2	5|0	5	2.5	2	0|0	0.5	1	0.5	1	0.5	-1.6	25	0.1		3|0	3	1.5	1026	D6RAA5_HUMAN
CCDC6_MG132	NP_001074324.1	PXN	14|22	36	18	2	4|9	0.46	0.91	0.46	0.91	0.46	-4.94	2.77	0.2	NP_005179.2|NP_006144.1|NP_476510.1|NP_001164185.1|NP_002077.1|NP_722560.1|	8|9	17	8.5	591	F5GZ78_HUMAN
CCDC6_MG132	NP_476510.1	GIT2	2|0	2	1	2	0|0	0.47	0.95	0.47	0.95	0.47	-1.6	10	0.15		2|0	2	1	759	F8VXI9_HUMAN
CCDC6_MG132	NP_001258025.1	PUF60	36|58	94	47	2	56|30	0	0	0	0	0	-100.04	1.09	0.6	NP_006538.2|	15|20	35	17.5	541	PUF60_HUMAN
CCDC6_MG132	NP_066299.2	MYL6	3|3	6	3	2	0|3	0.15	0.15	0.15	0.15	0.15	-1.72	2	0.3	NP_055686.3|	2|1	3	1.5	151	B7Z6Z4_HUMAN
CCDC6_MG132	NP_001120683.1	SHTN1	43|29	72	36	2	38|39	0	0	0	0	0	-95.85	0.94	0.6	NP_001093326.2|	20|15	35	17.5	631	SHOT1_HUMAN
CCDC6_MG132	NP_001120700.1	CBX1	6|8	14	7	2	15|42	0	0	0	0	0	-103.68	0.25	0.61	NP_004172.2|	3|2	5	2.5	185	CBX1_HUMAN
CCDC6_MG132	NP_001120792.1	UBAP2L	26|38	64	32	2	45|33	0	0	0	0	0	-102.82	0.82	0.61	NP_004272.2|	17|13	30	15	983	F8W726_HUMAN
CCDC6_MG132	NP_001120965.1	ANK2	8|5	13	6.5	2	6|3	0	0	0	0	0	-9.77	1.44	0.47	NP_006144.1|NP_056014.2|NP_002077.1|	5|5	10	5	1863	A0A5F9ZGS5_HUMAN
CCDC6_MG132	NP_000029.2	APC	7|0	7	3.5	2	0|0	0.5	1	0.5	1	0.5	-1.6	35	0.09	NP_002267.2|NP_001074324.1|NP_006817.1|NP_056014.2|NP_065176.3|NP_001010872.1|NP_001025177.1|NP_001032895.2|NP_036222.3|NP_001138940.2|NP_001242941.1|NP_689407.1|P02533|NP_919268.1|NP_722560.1|NP_940927.2|NP_056131.2|NP_003738.2|NP_031368.1|NP_001129171.1|	6|0	6	3	2843	APC_HUMAN
CCDC6_MG132	NP_000273.2	PCCA	129|164	293	146.5	2	138|99	0	0	0	0	0	-231.21	1.24	0.61		41|33	74	37	728	PCCA_HUMAN
CCDC6_MG132	NP_057494.3	CHMP5	7|0	7	3.5	2	2|5	0.01	0.03	0.01	0.03	0.01	-15.36	1	0.42		3|0	3	1.5	219	CHMP5_HUMAN
CCDC6_MG132	NP_001122089.1	REPS1	4|5	9	4.5	2	4|6	0	0	0	0	0	-12.97	0.9	0.61	NP_006779.1|NP_004850.1|	3|3	6	3	769	REPS1_HUMAN
CCDC6_MG132	NP_002085.2	GSPT1	9|4	13	6.5	2	9|9	0	0	0	0	0	-28.36	0.72	0.61		6|3	9	4.5	637	ERF3A_HUMAN
CCDC6_MG132	NP_001123527.1	EEF1D	2|0	2	1	2	0|4	0	0	0	0	0	-8.24	0.5	0.61	NP_068810.3|NP_002077.1|	2|0	2	1	281	EF1D_HUMAN
CCDC6_MG132	NP_001123617.1	YAP1	5|5	10	5	2	0|1	0.98	0.98	0.98	0.98	0.98	4.06	10	0	NP_001158218.1|NP_055093.2|NP_115729.1|NP_001129171.1|NP_001008709.1|	5|3	8	4	504	YAP1_HUMAN
CCDC6_MG132	NP_001123630.1	MYO1B	66|74	140	70	2	15|23	1	1	1	1	1	11.58	3.68	0	NP_001074248.1|NP_055686.3|NP_006127.1|	29|28	57	28.5	1136	E9PDF6_HUMAN
CCDC6_MG132	NP_001123999.1	SPAG9	32|20	52	26	2	19|23	0	0	0	0	0	-46.16	1.24	0.57	NP_068579.3|	20|10	30	15	1311	JIP4_HUMAN
CCDC6_MG132	NP_490597.1	BRD4	12|3	15	7.5	2	38|54	0	0	0	0	0	-190.99	0.16	0.61	NP_068810.3|NP_002077.1|NP_001129171.1|	9|2	11	5.5	1362	M0QYW0_HUMAN
CCDC6_MG132	NP_001127836.1	MAP4	90|97	187	93.5	2	108|101	0	0	0	0	0	-239.82	0.89	0.61	NP_006139.1|NP_006144.1|NP_000928.1|	37|32	69	34.5	1135	MAP4_HUMAN
CCDC6_MG132	NP_001127894.1	CDV3	4|3	7	3.5	2	4|6	0	0	0	0	0	-14.62	0.7	0.61	NP_079422.1|	3|2	5	2.5	213	D6R9V8_HUMAN
CCDC6_MG132	NP_006153.2	NFATC1	4|3	7	3.5	2	1|0	0.85	0.93	0.85	0.93	0.85	1.23	7	0.02	NP_006817.1|NP_858058.1|NP_006435.2|NP_001129171.1|	3|3	6	3	825	F5H4S8_HUMAN
CCDC6_MG132	NP_061936.2	EML4	2|0	2	1	2	6|3	0	0	0	0	0	-19.74	0.22	0.61	NP_653319.1|	2|0	2	1	981	B5MBZ0_HUMAN
CCDC6_MG132	NP_612446.1	GPRASP2	4|1	5	2.5	2	0|0	0.5	1	0.5	1	0.5	0.9	25	0.1	NP_036286.2|	4|1	5	2.5	838	GASP2_HUMAN
CCDC6_MG132	NP_001191395.1	RBM10	14|7	21	10.5	2	45|42	0	0	0	0	0	-166.35	0.24	0.61	NP_001074248.1|NP_055686.3|	11|6	17	8.5	853	RBM10_HUMAN
CCDC6_MG132	NP_001258898.1	HSP90AB1	44|79	123	61.5	2	61|63	0	0	0	0	0	-158.43	0.99	0.6	NP_037386.1|NP_001005373.1|NP_001093326.2|NP_001243125.1|NP_892113.4|NP_002145.3|NP_689407.1|NP_068810.3|NP_002077.1|NP_722560.1|NP_055686.3|NP_001230017.1|NP_001006933.1|NP_001036816.1|NP_001129171.1|NP_004547.2|	20|23	43	21.5	724	HS90B_HUMAN
CCDC6_MG132	NP_001017963.2	HSP90AA1	31|58	89	44.5	2	39|58	0	0	0	0	0	-129.8	0.92	0.6	NP_037386.1|NP_821080.1|NP_001005373.1|NP_001093326.2|NP_006779.1|NP_001019820.1|NP_004172.2|NP_001243125.1|NP_892113.4|NP_002145.3|NP_055040.2|NP_036286.2|NP_068810.3|NP_055908.1|NP_002077.1|NP_722560.1|NP_001191187.1|NP_055686.3|NP_001230017.1|NP_001006933.1|NP_001036816.1|NP_001129171.1|NP_001008738.2|NP_056147.2|NP_004547.2|	20|18	38	19	854	HS90A_HUMAN
CCDC6_MG132	NP_001258978.1	TRAP1	4|4	8	4	2	14|5	0	0	0	0	0	-29.8	0.42	0.61	NP_001036816.1|NP_001129171.1|	3|2	5	2.5	651	I3L0K7_HUMAN
CCDC6_MG132	NP_077305.2	EFHD2	13|28	41	20.5	2	20|6	0	0	0	0	0	-27.22	1.58	0.52	NP_055686.3|	8|10	18	9	240	EFHD2_HUMAN
CCDC6_MG132	NP_079478.1	EFHD1	5|10	15	7.5	2	0|5	0.4	0.72	0.4	0.72	0.4	-2.37	3	0.21	NP_055686.3|	3|4	7	3.5	239	Q8WYH2_HUMAN
CCDC6_MG132	NP_001128471.1	FERMT2	6|3	9	4.5	2	4|5	0	0	0	0	0	-12.78	1	0.5	NP_060921.3|NP_001129171.1|NP_079422.1|	6|3	9	4.5	687	FERM2_HUMAN
CCDC6_MG132	NP_005222.2	CTTN	96|85	181	90.5	2	76|67	0	0	0	0	0	-130.07	1.27	0.61	NP_003706.1|NP_002077.1|NP_001171587.1|NP_722560.1|NP_055686.3|NP_006127.1|	28|24	52	26	550	SRC8_HUMAN
CCDC6_MG132	NP_001128512.1	DCTN1	12|5	17	8.5	2	17|15	0	0	0	0	0	-54.71	0.53	0.61	NP_001139542.1|NP_055681.1|NP_056363.2|NP_067072.3|NP_001137293.2|NP_006139.1|NP_055423.1|NP_001003800.1|NP_065897.1|NP_982284.1|NP_001106197.1|NP_006452.3|NP_004850.1|NP_004714.2|NP_002077.1|NP_001161937.1|NP_001135745.1|NP_006127.1|NP_060268.2|NP_001008709.1|	11|4	15	7.5	1253	DCTN1_HUMAN
CCDC6_MG132	NP_001128714.1	NDRG1	5|12	17	8.5	2	8|6	0	0	0	0	0	-18.71	1.21	0.51	NP_000692.2|NP_001019820.1|NP_002145.3|NP_004850.1|NP_005737.1|NP_079422.1|NP_001406.1|	5|4	9	4.5	394	NDRG1_HUMAN
CCDC6_MG132	NP_000347.2	TCOF1	17|3	20	10	2	82|119	0	0	0	0	0	-433.06	0.1	0.61	NP_001158218.1|NP_055686.3|	10|2	12	6	1411	E7ETY2_HUMAN
CCDC6_MG132	NP_001129166.1	VDAC3	7|7	14	7	2	8|7	0	0	0	0	0	-17.45	0.93	0.61	NP_000692.2|NP_064628.1|NP_004850.1|NP_001158889.1|	4|3	7	3.5	284	VDAC3_HUMAN
CCDC6_MG132	NP_001129224.1	ECD	18|36	54	27	2	18|22	0	0	0	0	0	-45.58	1.35	0.55	NP_001191187.1|	9|10	19	9.5	677	ECD_HUMAN
CCDC6_MG132	NP_056056.2	MICAL3	5|0	5	2.5	2	0|4	0.13	0.26	0.13	0.26	0.13	-8.24	1.25	0.32	NP_006127.1|	4|0	4	2	2002	MICA3_HUMAN
CCDC6_MG132	NP_000810.1	GART	25|37	62	31	2	43|22	0	0	0	0	0	-79.36	0.95	0.6	NP_001074324.1|NP_001093326.2|NP_002145.3|NP_000017.1|	15|17	32	16	1010	PUR2_HUMAN
CCDC6_MG132	NP_004726.2	LRRFIP1	6|0	6	3	2	0|3	0.34	0.67	0.34	0.67	0.34	-6.56	2	0.23		5|0	5	2.5	784	LRRF1_HUMAN
CCDC6_MG132	NP_057404.2	NUP98	6|0	6	3	2	1|8	0	0	0	0	0	-19.07	0.67	0.49	NP_002261.3|NP_002495.2|	4|0	4	2	1800	NUP98_HUMAN
CCDC6_MG132	NP_000692.2	ATP1A1	3|2	5	2.5	2	0|0	0.97	0.99	0.97	0.99	0.97	2.93	25	0	NP_055040.2|NP_004850.1|NP_001036816.1|NP_001826.3|NP_006787.2|	2|2	4	2	1023	AT1A1_HUMAN
CCDC6_MG132	NP_001166923.1	TFCP2	5|5	10	5	2	3|2	0.06	0.06	0.06	0.06	0.06	-2.83	2	0.36	NP_904325.2|NP_001129171.1|	4|3	7	3.5	501	TFCP2_HUMAN
CCDC6_MG132	NP_055040.2	PPP2R1A	4|6	10	5	2	0|0	1	1	1	1	1	6.52	50	0	NP_004850.1|NP_004790.2|NP_068810.3|NP_803172.1|NP_004714.2|NP_001171587.1|NP_963853.1|NP_001826.3|	4|3	7	3.5	589	B3KQV6_HUMAN
CCDC6_MG132	NP_001181885.1	MATR3	5|4	9	4.5	2	27|31	0	0	0	0	0	-113.12	0.16	0.61	NP_055491.1|NP_068810.3|NP_055686.3|NP_002495.2|NP_001008709.1|	3|4	7	3.5	559	A0A0R4J2E8_HUMAN
CCDC6_MG132	NP_001136028.1	HMMR	10|3	13	6.5	2	0|10	0.01	0.01	0.01	0.01	0.01	-13.58	1.3	0.45	NP_689407.1|NP_653319.1|	7|3	10	5	725	HMMR_HUMAN
CCDC6_MG132	NP_001003800.1	BICD2	11|12	23	11.5	2	0|0	1	1	1	1	1	17.67	115	0		10|8	18	9	855	BICD2_HUMAN
CCDC6_MG132	NP_001137232.1	EIF5A	5|7	12	6	2	5|9	0	0	0	0	0	-18.75	0.86	0.61	NP_036222.3|	5|4	9	4.5	184	IF5A1_HUMAN
CCDC6_MG132	NP_001137357.1	PPP1R12A	6|7	13	6.5	2	5|6	0	0	0	0	0	-11.84	1.18	0.52	NP_001074248.1|NP_055686.3|NP_001129171.1|NP_006127.1|	5|6	11	5.5	1030	MYPT1_HUMAN
CCDC6_MG132	NP_001155.1	APBB1	8|8	16	8	2	3|6	0	0	0	0	0	-5.56	1.78	0.45	NP_055423.1|NP_005210.3|NP_001171587.1|NP_004298.1|	5|4	9	4.5	710	APBB1_HUMAN
CCDC6_MG132	NP_001156506.1	RPTOR	4|5	9	4.5	2	0|0	1	1	1	1	1	6.52	45	0	NP_003740.2|NP_004272.2|NP_001034679.2|NP_006817.1|NP_001093326.2|NP_004172.2|NP_002145.3|NP_006452.3|	3|2	5	2.5	1177	RPTOR_HUMAN
CCDC6_MG132	NP_006280.3	TLN1	69|65	134	67	2	62|52	0	0	0	0	0	-107.86	1.18	0.6	NP_006817.1|NP_001171587.1|NP_722560.1|NP_001129171.1|	42|35	77	38.5	2541	TLN1_HUMAN
CCDC6_MG132	NP_001138678.1	KIAA1671	10|5	15	7.5	2	2|2	0.61	0.99	0.61	0.99	0.61	-1.16	3.75	0.05	NP_055800.2|NP_919268.1|NP_060921.3|NP_689621.2|NP_006127.1|	9|5	14	7	1806	K1671_HUMAN
CCDC6_MG132	NP_001243509.1	RPL10	3|6	9	4.5	2	9|3	0	0	0	0	0	-18.05	0.75	0.61	NP_689971.4|NP_055686.3|NP_598407.1|NP_065104.1|NP_001015.1|NP_001129171.1|NP_060268.2|	3|3	6	3	178	RL10_HUMAN
CCDC6_MG132	NP_001138880.1	NONO	30|42	72	36	2	67|76	0	0	0	0	0	-224.01	0.5	0.61	NP_037386.1|NP_055686.3|NP_001129171.1|NP_001008709.1|	14|12	26	13	471	NONO_HUMAN
CCDC6_MG132	NP_005554.1	STMN1	29|19	48	24	2	20|21	0	0	0	0	0	-45.87	1.17	0.57	NP_001485.2|NP_055686.3|NP_001036816.1|	9|8	17	8.5	149	STMN1_HUMAN
CCDC6_MG132	NP_001138992.1	RAI14	50|31	81	40.5	2	23|43	0	0	0	0	0	-71.73	1.23	0.59	NP_001001132.1|NP_006817.1|NP_001074248.1|NP_055686.3|NP_001129171.1|NP_006127.1|	33|18	51	25.5	980	RAI14_HUMAN
CCDC6_MG132	NP_203752.2	TANC1	9|3	12	6	2	0|0	1	1	1	1	1	4.78	60	0		7|2	9	4.5	1861	TANC1_HUMAN
CCDC6_MG132	NP_001139547.1	RPAP3	13|16	29	14.5	2	11|20	0	0	0	0	0	-36.69	0.94	0.57	NP_001093326.2|NP_000928.1|NP_079089.2|NP_001008709.1|	11|8	19	9.5	631	RPAP3_HUMAN
CCDC6_MG132	NP_001139586.1	DIP2A	7|4	11	5.5	2	2|4	0.07	0.13	0.07	0.13	0.07	-5.93	1.83	0.35		7|4	11	5.5	1110	DIP2A_HUMAN
CCDC6_MG132	NP_001139685.2	TBC1D15	28|32	60	30	2	40|26	0	0	0	0	0	-76.7	0.91	0.61		16|17	33	16.5	674	TBC15_HUMAN
CCDC6_MG132	NP_001139487.1	DLGAP5	40|51	91	45.5	2	20|58	0	0	0	0	0	-79.24	1.17	0.6		25|19	44	22	842	DLGP5_HUMAN
CCDC6_MG132	NP_001153145.1	SYNCRIP	3|2	5	2.5	2	20|14	0	0	0	0	0	-67.59	0.15	0.61	NP_006442.2|NP_036222.3|NP_002077.1|NP_004298.1|NP_001015.1|NP_001008709.1|NP_001073141.1|	3|1	4	2	464	A0A7I2V309_HUMAN
CCDC6_MG132	NP_001083.2	ABR	10|18	28	14	2	16|15	0	0	0	0	0	-42.13	0.9	0.57		6|9	15	7.5	822	B7Z683_HUMAN
CCDC6_MG132	NP_690866.1	TIPRL	39|28	67	33.5	2	20|33	0	0	0	0	0	-53.48	1.26	0.58		12|9	21	10.5	272	TIPRL_HUMAN
CCDC6_MG132	NP_003090.2	SNX1	14|26	40	20	2	33|23	0	0	0	0	0	-83.11	0.71	0.61		7|11	18	9	522	SNX1_HUMAN
CCDC6_MG132	NP_689407.1	CSNK1E	2|0	2	1	2	0|0	0.47	0.95	0.47	0.95	0.47	-1.6	10	0.15	NP_004850.1|NP_002743.3|NP_003244.2|NP_001008709.1|NP_653319.1|	2|0	2	1	416	KC1E_HUMAN
CCDC6_MG132	NP_001153778.1	SYNJ1	35|26	61	30.5	2	2|9	0.97	0.99	0.97	0.99	0.97	2.9	5.55	0	NP_006144.1|NP_004850.1|NP_002077.1|NP_003017.1|	26|19	45	22.5	1526	A0A0D9SGJ6_HUMAN
CCDC6_MG132	NP_001155033.1	TNIK	7|6	13	6.5	2	6|5	0	0	0	0	0	-11.84	1.18	0.52	NP_006144.1|NP_001004720.1|NP_001020241.1|NP_004172.2|NP_036222.3|NP_055908.1|NP_056131.2|NP_006351.2|NP_003738.2|NP_002808.3|	7|5	12	6	1331	TNIK_HUMAN
CCDC6_MG132	NP_065393.1	RTN4	16|10	26	13	2	13|12	0	0	0	0	0	-30.86	1.04	0.56	NP_001138360.1|NP_006244.2|NP_001032900.1|	9|5	14	7	1192	RTN4_HUMAN
CCDC6_MG132	NP_002796.4	PSMC5	8|8	16	8	2	6|12	0	0	0	0	0	-21.03	0.89	0.61	NP_055686.3|NP_006127.1|NP_002808.3|NP_001258708.1|NP_004230.2|	8|6	14	7	406	PRS8_HUMAN
CCDC6_MG132	NP_055045.2	SRP68	24|25	49	24.5	2	70|71	0	0	0	0	0	-234.12	0.35	0.61	NP_001171587.1|	16|13	29	14.5	627	SRP68_HUMAN
CCDC6_MG132	NP_705898.1	CPNE8	5|3	8	4	2	3|3	0.01	0.01	0.01	0.01	0.01	-7.38	1.33	0.45		4|3	7	3.5	564	CPNE8_HUMAN
CCDC6_MG132	NP_001157632.1	PPP6R3	32|53	85	42.5	2	13|8	1	1	1	1	1	5.96	4.05	0	NP_056014.2|NP_001118.3|NP_689407.1|NP_004547.2|	15|20	35	17.5	879	H7BXH2_HUMAN
CCDC6_MG132	NP_003879.2	ALDH1A2	5|12	17	8.5	2	0|1	0.99	1	0.99	1	0.99	4.06	17	0		3|6	9	4.5	518	AL1A2_HUMAN
CCDC6_MG132	NP_001158218.1	RASSF8	6|0	6	3	2	0|3	0.34	0.67	0.34	0.67	0.34	-6.56	2	0.23	NP_056131.2|NP_001008709.1|	6|0	6	3	419	Q6IB99_HUMAN
CCDC6_MG132	NP_001158286.1	ACIN1	8|0	8	4	2	51|67	0	0	0	0	0	-263.4	0.07	0.61	NP_005863.1|	7|0	7	3.5	1328	ACINU_HUMAN
CCDC6_MG132	NP_001025.1	RRM2	21|18	39	19.5	2	1|13	0.11	0.19	0.11	0.19	0.11	-3.25	2.79	0.33		12|8	20	10	389	RIR2_HUMAN
CCDC6_MG132	NP_659498.4	SKA3	35|26	61	30.5	2	11|23	0	0	0	0	0	-24.07	1.79	0.54	NP_001485.2|NP_653319.1|NP_004547.2|	14|14	28	14	412	SKA3_HUMAN
CCDC6_MG132	NP_001161143.1	LPP	22|11	33	16.5	2	7|13	0	0	0	0	0	-20.26	1.65	0.48	NP_006139.1|NP_858058.1|NP_055040.2|	16|5	21	10.5	612	C9JUT4_HUMAN
CCDC6_MG132	NP_001182122.1	NASP	31|24	55	27.5	2	69|75	0	0	0	0	0	-240.36	0.38	0.61	NP_722560.1|	14|12	26	13	724	NASP_HUMAN
CCDC6_MG132	NP_009176.2	ATXN2L	45|28	73	36.5	2	46|57	0	0	0	0	0	-147.91	0.71	0.61		26|11	37	18.5	1075	A0A0C4DGL7_HUMAN
CCDC6_MG132	NP_064504.2	ZC3HAV1	25|29	54	27	2	37|32	0	0	0	0	0	-87.7	0.78	0.61		19|17	36	18	902	C9J6P4_HUMAN
CCDC6_MG132	NP_060830.2	TXLNG	4|6	10	5	2	6|4	0	0	0	0	0	-12.97	1	0.52	NP_653319.1|	2|4	6	3	528	TXLNG_HUMAN
CCDC6_MG132	NP_001164100.1	CHD8	8|0	8	4	2	21|38	0	0	0	0	0	-130.6	0.14	0.61		7|0	7	3.5	2581	CHD8_HUMAN
CCDC6_MG132	NP_001163887.1	TJP2	25|20	45	22.5	2	6|16	0	0	0	0	0	-12.23	2.05	0.49	NP_006139.1|NP_006817.1|NP_001074248.1|NP_001123617.1|NP_001191187.1|NP_001129171.1|	18|12	30	15	1221	A0A3B3IU51_HUMAN
CCDC6_MG132	NP_001164185.1	BCAR1	4|3	7	3.5	2	0|0	1	1	1	1	1	4.78	35	0	NP_002077.1|NP_722560.1|NP_001129171.1|NP_001123543.1|	3|2	5	2.5	916	BCAR1_HUMAN
CCDC6_MG132	NP_443111.4	LARP4	6|7	13	6.5	2	4|7	0	0	0	0	0	-11.84	1.18	0.52		4|3	7	3.5	724	LARP4_HUMAN
CCDC6_MG132	NP_001002814.2	RAB11FIP1	5|2	7	3.5	2	5|8	0	0	0	0	0	-22.69	0.54	0.61		4|2	6	3	1283	RFIP1_HUMAN
CCDC6_MG132	NP_001166176.1	EIF4G2	45|54	99	49.5	2	34|30	0	0	0	0	0	-49.05	1.55	0.58		23|22	45	22.5	907	D3DQV9_HUMAN
CCDC6_MG132	NP_005410.1	STAT2	6|5	11	5.5	2	0|0	1	1	1	1	1	8.2	55	0		5|2	7	3.5	851	B4DLC8_HUMAN
CCDC6_MG132	NP_036286.2	AGO2	7|0	7	3.5	2	0|0	0.5	1	0.5	1	0.5	-1.6	35	0.09	NP_060268.2|NP_056147.2|	6|0	6	3	859	AGO2_HUMAN
CCDC6_MG132	NP_001171062.1	PPP2R2A	16|7	23	11.5	2	6|12	0	0	0	0	0	-22.58	1.28	0.52	NP_005392.2|NP_055040.2|NP_055093.2|NP_002077.1|	9|4	13	6.5	457	A0A590UJJ1_HUMAN
CCDC6_MG132	NP_005650.2	UFD1	5|5	10	5	2	0|4	0.26	0.26	0.26	0.26	0.26	-1.05	2.5	0.25		4|2	6	3	307	UFD1_HUMAN
CCDC6_MG132	NP_001171501.1	SF1	9|9	18	9	2	14|21	0	0	0	0	0	-51.8	0.51	0.61	NP_003478.1|NP_005863.1|	7|3	10	5	673	SF01_HUMAN
CCDC6_MG132	NP_001171894.1	WDR44	8|10	18	9	2	18|9	0	0	0	0	0	-37.71	0.67	0.61	NP_060414.3|NP_002077.1|	6|8	14	7	905	WDR44_HUMAN
CCDC6_MG132	NP_821133.1	TUBB	70|70	140	70	2	82|83	0	0	0	0	0	-191.23	0.85	0.61	NP_001093326.2|NP_001246.2|NP_892113.4|NP_002145.3|NP_068810.3|NP_055908.1|NP_002077.1|NP_055686.3|NP_001129171.1|NP_004547.2|	21|15	36	18	444	TBB5_HUMAN
CCDC6_MG132	NP_006079.1	TUBB4B	62|59	121	60.5	2	70|73	0	0	0	0	0	-168.56	0.85	0.61	NP_002077.1|NP_055686.3|	19|13	32	16	445	TBB4B_HUMAN
CCDC6_MG132	NP_006078.2	TUBB4A	58|0	58	29	2	0|0	0.5	1	0.5	1	0.5	-1.6	290	0.07	NP_001093326.2|NP_068810.3|NP_055908.1|NP_004547.2|	17|0	17	8.5	444	TBB4A_HUMAN
CCDC6_MG132	NP_821080.1	TUBB2B	47|0	47	23.5	2	0|0	0.5	1	0.5	1	0.5	-1.6	235	0.07	NP_892113.4|NP_068810.3|	17|0	17	8.5	445	TBB2B_HUMAN
CCDC6_MG132	NP_115914.1	TUBB6	27|29	56	28	2	29|27	0	0	0	0	0	-60.68	1	0.59	NP_006127.1|	10|6	16	8	446	K7EJ64_HUMAN
CCDC6_MG132	NP_001180345.1	DDX3X	53|58	111	55.5	2	56|44	0	0	0	0	0	-100.45	1.11	0.6	NP_006817.1|NP_037386.1|NP_006244.2|NP_001129171.1|NP_037366.1|	20|20	40	20	661	A0A2R8Y7T2_HUMAN
CCDC6_MG132	NP_886553.3	EIF4G1	119|109	228	114	2	107|95	0	0	0	0	0	-199.09	1.13	0.61	NP_004790.2|NP_001129171.1|	39|35	74	37	1600	IF4G1_HUMAN
CCDC6_MG132	NP_001182484.1	CLINT1	16|31	47	23.5	2	29|22	0	0	0	0	0	-69.54	0.92	0.59	NP_006144.1|NP_001025177.1|NP_001118.3|NP_004850.1|NP_055686.3|NP_006127.1|	9|13	22	11	643	EPN4_HUMAN
CCDC6_MG132	NP_001184222.1	DPYSL2	28|23	51	25.5	2	40|29	0	0	0	0	0	-91.08	0.74	0.61	NP_001008709.1|	16|13	29	14.5	677	A0A1C7CYX9_HUMAN
CCDC6_MG132	NP_001184223.1	DPYSL3	17|21	38	19	2	36|25	0	0	0	0	0	-86.87	0.62	0.61		13|14	27	13.5	684	DPYL3_HUMAN
CCDC6_MG132	NP_001257405.1	PPP2R5D	4|10	14	7	2	12|4	0	0	0	0	0	-23.79	0.88	0.54	NP_055040.2|NP_689407.1|NP_803172.1|NP_001017408.1|	4|4	8	4	451	2A5D_HUMAN
CCDC6_MG132	NP_001185648.1	RBBP7	9|4	13	6.5	2	11|16	0	0	0	0	0	-46.81	0.48	0.61		6|3	9	4.5	469	RBBP7_HUMAN
CCDC6_MG132	NP_001186326.1	NEK1	3|3	6	3	2	2|0	0.4	0.4	0.4	0.4	0.4	-0.39	3	0.21		3|2	5	2.5	1286	NEK1_HUMAN
CCDC6_MG132	NP_060115.3	HAUS6	38|44	82	41	2	46|26	0	0	0	0	0	-72.19	1.14	0.6	NP_001185951.1|NP_055800.2|NP_919268.1|NP_060921.3|NP_689621.2|NP_653319.1|	25|18	43	21.5	955	Q5SYF9_HUMAN
CCDC6_MG132	NP_060672.2	MACO1	5|8	13	6.5	2	0|0	1	1	1	1	1	8.2	65	0		2|4	6	3	664	MACOI_HUMAN
CCDC6_MG132	NP_001189360.1	PRDX1	30|28	58	29	2	30|27	0	0	0	0	0	-60.99	1.02	0.59	NP_006817.1|NP_002558.1|NP_892113.4|NP_001123617.1|NP_055040.2|NP_004714.2|NP_001036816.1|NP_001129171.1|NP_006784.1|	13|9	22	11	199	PRDX1_HUMAN
CCDC6_MG132	NP_005800.3	PRDX2	14|9	23	11.5	2	10|12	0	0	0	0	0	-26.95	1.05	0.55	NP_055040.2|NP_005331.1|NP_001129171.1|NP_006784.1|	6|4	10	5	198	A6NIW5_HUMAN
CCDC6_MG132	NP_001258698.1	AP3B1	13|29	42	21	2	27|15	0	0	0	0	0	-57.24	1	0.58	NP_001005373.1|NP_060921.3|NP_001129171.1|	11|15	26	13	1045	AP3B1_HUMAN
CCDC6_MG132	NP_116021.2	PAPOLA	13|11	24	12	2	52|54	0	0	0	0	0	-195.07	0.23	0.61	NP_001123617.1|	9|9	18	9	745	A0A0C4DGK1_HUMAN
CCDC6_MG132	NP_036439.2	EPB41L3	63|59	122	61	2	96|85	0	0	0	0	0	-240.26	0.67	0.61	NP_006817.1|NP_055800.2|NP_694856.1|NP_940927.2|NP_001191187.1|NP_001129171.1|	30|19	49	24.5	1087	A0A0A0MRA8_HUMAN
CCDC6_MG132	NP_001422.1	EPB41L2	36|48	84	42	2	68|59	0	0	0	0	0	-179.19	0.66	0.61	NP_006817.1|NP_001171914.1|NP_001191187.1|NP_001129171.1|	21|18	39	19.5	1005	E9PHY5_HUMAN
CCDC6_MG132	NP_001159477.1	EPB41	41|53	94	47	2	73|53	0	0	0	0	0	-167.2	0.75	0.61	NP_060921.3|	20|17	37	18.5	864	A0A2R8Y5G2_HUMAN
CCDC6_MG132	NP_001407.1	EIF4A1	6|33	39	19.5	2	39|7	0	0	0	0	0	-80.02	0.85	0.58	NP_006442.2|NP_001129171.1|	6|15	21	10.5	406	IF4A1_HUMAN
CCDC6_MG132	NP_055555.1	EIF4A3	4|0	4	2	2	0|6	0	0.01	0	0.01	0	-12.35	0.67	0.46	NP_006817.1|NP_001188493.1|NP_001242941.1|P02533|NP_060517.1|NP_005863.1|NP_001129171.1|	4|0	4	2	411	IF4A3_HUMAN
CCDC6_MG132	NP_003592.3	SMARCA5	6|0	6	3	2	103|79	0	0	0	0	0	-406.99	0.03	0.61	NP_001074248.1|NP_001230017.1|NP_001008709.1|	6|0	6	3	1052	SMCA5_HUMAN
CCDC6_MG132	NP_001008660.1	PICALM	5|3	8	4	2	2|1	0.36	0.61	0.36	0.61	0.36	-2.13	2.67	0.23	NP_001074324.1|NP_001025177.1|NP_001171914.1|NP_055309.2|NP_004850.1|NP_006127.1|NP_001826.3|	4|3	7	3.5	610	PICAL_HUMAN
CCDC6_MG132	NP_002645.3	PKM	18|28	46	23	2	34|14	0	0	0	0	0	-59.31	0.96	0.59	NP_005349.3|NP_006817.1|NP_001243125.1|NP_068810.3|NP_009215.1|NP_055686.3|NP_001129171.1|NP_006127.1|NP_000062.1|NP_001008709.1|	10|14	24	12	531	B4DNK4_HUMAN
CCDC6_MG132	NP_001193937.1	AFDN	123|128	251	125.5	2	110|108	0	0	0	0	0	-207.07	1.15	0.61	NP_004318.3|NP_001034679.2|NP_005013.1|NP_001004720.1|NP_006817.1|NP_002077.1|NP_001129171.1|NP_006127.1|	50|55	105	52.5	1743	A8MQ02_HUMAN
CCDC6_MG132	NP_005907.3	MCM7	3|5	8	4	2	6|8	0	0	0	0	0	-22.46	0.57	0.61	NP_006244.2|NP_001093326.2|NP_061828.1|NP_000928.1|NP_001008709.1|NP_056147.2|	3|5	8	4	719	MCM7_HUMAN
CCDC6_MG132	NP_005349.3	LMO7	7|7	14	7	2	0|2	0.92	0.92	0.92	0.92	0.92	2.45	7	0.01	NP_006817.1|NP_001129171.1|NP_006127.1|	5|4	9	4.5	1349	A0A0A0MTE2_HUMAN
CCDC6_MG132	NP_056363.2	DST	11|7	18	9	2	0|4	0.73	0.86	0.73	0.86	0.73	0.36	4.5	0.04	NP_000029.2|NP_001171587.1|NP_006127.1|	8|6	14	7	5171	E9PHM6_HUMAN
CCDC6_MG132	NP_001193413.2	ATF3	3|5	8	4	2	0|9	0	0	0	0	0	-11.87	0.89	0.51	NP_068810.3|	3|4	7	3.5	124	ATF3_HUMAN
CCDC6_MG132	NP_001239049.1	PASK	9|17	26	13	2	2|9	0.17	0.35	0.17	0.35	0.17	-7.29	2.36	0.3	NP_036286.2|	7|10	17	8.5	1323	PASK_HUMAN
CCDC6_MG132	NP_001239007.1	USP15	50|65	115	57.5	2	47|37	0	0	0	0	0	-76.78	1.37	0.59	NP_000281.2|NP_003464.1|NP_004172.2|NP_892113.4|NP_000017.1|	33|30	63	31.5	981	UBP15_HUMAN
CCDC6_MG132	NP_001006600.1	ERBIN	33|36	69	34.5	2	21|27	0	0	0	0	0	-38.12	1.44	0.58	NP_005179.2|NP_004850.1|NP_004790.2|NP_056355.2|NP_963853.1|NP_001008709.1|	21|21	42	21	1302	B4DIP2_HUMAN
CCDC6_MG132	NP_006448.4	PDLIM5	35|33	68	34	2	23|18	0	0	0	0	0	-26.07	1.66	0.56	NP_000062.1|	15|12	27	13.5	596	PDLI5_HUMAN
CCDC6_MG132	NP_829884.1	ERC1	46|42	88	44	2	4|8	1	1	1	1	1	25.33	7.33	0	NP_056391.1|NP_001093326.2|NP_055800.2|NP_009215.1|NP_919268.1|NP_055686.3|	30|25	55	27.5	1116	G8JLD3_HUMAN
CCDC6_MG132	NP_001244222.1	HNRNPH1	5|0	5	2.5	2	8|3	0	0	0	0	0	-23.86	0.45	0.61	NP_006817.1|NP_003900.1|NP_892113.4|NP_055908.1|NP_055686.3|NP_002495.2|NP_005737.1|NP_056238.2|	3|0	3	1.5	449	E9PCY7_HUMAN
CCDC6_MG132	NP_001091678.1	HNRNPF	4|8	12	6	2	9|11	0	0	0	0	0	-32.39	0.6	0.61	NP_001129171.1|	4|3	7	3.5	415	HNRPF_HUMAN
CCDC6_MG132	NP_054767.3	MRTFB	103|50	153	76.5	2	56|57	0	0	0	0	0	-128.06	1.35	0.59		30|19	49	24.5	1049	I3L2S3_HUMAN
CCDC6_MG132	NP_065882.1	MRTFA	16|0	16	8	2	0|10	0.21	0.41	0.21	0.41	0.21	-20.85	1.6	0.27		4|0	4	2	931	B0QY83_HUMAN
CCDC6_MG132	NP_942131.1	ACACA	348|469	817	408.5	2	375|178	0	0	0	0	0	-476.9	1.48	0.61	NP_006244.2|NP_892113.4|NP_689407.1|	110|96	206	103	2383	A0A0C4DGT1_HUMAN
CCDC6_MG132	NP_001084.3	ACACB	50|106	156	78	2	74|26	0	0	0	0	0	-103.4	1.56	0.59		22|33	55	27.5	2458	ACACB_HUMAN
CCDC6_MG132	NP_115593.3	ANKRD17	46|39	85	42.5	2	41|51	0	0	0	0	0	-107.21	0.92	0.61	NP_004547.2|	28|16	44	22	2603	ANR17_HUMAN
CCDC6_MG132	NP_065741.3	ANKHD1-EIF4EBP3	36|0	36	18	2	0|35	0	0	0	0	0	-75.9	1.03	0.54		24|0	24	12	2617	ANKH1_HUMAN
CCDC6_MG132	NP_001252541.1	CNOT1	22|6	28	14	2	0|5	0.59	0.98	0.59	0.98	0.59	-1.44	5.6	0.06	NP_055903.2|NP_055800.2|NP_055309.2|NP_001136112.1|NP_036286.2|NP_002077.1|NP_060921.3|NP_031368.1|NP_006127.1|	18|6	24	12	2371	CNOT1_HUMAN
CCDC6_MG132	NP_056130.2	LARP1	86|86	172	86	2	89|118	0	0	0	0	0	-241.97	0.83	0.61	NP_001020241.1|NP_002495.2|NP_001129171.1|NP_037366.1|	35|32	67	33.5	1019	LARP1_HUMAN
CCDC6_MG132	NP_000215.1	KRT18	26|30	56	28	2	25|18	0	0	0	0	0	-39.3	1.3	0.58	NP_001018864.2|NP_001252541.1|NP_005179.2|NP_006817.1|NP_001093326.2|NP_892113.4|NP_002145.3|NP_476510.1|NP_002077.1|NP_055686.3|NP_001129171.1|	13|13	26	13	430	K1C18_HUMAN
CCDC6_MG132	NP_002267.2	KRT19	4|15	19	9.5	2	0|0	1	1	1	1	1	6.52	95	0	NP_001137293.2|NP_002077.1|NP_055686.3|NP_001129171.1|	3|5	8	4	400	K1C19_HUMAN
CCDC6_MG132	P02533	KRT14	4|0	4	2	2	0|0	0.5	1	0.5	1	0.5	-1.6	20	0.1	NP_002077.1|	2|0	2	1	472	K1C14_HUMAN
CCDC6_MG132	NP_055535.2	SLK	84|69	153	76.5	2	78|100	0	0	0	0	0	-216.51	0.86	0.61	NP_001129171.1|	34|27	61	30.5	1235	SLK_HUMAN
CCDC6_MG132	NP_904325.2	KIF1B	13|10	23	11.5	2	0|0	1	1	1	1	1	16.13	115	0	NP_004733.2|NP_001135745.1|	10|6	16	8	1153	KIF1B_HUMAN
CCDC6_MG132	NP_004312.2	KIF1A	11|6	17	8.5	2	0|6	0.36	0.66	0.36	0.66	0.36	-2.76	2.83	0.23		9|4	13	6.5	1690	A0A3B3IT28_HUMAN
CCDC6_MG132	NP_004095.4	FASN	327|486	813	406.5	2	483|356	0	0	0	0	0	#NAME?	0.97	0.61	NP_006817.1|NP_001093326.2|NP_892113.4|NP_001123617.1|NP_001036816.1|NP_001129171.1|	95|84	179	89.5	2511	FAS_HUMAN
CCDC6_MG132	NP_005327.1	HDLBP	62|75	137	68.5	2	63|61	0	0	0	0	0	-129.75	1.1	0.6	NP_001093326.2|NP_115729.1|	34|30	64	32	1268	A0A024R4E5_HUMAN
CCDC6_MG132	NP_001258928.1	DOCK7	3|0	3	1.5	2	1|4	0	0	0	0	0	-10.92	0.6	0.46	NP_001074248.1|NP_055686.3|NP_001129171.1|NP_006127.1|	3|0	3	1.5	2129	DOCK7_HUMAN
CCDC6_MG132	NP_001393.1	EEF1A1	59|53	112	56	2	93|84	0	0	0	0	0	-243.86	0.63	0.61	NP_005179.2|NP_006817.1|NP_444252.1|NP_001020241.1|NP_904325.2|NP_001093326.2|NP_001032900.1|NP_000928.1|NP_055040.2|NP_001129171.1|NP_000062.1|	16|12	28	14	462	EF1A1_HUMAN
CCDC6_MG132	NP_001952.1	EEF2	52|81	133	66.5	2	69|56	0	0	0	0	0	-146.75	1.06	0.6	NP_006817.1|NP_001032900.1|NP_001243125.1|NP_055040.2|NP_001129171.1|	25|25	50	25	858	EF2_HUMAN
CCDC6_MG132	NP_001419.1	ENO1	12|28	40	20	2	14|8	0.03	0.06	0.03	0.06	0.03	-22.38	1.82	0.4	NP_006817.1|NP_001035982.1|NP_001032900.1|NP_001123617.1|NP_775186.1|NP_005331.1|NP_694856.1|NP_002077.1|NP_001129171.1|NP_001826.3|	6|9	15	7.5	434	A0A2R8Y6G6_HUMAN
CCDC6_MG132	NP_001972.1	EPS15	7|8	15	7.5	2	6|6	0	0	0	0	0	-12.16	1.25	0.52	NP_006144.1|NP_005834.4|NP_001025177.1|NP_001118.3|P02533|NP_004850.1|NP_002077.1|NP_006127.1|NP_001123543.1|NP_001138749.1|	6|7	13	6.5	896	EPS15_HUMAN
CCDC6_MG132	NP_444252.1	PFN2	3|7	10	5	2	0|0	1	1	1	1	1	4.78	50	0		2|3	5	2.5	140	G5E9Q6_HUMAN
CCDC6_MG132	NP_002620.1	PGAM1	4|0	4	2	2	4|3	0	0	0	0	0	-15.38	0.57	0.5	NP_001129171.1|	3|0	3	1.5	254	PGAM1_HUMAN
CCDC6_MG132	NP_002700.1	PPP1CB	4|0	4	2	2	2|3	0.01	0.01	0.01	0.01	0.01	-11.06	0.8	0.44	NP_004790.2|NP_722560.1|NP_056131.2|NP_055686.3|NP_001036816.1|NP_006127.1|NP_001008709.1|	3|0	3	1.5	327	PP1B_HUMAN
CCDC6_MG132	NP_002807.1	PSMD12	14|30	44	22	2	4|21	0	0	0	0	0	-23.79	1.76	0.5	NP_003631.2|NP_004272.2|NP_004332.2|NP_001096137.1|NP_002808.3|NP_001258708.1|	11|14	25	12.5	456	PSD12_HUMAN
CCDC6_MG132	NP_003812.1	RIPK2	10|6	16	8	2	1|7	0.06	0.11	0.06	0.11	0.06	-6.02	2	0.36	NP_001020241.1|NP_001093326.2|NP_001242941.1|NP_055908.1|	10|5	15	7.5	540	E7ERW9_HUMAN
CCDC6_MG132	NP_001021.1	RPS27	4|1	5	2.5	2	5|4	0	0	0	0	0	-16.84	0.56	0.61	NP_001252541.1|NP_001020241.1|NP_001093326.2|NP_055908.1|NP_055686.3|	3|1	4	2	84	RS27_HUMAN
CCDC6_MG132	NP_003016.1	SH3GL1	11|17	28	14	2	15|15	0	0	0	0	0	-38.47	0.93	0.57	NP_003017.1|NP_001129171.1|	5|5	10	5	368	SH3G1_HUMAN
CCDC6_MG132	NP_001139754.1	SRP54	5|5	10	5	2	9|9	0	0	0	0	0	-26.34	0.56	0.61	NP_006435.2|	4|2	6	3	455	SRP54_HUMAN
CCDC6_MG132	NP_003555.1	TAGLN2	26|55	81	40.5	2	58|39	0	0	0	0	0	-139.52	0.84	0.6	NP_001032900.1|NP_002145.3|NP_005331.1|NP_055093.2|NP_065916.2|	9|12	21	10.5	199	TAGL2_HUMAN
CCDC6_MG132	NP_001025177.1	AP2B1	7|12	19	9.5	2	4|4	0.39	0.77	0.39	0.77	0.39	-5.22	2.38	0.22	NP_892113.4|NP_004850.1|NP_002077.1|NP_001123543.1|NP_001138749.1|	5|6	11	5.5	951	AP2B1_HUMAN
CCDC6_MG132	NP_002559.2	PABPC1	10|13	23	11.5	2	15|9	0	0	0	0	0	-28.92	0.96	0.56	NP_055903.2|NP_006442.2|NP_001188493.1|NP_006244.2|NP_055309.2|NP_001136112.1|NP_036286.2|NP_055686.3|NP_002495.2|NP_001015.1|NP_001129171.1|	8|10	18	9	636	PABP1_HUMAN
CCDC6_MG132	NP_001129125.1	PABPC4	6|2	8	4	2	4|0	0.22	0.43	0.22	0.43	0.22	-4.72	2	0.27	NP_006817.1|NP_001188493.1|NP_001136112.1|NP_055686.3|NP_001129171.1|	6|2	8	4	660	B1ANR0_HUMAN
CCDC6_MG132	NP_998734.1	NEBL	7|4	11	5.5	2	3|3	0.07	0.13	0.07	0.13	0.07	-5.93	1.83	0.35	NP_115805.1|	4|2	6	3	270	NEBL_HUMAN
CCDC6_MG132	NP_998754.1	RAPH1	12|11	23	11.5	2	6|10	0	0	0	0	0	-13.46	1.44	0.53	NP_001171587.1|NP_003017.1|	9|7	16	8	1250	C9K0J5_HUMAN
CCDC6_MG132	NP_001001937.1	ATP5F1A	9|27	36	18	2	31|8	0	0	0	0	0	-58.66	0.92	0.57	NP_001018864.2|NP_006817.1|NP_037386.1|NP_001032900.1|NP_068810.3|NP_055686.3|NP_001129171.1|NP_006787.2|	5|14	19	9.5	553	ATPA_HUMAN
CCDC6_MG132	NP_004850.1	CLTC	4|0	4	2	2	0|2	0.31	0.61	0.31	0.61	0.31	-4.4	2	0.24	NP_004790.2|NP_068810.3|NP_006512.2|NP_055908.1|NP_002077.1|NP_001191187.1|NP_055686.3|NP_689621.2|NP_001129171.1|NP_006127.1|NP_001008709.1|NP_001123543.1|NP_001826.3|NP_004547.2|	4|0	4	2	1675	A0A087WVQ6_HUMAN
CCDC6_MG132	NP_002219.1	JUN	6|6	12	6	2	0|15	0	0	0	0	0	-17.76	0.8	0.61	NP_068810.3|NP_002743.3|NP_001191187.1|NP_055031.2|NP_001017408.1|NP_001006933.1|	6|3	9	4.5	331	JUN_HUMAN
CCDC6_MG132	NP_004512.1	KIF5B	37|38	75	37.5	2	43|31	0	0	0	0	0	-77.67	1.01	0.6	NP_006817.1|NP_001116436.1|NP_001093326.2|NP_005210.3|NP_001096137.1|NP_001130034.1|NP_858058.1|NP_036329.3|NP_004312.2|NP_001129171.1|	25|21	46	23	963	KINH_HUMAN
CCDC6_MG132	NP_004975.2	KIF5A	10|0	10	5	2	0|7	0.16	0.31	0.16	0.31	0.16	-14.61	1.43	0.3		7|0	7	3.5	1032	KIF5A_HUMAN
CCDC6_MG132	NP_001182606.1	VAPB	2|3	5	2.5	2	12|10	0	0	0	0	0	-41.6	0.23	0.61	NP_001231595.1|NP_004692.1|NP_001165906.1|	2|2	4	2	99	VAPB_HUMAN
CCDC6_MG132	NP_004790.2	ZFYVE9	2|0	2	1	2	0|0	0.47	0.95	0.47	0.95	0.47	-1.6	10	0.15	NP_001008709.1|	2|0	2	1	1425	ZFYV9_HUMAN
CCDC6_MG132	NP_001001132.1	ITSN1	12|10	22	11	2	0|0	1	1	1	1	1	16.13	110	0	NP_001008660.1|NP_001153778.1|NP_005179.2|NP_001025177.1|NP_004850.1|NP_003017.1|NP_598407.1|NP_001138749.1|	8|7	15	7.5	1220	A8CTZ0_HUMAN
CCDC6_MG132	NP_004921.1	CAPZB	25|15	40	20	2	10|15	0	0	0	0	0	-23.49	1.6	0.51	NP_009215.1|NP_055686.3|NP_006127.1|	10|7	17	8.5	272	B1AK85_HUMAN
CCDC6_MG132	NP_005013.1	PFN1	70|53	123	61.5	2	5|6	1	1	1	1	1	44.04	11.18	0	NP_006144.1|NP_006817.1|NP_001019389.1|NP_001129171.1|	7|6	13	6.5	140	K7EJ44_HUMAN
CCDC6_MG132	NP_005310.1	H1-2	11|6	17	8.5	2	16|18	0	0	0	0	0	-56.42	0.5	0.61	NP_006817.1|NP_000928.1|NP_068810.3|NP_001129171.1|	4|3	7	3.5	213	H12_HUMAN
CCDC6_MG132	NP_005498.1	CFL1	3|11	14	7	2	5|3	0.25	0.5	0.25	0.5	0.25	-10.89	1.75	0.26	NP_006817.1|NP_002558.1|NP_001074248.1|NP_055686.3|NP_001129171.1|NP_006127.1|	2|4	6	3	166	G3V1A4_HUMAN
CCDC6_MG132	NP_005582.1	MRE11	80|74	154	77	2	74|86	0	0	0	0	0	-175.94	0.96	0.61	NP_001177.1|NP_004726.2|NP_006538.2|NP_055686.3|	29|28	57	28.5	708	F8W7U8_HUMAN
CCDC6_MG132	NP_005868.1	SF3A1	10|2	12	6	2	42|46	0	0	0	0	0	-186.64	0.14	0.61	NP_115949.3|NP_001188493.1|NP_006244.2|NP_001191187.1|	8|2	10	5	793	SF3A1_HUMAN
CCDC6_MG132	NP_001002032.1	JPT1	3|9	12	6	2	5|11	0	0	0	0	0	-26.19	0.75	0.54		3|4	7	3.5	181	JUPI1_HUMAN
CCDC6_MG132	NP_001003407.1	ABLIM1	4|18	22	11	2	4|3	0.5	1	0.5	1	0.5	-7.69	3.14	0.07	NP_001074248.1|NP_060921.3|NP_006127.1|	4|12	16	8	718	ABLM1_HUMAN
CCDC6_MG132	NP_001264.2	CHD4	24|13	37	18.5	2	132|126	0	0	0	0	0	-519.38	0.14	0.61	NP_006022.3|	16|8	24	12	1912	A0A0C4DGG9_HUMAN
CCDC6_MG132	NP_005179.2	CBL	9|12	21	10.5	2	3|3	0.82	0.98	0.82	0.98	0.82	0.65	3.5	0.02	NP_006144.1|NP_001004720.1|NP_006817.1|NP_001074248.1|NP_892113.4|NP_002145.3|NP_004438.3|NP_001242941.1|NP_001164185.1|P02533|NP_002077.1|NP_001171587.1|NP_722560.1|NP_003017.1|NP_036515.4|NP_001129171.1|	8|7	15	7.5	906	CBL_HUMAN
CCDC6_MG132	NP_001028690.1	WIPI2	10|17	27	13.5	2	19|12	0	0	0	0	0	-42.02	0.87	0.57	NP_036329.3|	5|4	9	4.5	443	WIPI2_HUMAN
CCDC6_MG132	NP_036565.2	SF3B1	26|14	40	20	2	80|103	0	0	0	0	0	-351.55	0.22	0.61	NP_001188493.1|NP_001074248.1|NP_001129171.1|NP_001008709.1|	16|9	25	12.5	1304	B4DGZ4_HUMAN
CCDC6_MG132	NP_001005751.1	WASHC2A	28|22	50	25	2	3|17	0.01	0.03	0.01	0.03	0.01	-7.58	2.5	0.42	NP_001185951.1|NP_055800.2|NP_001127852.1|NP_919268.1|NP_060921.3|NP_006127.1|	16|10	26	13	1341	A0A087WYF6_HUMAN
CCDC6_MG132	NP_006456.1	ARID3B	5|0	5	2.5	2	11|23	0	0	0	0	0	-74.68	0.15	0.61		4|0	4	2	560	ARI3B_HUMAN
CCDC6_MG132	NP_006139.1	LASP1	5|6	11	5.5	2	2|0	0.8	0.86	0.8	0.86	0.8	1.11	5.5	0.02	NP_115805.1|	3|3	6	3	261	LASP1_HUMAN
CCDC6_MG132	NP_006144.1	NCK1	17|32	49	24.5	2	14|7	0.28	0.56	0.28	0.56	0.28	-13.99	2.33	0.25	NP_001004720.1|NP_037386.1|NP_001164185.1|NP_002077.1|NP_001171587.1|NP_722560.1|NP_004298.1|	10|13	23	11.5	377	NCK1_HUMAN
CCDC6_MG132	NP_001004720.1	NCK2	11|16	27	13.5	2	0|3	0.97	0.99	0.97	0.99	0.97	2.83	9	0	NP_055423.1|NP_001138360.1|NP_115805.1|NP_476510.1|NP_001171587.1|NP_722560.1|	7|9	16	8	380	E7ERP6_HUMAN
CCDC6_MG132	NP_001894.2	CTNNA1	8|13	21	10.5	2	0|8	0.25	0.48	0.25	0.48	0.25	-3.57	2.62	0.26	NP_005392.2|NP_001243125.1|NP_068810.3|	7|10	17	8.5	906	G3XAM7_HUMAN
CCDC6_MG132	NP_004989.2	MYO1E	3|2	5	2.5	2	0|3	0.1	0.15	0.1	0.15	0.1	-3.03	1.67	0.33	NP_005210.3|NP_055686.3|NP_006127.1|	3|2	5	2.5	1108	MYO1E_HUMAN
CCDC6_MG132	AP_000199.1	AP_000199.1	15|12	27	13.5	2	7|7	0	0.01	0	0.01	0	-8.64	1.93	0.45		7|4	11	5.5	496	E1B55_ADE05
CCDC6_MG132	NP_006537.3	IGF2BP1	13|14	27	13.5	2	20|21	0	0	0	0	0	-55.83	0.66	0.61	NP_006538.2|NP_002077.1|NP_055686.3|NP_056355.2|NP_001172006.1|	11|5	16	8	577	IF2B1_HUMAN
CCDC6_MG132	NP_006538.2	IGF2BP3	8|0	8	4	2	0|0	0.5	1	0.5	1	0.5	-1.6	40	0.08		3|0	3	1.5	579	IF2B3_HUMAN
CCDC6_MG132	NP_006073.2	TUBA1B	57|83	140	70	2	129|167	0	0	0	0	0	-474.08	0.47	0.61	NP_821080.1|NP_892113.4|NP_055686.3|NP_001129171.1|	17|14	31	15.5	451	TBA1B_HUMAN
CCDC6_MG132	NP_001257328.1	TUBA1A	44|68	112	56	2	95|88	0	0	0	0	0	-274.08	0.61	0.61	NP_006144.1|NP_006153.2|NP_006817.1|NP_001093326.2|NP_004172.2|NP_001246.2|NP_892113.4|NP_068810.3|NP_055686.3|NP_004298.1|NP_001129171.1|	16|14	30	15	451	TBA1A_HUMAN
CCDC6_MG132	NP_001008938.1	CKAP5	113|128	241	120.5	2	72|64	0	0	0	0	0	-79.09	1.77	0.59	NP_001073888.2|NP_004272.2|NP_006333.1|NP_006144.1|NP_065897.1|NP_008928.1|NP_002077.1|	64|57	121	60.5	2032	CKAP5_HUMAN
CCDC6_MG132	NP_110379.2	TCP1	20|30	50	25	2	15|11	0	0.01	0	0.01	0	-18.22	1.92	0.46	NP_001243125.1|NP_001246.2|NP_002145.3|NP_068810.3|NP_002077.1|NP_079089.2|NP_055686.3|NP_001129171.1|	9|15	24	12	556	E7EQR6_HUMAN
CCDC6_MG132	NP_006752.1	YWHAE	6|13	19	9.5	2	8|3	0.02	0.04	0.02	0.04	0.02	-11.52	1.73	0.41	NP_006817.1|NP_037386.1|NP_821080.1|NP_001138360.1|NP_904325.2|NP_001171914.1|NP_005392.2|NP_001243125.1|NP_036222.3|NP_001242941.1|NP_001123617.1|NP_001158218.1|NP_001164185.1|NP_055908.1|NP_009215.1|NP_694856.1|NP_002077.1|NP_003244.2|NP_055686.3|NP_060921.3|NP_963853.1|NP_001129171.1|NP_001135745.1|NP_004230.2|	5|6	11	5.5	255	B4DJF2_HUMAN
CCDC6_MG132	NP_006817.1	YWHAQ	3|8	11	5.5	2	0|3	0.49	0.83	0.49	0.83	0.49	-1.72	3.67	0.14	NP_001116436.1|NP_055263.2|NP_001171914.1|NP_001243125.1|NP_001123617.1|NP_004850.1|NP_002006.2|NP_060498.2|NP_004714.2|NP_694856.1|NP_002077.1|NP_963853.1|NP_001129171.1|	3|4	7	3.5	245	1433T_HUMAN
CCDC6_MG132	NP_001008844.1	DSP	42|20	62	31	2	3|13	0.5	0.98	0.5	0.98	0.5	-4.21	3.88	0.14	NP_055681.1|NP_001018864.2|NP_055800.2|NP_001129171.1|	30|13	43	21.5	2272	DESP_HUMAN
CCDC6_MG132	NP_001611.1	AHNAK	199|285	484	242	2	201|130	0	0	0	0	0	-297.35	1.46	0.61	NP_006139.1|NP_002077.1|NP_001172006.1|NP_001129171.1|NP_006127.1|	118|132	250	125	5890	AHNK_HUMAN
CCDC6_MG132	NP_001013456.1	FXR1	6|9	15	7.5	2	8|5	0	0	0	0	0	-15.37	1.15	0.52	NP_055423.1|NP_065897.1|	4|4	8	4	539	B4DXZ6_HUMAN
CCDC6_MG132	NP_001172005.1	FMR1	5|0	5	2.5	2	6|1	0	0	0	0	0	-14.92	0.71	0.47		3|0	3	1.5	611	G3V0J0_HUMAN
CCDC6_MG132	NP_003371.2	VIM	43|26	69	34.5	2	43|71	0	0	0	0	0	-173.22	0.61	0.61	NP_006817.1|NP_001093326.2|NP_064627.1|NP_068810.3|NP_055908.1|NP_002077.1|NP_055686.3|NP_002574.2|NP_001017408.1|NP_001129171.1|	23|13	36	18	466	B0YJC4_HUMAN
CCDC6_MG132	NP_001243211.1	KRT8	23|30	53	26.5	2	10|16	0	0	0	0	0	-14.34	2.04	0.47	NP_006817.1|NP_005834.4|NP_001093326.2|NP_055093.2|NP_002077.1|NP_055686.3|	18|16	34	17	511	K2C8_HUMAN
CCDC6_MG132	NP_006112.3	KRT1	12|35	47	23.5	2	35|12	0	0	0	0	0	-68.44	1	0.58	NP_006817.1|NP_892113.4|NP_002077.1|NP_055686.3|NP_001129171.1|	9|16	25	12.5	644	K2C1_HUMAN
CCDC6_MG132	H-INV:HIT000292931	H-INV:HIT000292931	11|0	11	5.5	2	0|0	0.5	1	0.5	1	0.5	-1.6	55	0.08		9|0	9	4.5	841
CCDC6_MG132	NP_116116.1	INA	7|0	7	3.5	2	4|6	0	0	0	0	0	-21.9	0.7	0.51	NP_055686.3|NP_001008709.1|	4|0	4	2	499	AINX_HUMAN
CCDC6_MG132	NP_001018077.1	SERBP1	61|78	139	69.5	2	87|136	0	0	0	0	0	-317.34	0.62	0.61	NP_001020241.1|NP_002077.1|NP_055686.3|NP_001129171.1|	18|21	39	19.5	408	PAIRB_HUMAN
CCDC6_MG132	NP_056014.2	ANKRD28	22|11	33	16.5	2	0|5	0.88	0.98	0.88	0.98	0.88	1.31	6.6	0.02	NP_004438.3|NP_001158218.1|NP_004714.2|NP_003738.2|NP_001138749.1|NP_004547.2|	13|6	19	9.5	1053	B4DIW9_HUMAN
CCDC6_MG132	NP_001349.2	DHX15	8|6	14	7	2	19|24	0	0	0	0	0	-75.16	0.33	0.61	NP_444252.1|NP_001129171.1|	6|4	10	5	795	DHX15_HUMAN
CCDC6_MG132	NP_001020413.1	IRAK1	17|22	39	19.5	2	14|6	0	0	0	0	0	-12.42	1.95	0.49	NP_000692.2|NP_001093326.2|NP_002145.3|NP_055908.1|	11|13	24	12	682	D3YTB5_HUMAN
CCDC6_MG132	NP_036309.1	FBXO5	6|7	13	6.5	2	0|7	0.03	0.04	0.03	0.04	0.03	-4.19	1.86	0.4	NP_001036816.1|	4|4	8	4	447	FBX5_HUMAN
CCDC6_MG132	NP_036552.1	IFIT5	33|27	60	30	2	28|40	0	0	0	0	0	-82.17	0.88	0.61		18|12	30	15	482	IFIT5_HUMAN
CCDC6_MG132	NP_003622.2	PARG	2|2	4	2	2	5|3	0	0	0	0	0	-12.61	0.5	0.61		2|2	4	2	976	B4DML3_HUMAN
CCDC6_MG132	NP_001027454.1	TMPO	18|14	32	16	2	65|120	0	0	0	0	0	-355.03	0.17	0.61	NP_006144.1|NP_002077.1|	10|7	17	8.5	454	G5E972_HUMAN
CCDC6_MG132	NP_055362.1	TMOD3	13|13	26	13	2	2|11	0	0	0	0	0	-6.04	2	0.46	NP_001074248.1|NP_055686.3|NP_006127.1|NP_001008709.1|	9|6	15	7.5	352	TMOD3_HUMAN
CCDC6_MG132	NP_055643.1	TOX4	24|17	41	20.5	2	55|67	0	0	0	0	0	-212.34	0.34	0.61	NP_002145.3|NP_001008709.1|	8|6	14	7	621	TOX4_HUMAN
CCDC6_MG132	NP_055752.1	INPP5F	5|10	15	7.5	2	4|1	0.46	0.87	0.46	0.87	0.46	-2.78	3	0.2		5|7	12	6	1132	A0A3B3ITL0_HUMAN
CCDC6_MG132	NP_057457.1	WWOX	20|18	38	19	2	27|17	0	0	0	0	0	-52.54	0.86	0.61	NP_001138360.1|NP_001035982.1|NP_742068.1|NP_001013653.1|NP_001032900.1|NP_001019820.1|NP_115805.1|NP_005392.2|NP_005210.3|NP_858058.1|NP_002145.3|NP_000928.1|NP_055546.1|NP_006538.2|NP_004311.1|NP_065916.2|NP_940953.2|NP_001129171.1|NP_001008709.1|	11|10	21	10.5	414	WWOX_HUMAN
CCDC6_MG132	NP_001030126.1	SORBS1	21|17	38	19	2	0|1	1	1	1	1	1	21.53	38	0	NP_001558.3|NP_005179.2|NP_001004720.1|NP_001171587.1|	13|11	24	12	1292	SRBS1_HUMAN
CCDC6_MG132	NP_068579.3	EXOC4	9|21	30	15	2	9|0	0.44	0.86	0.44	0.86	0.44	-4	3.33	0.2	NP_009208.2|	8|11	19	9.5	974	EXOC4_HUMAN
CCDC6_MG132	NP_004593.2	STAU1	15|18	33	16.5	2	25|28	0	0	0	0	0	-75.34	0.62	0.61	NP_006817.1|NP_003900.1|NP_000692.2|NP_001019820.1|NP_001246.2|NP_004850.1|NP_006538.2|NP_115948.4|NP_001129171.1|NP_001008709.1|NP_001158889.1|NP_000179.2|	8|7	15	7.5	496	STAU1_HUMAN
CCDC6_MG132	NP_001032519.1	RUFY3	3|7	10	5	2	0|0	1	1	1	1	1	4.78	50	0		3|6	9	4.5	620	RUFY3_HUMAN
CCDC6_MG132	NP_060679.1	ARFGAP1	19|29	48	24	2	23|13	0	0	0	0	0	-36.63	1.33	0.56	NP_001135765.1|NP_000179.2|	12|11	23	11.5	406	ARFG1_HUMAN
CCDC6_MG132	NP_002006.2	FOXO1	2|2	4	2	2	0|0	0.95	0.95	0.95	0.95	0.95	2.93	20	0.01	NP_001129171.1|	2|2	4	2	655	FOXO1_HUMAN
CCDC6_MG132	NP_060191.3	CC2D1A	7|5	12	6	2	8|6	0	0	0	0	0	-18.71	0.86	0.61	NP_653319.1|	7|4	11	5.5	951	C2D1A_HUMAN
CCDC6_MG132	NP_006435.2	SMC2	3|0	3	1.5	2	0|0	0.5	0.99	0.5	0.99	0.5	-1.6	15	0.12	NP_006512.2|NP_001230017.1|NP_006127.1|	3|0	3	1.5	1197	A0A0C4DGE5_HUMAN
CCDC6_MG132	NP_009045.2	TMF1	4|0	4	2	2	0|4	0.06	0.12	0.06	0.12	0.06	-8.24	1	0.36	NP_001191187.1|	3|0	3	1.5	1093	TMF1_HUMAN
CCDC6_MG132	NP_005959.2	HNRNPM	2|11	13	6.5	2	24|11	0	0	0	0	0	-69.04	0.37	0.61	NP_055681.1|NP_000029.2|NP_037386.1|NP_001188493.1|NP_001020241.1|NP_001242941.1|NP_006538.2|NP_068810.3|NP_002261.3|NP_055686.3|NP_002495.2|NP_001015.1|NP_001129171.1|	2|6	8	4	730	HNRPM_HUMAN
CCDC6_MG132	NP_001166174.1	GGA3	2|6	8	4	2	2|0	0.52	0.86	0.52	0.86	0.52	-1.51	4	0.07	NP_004850.1|	2|4	6	3	651	B7Z1E9_HUMAN
CCDC6_MG132	NP_110386.2	NRBF2	2|5	7	3.5	2	3|2	0.03	0.06	0.03	0.06	0.03	-7.09	1.4	0.4	NP_001093326.2|NP_919268.1|	2|3	5	2.5	287	NRBF2_HUMAN
CCDC6_MG132	NP_001107565.1	LSM14A	3|6	9	4.5	2	3|4	0	0.01	0	0.01	0	-9.16	1.29	0.45		2|3	5	2.5	463	LS14A_HUMAN
CCDC6_MG132	NP_057225.2	DYNC1LI1	3|0	3	1.5	2	0|2	0.2	0.4	0.2	0.4	0.2	-4.4	1.5	0.27		3|0	3	1.5	523	E9PHI6_HUMAN
CCDC6_MG132	NP_005839.3	DENND4A	2|0	2	1	2	0|1	0.24	0.47	0.24	0.47	0.24	-3.04	2	0.26	NP_001129171.1|	2|0	2	1	1863	A0A7I2RAZ6_HUMAN
CCDC6_MG132	NP_005947.3	MTHFD1	2|4	6	3	2	13|2	0	0	0	0	0	-25.94	0.4	0.61	NP_001015.1|	2|2	4	2	935	C1TC_HUMAN
CCDC6_MG132	NP_068810.3	RELA	2|0	2	1	2	0|0	0.47	0.95	0.47	0.95	0.47	-1.6	10	0.15	NP_001123886.1|NP_001191187.1|NP_060921.3|NP_001017408.1|NP_004547.2|	2|0	2	1	551	A0A087X0W8_HUMAN
CCDC6_MG132	NP_002798.2	PSMD1	2|0	2	1	2	0|3	0.02	0.05	0.02	0.05	0.02	-6.56	0.67	0.4	NP_803172.1|NP_006512.2|NP_001015.1|NP_001129171.1|NP_002808.3|NP_001258708.1|	2|0	2	1	953	PSMD1_HUMAN
CCDC6_MG132	NP_006416.3	SLU7	6|2	8	4	2	1|20	0	0	0	0	0	-38.21	0.38	0.61		2|2	4	2	586	A0A0C4DGD2_HUMAN
CCDC6_MG132	NP_775186.1	NFATC3	4|0	4	2	2	0|1	0.47	0.93	0.47	0.93	0.47	-3.04	4	0.2	NP_002743.3|	3|0	3	1.5	1065	NFAC3_HUMAN
CCDC6_MG132	NP_006311.2	PGRMC2	2|0	2	1	2	10|14	0	0	0	0	0	-52.97	0.08	0.61		2|0	2	1	247	PGRC2_HUMAN
CCDC6_MG132	NP_003759.1	PEA15	2|0	2	1	2	0|2	0.09	0.18	0.09	0.18	0.09	-4.4	1	0.34		2|0	2	1	130	B1AKZ5_HUMAN
CCDC6_MG132	NP_000963.1	RPL7A	2|7	9	4.5	2	17|6	0	0	0	0	0	-43.06	0.39	0.61	NP_001020241.1|NP_055686.3|NP_002495.2|NP_001015.1|NP_001129171.1|	2|5	7	3.5	266	RL7A_HUMAN
CCDC6_MG132	NP_004427.1	ENSA	3|5	8	4	2	5|6	0	0	0	0	0	-16.58	0.73	0.61		2|2	4	2	121	ENSA_HUMAN
CCDC6_MG132	NP_004692.1	CCNB2	3|4	7	3.5	2	0|0	1	1	1	1	1	4.78	35	0		3|3	6	3	398	H1UBN3_HUMAN
CCDC6_MG132	NP_006089.1	RACK1	2|10	12	6	2	5|4	0.03	0.05	0.03	0.05	0.03	-14.61	1.33	0.4	NP_001093326.2|NP_060453.3|NP_001136112.1|NP_003822.2|NP_055692.2|NP_055040.2|NP_036286.2|NP_001191187.1|NP_001015.1|NP_001129171.1|NP_037366.1|	2|6	8	4	317	RACK1_HUMAN
CCDC6_MG132	NP_060504.1	WDR70	2|3	5	2.5	2	18|14	0	0	0	0	0	-63.17	0.16	0.61		2|3	5	2.5	654	WDR70_HUMAN
CCDC6_MG132	NP_008921.1	WASF2	4|1	5	2.5	2	2|2	0.04	0.08	0.04	0.08	0.04	-6.74	1.25	0.38	NP_055423.1|NP_001138360.1|NP_694856.1|NP_001171587.1|	2|1	3	1.5	498	WASF2_HUMAN
CCDC6_MG132	NP_001128647.1	NEDD1	3|7	10	5	2	5|3	0	0.01	0	0.01	0	-10.89	1.25	0.46	NP_001185951.1|NP_079218.2|NP_055800.2|NP_055799.2|NP_919268.1|NP_060921.3|NP_653319.1|NP_006787.2|	2|5	7	3.5	667	NEDD1_HUMAN
CCDC6_MG132	NP_036580.2	STAT5B	2|0	2	1	2	0|0	0.47	0.95	0.47	0.95	0.47	-1.6	10	0.15	NP_001191187.1|	2|0	2	1	787	STA5B_HUMAN
CCDC6_MG132	NP_001001974.1	PLEKHA1	3|3	6	3	2	7|2	0	0	0	0	0	-12.42	0.67	0.61		2|3	5	2.5	404	Q5RGS4_HUMAN
CCDC6_MG132	NP_000260.1	NME1	2|1	3	1.5	2	2|0	0.09	0.18	0.09	0.18	0.09	-2.99	1.5	0.34	NP_003244.2|	2|1	3	1.5	152	NDKA_HUMAN
CCDC6_MG132	NP_055894.6	TBC1D2B	2|2	4	2	2	0|0	0.95	0.95	0.95	0.95	0.95	2.93	20	0.01	NP_004298.1|	2|2	4	2	914	TBD2B_HUMAN
CCDC6_MG132	NP_001124480.1	PTPN12	2|2	4	2	2	2|2	0	0	0	0	0	-5.31	1	0.61	NP_892113.4|NP_001164185.1|NP_002077.1|NP_060921.3|NP_001123543.1|	2|2	4	2	661	PTN12_HUMAN
CCDC6_MG132	NP_060855.2	LSG1	2|5	7	3.5	2	14|8	0	0	0	0	0	-41.46	0.32	0.61		2|4	6	3	658	LSG1_HUMAN
CCDC6_MG132	NP_919223.1	HNRNPA3	2|3	5	2.5	2	8|3	0	0	0	0	0	-18.33	0.45	0.61	NP_055686.3|NP_001172006.1|	2|2	4	2	378	A0A7I2V2R3_HUMAN
CCDC6_MG132	NP_694574.3	N4BP1	3|8	11	5.5	2	6|1	0.04	0.08	0.04	0.08	0.04	-8.7	1.57	0.38	NP_071906.1|	3|4	7	3.5	896	N4BP1_HUMAN
CCDC6_MG132	NP_006256.1	RAD21	3|0	3	1.5	2	8|5	0	0	0	0	0	-28.55	0.23	0.61	NP_001015.1|NP_001036816.1|NP_001406.1|	2|0	2	1	631	RAD21_HUMAN
CCDC6_MG132	NP_002743.3	MAPK9	3|0	3	1.5	2	0|0	0.5	0.99	0.5	0.99	0.5	-1.6	15	0.12	NP_002077.1|	2|0	2	1	424	D7R525_HUMAN
CCDC6_MG132	NP_149072.2	DIDO1	2|0	2	1	2	20|24	0	0	0	0	0	-97.67	0.05	0.61		2|0	2	1	2240	DIDO1_HUMAN
CCDC6_MG132	NP_076418.3	ZBTB10	2|0	2	1	2	0|7	0	0	0	0	0	-14.61	0.29	0.61		2|0	2	1	847	ZBT10_HUMAN
CCDC6_MG132	NP_624311.1	PPIL4	2|3	5	2.5	2	6|20	0	0	0	0	0	-49.28	0.19	0.61		2|3	5	2.5	492	PPIL4_HUMAN
CCDC6_MG132	NP_001230005.1	E2F3	2|2	4	2	2	0|2	0.18	0.18	0.18	0.18	0.18	-1.51	2	0.28	NP_006512.2|	2|1	3	1.5	334	E2F3_HUMAN
CCDC6_MG132	NP_001460.1	XRCC6	3|0	3	1.5	2	21|18	0	0	0	0	0	-86.49	0.08	0.61	NP_001129171.1|	3|0	3	1.5	609	B1AHC9_HUMAN
CCDC6_MG132	NP_002818.1	PTPN1	2|0	2	1	2	5|4	0	0	0	0	0	-19.74	0.22	0.61	NP_002077.1|NP_056380.2|	2|0	2	1	435	B4DSN5_HUMAN
CCDC6_MG132	NP_005331.1	HINT1	4|0	4	2	2	0|2	0.31	0.61	0.31	0.61	0.31	-4.4	2	0.24	NP_055093.2|NP_065916.2|NP_001172006.1|	2|0	2	1	126	D6RD60_HUMAN
CCDC6_MG132	NP_001032752.1	EEF1B2	4|4	8	4	2	4|4	0	0	0	0	0	-9.46	1	0.61	NP_001129171.1|	2|2	4	2	225	EF1B_HUMAN
CCDC6_MG132	NP_036205.1	CCT5	4|13	17	8.5	2	6|5	0.05	0.09	0.05	0.09	0.05	-14.83	1.55	0.38	NP_001246.2|NP_002077.1|NP_079089.2|NP_055686.3|	2|8	10	5	541	B7ZAR1_HUMAN
CCDC6_MG132	NP_001165906.1	RAB3GAP1	3|0	3	1.5	2	0|1	0.39	0.77	0.39	0.77	0.39	-3.04	3	0.22		2|0	2	1	988	RB3GP_HUMAN
CCDC6_MG132	NP_803172.1	PPFIA1	2|0	2	1	2	0|0	0.47	0.95	0.47	0.95	0.47	-1.6	10	0.15	NP_002808.3|	2|0	2	1	1185	LIPA1_HUMAN
CCDC6_MG132	NP_060252.4	TASOR2	3|0	3	1.5	2	0|8	0	0	0	0	0	-16.57	0.38	0.61	NP_002495.2|	3|0	3	1.5	2430	TASO2_HUMAN
CCDC6_MG132	NP_006243.2	PRKAA2	3|0	3	1.5	2	0|2	0.2	0.4	0.2	0.4	0.2	-4.4	1.5	0.27	NP_001008738.2|	2|0	2	1	552	AAPK2_HUMAN
CCDC6_MG132	NP_004148.1	PRKAR2A	2|4	6	3	2	5|7	0	0	0	0	0	-20.6	0.5	0.61	NP_055681.1|NP_001130034.1|NP_006022.3|NP_689407.1|NP_004850.1|	2|4	6	3	404	KAP2_HUMAN
CCDC6_MG132	NP_060498.2	SAMD4B	3|1	4	2	2	0|1	0.39	0.77	0.39	0.77	0.39	-1.44	4	0.22	NP_001129171.1|	3|1	4	2	694	M0QZ22_HUMAN
CCDC6_MG132	NP_057396.1	WBP11	2|0	2	1	2	7|17	0	0	0	0	0	-52.36	0.08	0.61	NP_002077.1|NP_001008709.1|	2|0	2	1	641	WBP11_HUMAN
CCDC6_MG132	NP_060587.8	WDR11	3|0	3	1.5	2	0|0	0.5	0.99	0.5	0.99	0.5	-1.6	15	0.12		2|0	2	1	1224	WDR11_HUMAN
CCDC6_MG132	NP_060016.3	CNOT11	4|2	6	3	2	2|3	0.01	0.01	0.01	0.01	0.01	-7.09	1.2	0.44	NP_006127.1|	3|1	4	2	510	CNO11_HUMAN
CCDC6_MG132	NP_001007226.1	IGF2BP2	6|6	12	6	2	13|13	0	0	0	0	0	-40.15	0.46	0.61	NP_001185951.1|	2|2	4	2	556	F8W930_HUMAN
CCDC6_MG132	NP_055929.1	ANKLE2	2|2	4	2	2	0|2	0.18	0.18	0.18	0.18	0.18	-1.51	2	0.28		2|1	3	1.5	938	ANKL2_HUMAN
CCDC6_MG132	NP_000986.2	RPL34	2|0	2	1	2	4|0	0	0	0	0	0	-8.24	0.5	0.61	NP_055686.3|NP_001015.1|NP_001129171.1|	2|0	2	1	117	RL34_HUMAN
CCDC6_MG132	NP_055093.2	HSPA4L	5|0	5	2.5	2	0|0	0.5	1	0.5	1	0.5	-1.6	25	0.1	NP_056169.1|	2|0	2	1	839	E9PDE8_HUMAN
CCDC6_MG132	NP_004714.2	ARHGEF2	4|0	4	2	2	0|0	0.5	1	0.5	1	0.5	-1.6	20	0.1	NP_963853.1|NP_001129171.1|NP_004547.2|	2|0	2	1	958	A0A5F9ZI21_HUMAN
CCDC6_MG132	NP_006512.2	TFE3	2|0	2	1	2	0|0	0.47	0.95	0.47	0.95	0.47	-1.6	10	0.15		2|0	2	1	575	TFE3_HUMAN
CCDC6_MG132	NP_000217.2	KRT9	2|16	18	9	2	15|0	0	0	0	0	0	-25.64	1.2	0.47	NP_001018864.2|NP_005179.2|NP_006817.1|NP_892113.4|NP_002077.1|NP_055686.3|	2|7	9	4.5	623	K1C9_HUMAN
CCDC6_MG132	NP_068751.4	RIC8A	2|3	5	2.5	2	2|4	0	0	0	0	0	-8.82	0.83	0.61		2|2	4	2	537	RIC8A_HUMAN
CCDC6_MG132	NP_055908.1	TAB2	3|0	3	1.5	2	0|0	0.5	0.99	0.5	0.99	0.5	-1.6	15	0.12	NP_001129171.1|	2|0	2	1	693	TAB2_HUMAN
CCDC6_MG132	NP_443108.1	NACC1	2|0	2	1	2	10|13	0	0	0	0	0	-50.76	0.09	0.61		2|0	2	1	527	NACC1_HUMAN
CCDC6_MG132	NP_001123886.1	APBA2	2|0	2	1	2	0|0	0.47	0.95	0.47	0.95	0.47	-1.6	10	0.15		2|0	2	1	737	APBA2_HUMAN
CCDC6_MG132	NP_061867.1	FBXO42	2|0	2	1	2	0|2	0.09	0.18	0.09	0.18	0.09	-4.4	1	0.34		2|0	2	1	717	FBX42_HUMAN
CCDC6_MG132	NP_003118.2	SPTAN1	2|0	2	1	2	0|3	0.02	0.05	0.02	0.05	0.02	-6.56	0.67	0.4	NP_055686.3|NP_056169.1|NP_001129171.1|NP_006127.1|	2|0	2	1	2472	A0A0D9SF54_HUMAN
CCDC6_MG132	NP_036546.2	RAB3GAP2	2|0	2	1	2	3|0	0.02	0.05	0.02	0.05	0.02	-6.56	0.67	0.4	NP_892113.4|NP_001165906.1|NP_056147.2|	2|0	2	1	1393	RBGPR_HUMAN
CCDC6_MG132	NP_002086.1	GTF2E2	2|0	2	1	2	16|23	0	0	0	0	0	-86.48	0.05	0.61		2|0	2	1	291	T2EB_HUMAN
CCDC6_MG132	NP_065134.1	NUP107	2|1	3	1.5	2	0|0	0.47	0.95	0.47	0.95	0.47	0.9	15	0.15	NP_000029.2|NP_001157935.1|NP_056169.1|NP_031368.1|	2|1	3	1.5	925	G3V1T4_HUMAN
CCDC6_MG132	NP_065750.1	GATAD2B	2|0	2	1	2	0|12	0	0	0	0	0	-25.17	0.17	0.61		2|0	2	1	593	P66B_HUMAN
CCDC6_MG132	NP_005890.2	NBR1	3|0	3	1.5	2	11|0	0	0	0	0	0	-23.12	0.27	0.61	NP_061828.1|	2|0	2	1	966	A0A0C4DGP6_HUMAN
CCDC6_MG132	NP_001171725.1	ESYT1	2|6	8	4	2	22|8	0	0	0	0	0	-57.99	0.27	0.61	NP_001093326.2|NP_001242941.1|NP_001129171.1|	2|5	7	3.5	1114	ESYT1_HUMAN
CCDC6_MG132	NP_001128409.1	FIP1L1	3|0	3	1.5	2	3|10	0	0	0	0	0	-28.04	0.23	0.61		2|0	2	1	588	FIP1_HUMAN
CCDC6_MG132	NP_009215.1	TWF2	2|0	2	1	2	0|0	0.47	0.95	0.47	0.95	0.47	-1.6	10	0.15	NP_001172006.1|NP_006127.1|NP_000179.2|	2|0	2	1	349	TWF2_HUMAN
CCDC6_MG132	NP_115984.3	PPP1R9B	3|2	5	2.5	2	0|2	0.29	0.4	0.29	0.4	0.29	-1.51	2.5	0.25	NP_003244.2|NP_006127.1|NP_001008709.1|	3|2	5	2.5	817	NEB2_HUMAN
CCDC6_MG132	NP_694856.1	KANK1	2|0	2	1	2	0|0	0.47	0.95	0.47	0.95	0.47	-1.6	10	0.15	NP_001129171.1|NP_001008709.1|	2|0	2	1	1194	KANK1_HUMAN
CCDC6_MG132	NP_705618.1	NUP155	2|2	4	2	2	3|3	0	0	0	0	0	-8.82	0.67	0.61		2|2	4	2	1391	E9PF10_HUMAN
CCDC6_MG132	NP_919268.1	SASS6	2|3	5	2.5	2	0|0	0.97	0.99	0.97	0.99	0.97	2.93	25	0	NP_060921.3|	2|2	4	2	657	SAS6_HUMAN
CCDC6_MG132	NP_001035700.1	EFL1	3|3	6	3	2	6|0	0	0	0	0	0	-6.59	1	0.61	NP_919268.1|	2|2	4	2	1069	EFL1_HUMAN
CCDC6_MG132	NP_002077.1	GRB2	2|0	2	1	2	0|0	0.47	0.95	0.47	0.95	0.47	-1.6	10	0.15	NP_001171587.1|NP_722560.1|NP_002261.3|NP_001129171.1|NP_001008709.1|NP_002808.3|	2|0	2	1	217	GRB2_HUMAN
CCDC6_MG132	NP_001073152.1	KIAA1191	2|0	2	1	2	0|0	0.47	0.95	0.47	0.95	0.47	-1.6	10	0.15		1|0	1	0.5	286	A0A087WT18_HUMAN
CCDC6_MG132	NP_076950.1	DDX50	2|0	2	1	2	18|12	0	0	0	0	0	-66.38	0.07	0.61		1|0	1	0.5	737	DDX50_HUMAN
CCDC6_MG132	NP_001139542.1	TDRD3	2|6	8	4	2	0|1	0.73	1	0.73	1	0.73	-0.11	8	0.04	NP_000928.1|	1|4	5	2.5	744	TDRD3_HUMAN
CCDC6_MG132	NP_001129123.1	EIF2AK2	2|0	2	1	2	1|3	0	0	0	0	0	-8.83	0.5	0.61	NP_001008709.1|	1|0	1	0.5	551	E2AK2_HUMAN
CCDC6_MG132	NP_001188263.1	GCFC2	3|0	3	1.5	2	0|2	0.2	0.4	0.2	0.4	0.2	-4.4	1.5	0.27		1|0	1	0.5	612	GCFC2_HUMAN
CCDC6_MG132	NP_037499.2	ANAPC4	2|3	5	2.5	2	3|7	0	0	0	0	0	-16.43	0.5	0.61	NP_001246.2|	1|2	3	1.5	808	APC4_HUMAN
CCDC6_MG132	NP_057279.2	KIF20B	3|2	5	2.5	2	0|3	0.1	0.15	0.1	0.15	0.1	-3.03	1.67	0.33		1|1	2	1	1780	KI20B_HUMAN
CCDC6_MG132	NP_071735.2	RBSN	2|0	2	1	2	0|1	0.24	0.47	0.24	0.47	0.24	-3.04	2	0.26	NP_722560.1|	1|0	1	0.5	784	RBNS5_HUMAN
CCDC6_MG132	NP_079089.2	RPAP2	2|5	7	3.5	2	0|0	0.97	1	0.97	1	0.97	2.93	35	0	NP_001008709.1|	1|2	3	1.5	612	RPAP2_HUMAN
CCDC6_MG132	NP_001026884.3	INF2	2|0	2	1	2	1|1	0.07	0.14	0.07	0.14	0.07	-4.64	1	0.35	NP_006127.1|	1|0	1	0.5	1240	A0A6Q8PHA2_HUMAN
CCDC6_MG132	NP_001002838.1	WNK3	2|0	2	1	2	0|0	0.47	0.95	0.47	0.95	0.47	-1.6	10	0.15		1|0	1	0.5	1743	WNK3_HUMAN
CCDC6_MG132	NP_001171587.1	ABI1	3|4	7	3.5	2	0|2	0.51	0.61	0.51	0.61	0.51	-0.39	3.5	0.07		2|2	4	2	496	A0A0A0MRT6_HUMAN
CCDC6_MG132	NP_003735.3	NUMB	3|11	14	7	2	2|8	0.01	0.02	0.01	0.02	0.01	-14.09	1.4	0.43	NP_006127.1|	1|7	8	4	640	NUMB_HUMAN
CCDC6_MG132	NP_005990.1	TSNAX	2|3	5	2.5	2	5|4	0	0	0	0	0	-14.61	0.56	0.61	NP_115805.1|NP_006022.3|NP_001157935.1|NP_001123617.1|NP_036286.2|	2|3	5	2.5	290	Q5VVQ1_HUMAN
CCDC6_MG132	NP_722560.1	PTK2	3|0	3	1.5	2	0|0	0.5	0.99	0.5	0.99	0.5	-1.6	15	0.12	NP_001008709.1|	2|0	2	1	1052	B4DWJ1_HUMAN
CCDC6_MG132	NP_003017.1	SH3GL2	5|0	5	2.5	2	0|0	0.5	1	0.5	1	0.5	-1.6	25	0.1		2|0	2	1	352	SH3G2_HUMAN
CCDC6_MG132	NP_055970.1	LARP4B	4|3	7	3.5	2	4|7	0	0	0	0	0	-16.58	0.64	0.61		3|3	6	3	738	LAR4B_HUMAN
CCDC6_MG132	NP_689618.4	JMY	2|2	4	2	2	0|2	0.18	0.18	0.18	0.18	0.18	-1.51	2	0.28	NP_001074248.1|	1|2	3	1.5	988	JMY_HUMAN
CCDC6_MG132	NP_065773.1	CRACD	2|2	4	2	2	3|4	0	0	0	0	0	-10.74	0.57	0.61	NP_006127.1|	2|2	4	2	1233	CRACD_HUMAN
CCDC6_MG132	NP_056050.1	CSTF2T	7|7	14	7	2	9|10	0	0	0	0	0	-24.7	0.74	0.61	NP_001074248.1|	5|5	10	5	616	CSTFT_HUMAN
CCDC6_MG132	NP_001035095.1	TCERG1	3|0	3	1.5	2	33|34	0	0	0	0	0	-149.22	0.04	0.61	NP_005210.3|NP_004482.4|NP_002145.3|NP_000928.1|NP_002077.1|NP_001171587.1|	2|0	2	1	1077	G3V220_HUMAN
CCDC6_MG132	NP_940927.2	KIF7	2|0	2	1	2	0|0	0.47	0.95	0.47	0.95	0.47	-1.6	10	0.15	NP_060921.3|NP_653319.1|	2|0	2	1	1343	KIF7_HUMAN
CCDC6_MG132	NP_689853.3	DCP1B	3|3	6	3	2	4|1	0	0	0	0	0	-5.41	1.2	0.45	NP_060921.3|	1|2	3	1.5	617	B4DVJ6_HUMAN
CCDC6_MG132	NP_056474.2	RSL1D1	3|2	5	2.5	2	6|27	0	0	0	0	0	-64.19	0.15	0.61		2|2	4	2	490	RL1D1_HUMAN
CCDC6_MG132	NP_005137.1	SART1	3|4	7	3.5	2	16|24	0	0	0	0	0	-77.17	0.17	0.61	NP_055686.3|NP_001230017.1|	2|1	3	1.5	800	SNUT1_HUMAN
CCDC6_MG132	NP_003244.2	TIAM1	2|0	2	1	2	0|0	0.47	0.95	0.47	0.95	0.47	-1.6	10	0.15		1|0	1	0.5	1591	TIAM1_HUMAN
CCDC6_MG132	NP_002676.1	EXOSC10	2|0	2	1	2	42|48	0	0	0	0	0	-200.82	0.02	0.61	NP_006351.2|	1|0	1	0.5	860	EXOSX_HUMAN
CCDC6_MG132	NP_940869.2	RSBN1L	2|0	2	1	2	3|9	0	0	0	0	0	-25.87	0.17	0.61		2|0	2	1	846	RSBNL_HUMAN
CCDC6_MG132	NP_056340.2	IBTK	3|13	16	8	2	7|0	0.34	0.67	0.34	0.67	0.34	-8.4	2.29	0.23	NP_001252541.1|NP_060921.3|NP_001008709.1|	3|8	11	5.5	1353	E7EPI0_HUMAN
CCDC6_MG132	NP_005960.1	NAP1L4	3|7	10	5	2	14|6	0	0	0	0	0	-34.24	0.5	0.61	NP_066390.1|NP_006127.1|NP_653319.1|	1|4	5	2.5	375	NP1L4_HUMAN
CCDC6_MG132	NP_056380.2	LTN1	2|0	2	1	2	0|0	0.47	0.95	0.47	0.95	0.47	-1.6	10	0.15		2|0	2	1	1812	LTN1_HUMAN
CCDC6_MG132	NP_060517.1	RBM22	2|0	2	1	2	0|0	0.47	0.95	0.47	0.95	0.47	-1.6	10	0.15		2|0	2	1	420	RBM22_HUMAN
CCDC6_MG132	NP_056131.2	PPP1R13B	3|7	10	5	2	0|0	1	1	1	1	1	4.78	50	0	NP_001008709.1|	1|6	7	3.5	1090	ASPP1_HUMAN
CCDC6_MG132	NP_001094089.1	CABLES1	2|0	2	1	2	0|1	0.24	0.47	0.24	0.47	0.24	-3.04	2	0.26		2|0	2	1	633	CABL1_HUMAN
CCDC6_MG132	NP_001191187.1	NR3C1	2|0	2	1	2	0|0	0.47	0.95	0.47	0.95	0.47	-1.6	10	0.15		1|0	1	0.5	751	GCR_HUMAN
CCDC6_MG132	NP_066576.1	MTMR3	2|0	2	1	2	0|1	0.24	0.47	0.24	0.47	0.24	-3.04	2	0.26		1|0	1	0.5	1198	G5E953_HUMAN
CCDC6_MG132	NP_066022.2	SPTBN4	1|0	1	0.5	2	0|0	0	0	0	0	0	-1.6	5	0.61		1|0	1	0.5	2564	C9JY79_HUMAN
CCDC6_MG132	NP_112604.2	HNRNPC	1|0	1	0.5	2	18|11	0	0	0	0	0	-63.99	0.03	0.61	NP_055686.3|NP_001129171.1|	1|0	1	0.5	306	B2R5W2_HUMAN
CCDC6_MG132	NP_001070993.1	MTMR14	2|0	2	1	2	0|2	0.09	0.18	0.09	0.18	0.09	-4.4	1	0.34	NP_940953.2|	1|0	1	0.5	650	B4DJ23_HUMAN
CCDC6_MG132	NP_057736.4	CRNKL1	1|0	1	0.5	2	0|3	0	0	0	0	0	-6.56	0.33	0.61		1|0	1	0.5	848	A0A0C4DGD7_HUMAN
CCDC6_MG132	NP_002261.3	TNPO1	1|0	1	0.5	2	0|0	0	0	0	0	0	-1.6	5	0.61	NP_001129171.1|	1|0	1	0.5	898	TNPO1_HUMAN
CCDC6_MG132	NP_001003810.1	HNRNPD	1|3	4	2	2	7|5	0	0	0	0	0	-23.11	0.33	0.61	NP_001171914.1|NP_001120708.1|NP_002145.3|NP_002077.1|NP_055686.3|NP_001129171.1|NP_006784.1|NP_037366.1|NP_079422.1|NP_001073141.1|	1|2	3	1.5	287	HNRPD_HUMAN
CCDC6_MG132	NP_115729.1	VPS25	1|3	4	2	2	0|0	0.5	0.99	0.5	0.99	0.5	0.9	20	0.12		1|2	3	1.5	176	VPS25_HUMAN
CCDC6_MG132	NP_114367.1	PTBP1	1|2	3	1.5	2	9|9	0	0	0	0	0	-36.01	0.17	0.61	NP_001129171.1|	1|1	2	1	550	A0A0D9SF20_HUMAN
CCDC6_MG132	NP_115784.1	BAZ1B	1|0	1	0.5	2	84|83	0	0	0	0	0	-373.76	0.01	0.61		1|0	1	0.5	1483	BAZ1B_HUMAN
CCDC6_MG132	NP_056136.2	CRTC1	1|0	1	0.5	2	0|1	0	0	0	0	0	-3.04	1	0.61		1|0	1	0.5	634	CRTC1_HUMAN
CCDC6_MG132	NP_056091.1	USP22	2|0	2	1	2	0|4	0	0	0	0	0	-8.24	0.5	0.61	NP_056238.2|	1|0	1	0.5	525	UBP22_HUMAN
CCDC6_MG132	NP_079218.2	C10orf88	1|2	3	1.5	2	0|0	0.47	0.95	0.47	0.95	0.47	0.9	15	0.15	NP_004850.1|	1|1	2	1	445	PAAT_HUMAN
CCDC6_MG132	NP_001095890.1	ZFAND5	2|0	2	1	2	0|3	0.02	0.05	0.02	0.05	0.02	-6.56	0.67	0.4	NP_001258708.1|	1|0	1	0.5	213	ZFAN5_HUMAN
CCDC6_MG132	NP_542398.3	CFAP36	1|2	3	1.5	2	3|2	0	0	0	0	0	-8.74	0.6	0.61		1|1	2	1	342	CFA36_HUMAN
CCDC6_MG132	NP_060453.3	WIPI1	1|3	4	2	2	0|1	0.39	0.77	0.39	0.77	0.39	-1.44	4	0.22	NP_055919.2|	1|1	2	1	446	G5EA37_HUMAN
CCDC6_MG132	NP_055634.3	PJA2	1|0	1	0.5	2	0|1	0	0	0	0	0	-3.04	1	0.61		1|0	1	0.5	708	PJA2_HUMAN
CCDC6_MG132	NP_001099000.1	CAP1	1|5	6	3	2	5|3	0	0	0	0	0	-14.72	0.75	0.5	NP_001004720.1|NP_001036816.1|	1|3	4	2	475	CAP1_HUMAN
CCDC6_MG132	NP_055145.3	PPP1R15A	1|0	1	0.5	2	0|4	0	0	0	0	0	-8.24	0.25	0.61	NP_001008709.1|	1|0	1	0.5	674	PR15A_HUMAN
CCDC6_MG132	NP_073572.2	ACBD3	1|0	1	0.5	2	2|4	0	0	0	0	0	-13.14	0.17	0.61		1|0	1	0.5	528	GCP60_HUMAN
CCDC6_MG132	NP_003249.3	TK1	1|7	8	4	2	0|5	0.17	0.34	0.17	0.34	0.17	-8.17	1.6	0.3	NP_001129171.1|	1|2	3	1.5	234	K7ES52_HUMAN
CCDC6_MG132	NP_078811.3	CORO7	1|0	1	0.5	2	3|0	0	0	0	0	0	-6.56	0.33	0.61		1|0	1	0.5	925	CORO7_HUMAN
CCDC6_MG132	NP_001485.2	GDI2	1|5	6	3	2	0|0	0.5	1	0.5	1	0.5	0.9	30	0.1		1|3	4	2	445	GDIB_HUMAN
CCDC6_MG132	NP_055686.3	PAN2	1|0	1	0.5	2	0|0	0	0	0	0	0	-1.6	5	0.61	NP_002574.2|NP_001036816.1|NP_006127.1|	1|0	1	0.5	1198	PAN2_HUMAN
CCDC6_MG132	NP_005145.3	USP8	1|0	1	0.5	2	0|2	0	0	0	0	0	-4.4	0.5	0.61	NP_001129171.1|	1|0	1	0.5	1118	UBP8_HUMAN
CCDC6_MG132	NP_056175.3	MTREX	2|0	2	1	2	0|1	0.24	0.47	0.24	0.47	0.24	-3.04	2	0.26		1|0	1	0.5	1042	MTREX_HUMAN
CCDC6_MG132	NP_598407.1	MAP3K20	1|0	1	0.5	2	0|0	0	0	0	0	0	-1.6	5	0.61	NP_001129171.1|	1|0	1	0.5	455	M3K20_HUMAN
CCDC6_MG132	NP_073613.2	OSBPL11	1|0	1	0.5	2	0|1	0	0	0	0	0	-3.04	1	0.61		1|0	1	0.5	747	OSB11_HUMAN
CCDC6_MG132	NP_612352.1	KLC4	1|0	1	0.5	2	0|3	0	0	0	0	0	-6.56	0.33	0.61	NP_001129171.1|	1|0	1	0.5	315	KLC4_HUMAN
CCDC6_MG132	NP_612434.1	C12orf57	2|0	2	1	2	0|4	0	0	0	0	0	-8.24	0.5	0.61	NP_001008709.1|	1|0	1	0.5	126	F5GXW5_HUMAN
CCDC6_MG132	NP_002495.2	NFX1	1|0	1	0.5	2	0|0	0	0	0	0	0	-1.6	5	0.61		1|0	1	0.5	1120	NFX1_HUMAN
CCDC6_MG132	NP_653196.1	SLAIN1	1|0	1	0.5	2	0|0	0	0	0	0	0	-1.6	5	0.61		1|0	1	0.5	305	A0A0A0MSS3_HUMAN
CCDC6_MG132	NP_001135935.1	DKC1	1|0	1	0.5	2	4|8	0	0	0	0	0	-26.27	0.08	0.61	NP_001129171.1|	1|0	1	0.5	509	DKC1_HUMAN
CCDC6_MG132	NP_078938.2	NAT10	1|0	1	0.5	2	46|40	0	0	0	0	0	-191.84	0.01	0.61	NP_056147.2|	1|0	1	0.5	1025	NAT10_HUMAN
CCDC6_MG132	NP_001138791.1	PLS1	2|9	11	5.5	2	9|4	0	0	0	0	0	-22.49	0.85	0.52		1|5	6	3	629	PLSI_HUMAN
CCDC6_MG132	NP_060288.3	WRAP73	2|3	5	2.5	2	0|2	0.29	0.4	0.29	0.4	0.29	-1.51	2.5	0.25	NP_001074248.1|NP_858058.1|NP_060414.3|NP_919268.1|NP_060921.3|NP_653319.1|	1|2	3	1.5	460	A0A0A0MRV3_HUMAN
CCDC6_MG132	NP_689485.1	CHMP7	1|3	4	2	2	0|3	0.08	0.15	0.08	0.15	0.08	-4.75	1.33	0.35		1|3	4	2	453	CHMP7_HUMAN
CCDC6_MG132	NP_006351.2	EIF3M	1|0	1	0.5	2	0|0	0	0	0	0	0	-1.6	5	0.61	NP_037366.1|	1|0	1	0.5	374	EIF3M_HUMAN
CCDC6_MG132	NP_006494.1	PSMC4	1|4	5	2.5	2	3|2	0.01	0.01	0.01	0.01	0.01	-8.74	1	0.44	NP_001096137.1|NP_003822.2|NP_803172.1|NP_060921.3|NP_002808.3|NP_001258708.1|	1|2	3	1.5	418	PRS6B_HUMAN
CCDC6_MG132	NP_002262.3	IPO5	1|4	5	2.5	2	6|2	0	0	0	0	0	-14.48	0.62	0.61	NP_000692.2|NP_004850.1|NP_002261.3|NP_653319.1|	1|2	3	1.5	1115	IPO5_HUMAN
CCDC6_MG132	NP_009135.4	DDX20	1|0	1	0.5	2	0|1	0	0	0	0	0	-3.04	1	0.61		1|0	1	0.5	824	DDX20_HUMAN
CCDC6_MG132	NP_001157858.1	RAPGEF6	1|3	4	2	2	8|0	0	0	0	0	0	-13.78	0.5	0.61	NP_001123617.1|	1|3	4	2	1609	B7Z7Y1_HUMAN
CCDC6_MG132	NP_004298.1	APBB2	1|1	2	1	2	0|0	0	0	0	0	0	0.9	10	0.61	NP_001017408.1|	1|1	2	1	759	G5E9Y1_HUMAN
CCDC6_MG132	NP_054872.2	ZC3H7A	1|0	1	0.5	2	0|0	0	0	0	0	0	-1.6	5	0.61		1|0	1	0.5	971	I3L2K5_HUMAN
CCDC6_MG132	NP_065780.2	ODF2L	1|0	1	0.5	2	0|0	0	0	0	0	0	-1.6	5	0.61		1|0	1	0.5	620	ODF2L_HUMAN
CCDC6_MG132	NP_001177924.1	IPO8	1|2	3	1.5	2	0|1	0.24	0.47	0.24	0.47	0.24	-1.44	3	0.26	NP_689621.2|NP_653319.1|	1|1	2	1	832	IPO8_HUMAN
CCDC6_MG132	NP_001186307.1	GBF1	1|0	1	0.5	2	0|1	0	0	0	0	0	-3.04	1	0.61		1|0	1	0.5	1856	A0A669KBG8_HUMAN
CCDC6_MG132	NP_054762.2	CHMP2B	3|8	11	5.5	2	12|11	0	0	0	0	0	-41	0.48	0.61	NP_056380.2|	1|4	5	2.5	213	CHM2B_HUMAN
CCDC6_MG132	NP_001252518.1	RTN3	1|4	5	2.5	2	0|0	0.5	1	0.5	1	0.5	0.9	25	0.1		1|4	5	2.5	1032	B7Z4M1_HUMAN
CCDC6_MG132	NP_689775.2	CDCA2	1|0	1	0.5	2	2|24	0	0	0	0	0	-56.08	0.04	0.61	NP_001008709.1|	1|0	1	0.5	1023	E9PEI0_HUMAN
CCDC6_MG132	NP_000170.1	MSH6	3|2	5	2.5	2	18|17	0	0	0	0	0	-69.7	0.14	0.61	NP_001073152.1|	1|1	2	1	1360	MSH6_HUMAN
CCDC6_MG132	NP_000995.1	RPLP2	2|8	10	5	2	11|7	0	0	0	0	0	-33.1	0.56	0.61	NP_001243546.1|NP_006817.1|NP_001020241.1|NP_001093326.2|NP_055686.3|NP_001015.1|NP_001129171.1|	1|4	5	2.5	115	RLA2_HUMAN
CCDC6_MG132	NP_001016.1	RPS23	3|6	9	4.5	2	9|4	0	0	0	0	0	-20.29	0.69	0.61	NP_001020241.1|NP_055686.3|NP_001015.1|	1|3	4	2	143	RS23_HUMAN
CCDC6_MG132	NP_000108.1	EMD	1|3	4	2	2	8|5	0	0	0	0	0	-25.28	0.31	0.61		1|2	3	1.5	254	EMD_HUMAN
CCDC6_MG132	NP_005119.2	DOP1B	1|0	1	0.5	2	0|0	0	0	0	0	0	-1.6	5	0.61		1|0	1	0.5	2298	DOP2_HUMAN
CCDC6_MG132	NP_005737.1	NAMPT	1|0	1	0.5	2	0|0	0	0	0	0	0	-1.6	5	0.61		1|0	1	0.5	491	A0A0C4DFS8_HUMAN
CCDC6_MG132	NP_067062.1	RBM25	1|0	1	0.5	2	4|5	0	0	0	0	0	-19.74	0.11	0.61	NP_001129171.1|	1|0	1	0.5	843	RBM25_HUMAN
CCDC6_MG132	NP_001007068.1	SDCBP	1|2	3	1.5	2	4|3	0	0	0	0	0	-12.72	0.43	0.61	NP_036515.4|	1|2	3	1.5	298	B4DHN5_HUMAN
CCDC6_MG132	NP_009042.1	TFDP1	1|1	2	1	2	3|7	0	0	0	0	0	-18.76	0.2	0.61		1|1	2	1	410	TFDP1_HUMAN
CCDC6_MG132	NP_056169.1	NUP188	1|0	1	0.5	2	0|0	0	0	0	0	0	-1.6	5	0.61		1|0	1	0.5	1749	NU188_HUMAN
CCDC6_MG132	NP_005906.2	MCM6	1|0	1	0.5	2	5|2	0	0	0	0	0	-15.36	0.14	0.61		1|0	1	0.5	821	MCM6_HUMAN
CCDC6_MG132	NP_060624.1	ASF1B	1|2	3	1.5	2	1|3	0	0	0	0	0	-6.74	0.75	0.61		1|2	3	1.5	202	ASF1B_HUMAN
CCDC6_MG132	NP_060633.1	DNAJC17	1|0	1	0.5	2	2|2	0	0	0	0	0	-8.83	0.25	0.61		1|0	1	0.5	304	DJC17_HUMAN
CCDC6_MG132	NP_065104.1	AVEN	1|0	1	0.5	2	0|0	0	0	0	0	0	-1.6	5	0.61		1|0	1	0.5	362	AVEN_HUMAN
CCDC6_MG132	NP_055037.1	NDUFA8	1|0	1	0.5	2	0|0	0	0	0	0	0	-1.6	5	0.61		1|0	1	0.5	172	NDUA8_HUMAN
CCDC6_MG132	NP_004311.1	ATP2A1	1|0	1	0.5	2	0|0	0	0	0	0	0	-1.6	5	0.61		1|0	1	0.5	994	AT2A1_HUMAN
CCDC6_MG132	NP_055845.1	FRYL	1|0	1	0.5	2	0|0	0	0	0	0	0	-1.6	5	0.61		1|0	1	0.5	3013	FRYL_HUMAN
CCDC6_MG132	NP_060921.3	CENPJ	1|0	1	0.5	2	0|0	0	0	0	0	0	-1.6	5	0.61	NP_000017.1|NP_003738.2|NP_075060.1|NP_001129171.1|NP_001135745.1|NP_653319.1|	1|0	1	0.5	1338	F6VUX8_HUMAN
CCDC6_MG132	NP_116020.1	HDGFL2	1|0	1	0.5	2	30|22	0	0	0	0	0	-115.59	0.02	0.61		1|0	1	0.5	670	HDGR2_HUMAN
CCDC6_MG132	NP_115948.4	KIF2B	1|0	1	0.5	2	0|0	0	0	0	0	0	-1.6	5	0.61		1|0	1	0.5	673	KIF2B_HUMAN
CCDC6_MG132	NP_653304.2	LSM14B	1|2	3	1.5	2	1|0	0.24	0.47	0.24	0.47	0.24	-1.44	3	0.26		1|1	2	1	385	A0A0C4DFV2_HUMAN
CCDC6_MG132	NP_000959.2	RPL4	2|3	5	2.5	2	10|2	0	0	0	0	0	-19.87	0.42	0.61	NP_055686.3|NP_001015.1|NP_001129171.1|	1|2	3	1.5	427	H3BM89_HUMAN
CCDC6_MG132	NP_036515.4	OSTF1	1|2	3	1.5	2	0|0	0.47	0.95	0.47	0.95	0.47	0.9	15	0.15	NP_001036816.1|	1|1	2	1	214	OSTF1_HUMAN
CCDC6_MG132	NP_065916.2	DHX36	1|0	1	0.5	2	0|0	0	0	0	0	0	-1.6	5	0.61		1|0	1	0.5	1008	DHX36_HUMAN
CCDC6_MG132	NP_001116295.1	GTF3C5	1|4	5	2.5	2	6|6	0	0	0	0	0	-23.11	0.42	0.61	NP_006459.3|	1|3	4	2	526	H7BY84_HUMAN
CCDC6_MG132	NP_006442.2	PAIP1	1|7	8	4	2	3|1	0.39	0.79	0.39	0.79	0.39	-6.74	2	0.22	NP_055093.2|NP_000017.1|	1|4	5	2.5	479	PAIP1_HUMAN
CCDC6_MG132	NP_003288.2	NR2C1	1|0	1	0.5	2	3|5	0	0	0	0	0	-17.51	0.12	0.61		1|0	1	0.5	603	NR2C1_HUMAN
CCDC6_MG132	NP_060875.2	COPRS	4|0	4	2	2	0|0	0.5	1	0.5	1	0.5	-1.6	20	0.1		1|0	1	0.5	184	H9KV77_HUMAN
CCDC6_MG132	NP_001171545.1	GRIP1	1|2	3	1.5	2	0|0	0.47	0.95	0.47	0.95	0.47	0.9	15	0.15	NP_004726.2|NP_001191187.1|	1|2	3	1.5	1061	GRIP1_HUMAN
CCDC6_MG132	NP_683702.1	OSBPL9	1|1	2	1	2	1|1	0	0	0	0	0	-3.24	1	0.61		1|1	2	1	558	OSBL9_HUMAN
CCDC6_MG132	NP_085148.1	SH3BP5L	1|0	1	0.5	2	0|0	0	0	0	0	0	-1.6	5	0.61	NP_001129171.1|	1|0	1	0.5	393	3BP5L_HUMAN
CCDC6_MG132	NP_056355.2	RPAP1	1|0	1	0.5	2	0|0	0	0	0	0	0	-1.6	5	0.61		1|0	1	0.5	1393	RPAP1_HUMAN
CCDC6_MG132	NP_002531.3	ODF2	1|0	1	0.5	2	0|3	0	0	0	0	0	-6.56	0.33	0.61		1|0	1	0.5	805	ODFP2_HUMAN
CCDC6_MG132	NP_001171134.1	RIF1	1|0	1	0.5	2	18|29	0	0	0	0	0	-104.04	0.02	0.61	NP_001008709.1|NP_004302.1|	1|0	1	0.5	2446	RIF1_HUMAN
CCDC6_MG132	NP_001243111.1	ANKRD11	1|0	1	0.5	2	0|7	0	0	0	0	0	-14.61	0.14	0.61		1|0	1	0.5	2663	ANR11_HUMAN
CCDC6_MG132	NP_055731.2	LMTK2	1|0	1	0.5	2	0|0	0	0	0	0	0	-1.6	5	0.61	NP_001008709.1|	1|0	1	0.5	1503	LMTK2_HUMAN
CCDC6_MG132	NP_963853.1	FOXO3	1|1	2	1	2	0|0	0	0	0	0	0	0.9	10	0.61	NP_001230017.1|NP_001129171.1|	1|1	2	1	673	FOXO3_HUMAN
CCDC6_MG132	NP_000981.1	RPL27A	1|3	4	2	2	4|2	0	0	0	0	0	-10.64	0.67	0.61	NP_001020241.1|NP_036286.2|NP_055686.3|	1|2	3	1.5	148	RL27A_HUMAN
CCDC6_MG132	NP_001011.1	RPS16	1|4	5	2.5	2	3|1	0.04	0.08	0.04	0.08	0.04	-6.74	1.25	0.38	NP_001020241.1|NP_001093326.2|NP_068810.3|NP_055686.3|NP_001015.1|NP_001129171.1|	1|2	3	1.5	146	M0R210_HUMAN
CCDC6_MG132	NP_001015.1	RPS21	2|5	7	3.5	2	0|0	0.97	1	0.97	1	0.97	2.93	35	0	NP_001129171.1|NP_002808.3|	1|2	3	1.5	83	RS21_HUMAN
CCDC6_MG132	NP_001022.1	RPS28	1|2	3	1.5	2	2|2	0	0	0	0	0	-6.74	0.75	0.61	NP_001015.1|	1|1	2	1	69	RS28_HUMAN
CCDC6_MG132	NP_000998.1	RPS4X	1|4	5	2.5	2	5|0	0.01	0.03	0.01	0.03	0.01	-8.17	1	0.42	NP_821080.1|NP_001020241.1|NP_055686.3|NP_001015.1|NP_001406.1|	1|2	3	1.5	263	RS4X_HUMAN
CCDC6_MG132	NP_001005781.1	SUMO1	1|3	4	2	2	7|0	0	0	0	0	0	-11.96	0.57	0.61	NP_001074324.1|NP_005013.1|NP_005179.2|NP_006153.2|NP_037386.1|NP_056014.2|NP_006078.2|NP_821080.1|NP_001188493.1|NP_001020241.1|NP_001025177.1|NP_001013653.1|NP_001093326.2|NP_061828.1|NP_001246.2|NP_001106197.1|NP_858058.1|NP_001123617.1|NP_055040.2|P02533|NP_004850.1|NP_009215.1|NP_001191187.1|NP_001172006.1|NP_000017.1|NP_001230017.1|NP_001017408.1|NP_006784.1|NP_000062.1|NP_001406.1|NP_00017…	1|2	3	1.5	101	B8ZZ67_HUMAN
CCDC6_MG132	NP_000373.1	ALDH3A2	2|0	2	1	2	1|0	0.24	0.47	0.24	0.47	0.24	-3.04	2	0.26	NP_006127.1|	1|0	1	0.5	485	AL3A2_HUMAN
CCDC6_MG132	NP_004522.1	MOCS2	1|0	1	0.5	2	0|2	0	0	0	0	0	-4.4	0.5	0.61		1|0	1	0.5	188	MOC2B_HUMAN
CCDC6_MG132	NP_004715.1	ZW10	2|0	2	1	2	0|2	0.09	0.18	0.09	0.18	0.09	-4.4	1	0.34	NP_002145.3|NP_001135745.1|	1|0	1	0.5	779	ZW10_HUMAN
CCDC6_MG132	NP_006132.1	DYNC1LI2	1|0	1	0.5	2	0|3	0	0	0	0	0	-6.56	0.33	0.61	NP_037366.1|	1|0	1	0.5	492	B4E2E0_HUMAN
CCDC6_MG132	NP_065789.1	KIDINS220	2|0	2	1	2	0|3	0.02	0.05	0.02	0.05	0.02	-6.56	0.67	0.4		1|0	1	0.5	1771	KDIS_HUMAN
CCDC6_MG132	NP_037473.3	OLA1	1|0	1	0.5	2	0|2	0	0	0	0	0	-4.4	0.5	0.61	NP_001129171.1|	1|0	1	0.5	396	OLA1_HUMAN
CCDC6_MG132	NP_008909.1	RNF113A	2|0	2	1	2	5|4	0	0	0	0	0	-19.74	0.22	0.61		1|0	1	0.5	343	R113A_HUMAN
CCDC6_MG132	NP_056943.1	GTF2A1	3|5	8	4	2	4|7	0	0	0	0	0	-16.58	0.73	0.61		1|1	2	1	376	TF2AA_HUMAN
CCDC6_MG132	NP_055672.3	RABGAP1L	1|0	1	0.5	2	0|2	0	0	0	0	0	-4.4	0.5	0.61	NP_001119809.1|NP_036329.3|	1|0	1	0.5	815	A0A0C4DG54_HUMAN
CCDC6_MG132	NP_002909.4	RFX1	1|0	1	0.5	2	1|7	0	0	0	0	0	-16.86	0.12	0.61		1|0	1	0.5	979	RFX1_HUMAN
CCDC6_MG132	NP_001164409.1	ISYNA1	3|2	5	2.5	2	3|1	0.01	0.02	0.01	0.02	0.01	-5.31	1.25	0.43	NP_001032900.1|NP_001172006.1|	1|1	2	1	504	INO1_HUMAN
CCDC6_MG132	NP_056277.2	NOL11	2|4	6	3	2	3|14	0	0	0	0	0	-30.18	0.35	0.61		1|2	3	1.5	719	NOL11_HUMAN
CCDC6_MG132	NP_002806.2	PSMD11	1|3	4	2	2	0|3	0.08	0.15	0.08	0.15	0.08	-4.75	1.33	0.35	NP_002808.3|NP_001258708.1|	1|2	3	1.5	422	PSD11_HUMAN
CCDC6_MG132	NP_001172006.1	ARHGDIA	1|0	1	0.5	2	0|0	0	0	0	0	0	-1.6	5	0.61		1|0	1	0.5	204	J3QQX2_HUMAN
CCDC6_MG132	NP_001312.1	CSRP2	2|3	5	2.5	2	3|3	0	0	0	0	0	-8.82	0.83	0.61		1|1	2	1	193	CSRP2_HUMAN
CCDC6_MG132	NP_000983.1	RPL29	1|0	1	0.5	2	2|2	0	0	0	0	0	-8.83	0.25	0.61		1|0	1	0.5	159	RL29_HUMAN
CCDC6_MG132	NP_000017.1	ADSL	1|0	1	0.5	2	0|0	0	0	0	0	0	-1.6	5	0.61		1|0	1	0.5	484	A0A1B0GWJ0_HUMAN
CCDC6_MG132	NP_004689.1	PRPF3	1|7	8	4	2	31|29	0	0	0	0	0	-128.71	0.13	0.61	NP_001188493.1|NP_005863.1|	1|3	4	2	683	PRPF3_HUMAN
CCDC6_MG132	NP_002574.2	PAWR	1|0	1	0.5	2	0|0	0	0	0	0	0	-1.6	5	0.61		1|0	1	0.5	340	PAWR_HUMAN
CCDC6_MG132	NP_055572.1	MAML1	1|0	1	0.5	2	0|1	0	0	0	0	0	-3.04	1	0.61		1|0	1	0.5	1016	MAML1_HUMAN
CCDC6_MG132	NP_003964.3	RPL14	1|0	1	0.5	2	2|6	0	0	0	0	0	-17.27	0.12	0.61		1|0	1	0.5	215	RL14_HUMAN
CCDC6_MG132	NP_004318.3	BCR	1|4	5	2.5	2	0|0	0.5	1	0.5	1	0.5	0.9	25	0.1	NP_001074324.1|NP_005179.2|NP_892113.4|NP_002145.3|NP_004850.1|NP_002077.1|	1|3	4	2	1271	BCR_HUMAN
CCDC6_MG132	NP_001139014.1	ZSCAN18	1|0	1	0.5	2	3|3	0	0	0	0	0	-13.14	0.17	0.61		1|0	1	0.5	566	A0A0C4DG78_HUMAN
CCDC6_MG132	NP_219482.1	ZNF622	1|0	1	0.5	2	1|3	0	0	0	0	0	-8.83	0.25	0.61		1|0	1	0.5	477	ZN622_HUMAN
CCDC6_MG132	NP_004733.2	MAGI1	1|1	2	1	2	0|0	0	0	0	0	0	0.9	10	0.61		1|1	2	1	1256	MAGI1_HUMAN
CCDC6_MG132	NP_068803.1	H4C11	1|0	1	0.5	2	0|27	0	0	0	0	0	-58.17	0.04	0.61		1|0	1	0.5	103	H4_HUMAN
CCDC6_MG132	NP_127492.1	GTF2I	1|0	1	0.5	2	12|21	0	0	0	0	0	-72.74	0.03	0.61		1|0	1	0.5	998	GTF2I_HUMAN
CCDC6_MG132	NP_000968.2	RPL13	1|6	7	3.5	2	11|4	0	0	0	0	0	-29.11	0.47	0.61	NP_006144.1|NP_037386.1|NP_001020241.1|NP_068810.3|NP_002077.1|NP_055686.3|NP_002495.2|NP_001015.1|NP_001129171.1|	1|4	5	2.5	211	RL13_HUMAN
CCDC6_MG132	NP_073591.2	SFXN1	1|0	1	0.5	2	0|1	0	0	0	0	0	-3.04	1	0.61	NP_001093326.2|	1|0	1	0.5	322	SFXN1_HUMAN
CCDC6_MG132	NP_006297.2	SMC1A	1|0	1	0.5	2	0|4	0	0	0	0	0	-8.24	0.25	0.61	NP_001129171.1|NP_055919.2|	1|0	1	0.5	1233	G8JLG1_HUMAN
CCDC6_MG132	NP_001019820.1	CANX	1|0	1	0.5	2	0|0	0	0	0	0	0	-1.6	5	0.61	NP_055040.2|NP_004850.1|	1|0	1	0.5	592	CALX_HUMAN
CCDC6_MG132	NP_003738.2	TNKS	1|0	1	0.5	2	0|0	0	0	0	0	0	-1.6	5	0.61		1|0	1	0.5	1327	A0A0C4DGE3_HUMAN
CCDC6_MG132	NP_004588.1	SNRPD2	1|0	1	0.5	2	2|1	0	0	0	0	0	-6.84	0.33	0.61		1|0	1	0.5	118	SMD2_HUMAN
CCDC6_MG132	NP_644810.1	WDR36	1|0	1	0.5	2	26|17	0	0	0	0	0	-95.24	0.02	0.61		1|0	1	0.5	951	WDR36_HUMAN
CCDC6_MG132	NP_775106.2	LIN9	1|0	1	0.5	2	0|1	0	0	0	0	0	-3.04	1	0.61	NP_001230017.1|	1|0	1	0.5	558	LIN9_HUMAN
CCDC6_MG132	NP_057600.2	VPS54	1|0	1	0.5	2	0|0	0	0	0	0	0	-1.6	5	0.61	NP_001008709.1|	1|0	1	0.5	977	VPS54_HUMAN
CCDC6_MG132	NP_056084.1	TUT4	1|0	1	0.5	2	2|2	0	0	0	0	0	-8.83	0.25	0.61		1|0	1	0.5	1644	A0A0C4DFM7_HUMAN
CCDC6_MG132	NP_036421.2	KEAP1	1|7	8	4	2	25|4	0	0	0	0	0	-58.84	0.28	0.61	NP_001093326.2|NP_612446.1|NP_068810.3|NP_919268.1|NP_056147.2|	1|4	5	2.5	624	KEAP1_HUMAN
CCDC6_MG132	NP_003305.1	TTC1	1|2	3	1.5	2	2|0	0.09	0.18	0.09	0.18	0.09	-2.99	1.5	0.34	NP_002145.3|NP_055093.2|	1|2	3	1.5	292	TTC1_HUMAN
CCDC6_MG132	NP_653333.1	HNRNPUL1	1|0	1	0.5	2	5|7	0	0	0	0	0	-26.31	0.08	0.61		1|0	1	0.5	756	A0A0A0MRA5_HUMAN
CCDC6_MG132	NP_001032409.2	CYFIP2	3|0	3	1.5	2	1|3	0.01	0.02	0.01	0.02	0.01	-8.83	0.75	0.43	NP_001129171.1|	1|0	1	0.5	1253	E7EVJ5_HUMAN
CCDC6_MG132	NP_000973.2	RPL21	1|3	4	2	2	2|0	0.2	0.4	0.2	0.4	0.2	-2.99	2	0.27	NP_006817.1|NP_001020241.1|NP_055686.3|NP_001015.1|	1|2	3	1.5	160	G3V1B3_HUMAN
CCDC6_MG132	NP_001230821.1	TPD52L2	1|3	4	2	2	3|0	0.08	0.15	0.08	0.15	0.08	-4.75	1.33	0.35	NP_006817.1|NP_001032900.1|NP_858058.1|	1|3	4	2	163	A0A087WYR3_HUMAN
CCDC6_MG132	NP_055031.2	ITPK1	1|0	1	0.5	2	0|0	0	0	0	0	0	-1.6	5	0.61		1|0	1	0.5	414	G3V4M9_HUMAN
CCDC6_MG132	NP_004765.2	MED1	1|0	1	0.5	2	37|37	0	0	0	0	0	-164.91	0.01	0.61		1|0	1	0.5	1581	MED1_HUMAN
CCDC6_MG132	NP_055521.1	SART3	2|1	3	1.5	2	28|24	0	0	0	0	0	-110.93	0.06	0.61		1|1	2	1	963	A0A499FI31_HUMAN
CCDC6_MG132	NP_060244.2	CDKAL1	1|0	1	0.5	2	3|2	0	0	0	0	0	-11.06	0.2	0.61		1|0	1	0.5	579	CDKAL_HUMAN
CCDC6_MG132	NP_055428.1	FAF2	1|0	1	0.5	2	2|1	0	0	0	0	0	-6.84	0.33	0.61		1|0	1	0.5	445	FAF2_HUMAN
CCDC6_MG132	NP_055642.3	ZC3H11A	1|0	1	0.5	2	47|33	0	0	0	0	0	-178.03	0.01	0.61	NP_001230017.1|	1|0	1	0.5	810	ZC11A_HUMAN
CCDC6_MG132	NP_982284.1	CAMSAP2	2|4	6	3	2	0|0	0.97	1	0.97	1	0.97	2.93	30	0	NP_060921.3|NP_653319.1|	1|1	2	1	1478	CAMP2_HUMAN
CCDC6_MG132	NP_004556.1	PEX14	1|0	1	0.5	2	5|5	0	0	0	0	0	-21.9	0.1	0.61		1|0	1	0.5	377	PEX14_HUMAN
CCDC6_MG132	NP_001116538.2	MAPT	1|0	1	0.5	2	7|0	0	0	0	0	0	-14.61	0.14	0.61	NP_001139628.1|NP_063937.2|NP_006817.1|NP_858058.1|NP_002145.3|NP_061120.3|NP_001129171.1|NP_653319.1|	1|0	1	0.5	776	A0A7I2PJZ2_HUMAN
CCDC6_MG132	NP_005863.1	BCAS2	1|0	1	0.5	2	0|0	0	0	0	0	0	-1.6	5	0.61		1|0	1	0.5	225	SPF27_HUMAN
CCDC6_MG132	NP_001651.1	ARF4	1|9	10	5	2	6|0	0.2	0.4	0.2	0.4	0.2	-9.85	1.67	0.27		1|4	5	2.5	180	ARF4_HUMAN
CCDC6_MG132	NP_005875.1	PAK4	1|5	6	3	2	2|4	0.01	0.01	0.01	0.01	0.01	-10.64	1	0.45	NP_001129171.1|	1|3	4	2	591	PAK4_HUMAN
CCDC6_MG132	NP_001003676.1	C11orf49	2|7	9	4.5	2	16|3	0	0	0	0	0	-34.29	0.47	0.61		1|4	5	2.5	274	CK049_HUMAN
CCDC6_MG132	NP_001129628.1	ZNF507	1|0	1	0.5	2	0|0	0	0	0	0	0	-1.6	5	0.61		1|0	1	0.5	953	B9EGE7_HUMAN
CCDC6_MG132	NP_003423.1	ZNF131	1|0	1	0.5	2	3|2	0	0	0	0	0	-11.06	0.2	0.61		1|0	1	0.5	589	ZN131_HUMAN
CCDC6_MG132	NP_001155901.1	PDCD6IP	1|4	5	2.5	2	3|0	0.17	0.33	0.17	0.33	0.17	-4.75	1.67	0.3	NP_065921.2|NP_006512.2|NP_002077.1|NP_722560.1|NP_003017.1|	1|2	3	1.5	873	PDC6I_HUMAN
CCDC6_MG132	NP_038477.2	BAZ2A	1|0	1	0.5	2	35|61	0	0	0	0	0	-213.41	0.01	0.61		1|0	1	0.5	1905	A0A0C4DGI9_HUMAN
CCDC6_MG132	NP_055940.3	CIC	1|0	1	0.5	2	1|5	0	0	0	0	0	-12.76	0.17	0.61	NP_001129171.1|	1|0	1	0.5	1608	A0A0A0MQR4_HUMAN
CCDC6_MG132	NP_056224.3	EP400	1|0	1	0.5	2	0|3	0	0	0	0	0	-6.56	0.33	0.61		1|0	1	0.5	3123	EP400_HUMAN
CCDC6_MG132	NP_031368.1	NUP42	2|0	2	1	2	0|0	0.47	0.95	0.47	0.95	0.47	-1.6	10	0.15		1|0	1	0.5	423	B4DT96_HUMAN
CCDC6_MG132	NP_689929.2	PATL1	1|0	1	0.5	2	0|2	0	0	0	0	0	-4.4	0.5	0.61		1|0	1	0.5	770	PATL1_HUMAN
CCDC6_MG132	NP_006699.2	GLO1	1|4	5	2.5	2	2|0	0.31	0.61	0.31	0.61	0.31	-2.99	2.5	0.24	NP_001093326.2|	1|3	4	2	184	LGUL_HUMAN
CCDC6_MG132	NP_612351.2	GLB1L2	1|0	1	0.5	2	0|0	0	0	0	0	0	-1.6	5	0.61		1|0	1	0.5	636	GLBL2_HUMAN
CCDC6_MG132	NP_001070254.1	QSER1	1|0	1	0.5	2	0|2	0	0	0	0	0	-4.4	0.5	0.61		1|0	1	0.5	1735	A0A3B3IRW6_HUMAN
CCDC6_MG132	NP_001058.2	TOP2A	1|1	2	1	2	81|45	0	0	0	0	0	-275.04	0.02	0.61	NP_036286.2|NP_001230017.1|NP_653319.1|	1|1	2	1	1531	TOP2A_HUMAN
CCDC6_MG132	NP_116259.2	PNISR	1|0	1	0.5	2	8|16	0	0	0	0	0	-52.59	0.04	0.61		1|0	1	0.5	805	PNISR_HUMAN
CCDC6_MG132	NP_057508.2	LUC7L3	1|0	1	0.5	2	4|2	0	0	0	0	0	-13.14	0.17	0.61		1|0	1	0.5	432	J3KPP4_HUMAN
CCDC6_MG132	NP_004806.3	ARHGAP29	1|0	1	0.5	2	0|0	0	0	0	0	0	-1.6	5	0.61		1|0	1	0.5	1261	RHG29_HUMAN
[truncated: 5,320 more rows]
