# Supplementary material for: Genome-wide CRISPR screens identify novel regulators of wild-type and mutant p53 stability
Source: Mol Syst Biol. 2024 Apr 5;20(6):719–40. doi: 10.1038/s44320-024-00032-x (PMC11148184; doi:10.1038/s44320-024-00032-x)
Supplement: Supplementary file 12 — Source data Fig. 3 [file 44320_2024_32_MOESM12_ESM.zip › Figure 3/Figure 3C/Readme-Figure 3C-PLA.txt]

Figure 3C-PLA explanation.
shC_1 -- this is the shControl group.
shp53_1/2 -- these are shp53 1 and 2, respectively. shp53_1 was used to produce Figure 3C. 
Four images per sample -- DAPI (blue), F-actin (green), p53-CCDC6 PLA (red), and DAPI-plus-red (i.e. without the F-actin super-imposed).
