# Supplementary material for: Genome-wide CRISPR screens identify novel regulators of wild-type and mutant p53 stability
Source: Mol Syst Biol. 2024 Apr 5;20(6):719–40. doi: 10.1038/s44320-024-00032-x (PMC11148184; doi:10.1038/s44320-024-00032-x)
Supplement: Supplementary file 13 — Source data Fig. 4 [file 44320_2024_32_MOESM13_ESM.zip]

Archive with 4 entries (2 files):
- Figure 4/Figure 4B/
- Figure 4/Figure 4B/2023-12-3-Supplemental-Table-S4.xlsx
- Figure 4/Figure 4E/
- Figure 4/Figure 4E/SourceData-Software.txt
