# Supplementary material for: Genome-wide CRISPR screens identify novel regulators of wild-type and mutant p53 stability
Source: Mol Syst Biol. 2024 Apr 5;20(6):719–40. doi: 10.1038/s44320-024-00032-x (PMC11148184; doi:10.1038/s44320-024-00032-x)
Supplement: Supplementary file 13 — Source data Fig. 4 [file 44320_2024_32_MOESM13_ESM.zip › Figure 4/Figure 4E/SourceData-Software.txt]

Co-essentiality scores were obtained from the DepMap Project at the Broad Institute (DepMap.org), and results plotted using the FIREWORKS (citation below) tool available at http://fireworks.mendillolab.org/app/fireworks.

FIREWORKS: a bottom-up approach to integrative coessentiality network analysis
David R Amici, Jasen M Jackson, Mihai I Truica, Roger S Smith, Byoung-Kyu Cho, Sarki A Abdulkadir, Marc L Mendillo
Life Science Alliance 2020
