# Supplementary material for: Genome-wide CRISPR screens identify novel regulators of wild-type and mutant p53 stability
Source: Mol Syst Biol. 2024 Apr 5;20(6):719–40. doi: 10.1038/s44320-024-00032-x (PMC11148184; doi:10.1038/s44320-024-00032-x)
Supplement: Supplementary file 14 — Source data Fig. 5 [file 44320_2024_32_MOESM14_ESM.zip]

Archive with 37 entries (29 files):
- Figure 5/Figure 5A/
- Figure 5/Figure 5A/20170303_RPE1_hTERT Cas9 Clonogenic .xlsx
- Figure 5/Figure 5B/
- Figure 5/Figure 5B/p21.tif
- Figure 5/Figure 5B/p21-darker.tif
- Figure 5/Figure 5C/
- Figure 5/Figure 5C/Readme-Shorthand cell line names.txt
- Figure 5/Figure 5C/RPE1_4RH9LL-52963AAVS1a-D10-24well90p_019.fcs
- Figure 5/Figure 5C/RPE1_4RH9LL-52963C16orf72a-D10-24well100p_025.fcs
- Figure 5/Figure 5C/RPE1_4RH9LL-52963C16orf72b-D10-24well100p_026.fcs
- Figure 5/Figure 5C/RPE1_Phi4-52963sgAAVS1a-D10_001.fcs
- Figure 5/Figure 5C/RPE1_Phi4-52963sgC16orf72a-D10_003.fcs
- Figure 5/Figure 5C/RPE1_Phi4-52963sgC16orf72b-D10_002.fcs
- Figure 5/Figure 5C/RPE1_WTW1-52963AAVS1a-D10-24well80p_010.fcs
- Figure 5/Figure 5C/RPE1_WTW1-52963C16orf72a-D10-24well40p_017.fcs
- Figure 5/Figure 5C/RPE1_WTW1-52963C16orf72a-D10-24well60p_018.fcs
- Figure 5/Figure 5D/
- Figure 5/Figure 5D/2022-9-6-Supplemental-Table-S6.xlsx
- Figure 5/Figure 5E/
- Figure 5/Figure 5E/si_p53.tif
- Figure 5/Figure 5E/si_USP7_GAPDH_HUWE1126.tif
- Figure 5/Figure 5F/
- Figure 5/Figure 5F/Readme-Shorthand cell line names.txt
- Figure 5/Figure 5F/RPE1_1 HA  control_001.fcs
- Figure 5/Figure 5F/RPE1_2 Full-length C16ORF72 w stop_002.fcs
- Figure 5/Figure 5F/RPE1_4 deltaNLS-C16orf72_004.fcs
- Figure 5/Figure 5G/
- Figure 5/Figure 5G/Readme-Shorthand cell line names.txt
- Figure 5/Figure 5G/RPE1_dC16orf72A5-C16orf72stop306-D8pi-siHUWE1pool-78hpt-6well70p_006.fcs
- Figure 5/Figure 5G/RPE1_dC16orf72A5-C16orf72stop306-D8pi-siNT3-78hpt-6well70p_005.fcs
- Figure 5/Figure 5G/RPE1_dC16orf72A5-HA306-D8pi-siHUWE1pool-78hpt-6well40p_001.fcs
- Figure 5/Figure 5G/RPE1_dC16orf72A5-HA306-D8pi-siNT3-78hpt-6well70p_003.fcs
- Figure 5/Figure 5H/
- Figure 5/Figure 5H/FLAG and HA INPUT_FLAG IP_292.tif
- Figure 5/Figure 5H/HA_IP_293.tif
- Figure 5/Figure 5H/USP7 and GAPDH INPUT_295.tif
- Figure 5/Figure 5H/USP7_IP_294.tif
