# Supplementary material for: Genome-wide CRISPR screens identify novel regulators of wild-type and mutant p53 stability
Source: Mol Syst Biol. 2024 Apr 5;20(6):719–40. doi: 10.1038/s44320-024-00032-x (PMC11148184; doi:10.1038/s44320-024-00032-x)
Supplement: Supplementary file 14 — Source data Fig. 5 [file 44320_2024_32_MOESM14_ESM.zip › Figure 5/Figure 5A/20170303_RPE1_hTERT Cas9 Clonogenic .xlsx]

## Sheet: Sheet1
Replicate 1					Replicate 2					Replicate 3
Manual					Manual					Manual
	# of Colonies					# of Colonies					# of Colonies
	WT	p53 KO				WT	p53 KO				WT	p53 KO
Empty Ctrl	37	87			Empty Ctrl	87	78			Empty Ctrl	102	107
C16orf72 g1	0	90			C16orf72 g1	0	91			C16orf72 g1	1	83
C16orf72 g2	11	83			C16orf72 g2	19	76			C16orf72 g2	21	121
HUWE1 g1	5	73			HUWE1 g1	25	89			HUWE1 g1	30	113
HUWE1 g2	0	77			HUWE1 g2	1	74			HUWE1 g2	3	80
MDM2 g1	0	64			MDM2 g1	0	80			MDM2 g1	1	77
MDM2 g2	0	68			MDM2 g2	2	77			MDM2 g2	2	73
Plating efficiency
	Rep 1	Rep 2	Rep 3	Average PE
WT	0.185	0.435	0.51	0.376667
p53 KO	0.435	0.39	0.535	0.453333
Surviving Fraction
	WT				p53 KO
	Rep 1	Rep 2	Rep 3	Average SF	Rep 1	Rep 2	Rep 3	Average SF
Empty Ctrl	1	1	1	1	1	1	1	1
C16orf72 g1	0	0	0.00980392	0.00326797	1.03448	1.16667	0.775701	0.992283
C16orf72 g2	0.297297	0.218391	0.205882	0.240523	0.954023	0.974359	1.13084	1.01974
HUWE1 g1	0.135135	0.287356	0.294118	0.23887	0.83908	1.14103	1.05607	1.01206
HUWE1 g2	0	0.0114943	0.0294118	0.0136353	0.885057	0.948718	0.747664	0.86048
MDM2 g1	0	0	0.00980392	0.00326797	0.735632	1.02564	0.719626	0.826966
MDM2 g2	0	0.0229885	0.0196078	0.0141988	0.781609	0.987179	0.682243	0.817011
