# Supplementary material for: Genome-wide CRISPR screens identify novel regulators of wild-type and mutant p53 stability
Source: Mol Syst Biol. 2024 Apr 5;20(6):719–40. doi: 10.1038/s44320-024-00032-x (PMC11148184; doi:10.1038/s44320-024-00032-x)
Supplement: Supplementary file 15 — Source data Fig. 6 [file 44320_2024_32_MOESM15_ESM.zip]

Archive with 58 entries (52 files):
- Figure 6/
- __MACOSX/._Figure 6
- Figure 6/.DS_Store
- __MACOSX/Figure 6/._.DS_Store
- Figure 6/Figure 6F/
- __MACOSX/Figure 6/._Figure 6F
- Figure 6/Figure 6B/
- __MACOSX/Figure 6/._Figure 6B
- Figure 6/Figure 6E/
- __MACOSX/Figure 6/._Figure 6E
- Figure 6/Figure 6D/
- __MACOSX/Figure 6/._Figure 6D
- Figure 6/Figure 6C/
- __MACOSX/Figure 6/._Figure 6C
- Figure 6/Figure 6F/GFP B8557 hyper NR3 - 2022-03-24 18.52.jpg
- __MACOSX/Figure 6/Figure 6F/._GFP B8557 hyper NR3 - 2022-03-24 18.52.jpg
- Figure 6/Figure 6F/GFP B8557 tumour 1 NR3 - 2022-03-24 18.52.jpg
- __MACOSX/Figure 6/Figure 6F/._GFP B8557 tumour 1 NR3 - 2022-03-24 18.52.jpg
- Figure 6/Figure 6F/p53 B8553 hyper NR4 - 2022-03-24 21.07.jpg
- __MACOSX/Figure 6/Figure 6F/._p53 B8553 hyper NR4 - 2022-03-24 21.07.jpg
- Figure 6/Figure 6F/p53 B8557 hyper NR3 - 2022-03-24 21.02.jpg
- __MACOSX/Figure 6/Figure 6F/._p53 B8557 hyper NR3 - 2022-03-24 21.02.jpg
- Figure 6/Figure 6F/GFP B8553 hyper NR4 - 2022-03-28 15.02.jpg
- __MACOSX/Figure 6/Figure 6F/._GFP B8553 hyper NR4 - 2022-03-28 15.02.jpg
- Figure 6/Figure 6F/GFP B8557 hyper 1 NR3 - 2022-03-24 18.52.jpg
- __MACOSX/Figure 6/Figure 6F/._GFP B8557 hyper 1 NR3 - 2022-03-24 18.52.jpg
- Figure 6/Figure 6F/p53 B8553 tumour 1 NL3 - 2022-03-24 20.56.jpg
- __MACOSX/Figure 6/Figure 6F/._p53 B8553 tumour 1 NL3 - 2022-03-24 20.56.jpg
- Figure 6/Figure 6F/GFP B8553 tumour 1 NL3 - 2022-03-28 15.06.jpg
- __MACOSX/Figure 6/Figure 6F/._GFP B8553 tumour 1 NL3 - 2022-03-28 15.06.jpg
- Figure 6/Figure 6F/p53 B8557 tumour 1NR3 - 2022-03-24 21.02.jpg
- __MACOSX/Figure 6/Figure 6F/._p53 B8557 tumour 1NR3 - 2022-03-24 21.02.jpg
- Figure 6/Figure 6F/Readme-Figure 6F.txt
- __MACOSX/Figure 6/Figure 6F/._Readme-Figure 6F.txt
- Figure 6/Figure 6F/GFP B8557 hyper 2NR3 - 2022-03-24 18.52.jpg
- __MACOSX/Figure 6/Figure 6F/._GFP B8557 hyper 2NR3 - 2022-03-24 18.52.jpg
- Figure 6/Figure 6F/p53 B8557 hyper 2 NR3 - 2022-03-24 21.02.jpg
- __MACOSX/Figure 6/Figure 6F/._p53 B8557 hyper 2 NR3 - 2022-03-24 21.02.jpg
- Figure 6/Figure 6B/~$Quantification.xlsx
- Figure 6/Figure 6B/Quantification.xlsx
- __MACOSX/Figure 6/Figure 6B/._Quantification.xlsx
- Figure 6/Figure 6E/2022-12-25-C16orf72-OE-InVivo.xlsx
- __MACOSX/Figure 6/Figure 6E/._2022-12-25-C16orf72-OE-InVivo.xlsx
- Figure 6/Figure 6E/~$2022-12-25-C16orf72-OE-InVivo.xlsx
- Figure 6/Figure 6D/C16orf72.tif
- __MACOSX/Figure 6/Figure 6D/._C16orf72.tif
- Figure 6/Figure 6D/C16orf72-annotated.tif
- __MACOSX/Figure 6/Figure 6D/._C16orf72-annotated.tif
- Figure 6/Figure 6D/p53-GAPDH-annotated.png
- __MACOSX/Figure 6/Figure 6D/._p53-GAPDH-annotated.png
- Figure 6/Figure 6D/p53-GAPDH.tif
- __MACOSX/Figure 6/Figure 6D/._p53-GAPDH.tif
- Figure 6/Figure 6C/RPE1_4RH9LL-LV306C16orf72-D10pi-6well90p_030.fcs
- __MACOSX/Figure 6/Figure 6C/._RPE1_4RH9LL-LV306C16orf72-D10pi-6well90p_030.fcs
- Figure 6/Figure 6C/RPE1_4RH9LL-LV306HA-D10pi-6well90p_031.fcs
- __MACOSX/Figure 6/Figure 6C/._RPE1_4RH9LL-LV306HA-D10pi-6well90p_031.fcs
- Figure 6/Figure 6C/Readme-Shorthand cell line names.txt
- __MACOSX/Figure 6/Figure 6C/._Readme-Shorthand cell line names.txt
