# Supplementary material for: Genome-wide CRISPR screens identify novel regulators of wild-type and mutant p53 stability
Source: Mol Syst Biol. 2024 Apr 5;20(6):719–40. doi: 10.1038/s44320-024-00032-x (PMC11148184; doi:10.1038/s44320-024-00032-x)
Supplement: Supplementary file 15 — Source data Fig. 6 [file 44320_2024_32_MOESM15_ESM.zip › Figure 6/Figure 6F/Readme-Figure 6F.txt]

Figure 6F file information.


The file naming convention is as follow.
antibody name - mouse tag ID - gland ID - date of acquisition/scanning.
e.g. p53 B8553 NL3 - 2022-03-24 20.56.14, this is anti-p53, done on mouse B8553, for her gland #NL3 (the third, injected via her third nipple on her left), and the image was scanned on 2022-3-24 at 20:56:14. 
