# Supplementary material for: Genome-wide CRISPR screens identify novel regulators of wild-type and mutant p53 stability
Source: Mol Syst Biol. 2024 Apr 5;20(6):719–40. doi: 10.1038/s44320-024-00032-x (PMC11148184; doi:10.1038/s44320-024-00032-x)
Supplement: Supplementary file 15 — Source data Fig. 6 [file 44320_2024_32_MOESM15_ESM.zip › Figure 6/Figure 6B/Quantification.xlsx]

## Sheet: Sheet1
2022-3-1 Quantification.
1. WT group.
Red/Blue	Gland #1	Gland #2	Gland #3	Gland #4	Average	StDev
sgTigre Red vs sgTigre Blue	0.951613	0.776938	0.976744		0.901765	0.108831
sgC16orf72 Red vs sgTigre Blue	1.13618	1.05063	1.02778		1.07153	0.057142
sgMdm2 Red vs sgTigre Blue	0.029765	0.0403413	0.148148		0.0727515	0.0655092
2. p53Flox/Flox group.
Red/Blue	Gland #1	Gland #2	Gland #3		Average	StDev
sgTigre Red vs sgTigre Blue	0.875581	1.20833	0.654545	1.57143	1.07747	0.40031
sgC16orf72 Red vs sgTigre Blue	2.11066	2.19048	1.82353		2.04156	0.192988
sgMdm2 Red vs sgTigre Blue	1.275	2.59459	1.96667		1.94542	0.660054
3. Calculate the sgHits : sgTigre as WT : Flox/Flox; then this ratio is then relevant to sgTigre : sgTigre in Flox/Flox group. Set the sgTigre/sgTigre in Flox/Flox group as 1.
	Wild Type			p53 Flox/Flox
	sgTigre : sgTigre	sgC16orf72 : sgTigre	sgMdm2 : sgTigre	sgTigre : sgTigre	sgC16orf72 : sgTigre	sgMdm2 : sgTigre	Tigre	C16orf72	Mdm2
Ratio	0.836926	0.524859	0.0373963	1	0.844311	1.38802	0.904656	2.03019	1.17678
