# Supplementary material for: Genome-wide CRISPR screens identify novel regulators of wild-type and mutant p53 stability
Source: Mol Syst Biol. 2024 Apr 5;20(6):719–40. doi: 10.1038/s44320-024-00032-x (PMC11148184; doi:10.1038/s44320-024-00032-x)
Supplement: Supplementary file 15 — Source data Fig. 6 [file 44320_2024_32_MOESM15_ESM.zip › Figure 6/Figure 6E/2022-12-25-C16orf72-OE-InVivo.xlsx]

## Sheet: FlxFlx
2023-3-22, 2022-12-20 p53Flx/Flx-PI3K control group survival plot.
Cage	Mouse	ORF	Injection	1st Observe	Endpoint		Days Observe	Survival
C10511420	16501	C16orf72+USP7	2022-08-04	2022-11-16	2022-11-28		104	116
	16502	C16orf72+USP7	2022-08-04	2022-11-21	2022-12-20		109	138
	16503	C16orf72+USP7	2022-08-04		Sac 2022-9-12; no tumour
	16504	C16orf72+USP7	2022-08-04	2022-11-16	2022-12-13		104	131
	16258	C16orf72+USP7	2022-08-04	2022-11-16	2022-11-28		104	116
C10552115	16225	Ruby	2022-06-20	2022-10-11	2022-10-21		113	123
	16226	Ruby	2022-06-20	2022-10-05	2022-10-11		107	113
	16227	Ruby	2022-06-20	2022-10-11	2022-10-21		113	123
	16228	Ruby	2022-06-20	2022-10-05	2022-10-11		107	113
	16229	Ruby	2022-06-20	2022-10-05	2022-10-05		107	107
	16230	Ruby	2022-06-20	2022-10-05	2022-10-11		107	113
C10575287	16255	USP7	2022-07-05	2022-11-16	2022-12-08		134	156
	16256	USP7	2022-07-05	2022-10-21	2022-11-02		108	120
	16257	USP7	2022-07-05	2022-10-21	2022-11-02		108	120
	16259	USP7	2022-07-05	2022-11-02	2022-12-08		120	156
C10389775	16236	Mdm2	2022-07-04	2022-11-02	2022-12-13		121	162
	16237	Mdm2	2022-07-04	2022-11-02	2022-12-20		121	169
	16238	Mdm2	2022-07-04	2022-10-05	2022-11-02		93	121
	16239	Mdm2	2022-07-04	2022-10-21	2022-11-21		109	140
	16240	Mdm2	2022-07-04		Sac 2022-10-5; no tumour
	16249	Mdm2	2022-07-04	2022-11-02	2022-11-02		121	121
C10552127	16231	C16orf72	2022-06-20	2022-10-11	2022-11-02		113	135
	16232	C16orf72	2022-06-20	2022-10-11	2022-11-02		113	135
	16233	C16orf72	2022-06-20	2022-11-02	2022-11-10		135	143
	16234	C16orf72	2022-06-20	2022-11-02	2022-11-16		135	149
	16250	C16orf72	2022-06-20	2022-10-21	2022-11-02		123	135

## Sheet: WTTrp53
2021-12-25 Trp53 WT PI3K OE.
ORF	Mouse	First Tumour	Count	Count	Count	Count
Ruby	8568	182	1
	8569	300	1
	8570	361	0
	268	262	1
	262	144	0
Mdm2	8571	86		1
	8572	158		1
	269	116		1
	260	231		1
C16orf72	8580 - 113	113			1
	8581	195			1
	8582	260			1
	8583 - 113	114			1
	8584	158			1
USP7	8579	258				1
	8576 - 113	117				1
	8577 - 113	111				1
	8578	201				1
